# Supplementary material for: Genomic attributes of airway commensal bacteria and mucosa
Source: Commun Biol. 2024 Feb 12;7:171. doi: 10.1038/s42003-024-05840-3 (PMC10861553; doi:10.1038/s42003-024-05840-3)
Supplement: Supplementary file 4 — Supplementary Data 1 [file 42003_2024_5840_MOESM4_ESM.xlsx]

## Sheet: bactopia-report
sample	estimated_genome_size	is_paired	original_total_bp	original_coverage	original_read_total	original_read_min	original_read_mean	original_read_std	original_read_median	original_read_max	original_read_25th	original_read_75th	original_qual_min	original_qual_mean	original_qual_std	original_qual_max	original_qual_median	original_qual_25th	original_qual_75th	final_total_bp	final_coverage	final_read_total	final_read_min	final_read_mean	final_read_std	final_read_median	final_read_max	final_read_25th	final_read_75th	final_qual_min	final_qual_mean	final_qual_std	final_qual_max	final_qual_median	final_qual_25th	final_qual_75th	contig_non_acgtn	contig_percent_a	contig_percent_c	contig_percent_g	contig_percent_n	contig_percent_t	contigs_greater_100k	contigs_greater_10k	contigs_greater_1k	contigs_greater_1m	l50_contig_count	max_contig_length	mean_contig_length
Pauljensenia spp. 20925_1_25	8166800	TRUE	1752688898	214.612	12349930	125	141.919	12.395	151	151	125	151	7	35.052	4.322	40	35.5	33	38.5	816679929	100	5787266	35	141.117	12.256	150	150	125	150	13	35.101	4.306	40	35.5	33	38.5	0	17.54	32.27	32.57	0	17.63	7	32	47	0	8	289195	51273
Actinomyces naeslundii 27098_8_156	4205120	TRUE	628406734	149.438	4161634	151	151	0	151	151	151	151	11	35.333	4.649	40	37	32.5	39	420511959	100	2807138	35	149.801	3.742	150	150	150	150	14	35.402	4.627	40	37	32.5	39	0	16.06	33.92	33.82	0	16.2	11	18	23	0	5	403991	125126
Actinomyces oris 27098_8_157	4268630	TRUE	586789624	137.466	3886024	151	151	0	151	151	151	151	12.5	35.364	4.608	40	37	33	39	426862932	100	2850538	35	149.748	4.304	150	150	150	150	14.5	35.441	4.581	40	37	33	39	0	15.63	34.58	34.3	0	15.48	9	17	22	0	4	714578	121607
Niallia circulans 27098_8_36	6067960	TRUE	625371936	103.061	4141536	151	151	0	151	151	151	151	9.5	36.895	4.324	40	39	35.5	40	606795919	100	4046836	35	149.943	1.596	150	150	150	150	13	36.935	4.296	40	39	35.5	40	0	31.77	18.45	16.83	0	32.95	10	97	132	0	27	193180	39813
Cupriavidus gilardii 27098_8_120	9868090	TRUE	1044563036	105.853	6917636	151	151	0	151	151	151	151	12	35.532	4.607	40	37	33	39	986808988	100	6589364	35	149.758	4.146	150	150	150	150	14	35.603	4.581	40	37	33	39	0	16.42	33.75	33.42	0	16.4	12	26	40	1	4	1267286	121854
Cutibacterium acnes 20925_1_38	9779250	TRUE	2607320434	266.618	19296934	125	135.116	12.676	125	151	125	151	7.5	34.472	4.16	40	35.5	33	37	977924852	100	7261950	35	134.664	12.289	125	150	125	150	14	34.499	4.154	40	35.5	33	37	0	20.35	30.7	29.33	0	19.62	11	23	26	0	7	227025	90788
Cutibacterium acnes 20925_1_68	2515220	TRUE	545647500	216.938	4365180	125	125	0	125	125	125	125	7.5	33.553	3.517	36	35.5	32.5	36	251521845	100	2012782	35	124.962	1.035	125	125	125	125	14.5	33.567	3.505	36	35.5	32.5	36	0	20.56	31.06	29.06	0	19.31	6	11	17	0	2	868208	137566
Fusobacterium periodonticum 27098_8_131	3042780	TRUE	698051860	229.412	4622860	151	151	0	151	151	151	151	9.5	37.236	4.126	40	39.5	36.5	40	304278143	100	2029280	35	149.944	1.596	150	150	150	150	12.5	37.328	4.037	40	39.5	36.5	40	0	37.04	13.28	14.37	0	35.31	5	67	95	0	18	127301	24336
Fusobacterium spp. 27098_8_59	6056090	TRUE	1857596564	306.732	12301964	151	151	0	151	151	151	151	9	37.08	4.226	40	39	36	40	605609219	100	4038718	35	149.951	1.468	150	150	150	150	11.5	37.118	4.208	40	39	36	40	0	37.98	12.71	15.06	0	34.25	4	56	104	0	16	167809	21981
Gemella spp. 20925_1_85	3921840	TRUE	2837025040	723.392	21835072	125	129.93	10.192	125	151	125	125	6.5	35.323	3.04	40	36	35	36	392184109	100	3025332	35	129.633	10.072	125	150	125	125	14	35.348	3.016	40	36	35	36	0	35.15	15.25	15.97	0	33.62	5	42	57	0	10	135535	31152
Gemella spp. 27098_8_149	7242310	TRUE	2089196136	288.47	13835736	151	151	0	151	151	151	151	10.5	37.191	4.121	40	39.5	36	40	724230970	100	4831912	35	149.885	2.644	150	150	150	150	14	37.236	4.095	40	39.5	36	40	0	35.25	15.02	16	0	33.73	5	31	35	0	6	244175	44509
Gemella spp. 27098_8_155	2498740	TRUE	689179402	275.81	4564102	151	151	0	151	151	151	151	11	37.1	4.19	40	39	36	40	249873865	100	1667570	35	149.843	3.197	150	150	150	150	13.5	37.148	4.162	40	39	36	40	0	34.09	15.74	15.17	0	35	5	32	42	0	7	224787	45901
Gemella spp. 27098_8_92	2243650	TRUE	644646180	287.32	4269180	151	151	0	151	151	151	151	10.5	37.284	4.044	40	39.5	36.5	40	224365231	100	1497936	35	149.783	3.66	150	150	150	150	12	37.346	4.005	40	39.5	36.5	40	0	34.66	15.44	14.88	0	35.01	6	12	18	0	4	263527	83392
Gemella sanguinis_ 20925_1_41	1907560	TRUE	982988000	515.312	7863904	125	125	0	125	125	125	125	7	34.89	2.448	36	36	35	36	190756195	100	1528132	37.5	124.83	2.997	125	125	125	125	14	34.91	2.416	36	36	35	36	0	34.52	15.56	14.16	0	35.77	6	24	35	0	6	300835	44694
Gemella sanguinis 20925_1_65	7810560	TRUE	3470285302	444.306	25690082	125	135.083	12.668	125	151	125	151	6.5	35.771	3.469	40	36	35.5	38	781055894	100	5799906	35	134.667	12.259	125	150	125	150	13	35.807	3.439	40	36	35.5	38	0	36.14	14.2	15.48	0	34.18	8	18	22	0	5	289995	78626
Gemella sanguinis 20925_1_66	1883190	TRUE	1018576000	540.878	8148608	125	125	0	125	125	125	125	7.5	34.901	2.43	36	36	35	36	188319003	100	1507002	40	124.963	1.08	125	125	125	125	14.5	34.921	2.394	36	36	35	36	0	37	13.37	16.35	0	33.27	8	16	20	0	4	444925	85236
Gemella sanguinis 27098_8_105	2450610	TRUE	703851468	287.214	4661268	151	151	0	151	151	151	151	12	37.236	4.053	40	39.5	36.5	40	245061033	100	1634490	35	149.931	1.888	150	150	150	150	15	37.278	4.027	40	39.5	36.5	40	0	35.72	14.42	15.29	0	34.57	7	21	30	0	5	269872	53716
Gemella sanguinis 27098_8_106	2536750	TRUE	743927170	293.26	4926670	151	151	0	151	151	151	151	11	37.398	3.974	40	39.5	36.5	40	253675026	100	1691962	35	149.929	1.913	150	150	150	150	14.5	37.444	3.942	40	39.5	36.5	40	0	35.64	14.5	15.22	0	34.64	5	19	24	0	4	291635	66122
Granulicatella adiacens 20925_1_19	1914440	TRUE	810052500	423.128	6480420	125	125	0	125	125	125	125	6.5	34.708	2.655	36	36	34.5	36	191444104	100	1532256	35	124.942	1.525	125	125	125	125	15	34.721	2.637	36	36	34.5	36	0	29.82	20.51	17.21	0	32.46	6	10	10	0	3	406959	134374
Granulicatella spp. 20925_1_28	3824330	TRUE	3122542500	816.494	24980340	125	125	0	125	125	125	125	6.5	34.552	2.813	36	36	34.5	36	382433000	100	3060348	35	124.964	1.053	125	125	125	125	14.5	34.563	2.797	36	36	34.5	36	0	30.03	20	19.26	0	30.71	5	22	36	0	5	345746	45031
Granulicatella spp. 20925_1_45	3357250	TRUE	2680778250	798.504	21446226	125	125	0	125	125	125	125	7	34.65	2.717	36	36	34.5	36	335725061	100	2686524	38	124.966	0.963	125	125	125	125	14.5	34.667	2.69	36	36	34.5	36	0	29.45	20.65	18.53	0	31.36	4	32	40	0	9	179249	39301
Haemophilus parahaemolyticus 27098_8_141	2713690	TRUE	681695842	251.206	4514542	151	151	0	151	151	151	151	12	36.989	4.23	40	39	36	40	271369206	100	1810188	35	149.912	2.281	150	150	150	150	15	37.028	4.206	40	39	36	40	0	29.74	20.03	20.15	0	30.08	8	16	19	0	4	479106	87227
Haemophilus spp. 27098_8_127	2595260	TRUE	542139528	208.896	3590328	151	151	0	151	151	151	151	12.5	36.894	4.269	40	39	35.5	40	259525942	100	1731682	35	149.87	2.901	150	150	150	150	14.5	36.941	4.243	40	39	35.5	40	0	30.12	19.7	19.81	0	30.37	7	15	25	0	3	529619	62680
Haemophilus parainfluenzae 27098_8_33	2305280	TRUE	577083948	250.332	3821748	151	151	0	151	151	151	151	11.5	36.83	4.328	40	39	35.5	40	230527927	100	1537586	35	149.928	1.934	150	150	150	150	15.5	36.869	4.309	40	39	35.5	40	0	30.26	19.93	19.55	0	30.26	6	8	12	0	3	467029	156667
Haemophilus paraphrohaemolyticus 27098_8_118	2705610	TRUE	698787834	258.274	4627734	151	151	0	151	151	151	151	10	37.065	4.17	40	39	36	40	270561010	100	1804406	35	149.945	1.669	150	150	150	150	12.5	37.097	4.151	40	39	36	40	0	29.52	20.43	20.32	0	29.73	5	12	14	0	2	883623	125764
Haemophilus sputorum 20925_1_15	2299820	TRUE	819555750	356.356	6556446	125	125	0	125	125	125	125	7	34.47	2.864	36	36	34.5	36	229982102	100	1840346	37	124.966	0.984	125	125	125	125	14.5	34.477	2.854	36	36	34.5	36	0	30.34	19.53	19.87	0	30.26	8	13	21	0	4	304644	96129
Leptotrichia wadei 27098_8_16	2931140	TRUE	727558166	248.216	4818266	151	151	0	151	151	151	151	9.5	37.178	4.116	40	39	36	40	293114022	100	1954726	36	149.952	1.357	150	150	150	150	14	37.217	4.093	40	39.5	36	40	0	34.66	15.32	14.35	0	35.66	8	25	33	0	5	415238	70924
Microbacterium paraoxydans 27098_8_129	6667140	TRUE	1005971664	150.885	6662064	151	151	0	151	151	151	151	11	35.207	4.623	40	37	32.5	39	666714114	100	4452844	35	149.728	4.445	150	150	150	150	13.5	35.286	4.598	40	37	33	39	0	14.9	34.86	35.28	0	14.96	6	9	10	1	2	1597342	354464
Micrococcus luteus 20925_1_46	2623560	TRUE	600180500	228.766	4801444	125	125	0	125	125	125	125	7	33.836	3.258	36	35.5	33	36	262355964	100	2099542	35	124.959	0.996	125	125	125	125	14.5	33.842	3.25	36	35.5	33	36	0	13.43	36.52	36.56	0	13.49	11	25	45	0	5	540119	44054
Micrococcus luteus 20925_1_52	9794700	TRUE	2167127104	221.256	15976644	125	135.643	12.785	125	151	125	151	7	34.311	4.044	40	35.5	32.5	37	979470211	100	7251296	35	135.075	12.561	125	150	125	150	13.5	34.351	4.03	40	35.5	32.5	37	0	13.4	36.72	36.53	0	13.36	10	22	36	0	5	359213	58703
Micrococcus luteus 20925_1_61	2608460	TRUE	539020500	206.644	4312164	125	125	0	125	125	125	125	8	33.605	3.396	36	35.5	32.5	36	260846121	100	2087458	36	124.959	1.012	125	125	125	125	14.5	33.613	3.389	36	35.5	32.5	36	0	13.52	36.39	36.51	0	13.57	9	28	44	0	7	273062	52493
Micrococcus luteus 20925_1_89	2599390	TRUE	558606000	214.898	4468848	125	125	0	125	125	125	125	7	33.628	3.361	36	35	32.5	36	259939018	100	2080174	36	124.96	0.982	125	125	125	125	14	33.64	3.351	36	35	33	36	0	13.52	36.58	36.52	0	13.38	7	22	41	0	4	418968	52536
Micrococcus luteus 20925_1_90	3324110	TRUE	624635000	187.91	4997080	125	125	0	125	125	125	125	7.5	33.584	3.451	36	35.5	32.5	36	332411009	100	2660128	39	124.961	0.946	125	125	125	125	14.5	33.596	3.44	36	35.5	32.5	36	0	13.53	36.48	36.52	0	13.48	10	24	33	0	6	354851	68107
Micrococcus luteus 20925_1_94	2804050	TRUE	727159000	259.324	5817272	125	125	0	125	125	125	125	7.5	33.866	3.263	36	35.5	33	36	280405008	100	2243982	38	124.959	0.999	125	125	125	125	14.5	33.875	3.256	36	35.5	33	36	0	13.47	36.24	36.78	0	13.51	9	30	48	0	6	452585	49969
Neisseria flavescens 20925_1_23	5562140	TRUE	3288793500	591.282	26310348	125	125	0	125	125	125	125	7	33.951	3.283	36	35.5	33	36	556214041	100	4455740	35	124.831	2.82	125	125	125	125	14.5	33.976	3.265	36	35.5	33	36	0	25.75	24.89	24.15	0	25.21	6	35	53	0	6	351891	41270
Neisseria spp. 20925_1_37	11412600	TRUE	4458854442	390.696	34855602	125	127.924	8.214	125	151	125	125	6	34.203	3.564	40	36	33	36	1141259877	100	8931956	35	127.773	7.983	125	150	125	125	13	34.216	3.557	40	36	33	36	0	25.2	23.96	25.06	0	25.77	8	20	30	0	5	300266	63359
Neisseria spp. 27098_8_112	4472880	TRUE	1201241542	268.562	7955242	151	151	0	151	151	151	151	11.5	36.526	4.405	40	38.5	34.5	39.5	447287803	100	2988794	35	149.655	4.925	150	150	150	150	14.5	36.596	4.365	40	38.5	34.5	39.5	0	25.41	23.89	24.9	0	25.79	10	28	42	0	7	319409	52181
Neisseria spp. 27098_8_139	7155380	TRUE	1655289784	231.334	10962184	151	151	0	151	151	151	151	10.5	36.342	4.501	40	38	34.5	39.5	715538048	100	4773524	35	149.897	2.537	150	150	150	150	14	36.392	4.475	40	38.5	34.5	39.5	0	25.17	24.77	24.79	0	25.27	5	23	34	0	4	495631	64141
Neisseria subflava 27098_8_142	2736170	TRUE	719417152	262.928	4764352	151	151	0	151	151	151	151	12	36.933	4.174	40	39	35.5	40	273616991	100	1825210	35	149.91	2.286	150	150	150	150	14.5	36.974	4.152	40	39	35.5	40	0	25.59	24.4	24.74	0	25.27	8	16	22	0	3	651254	103005
Neisseria spp. 27098_8_158	11456300	TRUE	2168781290	189.309	14362790	151	151	0	151	151	151	151	10.5	36.476	4.416	40	38.5	34.5	39.5	1145630135	100	7641578	35	149.921	2.13	150	150	150	150	14	36.519	4.394	40	38.5	34.5	39.5	0	25.19	24.02	25.16	0	25.63	4	6	8	1	1	1141429	249476
Prevotella histicola 20925_1_16	3207370	TRUE	1499596000	467.546	11996768	125	125	0	125	125	125	125	7	34.54	2.825	36	36	34.5	36	320736947	100	2566662	36	124.963	1.076	125	125	125	125	14	34.551	2.808	36	36	34.5	36	0	29.68	20.48	20.71	0	29.13	11	40	68	0	8	314659	39078
Prevotella jejuni 20925_1_32	3948430	TRUE	1579377750	400.002	12635022	125	125	0	125	125	125	125	7	34.54	2.823	36	36	34.5	36	394842918	100	3159878	35	124.956	1.275	125	125	125	125	14	34.551	2.807	36	36	34.5	36	0	29.61	21.24	20.51	0	28.65	10	74	142	0	15	276949	23690
Prevotella jejuni 27098_8_125	8151190	TRUE	1323002506	162.308	8761606	151	151	0	151	151	151	151	11	36.977	4.229	40	39	36	40	815119116	100	5437692	35	149.901	2.422	150	150	150	150	14	37.016	4.206	40	39	36	40	0	29.15	21.36	20.57	0	28.92	10	57	89	0	11	512188	37704
Prevotella melaninogenica 27098_8_100	4668770	TRUE	1252699624	268.314	8296024	151	151	0	151	151	151	151	11	36.975	4.244	40	39	36	40	466876993	100	3113710	35	149.942	1.692	150	150	150	150	14	37.013	4.221	40	39	36	40	0	29.94	20.47	20.29	0	29.3	6	68	106	0	19	175036	28193
Prevotella nigrescens 27098_8_132	3356220	TRUE	599817904	178.718	3972304	151	151	0	151	151	151	151	11	36.727	4.367	40	39	35	40	335621949	100	2238338	35	149.942	1.702	150	150	150	150	15	36.765	4.348	40	39	35.5	40	0	28.81	21.34	21.49	0	28.37	13	34	63	0	8	385312	42040
Prevotella pallens 20925_1_50	3125170	TRUE	809242250	258.944	6473938	125	125	0	125	125	125	125	7.5	34.642	2.72	36	36	34.5	36	312517028	100	2500874	35	124.963	1.115	125	125	125	125	14.5	34.651	2.706	36	36	34.5	36	0	31.4	18.97	18.79	0	30.84	10	54	105	0	11	233801	27035
Prevotella salivae 20925_1_83	4435380	TRUE	2275692802	513.078	17477438	125	130.207	10.406	125	151	125	125	7	34.87	3.483	40	36	34	36	443538191	100	3412984	35	129.957	10.103	125	150	125	125	13.5	34.884	3.473	40	36	34	36	0	29.74	21.25	20.21	0	28.8	7	51	71	0	12	341852	42974
Prevotella spp. 20925_1_30	2892540	TRUE	785461250	271.548	6283690	125	125	0	125	125	125	125	7	34.533	2.842	36	36	34.5	36	289254020	100	2314652	35	124.966	1.033	125	125	125	125	14.5	34.544	2.827	36	36	34.5	36	0	29.22	20.56	20.85	0	29.38	10	43	69	0	10	253691	38616
Rothia aeria 27098_8_182	3276890	TRUE	539645008	164.682	3573808	151	151	0	151	151	151	151	12	35.975	4.541	40	37.5	34	39.5	327688828	100	2186358	35	149.879	2.866	150	150	150	150	14	36.029	4.518	40	37.5	34	39.5	0	21.72	28.23	28.53	0	21.51	4	4	5	1	2	1161097	517035
Rothia dentocariosa 27098_8_144	2952250	TRUE	499596486	169.226	3308586	151	151	0	151	151	151	151	11	36.063	4.559	40	37.5	34	39.5	295225018	100	1969518	35	149.897	2.6	150	150	150	150	15.5	36.111	4.54	40	38	34	39.5	0	23.28	26.81	26.88	0	23.03	7	11	15	0	3	497045	135725
Rothia mucilaginosa 27098_8_135	8887560	TRUE	1551276152	174.545	10273352	151	151	0	151	151	151	151	11	35.937	4.507	40	37.5	34	39.5	888756244	100	5929988	35	149.875	2.906	150	150	150	150	13.5	35.992	4.486	40	37.5	34	39.5	0	20.3	29.95	29.68	0	20.07	8	16	26	0	4	508976	77334
Rothia mucilaginosa 27098_8_136	2966740	TRUE	2821128772	950.918	18682972	151	151	0	151	151	151	151	10.5	35.71	4.536	40	37.5	33.5	39	296674031	100	1979710	35	149.857	3.119	150	150	150	150	14.5	35.76	4.52	40	37.5	33.5	39.5	0	18.93	30.95	30.96	0	19.17	10	20	82	0	6	409265	21156
Rothia mucilaginosa 27098_8_145	6356780	TRUE	1108456270	174.374	7340770	151	151	0	151	151	151	151	10	35.696	4.587	40	37.5	33	39.5	635678073	100	4242580	35	149.833	3.441	150	150	150	150	13	35.758	4.562	40	37.5	33.5	39.5	0	19.18	31.01	30.92	0	18.9	7	36	105	0	8	278177	18402
Rothia spp. 27098_8_161	4949680	TRUE	998922682	201.816	6615382	151	151	0	151	151	151	151	11	35.621	4.615	40	37	33.5	39	494968134	100	3302200	35	149.891	2.675	150	150	150	150	14	35.671	4.598	40	37	33.5	39.5	0	20.83	29.24	29.16	0	20.77	5	29	60	0	7	207275	25500
Rothia mucilaginosa 27098_8_172	2883510	TRUE	475958946	165.062	3152046	151	151	0	151	151	151	151	11.5	35.588	4.669	40	37	33.5	39	288350883	100	1924082	35	149.864	3.035	150	150	150	150	14.5	35.655	4.632	40	37.5	33.5	39.5	0	20.09	29.87	29.79	0	20.25	5	7	10	1	2	1003389	222780
Rothia spp. 27098_8_27	2773430	TRUE	472066166	170.21	3126266	151	151	0	151	151	151	151	11	35.683	4.648	40	37.5	33.5	39.5	277342834	100	1850934	35	149.839	3.354	150	150	150	150	14	35.742	4.626	40	37.5	33.5	39.5	0	20.11	29.74	29.87	0	20.28	7	11	14	0	2	933277	162656
Rothia spp. 27098_8_29	5453720	TRUE	1069031982	196.019	7079682	151	151	0	151	151	151	151	11	35.915	4.511	40	37.5	34	39.5	545371834	100	3639110	35	149.864	3.03	150	150	150	150	14.5	35.97	4.488	40	37.5	34	39.5	0	20.41	29.89	29.66	0	20.04	5	11	23	1	1	1313025	90967
Pauljensenia spp. 20925_1_27	2890290	TRUE	1195104250	413.49	9560834	125	125	0	125	125	125	125	7	33.689	3.426	36	35.5	32.5	36	289028997	100	2313174	35.5	124.949	1.242	125	125	125	125	14.5	33.756	3.366	36	35.5	32.5	36	0	17.63	32.54	32.61	0	17.22	6	34	43	0	6	340582	55198
Pauljensenia spp. 20925_1_34	2613580	TRUE	516608500	197.663	4132868	125	125	0	125	125	125	125	7.5	33.638	3.425	36	35.5	32.5	36	261357988	100	2091838	37	124.942	1.414	125	125	125	125	14.5	33.653	3.412	36	35.5	32.5	36	0	17.13	32.74	33.01	0	17.12	7	42	63	0	10	223693	37973
Pauljensenia spp. 20925_1_91	2580860	TRUE	613987000	237.9	4911896	125	125	0	125	125	125	125	7	33.706	3.386	36	35.5	32.5	36	258085957	100	2065390	35	124.957	1.065	125	125	125	125	14.5	33.725	3.367	36	35.5	32.5	36	0	17.42	32.79	32.77	0	17.02	11	19	26	0	6	334684	84225
Pauljensenia spp. 27098_8_107	3840380	TRUE	737372260	192.005	4883260	151	151	0	151	151	151	151	11.5	36.119	4.329	40	37.5	34.5	39.5	384038225	100	2563594	35	149.804	3.69	150	150	150	150	14.5	36.185	4.302	40	37.5	34.5	39.5	0	17.41	32.94	32.73	0	16.92	10	15	22	0	4	417204	106182
Pauljensenia spp. 27098_8_83	3534020	TRUE	581264534	164.477	3849434	151	151	0	151	151	151	151	11	35.574	4.538	40	37	33	39	353401976	100	2360072	35	149.742	4.264	150	150	150	150	14.5	35.647	4.51	40	37	33	39	0	17.58	32.68	32.53	0	17.2	6	35	46	0	10	240566	48066
Staphylococcus aureus 27098_8_159	11168800	TRUE	3056111046	273.63	20239146	151	151	0	151	151	151	151	10.5	37.134	4.167	40	39	36	40	1116879820	100	7448942	35	149.938	1.757	150	150	150	150	13.5	37.171	4.143	40	39	36	40	0	34.69	15.2	17.58	0	32.53	9	20	26	0	4	563886	92459
Staphylococcus capitis 20925_1_63	2492680	TRUE	806125000	323.396	6449000	125	125	0	125	125	125	125	7.5	34.897	2.445	36	36	35	36	249268020	100	1994696	40	124.965	0.998	125	125	125	125	14.5	34.906	2.43	36	36	35	36	0	33.37	16.64	15.99	0	34.01	5	12	25	0	2	931172	77238
Staphylococcus capitis 27098_8_44	5558910	TRUE	1260158420	226.692	8345420	151	151	0	151	151	151	151	10.5	37.073	4.223	40	39	36	40	555891078	100	3707538	35	149.935	1.756	150	150	150	150	13	37.106	4.206	40	39	36	40	0	33.84	16.07	16.66	0	33.43	7	11	19	0	2	828422	101286
Staphylococcus epidermidis 20925_1_31	2720900	TRUE	1772225000	651.338	14177800	125	125	0	125	125	125	125	7	34.874	2.481	36	36	35	36	272089965	100	2177410	37	124.96	1.104	125	125	125	125	14.5	34.88	2.47	36	36	35	36	0	34.21	16.15	15.65	0	33.99	8	18	19	0	3	839193	106566
Staphylococcus epidermidis 20925_1_59	2562070	TRUE	870431000	339.738	6963448	125	125	0	125	125	125	125	7.5	34.899	2.435	36	36	35	36	256207061	100	2050286	35	124.962	1.089	125	125	125	125	14.5	34.908	2.42	36	36	35	36	0	34.72	15.5	16.42	0	33.36	6	29	37	0	4	432361	57567
Streptococcus chosunense 27098_8_53	2540430	TRUE	615422546	242.252	4075646	151	151	0	151	151	151	151	9.5	36.782	4.351	40	39	35.5	40	254043130	100	1694912	35	149.886	2.676	150	150	150	150	12.5	36.819	4.33	40	39	35.5	40	0	30.34	19.19	20.7	0	29.76	9	18	29	0	5	288820	67278
Streptococcus spp. 27098_8_86	2321740	TRUE	605778780	260.916	4011780	151	151	0	151	151	151	151	11.5	36.926	4.269	40	39	35.5	40	232174038	100	1549268	35	149.861	2.957	150	150	150	150	13.5	36.97	4.244	40	39	36	40	0	30.13	20.05	19.82	0	30	7	16	31	0	4	388878	53611
Streptococcus constellatus 20925_1_21	12648500	TRUE	4118712302	325.628	30426866	125	135.364	12.73	125	151	125	151	6.5	35.569	3.69	40	36	35	37.5	1264849913	100	9376274	35	134.899	12.373	125	150	125	150	13	35.598	3.672	40	36	35	37.5	0	31.43	18.54	19.34	0	30.69	7	10	12	0	4	387460	129972
Streptococcus spp. 27098_8_113	5643730	TRUE	1684896354	298.544	11158254	151	151	0	151	151	151	151	11	37.313	3.99	40	39.5	36.5	40	564373058	100	3767882	35	149.786	3.607	150	150	150	150	15	37.363	3.952	40	39.5	36.5	40	0	29.03	19.87	22.54	0	28.56	6	23	31	0	6	260621	56853
Streptococcus spp. 27098_8_73	2634480	TRUE	581902962	220.88	3853662	151	151	0	151	151	151	151	12	36.446	4.432	40	38.5	34.5	39.5	263448038	100	1758558	35	149.809	3.593	150	150	150	150	15	36.499	4.407	40	38.5	34.5	39.5	0	28.87	21.01	21.25	0	28.87	7	19	26	0	5	258569	68738
Streptococcus gordonii 27098_8_101	4638730	TRUE	1430416356	308.364	9472956	151	151	0	151	151	151	151	10.5	37.029	4.178	40	39	36	40	463872736	100	3094794	35	149.888	2.585	150	150	150	150	13.5	37.074	4.148	40	39	36	40	0	29.97	19.52	20.92	0	29.59	10	21	23	0	6	255759	87213
Streptococcus spp. 27098_8_75	2564760	TRUE	557318954	217.298	3690854	151	151	0	151	151	151	151	9.5	36.796	4.351	40	39	35.5	40	256476008	100	1711124	35	149.887	2.612	150	150	150	150	13.5	36.844	4.319	40	39	35.5	40	0	29.69	20.17	20.25	0	29.88	5	9	12	0	2	677918	169265
Streptococcus spp. 20925_1_44	1617130	TRUE	702181750	434.214	5617454	125	125	0	125	125	125	125	7	34.592	2.778	36	36	34.5	36	161713102	100	1294138	40	124.958	1.187	125	125	125	125	14.5	34.606	2.756	36	36	34.5	36	0	30.5	19.52	20.04	0	29.93	5	8	11	0	2	584683	142580
Streptococcus spp. 27098_8_22	4111030	TRUE	1224864888	297.946	8111688	151	151	0	151	151	151	151	10	36.771	4.368	40	39	35.5	40	411103073	100	2742216	35	149.916	2.198	150	150	150	150	13	36.808	4.347	40	39	35.5	40	0	29.96	20.75	18.43	0	30.86	6	15	17	0	3	734994	104881
Streptococcus spp. 27098_8_69	2661450	TRUE	595884656	223.894	3946256	151	151	0	151	151	151	151	11.5	36.695	4.397	40	39	35.5	40	266144885	100	1779018	35	149.602	5.256	150	150	150	150	15	36.77	4.354	40	39	35.5	40	0	30.45	19.75	19.68	0	30.12	1	41	52	0	11	257357	36799
Streptococcus spp. 27098_8_91	2362660	TRUE	548797420	232.28	3634420	151	151	0	151	151	151	151	11	36.835	4.318	40	39	35.5	40	236265902	100	1579662	35	149.567	5.465	150	150	150	150	14	36.909	4.275	40	39	35.5	40	0	29.96	20.61	18.92	0	30.51	7	15	21	0	4	401035	76226
Streptococcus spp. 20925_1_24	2230850	TRUE	779420500	349.382	6235364	125	125	0	125	125	125	125	7.5	34.532	2.825	36	36	34.5	36	223085063	100	1786206	35.5	124.894	2.294	125	125	125	125	14.5	34.565	2.782	36	36	34.5	36	0	30.04	19.95	19.97	0	30.05	6	23	27	0	6	299223	63623
Streptococcus spp. 20925_1_69	3267030	TRUE	1499027390	458.834	11087130	125	135.204	12.696	125	151	125	151	6.5	35.543	3.68	40	36	35	37.5	326703184	100	2427656	35	134.576	12.787	125	150	125	150	14.5	35.605	3.638	40	36	35	37.5	0	30.23	19.85	19.94	0	29.98	8	15	27	0	5	298332	66690
Streptococcus spp. 27098_8_103	2435730	TRUE	539008996	221.292	3569596	151	151	0	151	151	151	151	10	36.645	4.432	40	39	35	40	243573103	100	1625714	35	149.826	3.319	150	150	150	150	13	36.698	4.401	40	39	35	40	0	30.22	19.6	20.26	0	29.92	3	44	62	0	12	125844	30967
Streptococcus spp. 27098_8_109	2771730	TRUE	851991830	307.386	5642330	151	151	0	151	151	151	151	11	37.266	4.044	40	39.5	36.5	40	277172866	100	1848828	35	149.918	2.116	150	150	150	150	15.5	37.304	4.02	40	39.5	36.5	40	0	29.69	20.29	20.08	0	29.93	6	31	38	0	8	205748	40672
Streptococcus spp. 27098_8_76	4101090	TRUE	1200361212	292.694	7949412	151	151	0	151	151	151	151	10.5	36.777	4.327	40	39	35.5	40	410108848	100	2739202	35	149.719	4.29	150	150	150	150	14	36.839	4.295	40	39	35.5	40	0	30.16	19.78	19.9	0	30.16	9	20	33	0	6	242668	56759
Streptococcus mitis 27098_8_87	13303900	TRUE	2732484222	205.39	18095922	151	151	0	151	151	151	151	10.5	36.714	4.388	40	39	35.5	40	1330389849	100	8893748	35	149.587	5.282	150	150	150	150	13.5	36.788	4.346	40	39	35.5	40	0	30.01	19.96	19.96	0	30.07	9	20	29	0	5	272342	63236
Streptococcus mitis 27098_8_93	2423710	TRUE	521636748	215.222	3454548	151	151	0	151	151	151	151	11.5	37.008	4.206	40	39	36	40	242371079	100	1617182	35	149.873	2.791	150	150	150	150	15	37.059	4.171	40	39	36	40	0	30.15	19.52	20.81	0	29.52	6	24	30	0	5	381131	57476
Streptococcus spp. 27098_8_23	2559460	TRUE	674332780	263.466	4465780	151	151	0	151	151	151	151	11.5	36.81	4.341	40	39	35.5	40	255946009	100	1707676	35	149.88	2.702	150	150	150	150	15	36.856	4.315	40	39	35.5	40	0	29.72	20.28	20.79	0	29.2	5	11	12	0	2	792735	136359
Streptococcus spp. 27098_8_51	3492460	TRUE	1056930540	302.632	6999540	151	151	0	151	151	151	151	10	36.674	4.412	40	39	35.5	40	349245995	100	2330184	35	149.879	2.727	150	150	150	150	14.5	36.716	4.389	40	39	35.5	40	0	29.9	19.5	21.54	0	29.06	5	21	29	0	5	420594	64709
Streptococcus spp. 27098_8_70	4324290	TRUE	1300928722	300.842	8615422	151	151	0	151	151	151	151	11	36.931	4.245	40	39	35.5	40	432429165	100	2885002	35	149.888	2.573	150	150	150	150	14.5	36.97	4.225	40	39	35.5	40	0	29.17	21.42	19.72	0	29.7	5	8	9	1	1	1213254	197332
Streptococcus parasanguinis 20925_1_10	3602250	TRUE	9650181688	2678.94	69624276	125	138.604	12.986	151	151	125	151	7	35.66	3.989	40	36	34.5	39	360225167	100	2610950	35	137.967	12.734	150	150	125	150	13.5	35.69	3.978	40	36	34.5	39	0	29.28	20.74	20.71	0	29.27	4	49	132	0	14	193586	15311
Streptococcus spp. 20925_1_77	3206180	TRUE	1328436188	414.336	9766528	125	136.019	12.848	125	151	125	151	7	35.477	3.825	40	36	34	38	320617979	100	2365174	35	135.558	12.425	125	150	125	150	13.5	35.497	3.818	40	36	35	38	0	29.37	21.15	20.68	0	28.8	6	25	33	0	7	265973	61745
Streptococcus spp. 27098_8_12	2772210	TRUE	805908442	290.71	5337142	151	151	0	151	151	151	151	11.5	37.199	4.058	40	39	36	40	277220930	100	1848978	35	149.932	1.832	150	150	150	150	14.5	37.234	4.038	40	39.5	36	40	0	28.87	21.16	20.71	0	29.26	6	30	41	0	9	173827	49310
Streptococcus_parasanguinis_27098_8_143	8071410	TRUE	1732847914	214.69	11475814	151	151	0	151	151	151	151	10.5	36.815	4.333	40	39	35.5	40	807140941	100	5388546	35	149.788	3.729	150	150	150	150	14	36.869	4.303	40	39	35.5	40	0	29.44	20.57	20.98	0	29	2	58	96	0	17	109337	22560
Streptococcus spp. 27098_8_148	2430090	TRUE	536894392	220.936	3555592	151	151	0	151	151	151	151	12.5	36.795	4.353	40	39	35.5	40	243008956	100	1620796	35	149.932	1.912	150	150	150	150	14.5	36.829	4.335	40	39	35.5	40	0	29.47	20.49	21.15	0	28.89	8	22	30	0	5	294045	68647
Streptococcus parasanguinis 27098_8_150	7368400	TRUE	1873489314	254.26	12407214	151	151	0	151	151	151	151	9.5	36.672	4.389	40	39	35	40	736839999	100	4915088	35	149.914	2.235	150	150	150	150	12.5	36.711	4.371	40	39	35	40	0	29.12	20.9	20.67	0	29.31	2	51	76	0	12	156093	27472
Streptococcus spp. 27098_8_177	3771490	TRUE	1092608216	289.702	7235816	151	151	0	151	151	151	151	10	36.649	4.436	40	39	35	40	377149166	100	2516120	35	149.893	2.579	150	150	150	150	14	36.692	4.411	40	39	35.5	40	0	29.01	20.98	20.82	0	29.19	5	30	34	0	9	214414	56274
Streptococcus spp. 27098_8_186	3020260	TRUE	602638584	199.532	3990984	151	151	0	151	151	151	151	11.5	36.774	4.333	40	39	35.5	40	302026059	100	2014398	35	149.934	1.864	150	150	150	150	14	36.814	4.309	40	39	35.5	40	0	29.29	20.67	21.4	0	28.64	7	16	22	0	3	555586	92485
Streptococcus parasanguinis 27098_8_46	6129470	TRUE	1685703298	275.016	11163598	151	151	0	151	151	151	151	11	36.824	4.318	40	39	35.5	40	612946838	100	4089610	35	149.879	2.716	150	150	150	150	13.5	36.864	4.298	40	39	35.5	40	0	29.18	20.7	21.18	0	28.94	5	47	65	0	13	171636	29988
Streptococcus parasanguinis 27098_8_54	4153130	TRUE	1211580210	291.726	8023710	151	151	0	151	151	151	151	11	36.754	4.368	40	39	35.5	40	415313118	100	2770534	35	149.904	2.385	150	150	150	150	14	36.795	4.346	40	39	35.5	40	0	29.39	20.41	21.39	0	28.82	6	44	60	0	13	122090	32723
Streptococcus spp. 27098_8_66	2264760	TRUE	525235984	231.916	3478384	151	151	0	151	151	151	151	10.5	36.414	4.546	40	38.5	35	39.5	226475976	100	1510474	35	149.937	1.804	150	150	150	150	14.5	36.449	4.533	40	38.5	35	39.5	0	29.14	20.87	21.06	0	28.93	6	18	20	0	4	406730	91296
Streptococcus spp. 27098_8_98	2496680	TRUE	589705434	236.196	3905334	151	151	0	151	151	151	151	11.5	36.532	4.494	40	38.5	35	40	249667948	100	1665866	35	149.873	2.88	150	150	150	150	15	36.574	4.468	40	38.5	35	40	0	29.14	20.82	20.98	0	29.07	6	34	45	0	8	214414	45536
Streptococcus spp. 27098_8_99	2456400	TRUE	627133200	255.306	4153200	151	151	0	151	151	151	151	11.5	36.681	4.411	40	39	35.5	40	245639992	100	1638588	35	149.91	2.324	150	150	150	150	14.5	36.72	4.387	40	39	35.5	40	0	28.8	21.36	20.4	0	29.44	7	21	24	0	6	283600	82245
Streptococcus anginosus 27098_8_173	2392220	TRUE	668252916	279.344	4425516	151	151	0	151	151	151	151	12.5	36.933	4.299	40	39	35.5	40	239222200	100	1596428	35	149.849	3.135	150	150	150	150	15.5	36.985	4.263	40	39	36	40	0	30.32	19.57	19.26	0	30.85	6	11	14	0	2	706008	108605
Streptococcus pseudopneumoniae 20925_1_26	6296210	TRUE	2828814134	449.288	20890378	125	135.412	12.74	125	151	125	151	7	35.588	3.664	40	36	35	38	629620970	100	4669774	35	134.829	12.63	125	150	125	150	13	35.618	3.652	40	36	35	38	0	30.27	19.56	20.23	0	29.95	2	67	102	0	21	133742	19904
Streptococcus salivarius 20925_1_11	4025650	TRUE	2333086924	579.556	17551048	125	132.931	11.971	125	151	125	151	6.5	35.424	3.481	40	36	34.5	36	402564984	100	3036766	35	132.564	11.625	125	150	125	150	13.5	35.444	3.471	40	36	34.5	36.5	0	30.31	20.24	19.39	0	30.06	9	15	23	0	4	376113	80866
Streptococcus salivarius 20925_1_13	2439750	TRUE	801261750	328.42	6410094	125	125	0	125	125	125	125	6.5	34.643	2.715	36	36	34.5	36	243975154	100	1952358	35	124.965	1.063	125	125	125	125	14.5	34.66	2.69	36	36	34.5	36	0	30.62	19.44	19.77	0	30.18	7	27	31	0	6	279045	73141
Streptococcus salivarius 27098_8_110	2646890	TRUE	4938792032	1865.88	32707232	151	151	0	151	151	151	151	10	36.912	4.28	40	39	35.5	40	264688921	100	1765688	35	149.907	2.383	150	150	150	150	14.5	36.954	4.255	40	39	35.5	40	0	30.33	20.69	19.02	0	29.96	6	32	43	0	5	417700	45340
Streptococcus salivarius 27098_8_117	2675590	TRUE	4170511884	1558.73	27619284	151	151	0	151	151	151	151	9	37.062	4.191	40	39	36	40	267559024	100	1784686	35	149.919	2.116	150	150	150	150	14	37.098	4.171	40	39	36	40	0	30.43	19.95	19.34	0	30.28	4	34	45	0	9	270620	48626
Streptococcus salivarius 27098_8_119	6157080	TRUE	1711806366	278.022	11336466	151	151	0	151	151	151	151	11.5	36.874	4.306	40	39	35.5	40	615707928	100	4106804	35	149.924	2.062	150	150	150	150	13.5	36.915	4.28	40	39	35.5	40	0	29.91	19.47	20.61	0	30	8	21	42	0	5	344257	43805
Streptococcus salivarius 27098_8_152	2664160	TRUE	589967872	221.446	3907072	151	151	0	151	151	151	151	12	36.681	4.445	40	39	35	40	266416001	100	1777596	35	149.875	2.84	150	150	150	150	15.5	36.731	4.416	40	39	35.5	40	0	30.08	20.21	19.4	0	30.31	6	13	18	1	2	1135038	109812
Streptococcus salivarius 27098_8_153	2646890	TRUE	672778688	254.178	4455488	151	151	0	151	151	151	151	11.5	36.908	4.296	40	39	35.5	40	264689082	100	1766038	35	149.877	2.784	150	150	150	150	14.5	36.957	4.267	40	39	35.5	40	0	30.27	19.92	20.05	0	29.76	6	22	37	0	5	305038	46162
Streptococcus salivarius 27098_8_162	2541360	TRUE	576223852	226.738	3816052	151	151	0	151	151	151	151	11.5	36.837	4.333	40	39	35.5	40	254135934	100	1696136	35	149.832	3.305	150	150	150	150	14.5	36.884	4.307	40	39	35.5	40	0	30	20.17	19.74	0	30.09	6	25	40	0	5	270978	46440
Streptococcus spp. 27098_8_74	3738240	TRUE	1150484704	307.762	7619104	151	151	0	151	151	151	151	11	36.801	4.34	40	39	35.5	40	373824071	100	2494944	35	149.833	3.345	150	150	150	150	14	36.848	4.31	40	39	35.5	40	0	30.27	19.61	19.97	0	30.15	7	41	64	0	10	162504	34404
Streptococcus spp. 20925_1_22	2373450	TRUE	718823000	302.86	5750584	125	125	0	125	125	125	125	7.5	34.403	2.943	36	36	34	36	237344889	100	1899392	35.5	124.959	1.178	125	125	125	125	14.5	34.418	2.928	36	36	34	36	0	28.51	20.67	22.54	0	28.28	6	11	13	0	3	476075	155268
Streptococcus spp. 27098_8_134	4033600	TRUE	648270784	160.718	4293184	151	151	0	151	151	151	151	13.5	37.099	4.128	40	39	36	40	403359827	100	2690418	35	149.924	1.997	150	150	150	150	14.5	37.135	4.108	40	39	36	40	0	28.53	21.43	21.49	0	28.55	5	6	7	0	2	931500	297935
Streptococcus sanguinis 27098_8_181	2796710	TRUE	578759746	206.944	3832846	151	151	0	151	151	151	151	11	36.637	4.347	40	39	35	40	279670956	100	1865430	35	149.923	2.083	150	150	150	150	14	36.673	4.33	40	39	35	40	0	28.36	21.03	22.27	0	28.34	8	12	16	0	3	602396	131656
Streptococcus spp. 27098_8_82	2681910	TRUE	575101922	214.438	3808622	151	151	0	151	151	151	151	12	36.682	4.372	40	39	35.5	40	268190986	100	1789252	35	149.89	2.582	150	150	150	150	14.5	36.718	4.354	40	39	35.5	40	0	28.39	21.07	22.23	0	28.32	5	13	18	0	2	669936	119995
Veillonella atypica 20925_1_29	13297900	TRUE	5585103858	419.998	43019606	125	129.827	10.11	125	151	125	125	6.5	34.934	3.377	40	36	34.5	36	1329789905	100	10260778	35	129.6	9.814	125	150	125	125	13	34.95	3.366	40	36	34.5	36	0	30.66	19.24	19.73	0	30.38	2	51	83	0	14	134442	22546
Veillonella atypica 27098_8_102	2472990	TRUE	654635132	264.714	4335332	151	151	0	151	151	151	151	12	36.993	4.24	40	39	36	40	247298964	100	1649324	35	149.94	1.816	150	150	150	150	15.5	37.029	4.215	40	39	36	40	0	30.72	19.91	18.91	0	30.46	9	19	23	0	5	416480	92936
Veillonella atypica 27098_8_30	2367970	TRUE	593073036	250.456	3927636	151	151	0	151	151	151	151	11.5	36.906	4.285	40	39	35.5	40	236797073	100	1579412	35	149.928	2.041	150	150	150	150	15	36.943	4.266	40	39	35.5	40	0	30.73	20.17	18.68	0	30.41	8	31	36	0	7	262881	51873
Veillonella atypica 27098_8_52	4623550	TRUE	1181996290	255.646	7827790	151	151	0	151	151	151	151	11	36.691	4.419	40	39	35.5	40	462354960	100	3084032	35	149.919	2.202	150	150	150	150	14	36.733	4.397	40	39	35.5	40	0	30.79	19.6	19.06	0	30.54	3	47	120	0	13	152151	15250
Veillonella spp. 27098_8_77	2064910	TRUE	299789360	145.183	1985360	151	151	0	151	151	151	151	12.5	36.824	4.364	40	39	35	40	206490809	100	1377140	35	149.942	1.775	150	150	150	150	13.5	36.889	4.301	40	39	35.5	40	0	30.64	18.82	20.25	0	30.28	8	23	27	0	6	333136	64697
Veillonella atypica 27098_8_79	2610800	TRUE	714407274	273.636	4731174	151	151	0	151	151	151	151	11	37.076	4.186	40	39	36	40	261080161	100	1741198	35	149.942	1.746	150	150	150	150	14.5	37.116	4.16	40	39	36	40	0	30.71	20.39	18.47	0	30.42	6	11	12	0	3	575341	122517
Veillonella atypica 27098_8_81	2362600	TRUE	656423576	277.84	4347176	151	151	0	151	151	151	151	11	36.846	4.334	40	39	35.5	40	236260232	100	1575646	35	149.945	1.737	150	150	150	150	14.5	36.882	4.316	40	39	35.5	40	0	30.79	20.11	18.69	0	30.41	5	26	31	0	5	283333	60855
Veillonella spp. 20925_1_51	3358810	TRUE	1594757830	474.798	11651018	125	136.877	12.951	125	151	125	151	7	35.744	3.759	40	36	35	39	335880880	100	2462846	35	136.379	12.533	125	150	125	150	13.5	35.766	3.752	40	36	35	39	0	30.63	18.37	20.17	0	30.83	7	16	19	0	3	531845	90072
Veillonella infantium 27098_8_111	3808930	TRUE	629110696	165.167	4166296	151	151	0	151	151	151	151	12	36.993	4.231	40	39	36	40	380892858	100	2540310	35	149.94	1.848	150	150	150	150	14.5	37.027	4.213	40	39	36	40	0	30.67	18.97	19.7	0	30.65	6	13	17	0	2	829710	105386
Veillonella rogosae 27098_8_62	2528370	TRUE	628135840	248.436	4159840	151	151	0	151	151	151	151	10.5	36.97	4.252	40	39	36	40	252836900	100	1686498	35	149.918	2.264	150	150	150	150	14	37.008	4.231	40	39	36	40	0	30.68	19.01	19.9	0	30.41	8	33	44	0	8	222988	43523
[truncated: 22 more columns]
