# Supplementary material for: Genomic attributes of airway commensal bacteria and mucosa
Source: Commun Biol. 2024 Feb 12;7:171. doi: 10.1038/s42003-024-05840-3 (PMC10861553; doi:10.1038/s42003-024-05840-3)
Supplement: Supplementary file 5 — Supplementary Data 2 [file 42003_2024_5840_MOESM5_ESM.xlsx]

## Sheet: genome_quality_miga
ID	collection	no_ess_genes	tot_ess_genes	completeness	contamination_perc	quality
Pauljensenia spp. 20925_1_25	dupont_2012 B	102	106	96.2	1.9	86.7
Actinomyces naeslundii 27098_8_156	dupont_2012 B	103	106	97.2	1.9	87.7
Actinomyces oris 27098_8_157	dupont_2012 B	102	106	96.2	1.9	86.7
Niallia circulans 27098_8_36	dupont_2012 B	105	106	99.1	10.4	47.1
Cupriavidus gilardii 27098_8_120	dupont_2012 B	106	106	100	0.9	95.5
Cutibacterium acnes 20925_1_38	dupont_2012 B	104	106	98.1	2.8	84.1
Cutibacterium acnes 20925_1_68	dupont_2012 B	104	106	98.1	2.8	84.1
Fusobacterium periodonticum 27098_8_131	dupont_2012 B	103	106	97.2	3.8	78.2
Fusobacterium spp. 27098_8_59	dupont_2012 B	104	106	98.1	5.7	69.6
Gemella spp. 20925_1_85	dupont_2012 B	105	106	99.1	1.9	89.6
Gemella spp. 27098_8_155	dupont_2012 B	105	106	99.1	0.9	94.6
Gemella spp. 27098_8_92	dupont_2012 B	105	106	99.1	1.9	89.6
Gemella sanguinis_ 20925_1_41	dupont_2012 B	105	106	99.1	2.8	85.1
Gemella sanguinis 20925_1_65	dupont_2012 B	105	106	99.1	2.8	85.1
Gemella sanguinis 20925_1_66	dupont_2012 B	105	106	99.1	2.8	85.1
Gemella sanguinis 27098_8_105	dupont_2012 B	105	106	99.1	2.8	85.1
Gemella sanguinis 27098_8_106	dupont_2012 B	105	106	99.1	2.8	85.1
Granulicatella adiacens 20925_1_19	dupont_2012 B	104	106	98.1	1.9	88.6
Granulicatella spp. 20925_1_28	dupont_2012 B	104	106	98.1	1.9	88.6
Granulicatella spp. 20925_1_45	dupont_2012 B	104	106	98.1	1.9	88.6
Haemophilus parahaemolyticus 27098_8_141	dupont_2012 B	106	106	100	0.9	95.5
Haemophilus parainfluenzae 27098_8_33	dupont_2012 B	106	106	100	2.8	86
Haemophilus paraphrohaemolyticus 27098_8_118	dupont_2012 B	106	106	100	0.9	95.5
Haemophilus sputorum 20925_1_15	dupont_2012 B	106	106	100	0.9	95.5
Leptotrichia wadei 27098_8_16	dupont_2012 B	106	106	100	4.7	76.5
Microbacterium paraoxydans 27098_8_129	dupont_2012 B	104	106	98.1	0.9	93.6
Micrococcus luteus 20925_1_46	dupont_2012 B	103	106	97.2	2.8	83.2
Micrococcus luteus 20925_1_52	dupont_2012 B	103	106	97.2	4.7	73.7
Micrococcus luteus 20925_1_61	dupont_2012 B	103	106	97.2	2.8	83.2
Micrococcus luteus 20925_1_89	dupont_2012 B	103	106	97.2	2.8	83.2
Micrococcus luteus 20925_1_90	dupont_2012 B	103	106	97.2	2.8	83.2
Gemella spp. 27098_8_149	dupont_2012 B	105	106	99.1	1.9	89.6
Haemophilus spp. 27098_8_127	dupont_2012 B	106	106	100	0.9	95.5
Micrococcus luteus 20925_1_94	dupont_2012 B	103	106	97.2	2.8	83.2
Prevotella pallens 20925_1_50	dupont_2012 B	102	106	96.2	0.9	91.7
Rothia spp. 27098_8_29	dupont_2012 B	104	106	98.1	0.9	93.6
Streptococcus chosunense 27098_8_53	dupont_2012 B	106	106	100	1.9	90.5
Streptococcus spp. 20925_1_24	dupont_2012 B	106	106	100	2.8	86
Streptococcus spp. 20925_1_77	dupont_2012 B	106	106	100	2.8	86
Streptococcus spp. 27098_8_99	dupont_2012 B	106	106	100	1.9	90.5
Streptococcus spp. 27098_8_74	dupont_2012 B	106	106	100	1.9	90.5
Neisseria flavescens 20925_1_23	dupont_2012 B	106	106	100	2.8	86
Neisseria spp. 20925_1_37	dupont_2012 B	106	106	100	0.9	95.5
Neisseria spp. 27098_8_112	dupont_2012 B	106	106	100	0.9	95.5
Neisseria spp. 27098_8_139	dupont_2012 B	106	106	100	0.9	95.5
Neisseria subflava 27098_8_142	dupont_2012 B	106	106	100	0.9	95.5
Neisseria spp. 27098_8_158	dupont_2012 B	106	106	100	0.9	95.5
Prevotella histicola 20925_1_16	dupont_2012 B	102	106	96.2	1.9	86.7
Prevotella jejuni 20925_1_32	dupont_2012 B	103	106	97.2	0.9	92.7
Prevotella jejuni 27098_8_125	dupont_2012 B	103	106	97.2	2.8	83.2
Prevotella melaninogenica 27098_8_100	dupont_2012 B	103	106	97.2	0.9	92.7
Prevotella nigrescens 27098_8_132	dupont_2012 B	102	106	96.2	2.8	82.2
Prevotella salivae 20925_1_83	dupont_2012 B	103	106	97.2	0.9	92.7
Prevotella spp. 20925_1_30	dupont_2012 B	103	106	97.2	0.9	92.7
Rothia aeria 27098_8_182	dupont_2012 B	104	106	98.1	2.8	84.1
Rothia dentocariosa 27098_8_144	dupont_2012 B	104	106	98.1	1.9	88.6
Rothia mucilaginosa 27098_8_135	dupont_2012 B	102	106	96.2	0.9	91.7
Rothia mucilaginosa 27098_8_136	dupont_2012 B	104	106	98.1	0.9	93.6
Rothia mucilaginosa 27098_8_145	dupont_2012 B	104	106	98.1	0.9	93.6
Rothia spp. 27098_8_161	dupont_2012 B	104	106	98.1	2.8	84.1
Rothia mucilaginosa 27098_8_172	dupont_2012 B	104	106	98.1	0.9	93.6
Rothia spp. 27098_8_27	dupont_2012 B	104	106	98.1	0.9	93.6
Pauljensenia spp. 20925_1_27	dupont_2012 B	103	106	97.2	0.9	92.7
Pauljensenia spp. 20925_1_34	dupont_2012 B	102	106	96.2	0.9	91.7
Pauljensenia spp. 20925_1_91	dupont_2012 B	103	106	97.2	0.9	92.7
Pauljensenia spp. 27098_8_107	dupont_2012 B	102	106	96.2	0.9	91.7
Pauljensenia spp. 27098_8_83	dupont_2012 B	103	106	97.2	0.9	92.7
Staphylococcus aureus 27098_8_159	dupont_2012 B	105	106	99.1	3.8	80.1
Staphylococcus capitis 20925_1_63	dupont_2012 B	105	106	99.1	5.7	70.6
Staphylococcus capitis 27098_8_44	dupont_2012 B	105	106	99.1	5.7	70.6
Staphylococcus epidermidis 20925_1_31	dupont_2012 B	105	106	99.1	5.7	70.6
Staphylococcus epidermidis 20925_1_59	dupont_2012 B	105	106	99.1	4.7	75.6
Streptococcus spp. 27098_8_86	dupont_2012 B	106	106	100	3.8	81
Streptococcus constellatus 20925_1_21	dupont_2012 B	106	106	100	4.7	76.5
Streptococcus spp. 27098_8_113	dupont_2012 B	105	106	99.1	3.8	80.1
Streptococcus spp. 27098_8_73	dupont_2012 B	105	106	99.1	2.8	85.1
Streptococcus gordonii 27098_8_101	dupont_2012 B	106	106	100	3.8	81
Streptococcus spp. 27098_8_75	dupont_2012 B	106	106	100	3.8	81
Streptococcus spp. 20925_1_44	dupont_2012 B	106	106	100	1.9	90.5
Streptococcus spp. 27098_8_22	dupont_2012 B	106	106	100	2.8	86
Streptococcus spp. 27098_8_69	dupont_2012 B	106	106	100	2.8	86
Streptococcus spp. 27098_8_91	dupont_2012 B	106	106	100	2.8	86
Streptococcus spp. 20925_1_69	dupont_2012 B	106	106	100	1.9	90.5
Streptococcus spp. 27098_8_103	dupont_2012 B	106	106	100	1.9	90.5
Streptococcus spp. 27098_8_109	dupont_2012 B	106	106	100	1.9	90.5
Streptococcus spp. 27098_8_76	dupont_2012 B	105	106	99.1	2.8	85.1
Streptococcus mitis 27098_8_87	dupont_2012 B	106	106	100	2.8	86
Streptococcus mitis 27098_8_93	dupont_2012 B	106	106	100	1.9	90.5
Streptococcus spp. 27098_8_23	dupont_2012 B	106	106	100	2.8	86
Streptococcus spp. 27098_8_51	dupont_2012 B	106	106	100	2.8	86
Streptococcus spp. 27098_8_70	dupont_2012 B	106	106	100	2.8	86
Streptococcus parasanguinis 20925_1_10	dupont_2012 B	106	106	100	5.7	71.5
Streptococcus spp. 27098_8_12	dupont_2012 B	106	106	100	2.8	86
Streptococcus_parasanguinis_27098_8_143	dupont_2012 B	106	106	100	2.8	86
Streptococcus spp. 27098_8_148	dupont_2012 B	106	106	100	2.8	86
Streptococcus parasanguinis 27098_8_150	dupont_2012 B	106	106	100	1.9	90.5
Streptococcus spp. 27098_8_177	dupont_2012 B	106	106	100	2.8	86
Streptococcus spp. 27098_8_186	dupont_2012 B	106	106	100	2.8	86
Streptococcus parasanguinis 27098_8_46	dupont_2012 B	106	106	100	2.8	86
Streptococcus parasanguinis 27098_8_54	dupont_2012 B	106	106	100	2.8	86
Streptococcus spp. 27098_8_66	dupont_2012 B	106	106	100	2.8	86
Streptococcus spp. 27098_8_98	dupont_2012 B	106	106	100	2.8	86
Streptococcus anginosus 27098_8_173	dupont_2012 B	105	106	99.1	1.9	89.6
Streptococcus pseudopneumoniae 20925_1_26	dupont_2012 B	106	106	100	1.9	90.5
Streptococcus salivarius 20925_1_11	dupont_2012 B	106	106	100	1.9	90.5
Streptococcus salivarius 20925_1_13	dupont_2012 B	106	106	100	1.9	90.5
Streptococcus salivarius 27098_8_110	dupont_2012 B	106	106	100	1.9	90.5
Streptococcus salivarius 27098_8_117	dupont_2012 B	106	106	100	2.8	86
Streptococcus salivarius 27098_8_119	dupont_2012 B	106	106	100	1.9	90.5
Streptococcus salivarius 27098_8_152	dupont_2012 B	106	106	100	1.9	90.5
Streptococcus salivarius 27098_8_153	dupont_2012 B	106	106	100	1.9	90.5
Streptococcus salivarius 27098_8_162	dupont_2012 B	106	106	100	1.9	90.5
Streptococcus spp. 20925_1_22	dupont_2012 B	106	106	100	3.8	81
Streptococcus spp. 27098_8_134	dupont_2012 B	106	106	100	2.8	86
Streptococcus sanguinis 27098_8_181	dupont_2012 B	106	106	100	3.8	81
Streptococcus spp. 27098_8_82	dupont_2012 B	106	106	100	2.8	86
Veillonella atypica 20925_1_29	dupont_2012 B	106	106	100	2.8	86
Veillonella atypica 27098_8_102	dupont_2012 B	106	106	100	2.8	86
Veillonella atypica 27098_8_30	dupont_2012 B	106	106	100	2.8	86
Veillonella atypica 27098_8_52	dupont_2012 B	105	106	99.1	8.5	56.6
Veillonella spp. 27098_8_77	dupont_2012 B	106	106	100	2.8	86
Veillonella atypica 27098_8_79	dupont_2012 B	106	106	100	2.8	86
Veillonella atypica 27098_8_81	dupont_2012 B	106	106	100	2.8	86
Veillonella spp. 20925_1_51	dupont_2012 B	106	106	100	1.9	90.5
Veillonella infantium 27098_8_111	dupont_2012 B	106	106	100	1.9	90.5
Veillonella rogosae 27098_8_62	dupont_2012 B	106	106	100	1.9	90.5
