# Supplementary material for: Genomic attributes of airway commensal bacteria and mucosa
Source: Commun Biol. 2024 Feb 12;7:171. doi: 10.1038/s42003-024-05840-3 (PMC10861553; doi:10.1038/s42003-024-05840-3)
Supplement: Supplementary file 6 — Supplementary Data 3 [file 42003_2024_5840_MOESM6_ESM.xlsx]

## Sheet: Sheet1
KO	symbol	n_isolates	perc_isolates	name	module	pathways	Actinomyces_bouchesdurhonensis_20925_1_25	Actinomyces_naeslundii_27098_8_156	Actinomyces_oris_27098_8_157	Bacillus_circulans_27098_8_36	Cupriavidus_gilardii_27098_8_120	Cutibacterium_acnes_20925_1_38	Cutibacterium_acnes_20925_1_68	Fusobacterium_pseudoperiodonticum_27098_8_131	Fusobacterium_pseudoperiodonticum_27098_8_59	Gemella_haemolysans_20925_1_85	Gemella_haemolysans_27098_8_149	Gemella_haemolysans_27098_8_155	Gemella_morbillorum_27098_8_92	Gemella_sanguinis_20925_1_41	Gemella_sanguinis_20925_1_65	Gemella_sanguinis_20925_1_66	Gemella_sanguinis_27098_8_105	Gemella_sanguinis_27098_8_106	Granulicatella_adiacens_20925_1_19	Granulicatella_adiacens_20925_1_28	Granulicatella_adiacens_20925_1_45	Haemophilus_parahaemolyticus_27098_8_141	Haemophilus_parainfluenzae_27098_8_127	Haemophilus_parainfluenzae_27098_8_33	Haemophilus_paraphrohaemolyticus_27098_8_118	Haemophilus_sputorum_20925_1_15	Leptotrichia_wadei_27098_8_16	Microbacterium_paraoxydans_27098_8_129	Micrococcus_luteus_20925_1_46	Micrococcus_luteus_20925_1_52	Micrococcus_luteus_20925_1_61	Micrococcus_luteus_20925_1_89	Micrococcus_luteus_20925_1_90	Micrococcus_luteus_20925_1_94	Neisseria_subflava_20925_1_23	Neisseria_subflava_20925_1_37	Neisseria_subflava_27098_8_112	Neisseria_subflava_27098_8_139	Neisseria_subflava_27098_8_142	Neisseria_subflava_27098_8_158	Prevotella_histicola_20925_1_16	Prevotella_jejuni_20925_1_32	Prevotella_jejuni_27098_8_125
K00001	E1.1.1.1, adh	101	1.83	alcohol dehydrogenase [EC:1.1.1.1]		map00010 Glycolysis / Gluconeogenesis,map00071 Fatty acid degradation,map00350 Tyrosine metabolism,map00620 Pyruvate metabolism,map00625 Chloroalkane and chloroalkene degradation,map00626 Naphthalene degradation,map00830 Retinol metabolism,map00980 Metabolism of xenobiotics by cytochrome P450,map00982 Drug metabolism - cytochrome P450,map01100 Metabolic pathways,map01110 Biosynthesis of secondary…	0	0	1	1	1	0	0	0	0	1	1	1	1	1	1	1	1	1	1	1	0	0	1	1	0	0	1	1	1	1	1	0	1	0	1	1	1	1	1	1	0	0	0
K00003	hom	124	2.24	homoserine dehydrogenase [EC:1.1.1.3]	Methionine biosynthesis, aspartate => homoserine => methionine	map00260 Glycine, serine and threonine metabolism,map00270 Cysteine and methionine metabolism,map00300 Lysine biosynthesis,map01100 Metabolic pathways,map01110 Biosynthesis of secondary metabolites,map01120 Microbial metabolism in diverse environments,map01230 Biosynthesis of amino acids	1	1	1	1	1	1	1	1	1	1	1	1	1	1	1	1	1	1	1	1	1	1	1	1	1	1	1	1	1	1	1	1	1	1	1	1	1	1	1	1	1	1	1
K00004	BDH, butB	78	1.41	(R,R)-butanediol dehydrogenase / meso-butanediol dehydrogenase / diacetyl reductase [EC:1.1.1.4 1.1.1.- 1.1.1.303]		map00650 Butanoate metabolism,map01110 Biosynthesis of secondary metabolites	0	0	0	1	0	0	0	0	0	1	1	1	0	1	1	1	1	1	1	1	1	0	0	0	0	0	1	0	1	1	1	1	1	1	1	1	1	1	1	1	0	0	0
K00005	gldA	48	0.87	glycerol dehydrogenase [EC:1.1.1.6]		map00561 Glycerolipid metabolism,map00640 Propanoate metabolism,map01100 Metabolic pathways	0	0	0	1	0	0	0	0	0	1	1	1	1	1	1	1	1	1	1	1	1	0	0	0	0	0	1	0	0	0	0	0	0	0	0	0	0	0	0	0	0	0	0
K00008	SORD, gutB	92	1.66	L-iditol 2-dehydrogenase [EC:1.1.1.14]	Glucuronate pathway (uronate pathway)	map00040 Pentose and glucuronate interconversions,map00051 Fructose and mannose metabolism,map01100 Metabolic pathways	1	1	1	1	1	1	1	0	0	0	0	0	1	1	1	1	1	1	0	0	0	0	0	0	0	0	0	1	1	1	1	1	1	1	1	1	1	1	1	1	0	0	0
K00009	mtlD	23	0.42	mannitol-1-phosphate 5-dehydrogenase [EC:1.1.1.17]		map00051 Fructose and mannose metabolism,map01100 Metabolic pathways	0	1	1	1	0	1	1	0	0	0	0	1	1	1	1	1	1	1	0	1	1	0	0	0	0	0	0	1	0	0	0	0	0	0	0	0	0	0	0	0	0	0	0
K00010	iolG	10	0.18	myo-inositol 2-dehydrogenase / D-chiro-inositol 1-dehydrogenase [EC:1.1.1.18 1.1.1.369]		map00521 Streptomycin biosynthesis,map00562 Inositol phosphate metabolism,map01100 Metabolic pathways,map01110 Biosynthesis of secondary metabolites,map01120 Microbial metabolism in diverse environments	0	1	1	1	0	1	1	0	0	0	0	0	0	0	0	0	0	0	1	0	0	0	0	0	0	0	0	1	0	0	0	0	0	0	0	0	0	0	0	0	0	0	0
K00011	AKR1B	4	0.07	aldehyde reductase [EC:1.1.1.21]		map00040 Pentose and glucuronate interconversions,map00051 Fructose and mannose metabolism,map00052 Galactose metabolism,map00561 Glycerolipid metabolism,map00790 Folate biosynthesis,map01100 Metabolic pathways	0	0	0	0	1	0	0	0	0	0	0	0	0	0	0	0	0	0	0	0	0	0	0	0	0	0	0	0	1	0	1	0	1	0	0	0	0	0	0	0	0	0	0
K00012	UGDH, ugd	36	0.65	UDPglucose 6-dehydrogenase [EC:1.1.1.22]	Glucuronate pathway (uronate pathway)	map00040 Pentose and glucuronate interconversions,map00053 Ascorbate and aldarate metabolism,map00520 Amino sugar and nucleotide sugar metabolism,map00541 O-Antigen nucleotide sugar biosynthesis,map01100 Metabolic pathways,map01240 Biosynthesis of cofactors,map01250 Biosynthesis of nucleotide sugars	0	1	1	1	1	1	1	1	1	0	0	0	0	0	0	0	0	0	0	0	0	0	0	0	0	0	0	1	1	1	1	1	1	1	0	0	0	0	0	0	1	1	1
K00013	hisD	55	0.99	histidinol dehydrogenase [EC:1.1.1.23]	Histidine biosynthesis, PRPP => histidine	map00340 Histidine metabolism,map01100 Metabolic pathways,map01110 Biosynthesis of secondary metabolites,map01230 Biosynthesis of amino acids	0	1	1	1	1	1	1	0	0	0	0	0	0	0	0	0	0	0	0	0	0	0	0	0	0	1	1	1	1	1	1	1	1	1	1	1	1	1	1	1	1	1	1
K00014	aroE	117	2.12	shikimate dehydrogenase [EC:1.1.1.25]	Shikimate pathway, phosphoenolpyruvate + erythrose-4P => chorismate	map00400 Phenylalanine, tyrosine and tryptophan biosynthesis,map00999 Biosynthesis of various plant secondary metabolites,map01100 Metabolic pathways,map01110 Biosynthesis of secondary metabolites,map01230 Biosynthesis of amino acids	1	1	1	1	1	1	1	1	1	0	0	0	0	0	0	0	0	0	1	1	1	1	1	1	1	1	1	1	1	1	1	1	1	1	1	1	1	1	1	1	1	1	1
K00015	gyaR, GOR1	25	0.45	glyoxylate reductase [EC:1.1.1.26]		map00630 Glyoxylate and dicarboxylate metabolism,map01100 Metabolic pathways,map01110 Biosynthesis of secondary metabolites,map01120 Microbial metabolism in diverse environments	0	0	0	0	1	1	1	0	0	0	0	0	0	0	0	0	0	0	0	0	0	0	0	0	0	0	0	0	1	1	1	1	1	1	0	0	0	0	0	0	0	0	0
K00016	LDH, ldh	105	1.90	L-lactate dehydrogenase [EC:1.1.1.27]		map00010 Glycolysis / Gluconeogenesis,map00270 Cysteine and methionine metabolism,map00620 Pyruvate metabolism,map00640 Propanoate metabolism,map01100 Metabolic pathways,map01110 Biosynthesis of secondary metabolites,map01120 Microbial metabolism in diverse environments,map04066 HIF-1 signaling pathway,map04922 Glucagon signaling pathway,map05230 Central carbon metabolism in cancer	1	1	1	1	1	1	1	0	0	1	1	1	1	1	1	1	1	1	1	1	1	0	0	0	0	0	0	1	1	1	1	1	1	1	0	0	0	1	0	0	0	0	0
K00018	hprA	33	0.60	glycerate dehydrogenase [EC:1.1.1.29]	Formaldehyde assimilation, serine pathway	map00260 Glycine, serine and threonine metabolism,map00630 Glyoxylate and dicarboxylate metabolism,map00680 Methane metabolism,map01100 Metabolic pathways,map01110 Biosynthesis of secondary metabolites,map01120 Microbial metabolism in diverse environments,map01200 Carbon metabolism	0	0	0	1	0	0	0	1	1	0	0	0	0	0	0	0	0	0	0	0	0	1	1	1	1	1	1	0	0	0	0	0	0	0	1	1	1	1	1	1	1	1	1
K00020	HIBADH, mmsB	22	0.40	3-hydroxyisobutyrate dehydrogenase [EC:1.1.1.31]		map00280 Valine, leucine and isoleucine degradation,map01100 Metabolic pathways	0	0	0	1	1	0	0	0	0	1	1	1	1	1	1	1	1	1	1	1	1	0	0	0	0	1	0	1	1	1	1	1	1	1	0	0	0	0	0	0	0	0	0
K00021	HMGCR	69	1.25	hydroxymethylglutaryl-CoA reductase (NADPH) [EC:1.1.1.34]	C5 isoprenoid biosynthesis, mevalonate pathway	map00900 Terpenoid backbone biosynthesis,map01100 Metabolic pathways,map01110 Biosynthesis of secondary metabolites,map04152 AMPK signaling pathway,map04976 Bile secretion	0	0	0	1	1	0	0	0	0	1	1	1	1	1	1	1	1	1	1	1	1	0	0	0	0	0	1	0	0	0	0	0	0	0	0	0	0	0	0	0	0	0	0
K00024	mdh	51	0.92	malate dehydrogenase [EC:1.1.1.37]	Citrate cycle (TCA cycle, Krebs cycle)	map00020 Citrate cycle (TCA cycle),map00270 Cysteine and methionine metabolism,map00620 Pyruvate metabolism,map00630 Glyoxylate and dicarboxylate metabolism,map00680 Methane metabolism,map00710 Carbon fixation in photosynthetic organisms,map00720 Carbon fixation pathways in prokaryotes,map01100 Metabolic pathways,map01110 Biosynthesis of secondary metabolites,map01120 Microbial metabolism in dive…	1	1	1	1	1	1	1	0	0	0	0	0	0	0	0	0	0	0	0	0	0	1	1	1	1	1	0	1	1	1	1	1	1	1	1	1	1	1	1	1	1	1	1
K00027	ME2, sfcA, maeA	78	1.41	malate dehydrogenase (oxaloacetate-decarboxylating) [EC:1.1.1.38]		map00620 Pyruvate metabolism,map01200 Carbon metabolism,map02020 Two-component system	0	1	1	1	1	1	1	1	1	0	0	1	1	1	1	1	1	1	1	1	1	1	1	1	1	1	1	0	0	0	0	0	0	0	1	1	1	1	1	1	1	1	1
K00029	E1.1.1.40, maeB	20	0.36	malate dehydrogenase (oxaloacetate-decarboxylating)(NADP+) [EC:1.1.1.40]	CAM (Crassulacean acid metabolism), light	map00620 Pyruvate metabolism,map00710 Carbon fixation in photosynthetic organisms,map01100 Metabolic pathways,map01120 Microbial metabolism in diverse environments,map01200 Carbon metabolism,map03320 PPAR signaling pathway	0	0	0	0	1	0	0	0	0	0	0	0	0	0	0	0	0	0	0	0	0	1	1	1	1	1	0	0	0	0	0	0	0	0	1	1	1	1	1	1	1	1	1
K00030	IDH3	2	0.04	isocitrate dehydrogenase (NAD+) [EC:1.1.1.41]	Citrate cycle (TCA cycle, Krebs cycle)	map00020 Citrate cycle (TCA cycle),map01100 Metabolic pathways,map01110 Biosynthesis of secondary metabolites,map01120 Microbial metabolism in diverse environments,map01200 Carbon metabolism,map01210 2-Oxocarboxylic acid metabolism,map01230 Biosynthesis of amino acids	0	0	0	0	1	0	0	0	0	0	0	0	0	0	0	0	0	0	0	0	0	0	0	0	0	0	1	0	0	0	0	0	0	0	0	0	0	0	0	0	0	0	0
K00031	IDH1, IDH2, icd	40	0.72	isocitrate dehydrogenase [EC:1.1.1.42]	Citrate cycle (TCA cycle, Krebs cycle)	map00020 Citrate cycle (TCA cycle),map00480 Glutathione metabolism,map00720 Carbon fixation pathways in prokaryotes,map01100 Metabolic pathways,map01110 Biosynthesis of secondary metabolites,map01120 Microbial metabolism in diverse environments,map01200 Carbon metabolism,map01210 2-Oxocarboxylic acid metabolism,map01230 Biosynthesis of amino acids,map04146 Peroxisome,map05230 Central carbon metab…	0	1	1	1	1	1	1	0	0	0	0	0	0	0	0	0	0	0	0	0	0	0	0	0	0	0	0	1	1	1	1	1	1	1	1	1	1	1	1	1	0	0	0
K00033	PGD, gnd, gntZ	96	1.74	6-phosphogluconate dehydrogenase [EC:1.1.1.44 1.1.1.343]	Pentose phosphate pathway (Pentose phosphate cycle)	map00030 Pentose phosphate pathway,map00480 Glutathione metabolism,map01100 Metabolic pathways,map01110 Biosynthesis of secondary metabolites,map01120 Microbial metabolism in diverse environments,map01200 Carbon metabolism	1	1	1	1	1	1	1	0	0	1	1	1	1	1	1	1	1	1	1	1	1	1	1	1	1	1	0	1	1	1	1	1	1	1	1	1	1	1	1	1	0	0	0
K00036	G6PD, zwf	95	1.72	glucose-6-phosphate 1-dehydrogenase [EC:1.1.1.49 1.1.1.363]	Pentose phosphate pathway (Pentose phosphate cycle)	map00030 Pentose phosphate pathway,map00480 Glutathione metabolism,map01100 Metabolic pathways,map01110 Biosynthesis of secondary metabolites,map01120 Microbial metabolism in diverse environments,map01200 Carbon metabolism,map05230 Central carbon metabolism in cancer,map05415 Diabetic cardiomyopathy	1	1	1	1	1	1	1	0	0	1	1	1	1	1	1	1	1	1	1	1	1	1	1	1	1	1	0	1	1	1	1	1	1	1	1	1	1	1	1	1	0	0	0
K00040	uxuB	8	0.14	fructuronate reductase [EC:1.1.1.57]	D-Glucuronate degradation, D-glucuronate => pyruvate + D-glyceraldehyde 3P	map00040 Pentose and glucuronate interconversions,map01100 Metabolic pathways	0	1	1	1	0	1	1	0	0	0	0	0	0	0	0	0	0	0	0	0	0	0	0	0	0	0	0	0	0	0	0	0	0	0	0	0	0	0	0	0	0	0	0
K00041	uxaB	2	0.04	tagaturonate reductase [EC:1.1.1.58]	D-Galacturonate degradation (bacteria), D-galacturonate => pyruvate + D-glyceraldehyde 3P	map00040 Pentose and glucuronate interconversions,map01100 Metabolic pathways	0	0	0	1	0	0	0	0	0	0	0	0	0	0	0	0	0	0	0	0	0	0	0	0	0	0	0	0	0	0	0	0	0	0	0	0	0	0	0	0	0	0	0
K00042	garR, glxR	15	0.27	2-hydroxy-3-oxopropionate reductase [EC:1.1.1.60]		map00630 Glyoxylate and dicarboxylate metabolism,map01100 Metabolic pathways	0	0	0	1	1	0	0	0	0	1	1	1	1	1	1	1	1	1	1	1	1	0	0	0	0	1	0	0	0	0	0	0	0	0	0	0	0	0	0	0	0	0	0
K00043	gbd	2	0.04	4-hydroxybutyrate dehydrogenase [EC:1.1.1.61]		map00650 Butanoate metabolism,map01100 Metabolic pathways,map01200 Carbon metabolism	0	0	0	0	1	0	0	0	0	0	0	0	0	0	0	0	0	0	0	0	0	0	0	0	0	0	0	1	0	0	0	0	0	0	0	0	0	0	0	0	0	0	0
K00045	E1.1.1.67, mtlK	2	0.04	mannitol 2-dehydrogenase [EC:1.1.1.67]		map00051 Fructose and mannose metabolism,map01100 Metabolic pathways	0	1	1	0	0	0	0	0	0	0	0	0	0	0	0	0	0	0	0	0	0	0	0	0	0	0	0	0	0	0	0	0	0	0	0	0	0	0	0	0	0	0	0
K00048	fucO	17	0.31	lactaldehyde reductase [EC:1.1.1.77]		map00630 Glyoxylate and dicarboxylate metabolism,map00640 Propanoate metabolism,map01100 Metabolic pathways,map01120 Microbial metabolism in diverse environments	0	1	0	0	0	0	0	1	1	0	0	0	0	0	0	0	0	0	0	0	0	1	0	0	1	1	1	0	0	0	0	0	0	0	0	0	0	0	0	0	0	0	0
K00052	leuB, IMDH	105	1.90	3-isopropylmalate dehydrogenase [EC:1.1.1.85]	Leucine biosynthesis, 2-oxoisovalerate => 2-oxoisocaproate	map00290 Valine, leucine and isoleucine biosynthesis,map00660 C5-Branched dibasic acid metabolism,map01100 Metabolic pathways,map01110 Biosynthesis of secondary metabolites,map01210 2-Oxocarboxylic acid metabolism,map01230 Biosynthesis of amino acids	1	1	1	1	1	1	1	1	1	0	0	0	0	0	0	0	0	0	0	0	0	1	1	1	1	1	1	1	1	1	1	1	1	1	1	1	1	1	1	1	1	0	0
K00053	ilvC	106	1.92	ketol-acid reductoisomerase [EC:1.1.1.86]	Valine/isoleucine biosynthesis, pyruvate => valine / 2-oxobutanoate => isoleucine	map00290 Valine, leucine and isoleucine biosynthesis,map00770 Pantothenate and CoA biosynthesis,map01100 Metabolic pathways,map01110 Biosynthesis of secondary metabolites,map01210 2-Oxocarboxylic acid metabolism,map01230 Biosynthesis of amino acids	1	1	1	1	1	1	1	1	1	0	0	0	0	0	0	0	0	0	0	0	0	1	1	1	1	1	1	1	1	1	1	1	1	1	1	1	1	1	1	1	1	0	0
K00054	mvaA	71	1.28	hydroxymethylglutaryl-CoA reductase [EC:1.1.1.88]	C5 isoprenoid biosynthesis, mevalonate pathway, archaea	map00900 Terpenoid backbone biosynthesis,map01110 Biosynthesis of secondary metabolites	0	1	1	1	1	0	0	0	0	1	1	1	1	1	1	1	1	1	1	1	1	0	0	0	0	0	1	0	0	0	0	0	0	0	0	0	0	0	0	0	0	0	0
K00055	E1.1.1.90	1	0.02	aryl-alcohol dehydrogenase [EC:1.1.1.90]	Xylene degradation, xylene => methylbenzoate	map00350 Tyrosine metabolism,map00360 Phenylalanine metabolism,map00622 Xylene degradation,map00623 Toluene degradation,map01100 Metabolic pathways,map01120 Microbial metabolism in diverse environments,map01220 Degradation of aromatic compounds	0	0	0	1	0	0	0	0	0	0	0	0	0	0	0	0	0	0	0	0	0	0	0	0	0	0	0	0	0	0	0	0	0	0	0	0	0	0	0	0	0	0	0
K00057	gpsA	126	2.28	glycerol-3-phosphate dehydrogenase (NAD(P)+) [EC:1.1.1.94]		map00564 Glycerophospholipid metabolism,map01110 Biosynthesis of secondary metabolites	1	1	1	1	1	1	1	1	1	1	1	1	1	1	1	1	1	1	1	1	1	1	1	1	1	1	1	1	1	1	1	1	1	1	1	1	1	1	1	1	1	1	1
K00058	serA, PHGDH	126	2.28	D-3-phosphoglycerate dehydrogenase / 2-oxoglutarate reductase [EC:1.1.1.95 1.1.1.399]	Serine biosynthesis, glycerate-3P => serine	map00260 Glycine, serine and threonine metabolism,map00270 Cysteine and methionine metabolism,map00680 Methane metabolism,map01100 Metabolic pathways,map01110 Biosynthesis of secondary metabolites,map01120 Microbial metabolism in diverse environments,map01200 Carbon metabolism,map01230 Biosynthesis of amino acids	1	1	1	1	1	1	1	1	1	1	1	1	1	1	1	1	1	1	1	1	1	1	1	1	1	1	1	1	1	1	1	1	1	1	1	1	1	1	1	1	1	1	1
K00059	fabG, OAR1	64	1.16	3-oxoacyl-[acyl-carrier protein] reductase [EC:1.1.1.100]	Fatty acid biosynthesis, elongation	map00061 Fatty acid biosynthesis,map00333 Prodigiosin biosynthesis,map00780 Biotin metabolism,map01100 Metabolic pathways,map01110 Biosynthesis of secondary metabolites,map01212 Fatty acid metabolism,map01240 Biosynthesis of cofactors	0	0	0	1	1	0	0	0	0	1	1	1	1	1	1	1	1	1	1	1	1	1	0	0	0	0	0	0	0	0	0	0	0	0	0	0	0	0	0	0	0	0	0
K00060	tdh	3	0.05	threonine 3-dehydrogenase [EC:1.1.1.103]		map00260 Glycine, serine and threonine metabolism,map01100 Metabolic pathways	0	0	0	0	0	1	1	0	0	0	0	0	0	0	0	0	0	0	0	0	0	0	0	0	0	0	0	1	0	0	0	0	0	0	0	0	0	0	0	0	0	0	0
K00064	E1.1.1.122	1	0.02	D-threo-aldose 1-dehydrogenase [EC:1.1.1.122]		map00051 Fructose and mannose metabolism,map00053 Ascorbate and aldarate metabolism,map01100 Metabolic pathways,map01110 Biosynthesis of secondary metabolites,map01120 Microbial metabolism in diverse environments	0	0	0	0	0	0	0	0	0	0	0	0	0	0	0	0	0	0	0	0	0	0	0	0	0	0	0	1	0	0	0	0	0	0	0	0	0	0	0	0	0	0	0
K00067	rfbD, rmlD	91	1.65	dTDP-4-dehydrorhamnose reductase [EC:1.1.1.133]	dTDP-L-rhamnose biosynthesis	map00521 Streptomycin biosynthesis,map00523 Polyketide sugar unit biosynthesis,map00541 O-Antigen nucleotide sugar biosynthesis,map01100 Metabolic pathways,map01110 Biosynthesis of secondary metabolites,map01250 Biosynthesis of nucleotide sugars	1	1	1	1	1	0	0	1	1	1	1	1	0	0	0	0	0	0	0	0	0	0	0	0	0	1	0	1	1	1	1	1	1	1	1	1	1	1	1	1	1	1	1
K00073	allD	10	0.18	ureidoglycolate dehydrogenase (NAD+) [EC:1.1.1.350]		map00230 Purine metabolism,map01100 Metabolic pathways,map01120 Microbial metabolism in diverse environments	0	0	0	0	0	0	0	0	0	0	0	0	0	0	0	0	0	0	0	0	0	0	0	0	0	0	0	0	0	0	0	0	0	0	0	0	0	0	0	0	0	0	0
K00074	paaH, hbd, fadB, mmgB	17	0.31	3-hydroxybutyryl-CoA dehydrogenase [EC:1.1.1.157]	Phenylacetate degradation, phenylaxetate => acetyl-CoA/succinyl-CoA	map00360 Phenylalanine metabolism,map00362 Benzoate degradation,map00650 Butanoate metabolism,map01100 Metabolic pathways,map01120 Microbial metabolism in diverse environments,map01200 Carbon metabolism	0	0	0	1	1	0	0	1	1	0	0	0	0	0	0	0	0	0	0	0	0	0	0	0	0	0	0	1	1	1	1	1	1	1	0	0	0	0	0	0	0	0	0
K00075	murB	126	2.28	UDP-N-acetylmuramate dehydrogenase [EC:1.3.1.98]		map00520 Amino sugar and nucleotide sugar metabolism,map00550 Peptidoglycan biosynthesis,map01100 Metabolic pathways,map01250 Biosynthesis of nucleotide sugars	1	1	1	1	1	1	1	1	1	1	1	1	1	1	1	1	1	1	1	1	1	1	1	1	1	1	1	1	1	1	1	1	1	1	1	1	1	1	1	1	1	1	1
K00077	panE, apbA	53	0.96	2-dehydropantoate 2-reductase [EC:1.1.1.169]	Pantothenate biosynthesis, valine/L-aspartate => pantothenate	map00770 Pantothenate and CoA biosynthesis,map01100 Metabolic pathways,map01110 Biosynthesis of secondary metabolites,map01240 Biosynthesis of cofactors	0	1	1	1	1	1	1	0	0	1	1	1	1	1	1	1	1	1	1	1	1	0	0	0	0	0	0	0	0	0	0	0	0	0	0	0	0	0	0	0	1	1	0
K00082	ribD2	34	0.61	5-amino-6-(5-phosphoribosylamino)uracil reductase [EC:1.1.1.193]	Riboflavin biosynthesis, plants and bacteria, GTP => riboflavin/FMN/FAD	map00740 Riboflavin metabolism,map01100 Metabolic pathways,map01110 Biosynthesis of secondary metabolites,map01240 Biosynthesis of cofactors	0	0	0	1	0	0	0	1	1	1	1	1	0	0	0	0	0	0	0	0	0	1	0	0	1	1	1	0	1	1	1	1	1	1	0	0	0	0	0	0	1	1	1
K00086	dhaT	10	0.18	1,3-propanediol dehydrogenase [EC:1.1.1.202]		map00561 Glycerolipid metabolism,map00640 Propanoate metabolism,map01100 Metabolic pathways	0	0	0	0	0	0	0	0	0	0	0	0	0	0	0	0	0	0	0	0	0	0	0	0	0	0	0	0	0	0	0	0	0	0	0	0	0	0	0	0	0	0	0
K00087	ygeS, xdhA	11	0.20	xanthine dehydrogenase molybdenum-binding subunit [EC:1.17.1.4]	Purine degradation, xanthine => urea	map00230 Purine metabolism,map01100 Metabolic pathways,map01120 Microbial metabolism in diverse environments,map01232 Nucleotide metabolism	0	0	0	1	0	0	0	0	0	0	0	0	0	0	0	0	0	0	0	0	0	0	0	0	0	0	0	0	0	0	0	0	0	0	0	0	0	0	0	0	0	0	0
K00088	IMPDH, guaB	126	2.28	IMP dehydrogenase [EC:1.1.1.205]	Guanine ribonucleotide biosynthesis, IMP => GDP,GTP	map00230 Purine metabolism,map00983 Drug metabolism - other enzymes,map01100 Metabolic pathways,map01110 Biosynthesis of secondary metabolites,map01232 Nucleotide metabolism	1	1	1	1	1	1	1	1	1	1	1	1	1	1	1	1	1	1	1	1	1	1	1	1	1	1	1	1	1	1	1	1	1	1	1	1	1	1	1	1	1	1	1
K00090	ghrB	1	0.02	glyoxylate/hydroxypyruvate/2-ketogluconate reductase [EC:1.1.1.79 1.1.1.81 1.1.1.215]		map00030 Pentose phosphate pathway,map00260 Glycine, serine and threonine metabolism,map00620 Pyruvate metabolism,map00630 Glyoxylate and dicarboxylate metabolism,map01100 Metabolic pathways,map01110 Biosynthesis of secondary metabolites,map01120 Microbial metabolism in diverse environments	0	0	0	0	1	0	0	0	0	0	0	0	0	0	0	0	0	0	0	0	0	0	0	0	0	0	0	0	0	0	0	0	0	0	0	0	0	0	0	0	0	0	0
K00091	E1.1.1.219	11	0.20	dihydroflavonol-4-reductase [EC:1.1.1.219]			0	1	1	1	1	0	0	1	1	0	0	0	0	0	0	0	0	0	0	0	0	0	0	0	0	0	0	0	0	0	0	0	0	0	0	0	0	0	0	0	0	0	0
K00096	araM, egsA	2	0.04	glycerol-1-phosphate dehydrogenase [NAD(P)+] [EC:1.1.1.261]		map00564 Glycerophospholipid metabolism,map01110 Biosynthesis of secondary metabolites	0	0	0	0	0	1	1	0	0	0	0	0	0	0	0	0	0	0	0	0	0	0	0	0	0	0	0	0	0	0	0	0	0	0	0	0	0	0	0	0	0	0	0
K00097	pdxA	32	0.58	4-hydroxythreonine-4-phosphate dehydrogenase [EC:1.1.1.262]	Pyridoxal-P biosynthesis, erythrose-4P => pyridoxal-P	map00750 Vitamin B6 metabolism,map01100 Metabolic pathways,map01240 Biosynthesis of cofactors	0	0	0	1	1	1	0	0	0	0	0	0	0	0	0	0	0	0	0	0	0	1	1	1	1	1	0	0	0	0	0	0	0	0	1	1	1	1	1	1	1	1	1
K00099	dxr	59	1.07	1-deoxy-D-xylulose-5-phosphate reductoisomerase [EC:1.1.1.267]	C5 isoprenoid biosynthesis, non-mevalonate pathway	map00900 Terpenoid backbone biosynthesis,map01100 Metabolic pathways,map01110 Biosynthesis of secondary metabolites	1	1	1	1	1	1	1	1	1	0	0	0	0	0	0	0	0	0	0	0	0	1	1	1	1	1	0	1	1	1	1	1	1	1	1	1	1	1	1	1	1	1	1
K00100	bdhAB	16	0.29	butanol dehydrogenase [EC:1.1.1.-]		map00650 Butanoate metabolism,map01100 Metabolic pathways,map01120 Microbial metabolism in diverse environments	0	0	0	1	0	0	0	0	0	0	0	0	0	0	0	0	0	0	1	1	1	0	1	1	0	0	0	0	0	0	0	0	0	0	0	0	0	0	0	0	0	0	0
K00101	lldD	18	0.33	L-lactate dehydrogenase (cytochrome) [EC:1.1.2.3]		map00620 Pyruvate metabolism,map01100 Metabolic pathways	0	1	1	0	1	0	0	0	0	0	0	0	0	0	0	0	0	0	0	0	0	1	0	0	1	1	0	1	0	0	1	0	0	0	1	1	1	1	1	1	0	0	0
K00102	LDHD, dld	7	0.13	D-lactate dehydrogenase (cytochrome) [EC:1.1.2.4]		map00620 Pyruvate metabolism,map01100 Metabolic pathways	0	0	0	0	1	0	0	0	0	0	0	0	0	0	0	0	0	0	0	0	0	0	0	0	0	0	0	0	0	0	0	0	0	0	1	1	1	1	1	1	0	0	0
K00103	GULO	2	0.04	L-gulonolactone oxidase [EC:1.1.3.8]	Ascorbate biosynthesis, animals, glucose-1P => ascorbate	map00053 Ascorbate and aldarate metabolism,map01100 Metabolic pathways,map01240 Biosynthesis of cofactors	0	0	0	1	0	0	0	0	0	0	0	0	0	0	0	0	0	0	0	0	0	0	0	0	0	0	0	1	0	0	0	0	0	0	0	0	0	0	0	0	0	0	0
K00104	glcD	10	0.18	glycolate oxidase [EC:1.1.3.15]		map00630 Glyoxylate and dicarboxylate metabolism,map01100 Metabolic pathways,map01110 Biosynthesis of secondary metabolites,map01120 Microbial metabolism in diverse environments	0	0	0	1	1	0	0	1	0	0	0	0	0	0	0	0	0	0	0	0	0	0	0	0	0	0	0	1	1	1	1	1	1	1	0	0	0	0	0	0	0	0	0
K00105	E1.1.3.21	24	0.43	alpha-glycerophosphate oxidase [EC:1.1.3.21]		map00564 Glycerophospholipid metabolism,map01110 Biosynthesis of secondary metabolites	0	0	0	0	0	0	0	0	0	0	0	0	0	0	0	0	0	0	0	0	0	0	0	0	0	0	0	0	0	0	0	0	0	0	0	0	0	0	0	0	0	0	0
K00108	betA, CHDH	13	0.24	choline dehydrogenase [EC:1.1.99.1]	Betaine biosynthesis, choline => betaine	map00260 Glycine, serine and threonine metabolism,map01100 Metabolic pathways	0	0	0	0	1	0	0	0	0	0	0	0	0	0	0	0	0	0	0	0	0	0	0	0	0	0	0	1	1	1	1	1	1	1	0	0	0	0	0	0	0	0	0
K00111	glpA, glpD	63	1.14	glycerol-3-phosphate dehydrogenase [EC:1.1.5.3]		map00564 Glycerophospholipid metabolism,map01110 Biosynthesis of secondary metabolites	1	1	1	1	1	1	1	1	1	0	0	0	0	0	0	0	0	0	0	0	0	0	1	1	0	0	0	1	1	1	1	1	1	1	0	0	0	0	0	0	1	0	0
K00112	glpB	12	0.22	glycerol-3-phosphate dehydrogenase subunit B [EC:1.1.5.3]		map00564 Glycerophospholipid metabolism,map01110 Biosynthesis of secondary metabolites	1	0	0	0	0	1	1	0	0	0	0	0	0	0	0	0	0	0	0	0	0	0	1	1	0	0	0	0	0	0	0	0	0	0	0	0	0	0	0	0	1	0	0
K00113	glpC	14	0.25	glycerol-3-phosphate dehydrogenase subunit C		map00564 Glycerophospholipid metabolism,map01110 Biosynthesis of secondary metabolites	1	0	0	0	0	1	1	0	0	0	0	0	0	0	0	0	0	0	0	0	0	0	1	1	0	0	0	0	0	0	0	0	0	0	0	0	0	0	0	0	1	0	0
K00116	mqo	31	0.56	malate dehydrogenase (quinone) [EC:1.1.5.4]	Citrate cycle (TCA cycle, Krebs cycle)	map00020 Citrate cycle (TCA cycle),map00620 Pyruvate metabolism,map01100 Metabolic pathways,map01110 Biosynthesis of secondary metabolites,map01120 Microbial metabolism in diverse environments,map01200 Carbon metabolism	0	0	0	1	0	0	0	0	0	0	0	0	0	0	0	0	0	0	0	0	0	1	0	0	1	1	0	1	1	1	1	1	1	1	1	1	1	1	1	1	0	0	0
K00121	frmA, ADH5, adhC	19	0.34	S-(hydroxymethyl)glutathione dehydrogenase / alcohol dehydrogenase [EC:1.1.1.284 1.1.1.1]		map00010 Glycolysis / Gluconeogenesis,map00071 Fatty acid degradation,map00350 Tyrosine metabolism,map00620 Pyruvate metabolism,map00625 Chloroalkane and chloroalkene degradation,map00626 Naphthalene degradation,map00680 Methane metabolism,map00830 Retinol metabolism,map00980 Metabolism of xenobiotics by cytochrome P450,map00982 Drug metabolism - cytochrome P450,map01100 Metabolic pathways,map011…	0	1	1	1	1	0	1	0	0	0	0	0	0	0	0	0	0	0	0	0	0	0	1	0	1	1	0	1	1	0	0	1	1	1	1	1	1	1	1	1	0	0	0
K00122	FDH	4	0.07	formate dehydrogenase [EC:1.17.1.9]		map00630 Glyoxylate and dicarboxylate metabolism,map00680 Methane metabolism,map01100 Metabolic pathways,map01120 Microbial metabolism in diverse environments,map01200 Carbon metabolism	0	0	0	0	1	0	0	0	0	0	0	0	0	0	0	0	0	0	0	0	0	0	0	0	0	0	0	0	0	0	0	0	0	0	0	0	0	0	0	0	0	0	0
K00123	fdoG, fdhF, fdwA	19	0.34	formate dehydrogenase major subunit [EC:1.17.1.9]		map00630 Glyoxylate and dicarboxylate metabolism,map00680 Methane metabolism,map01100 Metabolic pathways,map01120 Microbial metabolism in diverse environments,map01200 Carbon metabolism	0	0	0	0	1	1	1	0	0	0	0	0	0	0	0	0	0	0	0	0	0	1	1	1	1	1	0	0	1	1	1	1	1	1	0	0	0	0	0	0	0	0	0
K00124	fdoH, fdsB	6	0.11	formate dehydrogenase iron-sulfur subunit		map00630 Glyoxylate and dicarboxylate metabolism,map00680 Methane metabolism,map01100 Metabolic pathways,map01120 Microbial metabolism in diverse environments,map01200 Carbon metabolism	0	0	0	0	1	0	0	0	0	0	0	0	0	0	0	0	0	0	0	0	0	1	1	1	1	1	0	0	0	0	0	0	0	0	0	0	0	0	0	0	0	0	0
K00126	fdsD	1	0.02	formate dehydrogenase subunit delta [EC:1.17.1.9]		map00630 Glyoxylate and dicarboxylate metabolism,map00680 Methane metabolism,map01100 Metabolic pathways,map01120 Microbial metabolism in diverse environments,map01200 Carbon metabolism	0	0	0	0	1	0	0	0	0	0	0	0	0	0	0	0	0	0	0	0	0	0	0	0	0	0	0	0	0	0	0	0	0	0	0	0	0	0	0	0	0	0	0
K00127	fdoI, fdsG	6	0.11	formate dehydrogenase subunit gamma		map00630 Glyoxylate and dicarboxylate metabolism,map00680 Methane metabolism,map01100 Metabolic pathways,map01120 Microbial metabolism in diverse environments,map01200 Carbon metabolism	0	0	0	0	1	0	0	0	0	0	0	0	0	0	0	0	0	0	0	0	0	1	1	1	1	1	0	0	0	0	0	0	0	0	0	0	0	0	0	0	0	0	0
K00128	ALDH	43	0.78	aldehyde dehydrogenase (NAD+) [EC:1.2.1.3]	GABA biosynthesis, eukaryotes, putrescine => GABA	map00010 Glycolysis / Gluconeogenesis,map00053 Ascorbate and aldarate metabolism,map00071 Fatty acid degradation,map00280 Valine, leucine and isoleucine degradation,map00310 Lysine degradation,map00330 Arginine and proline metabolism,map00340 Histidine metabolism,map00380 Tryptophan metabolism,map00410 beta-Alanine metabolism,map00561 Glycerolipid metabolism,map00620 Pyruvate metabolism,map00625 …	0	0	1	1	1	0	0	1	1	0	0	1	1	1	1	1	1	1	0	0	0	0	0	1	0	0	0	1	1	1	1	1	1	1	1	1	1	1	1	1	0	0	0
K00129	ALDH3	7	0.13	aldehyde dehydrogenase (NAD(P)+) [EC:1.2.1.5]		map00010 Glycolysis / Gluconeogenesis,map00340 Histidine metabolism,map00350 Tyrosine metabolism,map00360 Phenylalanine metabolism,map00410 beta-Alanine metabolism,map00980 Metabolism of xenobiotics by cytochrome P450,map00982 Drug metabolism - cytochrome P450,map01100 Metabolic pathways,map01110 Biosynthesis of secondary metabolites,map01120 Microbial metabolism in diverse environments	0	0	0	0	0	0	0	0	0	0	0	0	0	0	0	0	0	0	0	0	0	0	0	0	0	0	0	1	1	1	1	1	1	1	0	0	0	0	0	0	0	0	0
K00130	betB, gbsA	10	0.18	betaine-aldehyde dehydrogenase [EC:1.2.1.8]	Betaine biosynthesis, choline => betaine	map00260 Glycine, serine and threonine metabolism,map01100 Metabolic pathways	0	0	1	0	1	0	0	0	0	0	0	0	0	0	0	0	0	0	0	0	0	0	0	0	0	0	0	1	0	0	0	0	0	0	0	0	0	0	0	0	0	0	0
K00131	gapN	23	0.42	glyceraldehyde-3-phosphate dehydrogenase (NADP+) [EC:1.2.1.9]	Semi-phosphorylative Entner-Doudoroff pathway, gluconate => glycerate-3P	map00010 Glycolysis / Gluconeogenesis,map00030 Pentose phosphate pathway,map01100 Metabolic pathways,map01120 Microbial metabolism in diverse environments,map01200 Carbon metabolism	0	0	0	0	0	0	0	0	0	0	0	0	0	0	0	0	0	0	0	0	0	0	0	0	0	0	1	0	0	0	0	0	0	0	0	0	0	0	0	0	0	0	0
K00132	E1.2.1.10	2	0.04	acetaldehyde dehydrogenase (acetylating) [EC:1.2.1.10]		map00620 Pyruvate metabolism,map00650 Butanoate metabolism,map01100 Metabolic pathways,map01120 Microbial metabolism in diverse environments	0	0	0	0	0	0	0	0	0	0	0	0	0	0	0	0	0	0	0	0	0	0	0	0	0	0	0	0	0	0	0	0	0	0	0	0	0	0	0	0	0	0	0
K00133	asd	125	2.26	aspartate-semialdehyde dehydrogenase [EC:1.2.1.11]	Lysine biosynthesis, succinyl-DAP pathway, aspartate => lysine	map00260 Glycine, serine and threonine metabolism,map00261 Monobactam biosynthesis,map00270 Cysteine and methionine metabolism,map00300 Lysine biosynthesis,map01100 Metabolic pathways,map01110 Biosynthesis of secondary metabolites,map01120 Microbial metabolism in diverse environments,map01210 2-Oxocarboxylic acid metabolism,map01230 Biosynthesis of amino acids	1	1	1	1	1	1	1	1	1	1	1	1	1	1	1	1	1	1	1	1	1	1	1	1	1	1	1	1	1	1	1	1	1	1	1	1	1	1	1	1	1	1	1
K00134	GAPDH, gapA	126	2.28	glyceraldehyde 3-phosphate dehydrogenase (phosphorylating) [EC:1.2.1.12]	Glycolysis (Embden-Meyerhof pathway), glucose => pyruvate	map00010 Glycolysis / Gluconeogenesis,map00710 Carbon fixation in photosynthetic organisms,map01100 Metabolic pathways,map01110 Biosynthesis of secondary metabolites,map01120 Microbial metabolism in diverse environments,map01200 Carbon metabolism,map01230 Biosynthesis of amino acids,map04066 HIF-1 signaling pathway,map05010 Alzheimer disease,map05130 Pathogenic Escherichia coli infection,map05132…	1	1	1	1	1	1	1	1	1	1	1	1	1	1	1	1	1	1	1	1	1	1	1	1	1	1	1	1	1	1	1	1	1	1	1	1	1	1	1	1	1	1	1
K00135	gabD	27	0.49	succinate-semialdehyde dehydrogenase / glutarate-semialdehyde dehydrogenase [EC:1.2.1.16 1.2.1.79 1.2.1.20]	GABA (gamma-Aminobutyrate) shunt	map00250 Alanine, aspartate and glutamate metabolism,map00310 Lysine degradation,map00350 Tyrosine metabolism,map00650 Butanoate metabolism,map00760 Nicotinate and nicotinamide metabolism,map01100 Metabolic pathways,map01120 Microbial metabolism in diverse environments	0	0	1	1	1	1	1	0	0	0	0	0	0	0	0	0	0	0	0	0	0	0	0	0	0	0	0	1	1	1	1	1	1	1	1	1	1	1	1	1	0	0	0
K00138	aldB	7	0.13	aldehyde dehydrogenase [EC:1.2.1.-]		map00010 Glycolysis / Gluconeogenesis,map00620 Pyruvate metabolism,map01100 Metabolic pathways,map01110 Biosynthesis of secondary metabolites,map01120 Microbial metabolism in diverse environments	0	0	0	0	0	0	0	0	0	0	0	0	0	0	0	0	0	0	0	0	0	0	0	0	0	0	0	1	1	1	1	1	1	1	0	0	0	0	0	0	0	0	0
K00140	mmsA, iolA, ALDH6A1	17	0.31	malonate-semialdehyde dehydrogenase (acetylating) / methylmalonate-semialdehyde dehydrogenase [EC:1.2.1.18 1.2.1.27]	Malonate semialdehyde pathway, propanoyl-CoA => acetyl-CoA	map00280 Valine, leucine and isoleucine degradation,map00410 beta-Alanine metabolism,map00562 Inositol phosphate metabolism,map00640 Propanoate metabolism,map01100 Metabolic pathways,map01200 Carbon metabolism	0	1	1	0	1	1	1	0	0	0	0	0	0	0	0	0	0	0	0	0	0	0	0	0	0	0	0	1	1	1	1	1	1	1	0	0	0	0	0	0	0	0	0
K00145	argC	51	0.92	N-acetyl-gamma-glutamyl-phosphate reductase [EC:1.2.1.38]	Ornithine biosynthesis, glutamate => ornithine	map00220 Arginine biosynthesis,map01100 Metabolic pathways,map01110 Biosynthesis of secondary metabolites,map01210 2-Oxocarboxylic acid metabolism,map01230 Biosynthesis of amino acids	0	1	1	1	1	1	1	0	0	0	0	0	0	0	0	0	0	0	0	0	0	1	0	0	1	1	1	1	1	1	1	1	1	1	1	1	1	1	1	1	0	0	0
K00146	feaB, tynC	5	0.09	phenylacetaldehyde dehydrogenase [EC:1.2.1.39]		map00350 Tyrosine metabolism,map00360 Phenylalanine metabolism,map00643 Styrene degradation,map01100 Metabolic pathways,map01120 Microbial metabolism in diverse environments	0	0	0	1	0	0	0	0	0	0	0	0	0	0	0	0	0	0	0	0	0	0	0	0	0	0	0	0	1	0	0	1	1	1	0	0	0	0	0	0	0	0	0
K00147	proA	88	1.59	glutamate-5-semialdehyde dehydrogenase [EC:1.2.1.41]	Proline biosynthesis, glutamate => proline	map00330 Arginine and proline metabolism,map00332 Carbapenem biosynthesis,map01100 Metabolic pathways,map01110 Biosynthesis of secondary metabolites,map01230 Biosynthesis of amino acids	1	1	1	1	1	1	1	0	0	0	0	0	0	0	0	0	0	0	0	0	0	1	1	1	1	1	1	1	1	1	1	1	1	1	1	1	1	1	1	1	0	0	0
K00148	fdhA	8	0.14	glutathione-independent formaldehyde dehydrogenase [EC:1.2.1.46]		map00625 Chloroalkane and chloroalkene degradation,map00680 Methane metabolism,map01100 Metabolic pathways,map01120 Microbial metabolism in diverse environments,map01200 Carbon metabolism	0	0	0	0	1	0	0	0	0	0	0	0	0	0	0	0	0	0	0	0	0	0	0	0	0	0	0	1	1	1	1	1	1	1	0	0	0	0	0	0	0	0	0
K00150	gap2	9	0.16	glyceraldehyde-3-phosphate dehydrogenase (NAD(P)) [EC:1.2.1.59]	Glycolysis (Embden-Meyerhof pathway), glucose => pyruvate	map00010 Glycolysis / Gluconeogenesis,map00710 Carbon fixation in photosynthetic organisms,map01100 Metabolic pathways,map01110 Biosynthesis of secondary metabolites,map01120 Microbial metabolism in diverse environments,map01200 Carbon metabolism,map01230 Biosynthesis of amino acids	0	0	0	1	0	0	0	0	0	0	0	0	0	0	0	0	0	0	0	0	0	0	0	0	0	0	0	0	0	0	1	1	0	1	0	0	0	0	0	0	0	0	0
K00151	hpaE, hpcC	7	0.13	5-carboxymethyl-2-hydroxymuconic-semialdehyde dehydrogenase [EC:1.2.1.60]	Homoprotocatechuate degradation, homoprotocatechuate => 2-oxohept-3-enedioate	map00350 Tyrosine metabolism,map01100 Metabolic pathways,map01120 Microbial metabolism in diverse environments,map01220 Degradation of aromatic compounds	0	0	0	0	0	0	0	0	0	0	0	0	0	0	0	0	0	0	0	0	0	0	0	0	0	0	0	1	1	1	1	1	1	1	0	0	0	0	0	0	0	0	0
K00153	E1.1.1.306	16	0.29	S-(hydroxymethyl)mycothiol dehydrogenase [EC:1.1.1.306]			0	0	0	0	1	0	0	0	0	0	0	0	0	0	0	0	0	0	0	0	0	0	0	0	0	0	0	0	1	1	1	1	1	1	0	0	0	0	0	0	0	0	0
K00156	poxB	76	1.37	pyruvate dehydrogenase (quinone) [EC:1.2.5.1]		map00620 Pyruvate metabolism,map01100 Metabolic pathways	1	1	1	0	0	1	1	0	0	0	0	0	0	0	0	0	0	0	0	0	0	0	0	0	0	0	0	1	1	1	1	1	1	1	0	0	0	0	0	0	0	0	0
K00158	E1.2.3.3, poxL	76	1.37	pyruvate oxidase [EC:1.2.3.3]		map00620 Pyruvate metabolism,map01100 Metabolic pathways	1	1	1	0	0	1	1	0	0	0	0	0	0	0	0	0	0	0	0	0	0	0	0	0	0	0	0	1	1	1	1	1	1	1	0	0	0	0	0	0	0	0	0
K00161	PDHA, pdhA	90	1.63	pyruvate dehydrogenase E1 component alpha subunit [EC:1.2.4.1]	Pyruvate oxidation, pyruvate => acetyl-CoA	map00010 Glycolysis / Gluconeogenesis,map00020 Citrate cycle (TCA cycle),map00620 Pyruvate metabolism,map01100 Metabolic pathways,map01110 Biosynthesis of secondary metabolites,map01120 Microbial metabolism in diverse environments,map01200 Carbon metabolism,map04066 HIF-1 signaling pathway,map04922 Glucagon signaling pathway,map05230 Central carbon metabolism in cancer,map05415 Diabetic cardiomyo…	1	0	0	1	0	1	1	0	0	1	1	1	1	1	1	1	1	1	1	1	1	0	0	0	0	0	1	1	1	1	1	1	1	1	0	0	0	0	0	0	0	0	0
K00162	PDHB, pdhB	91	1.65	pyruvate dehydrogenase E1 component beta subunit [EC:1.2.4.1]	Pyruvate oxidation, pyruvate => acetyl-CoA	map00010 Glycolysis / Gluconeogenesis,map00020 Citrate cycle (TCA cycle),map00620 Pyruvate metabolism,map01100 Metabolic pathways,map01110 Biosynthesis of secondary metabolites,map01120 Microbial metabolism in diverse environments,map01200 Carbon metabolism,map04066 HIF-1 signaling pathway,map04922 Glucagon signaling pathway,map05230 Central carbon metabolism in cancer,map05415 Diabetic cardiomyo…	1	0	0	1	1	1	1	0	0	1	1	1	1	1	1	1	1	1	1	1	1	0	0	0	0	0	1	1	1	1	1	1	1	1	0	0	0	0	0	0	0	0	0
K00163	aceE	38	0.69	pyruvate dehydrogenase E1 component [EC:1.2.4.1]	Pyruvate oxidation, pyruvate => acetyl-CoA	map00010 Glycolysis / Gluconeogenesis,map00020 Citrate cycle (TCA cycle),map00620 Pyruvate metabolism,map01100 Metabolic pathways,map01110 Biosynthesis of secondary metabolites,map01120 Microbial metabolism in diverse environments,map01200 Carbon metabolism	1	1	1	0	1	1	1	0	0	0	0	0	0	0	0	0	0	0	0	0	0	1	1	1	1	1	0	1	1	1	1	1	1	1	1	1	1	1	1	1	0	0	0
K00164	OGDH, sucA	44	0.80	2-oxoglutarate dehydrogenase E1 component [EC:1.2.4.2]	Citrate cycle (TCA cycle, Krebs cycle)	map00020 Citrate cycle (TCA cycle),map01100 Metabolic pathways,map01110 Biosynthesis of secondary metabolites,map01120 Microbial metabolism in diverse environments,map01200 Carbon metabolism	1	1	1	1	1	1	1	0	0	0	0	0	0	0	0	0	0	0	0	0	0	1	1	1	1	1	0	1	1	1	1	1	1	1	1	1	1	1	1	1	0	0	0
K00166	BCKDHA, bkdA1	10	0.18	2-oxoisovalerate dehydrogenase E1 component alpha subunit [EC:1.2.4.4]	Leucine degradation, leucine => acetoacetate + acetyl-CoA	map00280 Valine, leucine and isoleucine degradation,map00640 Propanoate metabolism,map01100 Metabolic pathways,map01110 Biosynthesis of secondary metabolites	0	0	0	1	0	0	0	0	0	0	0	1	0	0	0	0	0	0	1	1	1	0	0	0	0	0	0	0	0	0	0	0	0	0	0	0	0	0	0	0	0	0	0
K00167	BCKDHB, bkdA2	6	0.11	2-oxoisovalerate dehydrogenase E1 component beta subunit [EC:1.2.4.4]	Leucine degradation, leucine => acetoacetate + acetyl-CoA	map00280 Valine, leucine and isoleucine degradation,map00640 Propanoate metabolism,map01100 Metabolic pathways,map01110 Biosynthesis of secondary metabolites	0	0	0	1	0	0	0	0	0	0	0	0	0	0	0	0	0	0	0	0	0	0	0	0	0	0	0	0	0	0	0	0	0	0	0	0	0	0	0	0	0	0	0
K00171	porD	2	0.04	pyruvate ferredoxin oxidoreductase delta subunit [EC:1.2.7.1]	Reductive citrate cycle (Arnon-Buchanan cycle)	map00010 Glycolysis / Gluconeogenesis,map00020 Citrate cycle (TCA cycle),map00620 Pyruvate metabolism,map00633 Nitrotoluene degradation,map00640 Propanoate metabolism,map00650 Butanoate metabolism,map00680 Methane metabolism,map00720 Carbon fixation pathways in prokaryotes,map01100 Metabolic pathways,map01110 Biosynthesis of secondary metabolites,map01120 Microbial metabolism in diverse environme…	0	0	0	0	0	1	1	0	0	0	0	0	0	0	0	0	0	0	0	0	0	0	0	0	0	0	0	0	0	0	0	0	0	0	0	0	0	0	0	0	0	0	0
K00174	korA, oorA, oforA	34	0.61	2-oxoglutarate/2-oxoacid ferredoxin oxidoreductase subunit alpha [EC:1.2.7.3 1.2.7.11]	Citrate cycle (TCA cycle, Krebs cycle)	map00010 Glycolysis / Gluconeogenesis,map00020 Citrate cycle (TCA cycle),map00620 Pyruvate metabolism,map00650 Butanoate metabolism,map00720 Carbon fixation pathways in prokaryotes,map01100 Metabolic pathways,map01110 Biosynthesis of secondary metabolites,map01120 Microbial metabolism in diverse environments,map01200 Carbon metabolism	0	0	0	0	0	1	1	0	0	1	1	1	1	1	1	1	1	1	0	0	0	0	0	0	0	0	0	0	0	0	0	0	0	0	0	0	0	0	0	0	1	1	1
K00175	korB, oorB, oforB	35	0.63	2-oxoglutarate/2-oxoacid ferredoxin oxidoreductase subunit beta [EC:1.2.7.3 1.2.7.11]	Citrate cycle (TCA cycle, Krebs cycle)	map00010 Glycolysis / Gluconeogenesis,map00020 Citrate cycle (TCA cycle),map00620 Pyruvate metabolism,map00650 Butanoate metabolism,map00720 Carbon fixation pathways in prokaryotes,map01100 Metabolic pathways,map01110 Biosynthesis of secondary metabolites,map01120 Microbial metabolism in diverse environments,map01200 Carbon metabolism	0	0	0	0	1	1	1	0	0	1	1	1	1	1	1	1	1	1	0	0	0	0	0	0	0	0	0	0	0	0	0	0	0	0	0	0	0	0	0	0	1	1	1
K00176	korD, oorD	8	0.14	2-oxoglutarate ferredoxin oxidoreductase subunit delta [EC:1.2.7.3]	Citrate cycle (TCA cycle, Krebs cycle)	map00020 Citrate cycle (TCA cycle),map00720 Carbon fixation pathways in prokaryotes,map01100 Metabolic pathways,map01110 Biosynthesis of secondary metabolites,map01120 Microbial metabolism in diverse environments,map01200 Carbon metabolism	0	0	0	0	0	0	0	0	0	0	0	0	0	0	0	0	0	0	0	0	0	0	0	0	0	0	0	0	0	0	0	0	0	0	0	0	0	0	0	0	1	1	1
K00177	korC, oorC	8	0.14	2-oxoglutarate ferredoxin oxidoreductase subunit gamma [EC:1.2.7.3]	Citrate cycle (TCA cycle, Krebs cycle)	map00020 Citrate cycle (TCA cycle),map00720 Carbon fixation pathways in prokaryotes,map01100 Metabolic pathways,map01110 Biosynthesis of secondary metabolites,map01120 Microbial metabolism in diverse environments,map01200 Carbon metabolism	0	0	0	0	0	0	0	0	0	0	0	0	0	0	0	0	0	0	0	0	0	0	0	0	0	0	0	0	0	0	0	0	0	0	0	0	0	0	0	0	1	1	1
K00179	iorA	10	0.18	indolepyruvate ferredoxin oxidoreductase, alpha subunit [EC:1.2.7.8]			0	0	0	0	0	0	0	0	0	0	0	0	0	0	0	0	0	0	0	0	0	0	0	0	0	0	0	0	0	0	0	0	0	0	0	0	0	0	0	0	0	0	0
K00186	vorA	8	0.14	2-oxoisovalerate ferredoxin oxidoreductase alpha subunit [EC:1.2.7.7]		map00280 Valine, leucine and isoleucine degradation,map01100 Metabolic pathways	0	0	0	0	0	0	0	0	0	0	0	0	0	0	0	0	0	0	0	0	0	0	0	0	0	0	0	0	0	0	0	0	0	0	0	0	0	0	0	0	1	1	1
K00187	vorB	8	0.14	2-oxoisovalerate ferredoxin oxidoreductase beta subunit [EC:1.2.7.7]		map00280 Valine, leucine and isoleucine degradation,map01100 Metabolic pathways	0	0	0	0	0	0	0	0	0	0	0	0	0	0	0	0	0	0	0	0	0	0	0	0	0	0	0	0	0	0	0	0	0	0	0	0	0	0	0	0	1	1	1
K00198	cooS, acsA	10	0.18	anaerobic carbon-monoxide dehydrogenase catalytic subunit [EC:1.2.7.4]	Reductive acetyl-CoA pathway (Wood-Ljungdahl pathway)	map00633 Nitrotoluene degradation,map00680 Methane metabolism,map00720 Carbon fixation pathways in prokaryotes,map01100 Metabolic pathways,map01120 Microbial metabolism in diverse environments,map01200 Carbon metabolism	0	0	0	0	0	0	0	0	0	0	0	0	0	0	0	0	0	0	0	0	0	0	0	0	0	0	0	0	0	0	0	0	0	0	0	0	0	0	0	0	0	0	0
K00207	DPYD	3	0.05	dihydropyrimidine dehydrogenase (NADP+) [EC:1.3.1.2]	Pyrimidine degradation, uracil => beta-alanine, thymine => 3-aminoisobutanoate	map00240 Pyrimidine metabolism,map00410 beta-Alanine metabolism,map00770 Pantothenate and CoA biosynthesis,map00983 Drug metabolism - other enzymes,map01100 Metabolic pathways	0	0	0	0	0	0	0	0	0	0	0	0	0	0	0	0	0	0	0	0	0	0	0	0	0	0	0	0	0	0	0	0	0	0	0	0	0	0	0	0	0	0	0
K00208	fabI	29	0.52	enoyl-[acyl-carrier protein] reductase I [EC:1.3.1.9 1.3.1.10]	Fatty acid biosynthesis, elongation	map00061 Fatty acid biosynthesis,map00333 Prodigiosin biosynthesis,map00780 Biotin metabolism,map01100 Metabolic pathways,map01110 Biosynthesis of secondary metabolites,map01212 Fatty acid metabolism,map01240 Biosynthesis of cofactors	0	1	0	1	1	1	1	0	0	0	0	0	0	0	0	0	0	0	0	0	0	1	1	1	1	1	0	0	0	0	0	0	0	0	1	1	1	1	1	1	1	1	1
K00209	fabV, ter	1	0.02	enoyl-[acyl-carrier protein] reductase / trans-2-enoyl-CoA reductase (NAD+) [EC:1.3.1.9 1.3.1.44]	Fatty acid biosynthesis, elongation	map00061 Fatty acid biosynthesis,map00650 Butanoate metabolism,map01100 Metabolic pathways,map01110 Biosynthesis of secondary metabolites,map01120 Microbial metabolism in diverse environments,map01200 Carbon metabolism,map01212 Fatty acid metabolism	0	0	0	0	0	0	0	0	0	0	0	0	0	0	0	0	0	0	0	0	0	0	0	0	0	0	1	0	0	0	0	0	0	0	0	0	0	0	0	0	0	0	0
K00211	TYR1	19	0.34	prephenate dehydrogenase (NADP+) [EC:1.3.1.13]	Tyrosine biosynthesis, chorismate => HPP => tyrosine	map00400 Phenylalanine, tyrosine and tryptophan biosynthesis,map01100 Metabolic pathways,map01110 Biosynthesis of secondary metabolites,map01230 Biosynthesis of amino acids	0	0	0	0	0	0	0	0	0	0	0	0	0	0	0	0	0	0	0	0	0	1	1	1	1	1	0	0	0	0	0	0	0	0	0	0	0	0	0	0	1	1	1
K00215	dapB	118	2.13	4-hydroxy-tetrahydrodipicolinate reductase [EC:1.17.1.8]	Lysine biosynthesis, succinyl-DAP pathway, aspartate => lysine	map00261 Monobactam biosynthesis,map00300 Lysine biosynthesis,map01100 Metabolic pathways,map01110 Biosynthesis of secondary metabolites,map01120 Microbial metabolism in diverse environments,map01230 Biosynthesis of amino acids	1	1	1	1	1	1	1	0	0	1	1	1	0	1	1	1	1	1	0	0	0	1	1	1	1	1	1	1	1	1	1	1	1	1	1	1	1	1	1	1	1	1	1
K00218	por	4	0.07	protochlorophyllide reductase [EC:1.3.1.33]		map00860 Porphyrin metabolism,map01100 Metabolic pathways,map01110 Biosynthesis of secondary metabolites	0	0	0	0	0	0	0	1	1	0	0	0	0	0	0	0	0	0	0	0	0	0	0	0	0	0	0	0	0	0	0	0	0	0	0	0	0	0	0	0	0	1	0
K00219	fadH	6	0.11	2,4-dienoyl-CoA reductase (NADPH2) [EC:1.3.1.34]			0	0	0	0	0	0	0	0	0	0	0	0	0	0	0	0	0	0	0	0	0	0	0	0	0	0	0	0	1	1	1	1	1	1	0	0	0	0	0	0	0	0	0
K00220	tyrC	108	1.95	cyclohexadieny/prephenate dehydrogenase [EC:1.3.1.43 1.3.1.12]	Tyrosine biosynthesis, chorismate => arogenate => tyrosine	map00400 Phenylalanine, tyrosine and tryptophan biosynthesis,map00401 Novobiocin biosynthesis,map01100 Metabolic pathways,map01110 Biosynthesis of secondary metabolites,map01230 Biosynthesis of amino acids	1	1	1	1	1	1	1	0	0	0	0	0	0	0	0	0	0	0	0	0	0	1	1	1	1	1	1	1	1	1	1	1	1	1	1	1	1	1	1	1	1	1	1
K00221	E4.99.1.2	2	0.04	alkylmercury lyase [EC:4.99.1.2]			0	0	0	0	0	0	0	0	0	0	0	0	0	0	0	0	0	0	0	0	0	0	0	0	0	0	0	1	0	1	0	0	0	0	0	0	0	0	0	0	0	0	0
K00223	ERG4	7	0.13	Delta24(24(1))-sterol reductase [EC:1.3.1.71]	Ergocalciferol biosynthesis, squalene 2,3-epoxide => ergosterol/ergocalciferol	map00100 Steroid biosynthesis,map01100 Metabolic pathways,map01110 Biosynthesis of secondary metabolites	0	0	0	0	0	0	0	0	0	0	0	0	0	0	0	0	0	1	0	0	1	0	0	0	0	0	0	0	0	0	0	0	0	0	0	0	0	0	0	0	0	0	0
K00226	pyrD	117	2.12	dihydroorotate dehydrogenase (fumarate) [EC:1.3.98.1]	De novo pyrimidine biosynthesis, glutamine (+ PRPP) => UMP	map00240 Pyrimidine metabolism,map01100 Metabolic pathways,map01240 Biosynthesis of cofactors	1	1	1	1	0	1	1	1	1	1	1	1	1	1	1	1	1	1	0	0	0	0	0	0	0	0	1	1	1	1	1	1	1	1	1	1	1	1	1	1	1	1	1
K00228	CPOX, hemF	7	0.13	coproporphyrinogen III oxidase [EC:1.3.3.3]	Heme biosynthesis, plants and bacteria, glutamate => heme	map00860 Porphyrin metabolism,map01100 Metabolic pathways,map01110 Biosynthesis of secondary metabolites,map01240 Biosynthesis of cofactors	0	0	0	0	1	0	0	0	0	0	0	0	0	0	0	0	0	0	0	0	0	0	0	0	0	0	0	0	0	0	0	0	0	0	1	1	1	1	1	1	0	0	0
K00230	hemG	19	0.34	menaquinone-dependent protoporphyrinogen oxidase [EC:1.3.5.3]	Heme biosynthesis, plants and bacteria, glutamate => heme	map00860 Porphyrin metabolism,map01100 Metabolic pathways,map01110 Biosynthesis of secondary metabolites,map01240 Biosynthesis of cofactors	1	1	1	0	0	0	0	0	0	0	0	0	0	0	0	0	0	0	0	0	0	1	1	1	1	1	0	0	1	1	1	1	1	1	0	0	0	0	0	0	0	0	0
K00231	PPOX, hemY	58	1.05	protoporphyrinogen/coproporphyrinogen III oxidase [EC:1.3.3.4 1.3.3.15]	Heme biosynthesis, plants and bacteria, glutamate => heme	map00860 Porphyrin metabolism,map01100 Metabolic pathways,map01110 Biosynthesis of secondary metabolites,map01240 Biosynthesis of cofactors	1	1	1	1	0	1	1	0	0	1	1	1	1	1	1	1	1	1	0	0	0	0	0	0	0	0	0	1	1	1	1	1	1	1	0	0	0	0	0	0	1	1	1
K00232	E1.3.3.6, ACOX1, ACOX3	7	0.13	acyl-CoA oxidase [EC:1.3.3.6]	Malonate semialdehyde pathway, propanoyl-CoA => acetyl-CoA	map00071 Fatty acid degradation,map00410 beta-Alanine metabolism,map00592 alpha-Linolenic acid metabolism,map00640 Propanoate metabolism,map01040 Biosynthesis of unsaturated fatty acids,map01100 Metabolic pathways,map01110 Biosynthesis of secondary metabolites,map01200 Carbon metabolism,map01212 Fatty acid metabolism,map03320 PPAR signaling pathway,map04024 cAMP signaling pathway,map04146 Peroxis…	0	0	0	0	0	0	0	0	0	0	0	0	0	0	0	0	0	0	0	0	0	0	0	0	0	0	0	1	1	1	1	1	1	1	0	0	0	0	0	0	0	0	0
K00239	sdhA, frdA	62	1.12	succinate dehydrogenase / fumarate reductase, flavoprotein subunit [EC:1.3.5.1 1.3.5.4]	Citrate cycle (TCA cycle, Krebs cycle)	map00020 Citrate cycle (TCA cycle),map00190 Oxidative phosphorylation,map00650 Butanoate metabolism,map00720 Carbon fixation pathways in prokaryotes,map01100 Metabolic pathways,map01110 Biosynthesis of secondary metabolites,map01120 Microbial metabolism in diverse environments,map01200 Carbon metabolism,map05134 Legionellosis	1	1	1	1	1	1	1	0	0	0	0	0	0	0	0	0	0	0	0	0	0	1	1	1	1	1	0	1	1	1	1	1	1	1	1	1	1	1	1	1	1	1	1
K00240	sdhB, frdB	62	1.12	succinate dehydrogenase / fumarate reductase, iron-sulfur subunit [EC:1.3.5.1 1.3.5.4]	Citrate cycle (TCA cycle, Krebs cycle)	map00020 Citrate cycle (TCA cycle),map00190 Oxidative phosphorylation,map00650 Butanoate metabolism,map00720 Carbon fixation pathways in prokaryotes,map01100 Metabolic pathways,map01110 Biosynthesis of secondary metabolites,map01120 Microbial metabolism in diverse environments,map01200 Carbon metabolism	1	1	1	1	1	1	1	0	0	0	0	0	0	0	0	0	0	0	0	0	0	1	1	1	1	1	0	1	1	1	1	1	1	1	1	1	1	1	1	1	1	1	1
K00241	sdhC, frdC	57	1.03	succinate dehydrogenase / fumarate reductase, cytochrome b subunit	Citrate cycle (TCA cycle, Krebs cycle)	map00020 Citrate cycle (TCA cycle),map00190 Oxidative phosphorylation,map00650 Butanoate metabolism,map00720 Carbon fixation pathways in prokaryotes,map01100 Metabolic pathways,map01110 Biosynthesis of secondary metabolites,map01120 Microbial metabolism in diverse environments,map01200 Carbon metabolism	1	1	1	1	1	1	1	0	0	0	0	0	0	0	0	0	0	0	0	0	0	0	0	0	0	0	0	1	1	1	1	1	1	1	1	1	1	1	1	1	1	1	1
K00242	sdhD, frdD	23	0.42	succinate dehydrogenase / fumarate reductase, membrane anchor subunit	Citrate cycle (TCA cycle, Krebs cycle)	map00020 Citrate cycle (TCA cycle),map00190 Oxidative phosphorylation,map00650 Butanoate metabolism,map00720 Carbon fixation pathways in prokaryotes,map01100 Metabolic pathways,map01110 Biosynthesis of secondary metabolites,map01120 Microbial metabolism in diverse environments,map01200 Carbon metabolism	0	0	0	0	1	0	0	0	0	0	0	0	0	0	0	0	0	0	0	0	0	0	0	0	0	0	0	1	1	1	1	1	1	1	1	1	1	1	1	1	0	0	0
K00243	K00243	87	1.57	uncharacterized protein			0	0	0	1	0	0	0	1	1	1	1	1	1	1	1	1	1	1	1	1	1	0	0	0	0	0	0	0	0	0	0	0	0	0	0	0	0	0	0	0	1	1	1
K00244	frdA	40	0.72	fumarate reductase flavoprotein subunit [EC:1.3.5.4]	Citrate cycle (TCA cycle, Krebs cycle)	map00020 Citrate cycle (TCA cycle),map00190 Oxidative phosphorylation,map00620 Pyruvate metabolism,map00650 Butanoate metabolism,map00720 Carbon fixation pathways in prokaryotes,map01100 Metabolic pathways,map01110 Biosynthesis of secondary metabolites,map01120 Microbial metabolism in diverse environments,map01200 Carbon metabolism,map02020 Two-component system	0	0	0	1	1	0	0	1	1	0	0	0	0	0	0	0	0	0	1	0	1	1	1	1	1	1	1	1	0	0	0	0	0	0	1	1	1	1	1	1	1	1	1
K00245	frdB	29	0.52	fumarate reductase iron-sulfur subunit [EC:1.3.5.4]	Citrate cycle (TCA cycle, Krebs cycle)	map00020 Citrate cycle (TCA cycle),map00190 Oxidative phosphorylation,map00620 Pyruvate metabolism,map00650 Butanoate metabolism,map00720 Carbon fixation pathways in prokaryotes,map01100 Metabolic pathways,map01110 Biosynthesis of secondary metabolites,map01120 Microbial metabolism in diverse environments,map01200 Carbon metabolism,map02020 Two-component system	1	1	1	1	0	1	1	0	0	0	0	0	0	0	0	0	0	0	0	0	0	1	1	1	1	1	0	0	0	0	0	0	0	0	0	0	0	0	0	0	1	1	1
K00246	frdC	21	0.38	fumarate reductase subunit C	Citrate cycle (TCA cycle, Krebs cycle)	map00020 Citrate cycle (TCA cycle),map00190 Oxidative phosphorylation,map00620 Pyruvate metabolism,map00650 Butanoate metabolism,map00720 Carbon fixation pathways in prokaryotes,map01100 Metabolic pathways,map01110 Biosynthesis of secondary metabolites,map01120 Microbial metabolism in diverse environments,map01200 Carbon metabolism,map02020 Two-component system	0	0	0	0	0	0	0	0	0	0	0	0	0	0	0	0	0	0	0	0	0	1	1	1	1	1	0	1	1	1	1	1	1	1	0	0	0	0	0	0	0	0	0
K00247	frdD	27	0.49	fumarate reductase subunit D	Citrate cycle (TCA cycle, Krebs cycle)	map00020 Citrate cycle (TCA cycle),map00190 Oxidative phosphorylation,map00620 Pyruvate metabolism,map00650 Butanoate metabolism,map00720 Carbon fixation pathways in prokaryotes,map01100 Metabolic pathways,map01110 Biosynthesis of secondary metabolites,map01120 Microbial metabolism in diverse environments,map01200 Carbon metabolism,map02020 Two-component system	0	0	0	1	0	0	0	0	0	0	0	0	0	0	0	0	0	0	0	0	0	1	1	1	1	1	0	1	1	1	1	1	1	1	0	0	0	0	0	0	0	0	0
K00248	ACADS, bcd	28	0.51	butyryl-CoA dehydrogenase [EC:1.3.8.1]	Malonate semialdehyde pathway, propanoyl-CoA => acetyl-CoA	map00071 Fatty acid degradation,map00280 Valine, leucine and isoleucine degradation,map00410 beta-Alanine metabolism,map00640 Propanoate metabolism,map00650 Butanoate metabolism,map01100 Metabolic pathways,map01110 Biosynthesis of secondary metabolites,map01120 Microbial metabolism in diverse environments,map01200 Carbon metabolism,map01212 Fatty acid metabolism	0	0	0	1	1	0	0	1	1	0	0	0	0	0	0	0	0	0	0	0	0	0	0	0	0	0	0	1	1	1	1	1	1	1	0	0	0	0	0	0	1	1	1
K00249	ACADM, acd	21	0.38	acyl-CoA dehydrogenase [EC:1.3.8.7]	Leucine degradation, leucine => acetoacetate + acetyl-CoA	map00071 Fatty acid degradation,map00280 Valine, leucine and isoleucine degradation,map01100 Metabolic pathways,map01110 Biosynthesis of secondary metabolites,map01212 Fatty acid metabolism,map03320 PPAR signaling pathway,map04936 Alcoholic liver disease	0	0	0	0	1	0	0	0	0	0	0	0	0	0	0	0	0	0	0	0	0	0	0	0	0	1	0	0	1	1	0	0	1	0	1	1	1	1	1	1	1	1	1
K00252	GCDH, gcdH	13	0.24	glutaryl-CoA dehydrogenase [EC:1.3.8.6]	Lysine degradation, lysine => saccharopine => acetoacetyl-CoA	map00071 Fatty acid degradation,map00310 Lysine degradation,map00362 Benzoate degradation,map00380 Tryptophan metabolism,map01100 Metabolic pathways,map01110 Biosynthesis of secondary metabolites,map01120 Microbial metabolism in diverse environments	0	0	0	0	1	0	0	0	0	0	0	0	0	0	0	0	0	0	0	0	0	0	0	0	0	0	0	1	1	1	1	1	1	1	0	0	0	0	0	0	0	0	0
K00253	IVD, ivd	1	0.02	isovaleryl-CoA dehydrogenase [EC:1.3.8.4]	Leucine degradation, leucine => acetoacetate + acetyl-CoA	map00280 Valine, leucine and isoleucine degradation,map01100 Metabolic pathways	0	0	0	0	1	0	0	0	0	0	0	0	0	0	0	0	0	0	0	0	0	0	0	0	0	0	0	0	0	0	0	0	0	0	0	0	0	0	0	0	0	0	0
K00254	DHODH, pyrD	41	0.74	dihydroorotate dehydrogenase [EC:1.3.5.2]	De novo pyrimidine biosynthesis, glutamine (+ PRPP) => UMP	map00240 Pyrimidine metabolism,map01100 Metabolic pathways,map01240 Biosynthesis of cofactors	1	1	1	0	1	0	0	0	0	0	0	0	0	0	0	0	0	0	0	0	0	1	1	1	1	1	0	1	1	1	1	1	1	1	1	1	1	1	1	1	0	0	0
K00255	ACADL	6	0.11	long-chain-acyl-CoA dehydrogenase [EC:1.3.8.8]	beta-Oxidation	map00071 Fatty acid degradation,map01100 Metabolic pathways,map01212 Fatty acid metabolism,map03320 PPAR signaling pathway	0	0	0	0	1	0	0	0	0	0	0	0	0	0	0	0	0	0	0	0	0	0	0	0	0	0	0	0	1	1	0	0	1	0	0	0	0	0	0	0	0	0	0
K00259	ald	68	1.23	alanine dehydrogenase [EC:1.4.1.1]		map00250 Alanine, aspartate and glutamate metabolism,map00430 Taurine and hypotaurine metabolism,map01100 Metabolic pathways	0	0	0	1	0	1	1	0	0	1	1	1	1	1	1	1	1	1	0	0	0	0	0	0	0	0	0	1	1	1	1	1	1	1	0	0	0	0	0	0	0	0	0
K00260	gudB, rocG	24	0.43	glutamate dehydrogenase [EC:1.4.1.2]		map00220 Arginine biosynthesis,map00250 Alanine, aspartate and glutamate metabolism,map00430 Taurine and hypotaurine metabolism,map00910 Nitrogen metabolism,map01100 Metabolic pathways,map01120 Microbial metabolism in diverse environments	0	0	0	1	0	0	0	1	1	1	1	1	1	1	1	1	1	1	0	0	0	0	0	0	0	0	1	0	0	0	0	0	0	0	1	1	1	1	1	1	0	0	0
K00261	GLUD1_2, gdhA	51	0.92	glutamate dehydrogenase (NAD(P)+) [EC:1.4.1.3]	Methylaspartate cycle	map00220 Arginine biosynthesis,map00250 Alanine, aspartate and glutamate metabolism,map00910 Nitrogen metabolism,map01100 Metabolic pathways,map01120 Microbial metabolism in diverse environments,map01200 Carbon metabolism,map04217 Necroptosis,map04964 Proximal tubule bicarbonate reclamation	1	1	1	1	1	1	1	1	1	1	1	1	1	1	1	1	1	1	0	0	0	0	0	0	0	0	1	1	1	1	1	1	1	1	1	1	1	1	1	1	0	0	0
K00262	E1.4.1.4, gdhA	86	1.55	glutamate dehydrogenase (NADP+) [EC:1.4.1.4]		map00220 Arginine biosynthesis,map00250 Alanine, aspartate and glutamate metabolism,map00910 Nitrogen metabolism,map01100 Metabolic pathways,map01120 Microbial metabolism in diverse environments	1	1	1	1	1	1	1	0	0	0	0	0	0	0	0	0	0	0	0	0	0	1	1	1	1	1	0	1	1	1	1	1	1	1	1	1	1	1	1	1	1	1	1
K00263	E1.4.1.9	2	0.04	leucine dehydrogenase [EC:1.4.1.9]		map00280 Valine, leucine and isoleucine degradation,map00290 Valine, leucine and isoleucine biosynthesis,map01100 Metabolic pathways,map01110 Biosynthesis of secondary metabolites	0	0	0	0	0	0	0	0	0	0	0	0	0	0	0	0	0	0	0	0	0	0	0	0	0	0	0	0	0	0	0	0	0	0	0	0	0	0	0	0	0	0	0
K00265	gltB	32	0.58	glutamate synthase (NADPH) large chain [EC:1.4.1.13]		map00250 Alanine, aspartate and glutamate metabolism,map00910 Nitrogen metabolism,map01100 Metabolic pathways,map01110 Biosynthesis of secondary metabolites,map01120 Microbial metabolism in diverse environments,map01230 Biosynthesis of amino acids	0	0	0	1	1	1	1	0	0	0	0	0	0	0	0	0	0	0	0	0	0	1	1	1	1	1	1	1	1	1	1	1	1	1	0	0	0	0	0	0	0	0	0
K00266	gltD	35	0.63	glutamate synthase (NADPH) small chain [EC:1.4.1.13]		map00250 Alanine, aspartate and glutamate metabolism,map00910 Nitrogen metabolism,map01100 Metabolic pathways,map01110 Biosynthesis of secondary metabolites,map01120 Microbial metabolism in diverse environments,map01230 Biosynthesis of amino acids	0	0	0	1	1	1	1	0	0	0	0	0	0	0	0	0	0	0	0	0	0	0	0	0	0	0	1	1	1	1	1	1	1	1	0	0	0	0	0	0	1	1	1
K00274	MAO, aofH	9	0.16	monoamine oxidase [EC:1.4.3.4]	GABA biosynthesis, eukaryotes, putrescine => GABA	map00260 Glycine, serine and threonine metabolism,map00330 Arginine and proline metabolism,map00340 Histidine metabolism,map00350 Tyrosine metabolism,map00360 Phenylalanine metabolism,map00380 Tryptophan metabolism,map00950 Isoquinoline alkaloid biosynthesis,map00982 Drug metabolism - cytochrome P450,map01100 Metabolic pathways,map01110 Biosynthesis of secondary metabolites,map04726 Serotonergic …	0	0	0	0	0	1	1	0	0	0	0	0	0	0	0	0	0	0	0	0	0	0	0	0	0	0	0	1	0	1	1	1	1	0	0	0	0	0	0	0	0	0	0
K00275	pdxH, PNPO	25	0.45	pyridoxamine 5'-phosphate oxidase [EC:1.4.3.5]	Pyridoxal-P biosynthesis, erythrose-4P => pyridoxal-P	map00750 Vitamin B6 metabolism,map01100 Metabolic pathways,map01120 Microbial metabolism in diverse environments,map01240 Biosynthesis of cofactors	0	0	0	1	1	0	0	0	0	0	0	0	0	0	0	0	0	0	0	0	0	1	1	1	1	1	0	1	1	1	1	1	1	1	1	1	1	1	1	1	0	0	0
K00276	AOC3, AOC2, tynA	1	0.02	primary-amine oxidase [EC:1.4.3.21]		map00260 Glycine, serine and threonine metabolism,map00350 Tyrosine metabolism,map00360 Phenylalanine metabolism,map00410 beta-Alanine metabolism,map00950 Isoquinoline alkaloid biosynthesis,map00960 Tropane, piperidine and pyridine alkaloid biosynthesis,map01100 Metabolic pathways,map01110 Biosynthesis of secondary metabolites	0	0	0	0	0	0	0	0	0	0	0	0	0	0	0	0	0	0	0	0	0	0	0	0	0	0	0	1	0	0	0	0	0	0	0	0	0	0	0	0	0	0	0
K00278	nadB	27	0.49	L-aspartate oxidase [EC:1.4.3.16]	NAD biosynthesis, aspartate => quinolinate => NAD	map00250 Alanine, aspartate and glutamate metabolism,map00760 Nicotinate and nicotinamide metabolism,map01100 Metabolic pathways,map01240 Biosynthesis of cofactors	0	0	0	1	1	1	0	1	1	0	0	0	0	0	0	0	0	0	0	0	0	1	0	0	1	0	1	1	1	1	1	1	1	1	1	1	1	1	1	1	1	1	1
K00281	GLDC, gcvP	39	0.71	glycine dehydrogenase [EC:1.4.4.2]	Photorespiration	map00260 Glycine, serine and threonine metabolism,map00630 Glyoxylate and dicarboxylate metabolism,map01100 Metabolic pathways,map01110 Biosynthesis of secondary metabolites,map01200 Carbon metabolism	0	0	1	1	1	1	1	0	0	0	0	0	0	0	0	0	0	0	0	0	0	0	0	0	0	0	0	1	1	1	1	1	1	1	1	1	1	1	1	1	1	1	1
K00282	gcvPA	39	0.71	glycine dehydrogenase subunit 1 [EC:1.4.4.2]		map00260 Glycine, serine and threonine metabolism,map00630 Glyoxylate and dicarboxylate metabolism,map01100 Metabolic pathways,map01110 Biosynthesis of secondary metabolites,map01200 Carbon metabolism	0	0	1	1	1	1	1	0	0	0	0	0	0	0	0	0	0	0	0	0	0	0	0	0	0	0	0	1	1	1	1	1	1	1	1	1	1	1	1	1	1	1	1
K00283	gcvPB	13	0.24	glycine dehydrogenase subunit 2 [EC:1.4.4.2]		map00260 Glycine, serine and threonine metabolism,map00630 Glyoxylate and dicarboxylate metabolism,map01100 Metabolic pathways,map01110 Biosynthesis of secondary metabolites,map01200 Carbon metabolism	0	0	0	1	0	0	0	0	0	0	0	0	0	0	0	0	0	0	0	0	0	0	0	0	0	0	0	0	0	0	0	0	0	0	0	0	0	0	0	0	1	1	1
K00284	GLU, gltS	27	0.49	glutamate synthase (ferredoxin) [EC:1.4.7.1]		map00630 Glyoxylate and dicarboxylate metabolism,map00910 Nitrogen metabolism,map01120 Microbial metabolism in diverse environments	0	0	0	1	1	1	1	0	0	0	0	0	0	0	0	0	0	0	0	0	0	0	0	0	0	0	1	1	1	1	1	1	1	1	0	0	0	0	0	0	0	0	0
K00285	dadA	69	1.25	D-amino-acid dehydrogenase [EC:1.4.5.1]		map00360 Phenylalanine metabolism,map00470 D-Amino acid metabolism,map01100 Metabolic pathways	0	0	0	1	1	0	0	0	0	1	1	1	1	1	1	1	1	1	1	1	1	0	0	0	0	0	0	0	0	0	0	0	0	0	1	1	1	1	1	1	0	0	0
K00286	proC	111	2.01	pyrroline-5-carboxylate reductase [EC:1.5.1.2]	Proline biosynthesis, glutamate => proline	map00330 Arginine and proline metabolism,map01100 Metabolic pathways,map01110 Biosynthesis of secondary metabolites,map01230 Biosynthesis of amino acids	1	1	1	1	1	1	1	0	0	1	1	1	1	1	1	1	1	1	0	0	0	1	1	1	1	1	1	1	1	1	1	1	1	1	1	1	1	1	1	1	0	0	0
K00287	DHFR, folA	126	2.28	dihydrofolate reductase [EC:1.5.1.3]	Tetrahydrofolate biosynthesis, GTP => THF	map00670 One carbon pool by folate,map00790 Folate biosynthesis,map01100 Metabolic pathways,map01240 Biosynthesis of cofactors,map01523 Antifolate resistance	1	1	1	1	1	1	1	1	1	1	1	1	1	1	1	1	1	1	1	1	1	1	1	1	1	1	1	1	1	1	1	1	1	1	1	1	1	1	1	1	1	1	1
K00288	MTHFD	33	0.60	methylenetetrahydrofolate dehydrogenase (NADP+) / methenyltetrahydrofolate cyclohydrolase / formyltetrahydrofolate synthetase [EC:1.5.1.5 3.5.4.9 6.3.4.3]	C1-unit interconversion, eukaryotes	map00670 One carbon pool by folate,map01100 Metabolic pathways,map01120 Microbial metabolism in diverse environments,map01240 Biosynthesis of cofactors	0	1	1	0	0	1	1	1	1	1	1	1	1	1	1	1	1	1	0	0	0	0	0	0	0	0	1	0	0	0	0	0	0	0	0	0	0	0	0	0	1	1	1
K00290	LYS1	24	0.43	saccharopine dehydrogenase (NAD+, L-lysine forming) [EC:1.5.1.7]	Lysine biosynthesis, AAA pathway, 2-oxoglutarate => 2-aminoadipate => lysine	map00300 Lysine biosynthesis,map00310 Lysine degradation,map01100 Metabolic pathways,map01110 Biosynthesis of secondary metabolites,map01230 Biosynthesis of amino acids	0	0	0	1	1	0	0	0	0	0	0	0	0	0	0	0	0	0	0	0	0	0	0	0	0	0	1	0	0	0	0	0	0	0	0	0	0	0	0	0	1	1	1
K00294	E1.2.1.88	14	0.25	1-pyrroline-5-carboxylate dehydrogenase [EC:1.2.1.88]		map00250 Alanine, aspartate and glutamate metabolism,map00330 Arginine and proline metabolism,map01100 Metabolic pathways	0	0	0	1	1	0	0	0	0	0	0	0	0	0	0	0	0	0	0	0	0	0	0	0	0	1	0	0	0	0	0	0	0	0	1	1	1	1	1	1	0	0	0
K00297	metF, MTHFR	114	2.06	methylenetetrahydrofolate reductase (NADH) [EC:1.5.1.54]	Reductive acetyl-CoA pathway (Wood-Ljungdahl pathway)	map00670 One carbon pool by folate,map00720 Carbon fixation pathways in prokaryotes,map01100 Metabolic pathways,map01120 Microbial metabolism in diverse environments,map01200 Carbon metabolism	1	1	1	1	1	1	1	1	1	1	1	1	1	1	1	1	1	1	0	0	0	1	1	1	1	1	1	1	0	0	0	0	0	0	1	1	1	1	1	1	1	1	1
K00299	ssuE, msuE	19	0.34	FMN reductase [EC:1.5.1.38]		map00740 Riboflavin metabolism,map00920 Sulfur metabolism,map01100 Metabolic pathways	0	1	1	1	1	0	0	0	0	0	0	0	0	0	0	0	0	0	0	0	0	0	0	0	0	0	0	1	1	1	1	1	1	1	0	0	0	0	0	0	0	1	1
K00301	E1.5.3.1	3	0.05	sarcosine oxidase [EC:1.5.3.1]		map00260 Glycine, serine and threonine metabolism,map01100 Metabolic pathways	0	0	0	0	0	0	0	0	0	0	0	0	0	0	0	0	0	0	0	0	0	0	0	0	0	0	0	1	0	0	0	1	1	0	0	0	0	0	0	0	0	0	0
K00311	ETFDH	8	0.14	electron-transferring-flavoprotein dehydrogenase [EC:1.5.5.1]			0	0	0	0	1	0	0	0	0	0	0	0	0	0	0	0	0	0	0	0	0	0	0	0	0	0	0	1	0	0	0	0	0	0	1	1	1	1	1	1	0	0	0
K00313	fixC	13	0.24	electron transfer flavoprotein-quinone oxidoreductase [EC:1.5.5.-]			0	0	0	0	0	1	1	1	0	0	0	0	0	0	0	0	0	0	0	0	0	0	0	0	0	0	0	0	0	0	0	0	0	0	0	0	0	0	0	0	0	0	0
K00318	PRODH, fadM, putB	8	0.14	proline dehydrogenase [EC:1.5.5.2]		map00330 Arginine and proline metabolism,map01100 Metabolic pathways,map01110 Biosynthesis of secondary metabolites	0	0	0	1	0	1	1	0	0	0	0	0	0	0	0	0	0	0	0	0	0	0	0	0	0	0	0	0	0	0	0	0	0	0	0	0	0	0	0	0	0	0	0
K00324	pntA	9	0.16	H+-translocating NAD(P) transhydrogenase subunit alpha [EC:1.6.1.2 7.1.1.1]		map00760 Nicotinate and nicotinamide metabolism,map01100 Metabolic pathways	0	1	0	0	1	1	1	0	0	0	0	0	0	0	0	0	0	0	0	0	0	1	1	1	1	1	0	0	0	0	0	0	0	0	0	0	0	0	0	0	0	0	0
K00325	pntB	9	0.16	H+-translocating NAD(P) transhydrogenase subunit beta [EC:1.6.1.2 7.1.1.1]		map00760 Nicotinate and nicotinamide metabolism,map01100 Metabolic pathways	0	1	0	0	1	1	1	0	0	0	0	0	0	0	0	0	0	0	0	0	0	1	1	1	1	1	0	0	0	0	0	0	0	0	0	0	0	0	0	0	0	0	0
K00330	nuoA	25	0.45	NADH-quinone oxidoreductase subunit A [EC:7.1.1.2]	NADH:quinone oxidoreductase, prokaryotes	map00190 Oxidative phosphorylation,map01100 Metabolic pathways	1	1	1	0	1	1	1	0	0	0	0	0	0	0	0	0	0	0	0	0	0	0	0	0	0	0	0	0	0	0	0	0	0	0	1	1	1	1	1	1	1	1	1
K00331	nuoB	25	0.45	NADH-quinone oxidoreductase subunit B [EC:7.1.1.2]	NADH:quinone oxidoreductase, prokaryotes	map00190 Oxidative phosphorylation,map01100 Metabolic pathways	1	1	1	0	1	1	1	0	0	0	0	0	0	0	0	0	0	0	0	0	0	0	0	0	0	0	0	0	0	0	0	0	0	0	1	1	1	1	1	1	1	1	1
K00332	nuoC	17	0.31	NADH-quinone oxidoreductase subunit C [EC:7.1.1.2]	NADH:quinone oxidoreductase, prokaryotes	map00190 Oxidative phosphorylation,map01100 Metabolic pathways	1	1	1	0	1	1	1	0	0	0	0	0	0	0	0	0	0	0	0	0	0	0	0	0	0	0	0	0	0	0	0	0	0	0	1	1	1	1	1	1	0	0	0
K00333	nuoD	25	0.45	NADH-quinone oxidoreductase subunit D [EC:7.1.1.2]	NADH:quinone oxidoreductase, prokaryotes	map00190 Oxidative phosphorylation,map01100 Metabolic pathways	1	1	1	0	1	1	1	0	0	0	0	0	0	0	0	0	0	0	0	0	0	0	0	0	0	0	0	0	0	0	0	0	0	0	1	1	1	1	1	1	1	1	1
K00334	nuoE	17	0.31	NADH-quinone oxidoreductase subunit E [EC:7.1.1.2]	NADH:quinone oxidoreductase, prokaryotes	map00190 Oxidative phosphorylation,map01100 Metabolic pathways	1	1	1	0	1	1	1	0	0	0	0	0	0	0	0	0	0	0	0	0	0	0	0	0	0	0	0	0	0	0	0	0	0	0	1	1	1	1	1	1	0	0	0
K00335	nuoF	17	0.31	NADH-quinone oxidoreductase subunit F [EC:7.1.1.2]	NADH:quinone oxidoreductase, prokaryotes	map00190 Oxidative phosphorylation,map01100 Metabolic pathways	1	1	1	0	1	1	1	0	0	0	0	0	0	0	0	0	0	0	0	0	0	0	0	0	0	0	0	0	0	0	0	0	0	0	1	1	1	1	1	1	0	0	0
K00336	nuoG	27	0.49	NADH-quinone oxidoreductase subunit G [EC:7.1.1.2]	NADH:quinone oxidoreductase, prokaryotes	map00190 Oxidative phosphorylation,map01100 Metabolic pathways	1	1	1	0	1	1	1	0	0	0	0	0	0	0	0	0	0	0	0	0	0	0	0	0	0	0	0	0	0	0	0	0	0	0	1	1	1	1	1	1	0	0	0
K00337	nuoH	25	0.45	NADH-quinone oxidoreductase subunit H [EC:7.1.1.2]	NADH:quinone oxidoreductase, prokaryotes	map00190 Oxidative phosphorylation,map01100 Metabolic pathways	1	1	1	0	1	1	1	0	0	0	0	0	0	0	0	0	0	0	0	0	0	0	0	0	0	0	0	0	0	0	0	0	0	0	1	1	1	1	1	1	1	1	1
K00338	nuoI	25	0.45	NADH-quinone oxidoreductase subunit I [EC:7.1.1.2]	NADH:quinone oxidoreductase, prokaryotes	map00190 Oxidative phosphorylation,map01100 Metabolic pathways	1	1	1	0	1	1	1	0	0	0	0	0	0	0	0	0	0	0	0	0	0	0	0	0	0	0	0	0	0	0	0	0	0	0	1	1	1	1	1	1	1	1	1
K00339	nuoJ	25	0.45	NADH-quinone oxidoreductase subunit J [EC:7.1.1.2]	NADH:quinone oxidoreductase, prokaryotes	map00190 Oxidative phosphorylation,map01100 Metabolic pathways	1	1	1	0	1	1	1	0	0	0	0	0	0	0	0	0	0	0	0	0	0	0	0	0	0	0	0	0	0	0	0	0	0	0	1	1	1	1	1	1	1	1	1
K00340	nuoK	47	0.85	NADH-quinone oxidoreductase subunit K [EC:7.1.1.2]	NADH:quinone oxidoreductase, prokaryotes	map00190 Oxidative phosphorylation,map01100 Metabolic pathways	1	1	1	1	1	1	1	0	0	1	1	1	1	1	1	1	1	1	0	0	0	0	0	0	0	0	0	1	1	1	1	1	1	1	1	1	1	1	1	1	1	1	1
K00341	nuoL	48	0.87	NADH-quinone oxidoreductase subunit L [EC:7.1.1.2]	NADH:quinone oxidoreductase, prokaryotes	map00190 Oxidative phosphorylation,map01100 Metabolic pathways	1	1	1	1	1	1	1	0	0	1	1	1	1	1	1	1	1	1	0	0	0	0	0	0	0	0	1	1	1	1	1	1	1	1	1	1	1	1	1	1	1	1	1
K00342	nuoM	25	0.45	NADH-quinone oxidoreductase subunit M [EC:7.1.1.2]	NADH:quinone oxidoreductase, prokaryotes	map00190 Oxidative phosphorylation,map01100 Metabolic pathways	1	1	1	0	1	1	1	0	0	0	0	0	0	0	0	0	0	0	0	0	0	0	0	0	0	0	0	0	0	0	0	0	0	0	1	1	1	1	1	1	1	1	1
K00343	nuoN	25	0.45	NADH-quinone oxidoreductase subunit N [EC:7.1.1.2]	NADH:quinone oxidoreductase, prokaryotes	map00190 Oxidative phosphorylation,map01100 Metabolic pathways	1	1	1	0	1	1	1	0	0	0	0	0	0	0	0	0	0	0	0	0	0	0	0	0	0	0	0	0	0	0	0	0	0	0	1	1	1	1	1	1	1	1	1
K00344	qor, CRYZ	29	0.52	NADPH:quinone reductase [EC:1.6.5.5]			0	1	1	1	1	1	1	0	0	0	0	0	0	0	0	0	0	0	0	0	0	0	0	0	1	0	0	0	1	1	1	1	1	1	0	0	0	0	0	0	0	0	0
K00346	nqrA	19	0.34	Na+-transporting NADH:ubiquinone oxidoreductase subunit A [EC:7.2.1.1]			0	0	0	0	0	0	0	0	0	0	0	0	0	0	0	0	0	0	0	0	0	1	1	1	1	1	0	0	0	0	0	0	0	0	1	1	1	1	1	1	1	1	1
K00347	nqrB	22	0.40	Na+-transporting NADH:ubiquinone oxidoreductase subunit B [EC:7.2.1.1]			0	0	0	0	0	0	0	1	1	0	0	0	0	0	0	0	0	0	0	0	0	1	1	1	1	1	1	0	0	0	0	0	0	0	1	1	1	1	1	1	1	1	1
K00348	nqrC	19	0.34	Na+-transporting NADH:ubiquinone oxidoreductase subunit C [EC:7.2.1.1]			0	0	0	0	0	0	0	0	0	0	0	0	0	0	0	0	0	0	0	0	0	1	1	1	1	1	0	0	0	0	0	0	0	0	1	1	1	1	1	1	1	1	1
K00349	nqrD	19	0.34	Na+-transporting NADH:ubiquinone oxidoreductase subunit D [EC:7.2.1.1]			0	0	0	0	0	0	0	0	0	0	0	0	0	0	0	0	0	0	0	0	0	1	1	1	1	1	0	0	0	0	0	0	0	0	1	1	1	1	1	1	1	1	1
K00350	nqrE	19	0.34	Na+-transporting NADH:ubiquinone oxidoreductase subunit E [EC:7.2.1.1]			0	0	0	0	0	0	0	0	0	0	0	0	0	0	0	0	0	0	0	0	0	1	1	1	1	1	0	0	0	0	0	0	0	0	1	1	1	1	1	1	1	1	1
K00351	nqrF	19	0.34	Na+-transporting NADH:ubiquinone oxidoreductase subunit F [EC:7.2.1.1]			0	0	0	0	0	0	0	0	0	0	0	0	0	0	0	0	0	0	0	0	0	1	1	1	1	1	0	0	0	0	0	0	0	0	1	1	1	1	1	1	1	1	1
K00354	E1.6.99.1	12	0.22	NADPH2 dehydrogenase [EC:1.6.99.1]			0	1	1	0	1	1	1	0	0	0	0	0	0	0	0	0	0	0	0	0	0	0	0	0	0	0	0	1	1	1	1	1	1	1	0	0	0	0	0	0	0	0	0
K00355	NQO1	51	0.92	NAD(P)H dehydrogenase (quinone) [EC:1.6.5.2]		map00130 Ubiquinone and other terpenoid-quinone biosynthesis,map01100 Metabolic pathways,map01110 Biosynthesis of secondary metabolites,map01240 Biosynthesis of cofactors,map05200 Pathways in cancer,map05208 Chemical carcinogenesis - reactive oxygen species,map05225 Hepatocellular carcinoma,map05418 Fluid shear stress and atherosclerosis	0	1	1	1	1	0	0	0	0	0	0	0	0	0	1	1	0	0	0	0	0	1	1	1	1	1	1	0	0	0	0	0	0	0	0	0	0	0	0	0	0	0	0
K00360	nasB	1	0.02	assimilatory nitrate reductase electron transfer subunit [EC:1.7.99.-]	Assimilatory nitrate reduction, nitrate => ammonia	map00910 Nitrogen metabolism,map01100 Metabolic pathways,map01120 Microbial metabolism in diverse environments	0	0	0	0	0	0	0	0	0	0	0	0	0	0	0	0	0	0	0	0	0	0	0	0	0	0	0	1	0	0	0	0	0	0	0	0	0	0	0	0	0	0	0
K00362	nirB	38	0.69	nitrite reductase (NADH) large subunit [EC:1.7.1.15]	Dissimilatory nitrate reduction, nitrate => ammonia	map00910 Nitrogen metabolism,map01100 Metabolic pathways,map01120 Microbial metabolism in diverse environments	0	0	0	1	1	1	1	1	1	0	0	0	0	0	0	0	0	0	0	0	0	0	0	0	0	0	1	1	1	1	1	1	1	1	0	0	0	0	0	0	0	0	0
K00363	nirD	16	0.29	nitrite reductase (NADH) small subunit [EC:1.7.1.15]	Dissimilatory nitrate reduction, nitrate => ammonia	map00910 Nitrogen metabolism,map01100 Metabolic pathways,map01120 Microbial metabolism in diverse environments	0	0	0	1	1	0	0	0	0	0	0	0	0	0	0	0	0	0	0	0	0	0	0	0	0	0	0	0	0	0	0	0	0	0	0	0	0	0	0	0	0	0	0
K00364	guaC, GMPR	63	1.14	GMP reductase [EC:1.7.1.7]		map00230 Purine metabolism,map01100 Metabolic pathways,map01232 Nucleotide metabolism	0	0	0	1	0	1	1	0	0	0	0	0	0	0	0	0	0	0	1	1	1	0	0	0	0	0	0	1	1	1	1	1	1	1	0	0	0	0	0	0	0	0	0
K00365	uaZ	1	0.02	urate oxidase [EC:1.7.3.3]	Purine degradation, xanthine => urea	map00230 Purine metabolism,map00232 Caffeine metabolism,map01100 Metabolic pathways,map01120 Microbial metabolism in diverse environments	0	0	0	1	0	0	0	0	0	0	0	0	0	0	0	0	0	0	0	0	0	0	0	0	0	0	0	0	0	0	0	0	0	0	0	0	0	0	0	0	0	0	0
K00366	nirA	35	0.63	ferredoxin-nitrite reductase [EC:1.7.7.1]	Assimilatory nitrate reduction, nitrate => ammonia	map00910 Nitrogen metabolism,map01100 Metabolic pathways,map01120 Microbial metabolism in diverse environments	0	1	1	1	1	1	1	1	1	0	0	0	0	0	0	0	0	0	0	0	0	0	0	0	0	0	1	0	1	1	1	1	1	1	1	1	1	1	1	1	0	0	0
K00367	narB	9	0.16	ferredoxin-nitrate reductase [EC:1.7.7.2]	Assimilatory nitrate reduction, nitrate => ammonia	map00910 Nitrogen metabolism,map01100 Metabolic pathways,map01120 Microbial metabolism in diverse environments	0	0	0	0	1	1	1	0	0	0	0	0	0	0	0	0	0	0	0	0	0	0	0	0	0	0	0	0	1	1	1	1	1	1	0	0	0	0	0	0	0	0	0
K00368	nirK	30	0.54	nitrite reductase (NO-forming) [EC:1.7.2.1]	Denitrification, nitrate => nitrogen	map00910 Nitrogen metabolism,map01100 Metabolic pathways,map01120 Microbial metabolism in diverse environments	1	1	1	0	1	1	1	0	0	0	0	0	0	0	0	0	0	0	0	0	0	1	1	1	1	0	0	0	0	0	0	0	0	0	1	1	1	1	1	1	0	0	0
K00370	narG, narZ, nxrA	36	0.65	nitrate reductase / nitrite oxidoreductase, alpha subunit [EC:1.7.5.1 1.7.99.-]	Denitrification, nitrate => nitrogen	map00910 Nitrogen metabolism,map01100 Metabolic pathways,map01120 Microbial metabolism in diverse environments,map02020 Two-component system	1	1	1	1	1	1	1	0	0	0	0	0	0	0	0	0	0	0	0	0	0	0	0	0	0	0	0	0	0	0	0	0	0	0	0	0	0	0	0	0	0	0	0
K00371	narH, narY, nxrB	36	0.65	nitrate reductase / nitrite oxidoreductase, beta subunit [EC:1.7.5.1 1.7.99.-]	Denitrification, nitrate => nitrogen	map00910 Nitrogen metabolism,map01100 Metabolic pathways,map01120 Microbial metabolism in diverse environments,map02020 Two-component system	1	1	1	1	1	1	1	0	0	0	0	0	0	0	0	0	0	0	0	0	0	0	0	0	0	0	0	0	0	0	0	0	0	0	0	0	0	0	0	0	0	0	0
K00372	nasA	1	0.02	assimilatory nitrate reductase catalytic subunit [EC:1.7.99.-]	Assimilatory nitrate reduction, nitrate => ammonia	map00910 Nitrogen metabolism,map01100 Metabolic pathways,map01120 Microbial metabolism in diverse environments	0	0	0	0	1	0	0	0	0	0	0	0	0	0	0	0	0	0	0	0	0	0	0	0	0	0	0	0	0	0	0	0	0	0	0	0	0	0	0	0	0	0	0
K00373	narJ, narW	36	0.65	nitrate reductase molybdenum cofactor assembly chaperone NarJ/NarW		map02020 Two-component system	1	1	1	1	1	1	1	0	0	0	0	0	0	0	0	0	0	0	0	0	0	0	0	0	0	0	0	0	0	0	0	0	0	0	0	0	0	0	0	0	0	0	0
K00374	narI, narV	36	0.65	nitrate reductase gamma subunit [EC:1.7.5.1 1.7.99.-]	Denitrification, nitrate => nitrogen	map00910 Nitrogen metabolism,map01100 Metabolic pathways,map01120 Microbial metabolism in diverse environments,map02020 Two-component system	1	1	1	1	1	1	1	0	0	0	0	0	0	0	0	0	0	0	0	0	0	0	0	0	0	0	0	0	0	0	0	0	0	0	0	0	0	0	0	0	0	0	0
K00375	K00375	11	0.20	GntR family transcriptional regulator / MocR family aminotransferase			0	0	0	1	1	1	1	1	1	0	0	0	0	0	0	0	0	0	0	0	0	0	0	0	0	0	0	0	0	0	0	0	0	0	0	0	0	0	0	0	0	0	0
K00376	nosZ	7	0.13	nitrous-oxide reductase [EC:1.7.2.4]	Denitrification, nitrate => nitrogen	map00910 Nitrogen metabolism,map01100 Metabolic pathways,map01120 Microbial metabolism in diverse environments	0	0	0	0	0	0	0	0	0	0	0	0	0	0	0	0	0	0	0	0	0	0	0	0	0	0	0	0	0	0	0	0	0	0	1	1	1	1	1	1	1	0	0
K00380	cysJ	24	0.43	sulfite reductase (NADPH) flavoprotein alpha-component [EC:1.8.1.2]	Assimilatory sulfate reduction, sulfate => H2S	map00920 Sulfur metabolism,map01100 Metabolic pathways,map01120 Microbial metabolism in diverse environments	0	0	0	1	1	0	0	0	0	0	0	0	0	0	0	0	0	0	0	0	0	1	0	0	1	1	0	0	0	0	0	0	0	0	1	1	1	1	1	1	1	1	1
K00381	cysI	25	0.45	sulfite reductase (NADPH) hemoprotein beta-component [EC:1.8.1.2]	Assimilatory sulfate reduction, sulfate => H2S	map00920 Sulfur metabolism,map01100 Metabolic pathways,map01120 Microbial metabolism in diverse environments	0	0	0	1	1	0	0	1	1	0	0	0	0	0	0	0	0	0	0	0	0	0	0	0	0	0	1	0	0	0	0	0	0	0	1	1	1	1	1	1	0	0	0
K00382	DLD, lpd, pdhD	121	2.19	dihydrolipoamide dehydrogenase [EC:1.8.1.4]	Citrate cycle (TCA cycle, Krebs cycle)	map00010 Glycolysis / Gluconeogenesis,map00020 Citrate cycle (TCA cycle),map00260 Glycine, serine and threonine metabolism,map00280 Valine, leucine and isoleucine degradation,map00310 Lysine degradation,map00380 Tryptophan metabolism,map00620 Pyruvate metabolism,map00630 Glyoxylate and dicarboxylate metabolism,map00640 Propanoate metabolism,map01100 Metabolic pathways,map01110 Biosynthesis of sec…	1	1	1	1	1	1	1	0	0	1	1	1	1	1	1	1	1	1	1	1	1	1	1	1	1	1	1	1	1	1	1	1	1	1	1	1	1	1	1	1	1	1	1
K00383	GSR, gor	79	1.43	glutathione reductase (NADPH) [EC:1.8.1.7]		map00480 Glutathione metabolism,map01100 Metabolic pathways,map04918 Thyroid hormone synthesis,map05415 Diabetic cardiomyopathy	0	0	0	0	1	1	1	0	0	1	1	1	1	1	1	1	1	1	1	1	1	1	1	1	1	1	0	0	0	0	0	0	0	0	0	0	0	0	0	0	0	0	0
K00384	trxB, TRR	116	2.10	thioredoxin reductase (NADPH) [EC:1.8.1.9]		map00450 Selenocompound metabolism	1	1	1	1	1	1	1	1	1	1	1	1	1	1	1	1	1	1	1	1	1	1	1	1	1	1	1	1	1	1	1	1	1	1	1	1	1	1	1	1	1	1	1
K00385	asrC	3	0.05	anaerobic sulfite reductase subunit C		map00920 Sulfur metabolism,map01100 Metabolic pathways,map01120 Microbial metabolism in diverse environments	0	0	0	0	0	0	0	1	1	0	0	0	0	0	0	0	0	0	0	0	0	0	0	0	0	0	1	0	0	0	0	0	0	0	0	0	0	0	0	0	0	0	0
K00389	yidH	7	0.13	putative membrane protein			0	0	0	0	0	0	0	0	0	0	0	0	0	0	0	0	0	0	0	0	0	0	0	0	0	0	0	1	1	1	1	1	1	1	0	0	0	0	0	0	0	0	0
K00390	cysH	23	0.42	phosphoadenosine phosphosulfate reductase [EC:1.8.4.8 1.8.4.10]	Assimilatory sulfate reduction, sulfate => H2S	map00920 Sulfur metabolism,map01100 Metabolic pathways,map01120 Microbial metabolism in diverse environments	0	1	1	1	1	0	0	0	0	0	0	0	0	0	0	0	0	0	0	0	0	0	0	0	0	0	1	0	1	1	1	1	1	1	1	1	1	1	1	1	0	1	0
K00392	sir	33	0.60	sulfite reductase (ferredoxin) [EC:1.8.7.1]	Assimilatory sulfate reduction, sulfate => H2S	map00920 Sulfur metabolism,map01100 Metabolic pathways,map01120 Microbial metabolism in diverse environments	0	1	1	1	1	0	0	1	1	0	0	0	0	0	0	0	0	0	0	0	0	0	0	0	0	0	1	0	1	1	1	1	1	1	1	1	1	1	1	1	0	0	0
K00394	aprA	1	0.02	adenylylsulfate reductase, subunit A [EC:1.8.99.2]	Dissimilatory sulfate reduction, sulfate => H2S	map00920 Sulfur metabolism,map01100 Metabolic pathways,map01120 Microbial metabolism in diverse environments	0	0	0	0	0	0	0	0	0	0	0	0	0	0	0	0	0	0	0	0	0	0	0	0	0	0	1	0	0	0	0	0	0	0	0	0	0	0	0	0	0	0	0
K00395	aprB	1	0.02	adenylylsulfate reductase, subunit B [EC:1.8.99.2]	Dissimilatory sulfate reduction, sulfate => H2S	map00920 Sulfur metabolism,map01100 Metabolic pathways,map01120 Microbial metabolism in diverse environments	0	0	0	0	0	0	0	0	0	0	0	0	0	0	0	0	0	0	0	0	0	0	0	0	0	0	1	0	0	0	0	0	0	0	0	0	0	0	0	0	0	0	0
K00404	ccoN	7	0.13	cytochrome c oxidase cbb3-type subunit I [EC:7.1.1.9]	Cytochrome c oxidase, cbb3-type	map00190 Oxidative phosphorylation,map01100 Metabolic pathways,map02020 Two-component system	0	0	0	0	1	0	0	0	0	0	0	0	0	0	0	0	0	0	0	0	0	0	0	0	0	0	0	0	0	0	0	0	0	0	1	1	1	1	1	1	0	0	0
K00405	ccoO	7	0.13	cytochrome c oxidase cbb3-type subunit II	Cytochrome c oxidase, cbb3-type	map00190 Oxidative phosphorylation,map01100 Metabolic pathways,map02020 Two-component system	0	0	0	0	1	0	0	0	0	0	0	0	0	0	0	0	0	0	0	0	0	0	0	0	0	0	0	0	0	0	0	0	0	0	1	1	1	1	1	1	0	0	0
K00406	ccoP	18	0.33	cytochrome c oxidase cbb3-type subunit III	Cytochrome c oxidase, cbb3-type	map00190 Oxidative phosphorylation,map01100 Metabolic pathways,map02020 Two-component system	0	0	0	0	1	1	1	0	0	0	0	0	0	0	0	0	0	0	0	0	0	0	0	0	0	0	0	1	1	1	1	1	1	1	1	1	1	1	1	1	0	0	0
K00407	ccoQ	7	0.13	cytochrome c oxidase cbb3-type subunit IV	Cytochrome c oxidase, cbb3-type	map00190 Oxidative phosphorylation,map01100 Metabolic pathways,map02020 Two-component system	0	0	0	0	1	0	0	0	0	0	0	0	0	0	0	0	0	0	0	0	0	0	0	0	0	0	0	0	0	0	0	0	0	0	1	1	1	1	1	1	0	0	0
K00410	fbcH	7	0.13	ubiquinol-cytochrome c reductase cytochrome b/c1 subunit	Cytochrome bc1 complex respiratory unit	map00190 Oxidative phosphorylation,map01100 Metabolic pathways,map02020 Two-component system	0	0	0	0	1	0	0	0	0	0	0	0	0	0	0	0	0	0	0	0	0	0	0	0	0	0	0	0	0	0	0	0	0	0	1	1	1	1	1	1	0	0	0
K00411	UQCRFS1, RIP1, petA	7	0.13	ubiquinol-cytochrome c reductase iron-sulfur subunit [EC:7.1.1.8]	Cytochrome bc1 complex respiratory unit	map00190 Oxidative phosphorylation,map01100 Metabolic pathways,map02020 Two-component system,map04260 Cardiac muscle contraction,map04714 Thermogenesis,map04932 Non-alcoholic fatty liver disease,map05010 Alzheimer disease,map05012 Parkinson disease,map05014 Amyotrophic lateral sclerosis,map05016 Huntington disease,map05020 Prion disease,map05022 Pathways of neurodegeneration - multiple diseases,m…	0	0	0	0	1	0	0	0	0	0	0	0	0	0	0	0	0	0	0	0	0	0	0	0	0	0	0	0	0	0	0	0	0	0	1	1	1	1	1	1	0	0	0
K00412	CYTB, petB	18	0.33	ubiquinol-cytochrome c reductase cytochrome b subunit	Cytochrome bc1 complex respiratory unit	map00190 Oxidative phosphorylation,map01100 Metabolic pathways,map02020 Two-component system,map04260 Cardiac muscle contraction,map04714 Thermogenesis,map04932 Non-alcoholic fatty liver disease,map05010 Alzheimer disease,map05012 Parkinson disease,map05014 Amyotrophic lateral sclerosis,map05016 Huntington disease,map05020 Prion disease,map05022 Pathways of neurodegeneration - multiple diseases,m…	0	0	0	0	1	1	1	0	0	0	0	0	0	0	0	0	0	0	0	0	0	0	0	0	0	0	0	1	1	1	1	1	1	1	1	1	1	1	1	1	0	0	0
K00413	CYC1, CYT1, petC	7	0.13	ubiquinol-cytochrome c reductase cytochrome c1 subunit	Cytochrome bc1 complex respiratory unit	map00190 Oxidative phosphorylation,map01100 Metabolic pathways,map02020 Two-component system,map04260 Cardiac muscle contraction,map04714 Thermogenesis,map04932 Non-alcoholic fatty liver disease,map05010 Alzheimer disease,map05012 Parkinson disease,map05014 Amyotrophic lateral sclerosis,map05016 Huntington disease,map05020 Prion disease,map05022 Pathways of neurodegeneration - multiple diseases,m…	0	0	0	0	1	0	0	0	0	0	0	0	0	0	0	0	0	0	0	0	0	0	0	0	0	0	0	0	0	0	0	0	0	0	1	1	1	1	1	1	0	0	0
K00425	cydA	64	1.16	cytochrome bd ubiquinol oxidase subunit I [EC:7.1.1.7]	Cytochrome bd ubiquinol oxidase	map00190 Oxidative phosphorylation,map02020 Two-component system	1	1	1	1	1	1	1	0	0	1	1	1	1	1	1	1	1	1	0	0	0	1	1	1	1	1	0	1	1	1	0	1	1	1	0	0	0	0	0	0	1	1	1
K00426	cydB	64	1.16	cytochrome bd ubiquinol oxidase subunit II [EC:7.1.1.7]	Cytochrome bd ubiquinol oxidase	map00190 Oxidative phosphorylation,map02020 Two-component system	1	1	1	1	1	1	1	0	0	1	1	1	1	1	1	1	1	1	0	0	0	1	1	1	1	1	0	1	1	1	0	1	1	1	0	0	0	0	0	0	1	1	1
K00427	lldP, lctP	2	0.04	L-lactate permease			0	0	0	0	1	0	0	0	0	0	0	0	0	0	0	0	0	0	0	0	0	1	0	0	0	0	0	0	0	0	0	0	0	0	0	0	0	0	0	0	0	0	0
K00428	E1.11.1.5	10	0.18	cytochrome c peroxidase [EC:1.11.1.5]			0	0	0	0	0	0	0	0	0	0	0	0	0	0	0	0	0	0	0	0	0	0	1	1	0	0	0	0	0	0	0	0	0	0	1	1	1	1	1	1	0	0	0
K00432	gpx, btuE, bsaA	62	1.12	glutathione peroxidase [EC:1.11.1.9]		map00480 Glutathione metabolism,map00590 Arachidonic acid metabolism,map01100 Metabolic pathways,map04918 Thyroid hormone synthesis,map05014 Amyotrophic lateral sclerosis,map05016 Huntington disease,map05022 Pathways of neurodegeneration - multiple diseases	0	0	0	1	1	0	0	1	1	0	0	0	0	0	0	0	0	0	1	1	1	0	0	0	0	0	0	1	0	0	0	0	0	0	0	0	0	0	0	0	1	1	1
K00433	cpo	17	0.31	non-heme chloroperoxidase [EC:1.11.1.10]			0	0	0	0	1	0	0	0	0	0	0	0	0	0	0	0	0	0	0	0	0	0	0	0	0	0	0	1	1	1	1	1	1	1	0	0	0	0	0	0	0	0	0
K00435	hemQ	16	0.29	hydrogen peroxide-dependent heme synthase [EC:1.3.98.5]	Heme biosynthesis, bacteria, glutamyl-tRNA => coproporphyrin III => heme	map00860 Porphyrin metabolism,map01100 Metabolic pathways,map01110 Biosynthesis of secondary metabolites,map01240 Biosynthesis of cofactors	0	0	0	1	0	0	0	0	0	0	0	0	0	0	0	0	0	0	0	0	0	0	0	0	0	0	0	0	0	0	0	0	0	0	0	0	0	0	0	0	0	0	0
K00436	hoxH	5	0.09	NAD-reducing hydrogenase large subunit [EC:1.12.1.2]			0	0	0	0	0	0	0	0	0	0	0	0	0	0	0	0	0	0	0	0	0	0	0	0	0	0	0	0	0	0	0	0	0	0	0	0	0	0	0	0	0	0	0
K00441	frhB	13	0.24	coenzyme F420 hydrogenase subunit beta [EC:1.12.98.1]		map00680 Methane metabolism,map01100 Metabolic pathways,map01120 Microbial metabolism in diverse environments	0	0	0	0	0	0	0	1	1	0	0	0	0	0	0	0	0	0	0	0	0	1	1	1	1	1	0	0	0	0	0	0	0	0	1	1	1	1	1	1	0	0	0
K00442	frhD	2	0.04	coenzyme F420 hydrogenase subunit delta		map00680 Methane metabolism,map01100 Metabolic pathways,map01120 Microbial metabolism in diverse environments	0	0	0	0	0	0	0	0	0	0	0	0	0	0	0	0	0	0	0	0	0	0	1	1	0	0	0	0	0	0	0	0	0	0	0	0	0	0	0	0	0	0	0
K00446	dmpB, xylE	7	0.13	catechol 2,3-dioxygenase [EC:1.13.11.2]	Catechol meta-cleavage, catechol => acetyl-CoA / 4-methylcatechol => propanoyl-CoA	map00361 Chlorocyclohexane and chlorobenzene degradation,map00362 Benzoate degradation,map00622 Xylene degradation,map00643 Styrene degradation,map01100 Metabolic pathways,map01120 Microbial metabolism in diverse environments,map01220 Degradation of aromatic compounds	0	0	0	0	0	0	0	0	0	0	0	0	0	0	0	0	0	0	0	0	0	0	0	0	0	0	0	1	1	1	1	1	1	1	0	0	0	0	0	0	0	0	0
K00448	pcaG	5	0.09	protocatechuate 3,4-dioxygenase, alpha subunit [EC:1.13.11.3]		map00362 Benzoate degradation,map00624 Polycyclic aromatic hydrocarbon degradation,map01100 Metabolic pathways,map01120 Microbial metabolism in diverse environments,map01220 Degradation of aromatic compounds	0	0	0	0	0	0	0	0	0	0	0	0	0	0	0	0	0	0	0	0	0	0	0	0	0	0	0	0	1	1	0	1	1	1	0	0	0	0	0	0	0	0	0
K00449	pcaH	5	0.09	protocatechuate 3,4-dioxygenase, beta subunit [EC:1.13.11.3]		map00362 Benzoate degradation,map00624 Polycyclic aromatic hydrocarbon degradation,map01100 Metabolic pathways,map01120 Microbial metabolism in diverse environments,map01220 Degradation of aromatic compounds	0	0	0	0	0	0	0	0	0	0	0	0	0	0	0	0	0	0	0	0	0	0	0	0	0	0	0	0	1	1	0	1	1	1	0	0	0	0	0	0	0	0	0
K00451	HGD, hmgA	1	0.02	homogentisate 1,2-dioxygenase [EC:1.13.11.5]	Tyrosine degradation, tyrosine => homogentisate	map00350 Tyrosine metabolism,map00643 Styrene degradation,map01100 Metabolic pathways,map01120 Microbial metabolism in diverse environments	0	0	0	0	1	0	0	0	0	0	0	0	0	0	0	0	0	0	0	0	0	0	0	0	0	0	0	0	0	0	0	0	0	0	0	0	0	0	0	0	0	0	0
K00453	TDO2, kynA	2	0.04	tryptophan 2,3-dioxygenase [EC:1.13.11.11]	Tryptophan metabolism, tryptophan => kynurenine => 2-aminomuconate	map00380 Tryptophan metabolism,map01100 Metabolic pathways,map01240 Biosynthesis of cofactors	0	0	0	0	1	0	0	0	0	0	0	0	0	0	0	0	0	0	0	0	0	0	0	0	0	0	0	1	0	0	0	0	0	0	0	0	0	0	0	0	0	0	0
K00457	HPD, hppD	1	0.02	4-hydroxyphenylpyruvate dioxygenase [EC:1.13.11.27]	Tyrosine degradation, tyrosine => homogentisate	map00130 Ubiquinone and other terpenoid-quinone biosynthesis,map00350 Tyrosine metabolism,map00360 Phenylalanine metabolism,map01100 Metabolic pathways,map01240 Biosynthesis of cofactors	0	0	0	0	1	0	0	0	0	0	0	0	0	0	0	0	0	0	0	0	0	0	0	0	0	0	0	0	0	0	0	0	0	0	0	0	0	0	0	0	0	0	0
K00459	ncd2, npd	35	0.63	nitronate monooxygenase [EC:1.13.12.16]		map00910 Nitrogen metabolism,map01100 Metabolic pathways	0	0	0	0	1	1	1	1	1	0	0	0	0	0	0	0	0	0	0	0	0	0	0	0	0	0	1	1	1	1	1	1	1	1	1	1	1	1	1	1	0	0	0
K00472	P4HA	1	0.02	prolyl 4-hydroxylase [EC:1.14.11.2]		map00330 Arginine and proline metabolism,map01100 Metabolic pathways	0	0	0	0	1	0	0	0	0	0	0	0	0	0	0	0	0	0	0	0	0	0	0	0	0	0	0	0	0	0	0	0	0	0	0	0	0	0	0	0	0	0	0
K00477	PHYH	2	0.04	phytanoyl-CoA hydroxylase [EC:1.14.11.18]		map04146 Peroxisome	0	0	0	1	1	0	0	0	0	0	0	0	0	0	0	0	0	0	0	0	0	0	0	0	0	0	0	0	0	0	0	0	0	0	0	0	0	0	0	0	0	0	0
K00479	gbcA	1	0.02	glycine betaine catabolism A			0	0	0	0	1	0	0	0	0	0	0	0	0	0	0	0	0	0	0	0	0	0	0	0	0	0	0	0	0	0	0	0	0	0	0	0	0	0	0	0	0	0	0
K00480	E1.14.13.1	1	0.02	salicylate hydroxylase [EC:1.14.13.1]		map00621 Dioxin degradation,map00624 Polycyclic aromatic hydrocarbon degradation,map00626 Naphthalene degradation,map01100 Metabolic pathways,map01120 Microbial metabolism in diverse environments,map01220 Degradation of aromatic compounds	0	0	0	0	1	0	0	0	0	0	0	0	0	0	0	0	0	0	0	0	0	0	0	0	0	0	0	0	0	0	0	0	0	0	0	0	0	0	0	0	0	0	0
K00481	pobA	5	0.09	p-hydroxybenzoate 3-monooxygenase [EC:1.14.13.2]		map00362 Benzoate degradation,map01100 Metabolic pathways,map01120 Microbial metabolism in diverse environments,map01220 Degradation of aromatic compounds	0	0	0	0	0	0	0	0	0	0	0	0	0	0	0	0	0	0	0	0	0	0	0	0	0	0	0	0	1	1	0	1	1	1	0	0	0	0	0	0	0	0	0
K00483	hpaB	1	0.02	4-hydroxyphenylacetate 3-monooxygenase [EC:1.14.14.9]		map00350 Tyrosine metabolism,map01100 Metabolic pathways,map01120 Microbial metabolism in diverse environments,map01220 Degradation of aromatic compounds	0	0	0	1	0	0	0	0	0	0	0	0	0	0	0	0	0	0	0	0	0	0	0	0	0	0	0	0	0	0	0	0	0	0	0	0	0	0	0	0	0	0	0
K00484	hpaC	17	0.31	flavin reductase (NADH) [EC:1.5.1.36]		map00350 Tyrosine metabolism,map00740 Riboflavin metabolism,map01100 Metabolic pathways,map01120 Microbial metabolism in diverse environments,map01220 Degradation of aromatic compounds	1	0	0	0	0	0	0	0	0	0	0	0	0	0	0	0	0	0	0	0	0	0	0	0	0	0	0	0	0	0	0	0	0	0	1	1	1	1	1	1	1	1	1
K00491	nos	11	0.20	nitric-oxide synthase, bacterial [EC:1.14.14.47]		map00220 Arginine biosynthesis,map00330 Arginine and proline metabolism,map01100 Metabolic pathways,map01110 Biosynthesis of secondary metabolites	0	0	0	0	0	0	0	0	0	0	0	0	0	0	0	0	0	0	0	0	0	0	0	0	0	0	0	0	0	0	0	0	0	0	0	0	0	0	0	0	0	1	1
K00493	XANG	3	0.05	xanthocillin biosynthesis cytochrome P450 monooxygenase [EC:1.14.-.-]			0	0	0	1	1	0	0	0	0	0	0	0	0	0	0	0	0	0	0	0	0	0	0	0	0	0	0	1	0	0	0	0	0	0	0	0	0	0	0	0	0	0	0
K00499	CMO	1	0.02	choline monooxygenase [EC:1.14.15.7]	Betaine biosynthesis, choline => betaine	map00260 Glycine, serine and threonine metabolism,map01100 Metabolic pathways	0	0	0	0	1	0	0	0	0	0	0	0	0	0	0	0	0	0	0	0	0	0	0	0	0	0	0	0	0	0	0	0	0	0	0	0	0	0	0	0	0	0	0
K00500	phhA, PAH	1	0.02	phenylalanine-4-hydroxylase [EC:1.14.16.1]		map00360 Phenylalanine metabolism,map00400 Phenylalanine, tyrosine and tryptophan biosynthesis,map00790 Folate biosynthesis,map01100 Metabolic pathways,map01230 Biosynthesis of amino acids	0	0	0	0	1	0	0	0	0	0	0	0	0	0	0	0	0	0	0	0	0	0	0	0	0	0	0	0	0	0	0	0	0	0	0	0	0	0	0	0	0	0	0
K00507	SCD, desC	1	0.02	stearoyl-CoA desaturase (Delta-9 desaturase) [EC:1.14.19.1]		map01040 Biosynthesis of unsaturated fatty acids,map01100 Metabolic pathways,map01212 Fatty acid metabolism,map03320 PPAR signaling pathway,map04152 AMPK signaling pathway,map04212 Longevity regulating pathway - worm,map04936 Alcoholic liver disease	0	0	0	0	1	0	0	0	0	0	0	0	0	0	0	0	0	0	0	0	0	0	0	0	0	0	0	0	0	0	0	0	0	0	0	0	0	0	0	0	0	0	0
K00508	E1.14.19.3	6	0.11	linoleoyl-CoA desaturase [EC:1.14.19.3]		map00591 Linoleic acid metabolism,map01100 Metabolic pathways	0	0	0	0	0	0	0	0	0	0	0	0	0	0	0	0	0	0	0	0	0	0	0	0	0	0	0	0	1	1	1	1	1	1	0	0	0	0	0	0	0	0	0
K00520	merA	107	1.93	mercuric reductase [EC:1.16.1.1]			0	0	0	1	1	1	1	1	1	1	1	1	1	1	1	1	1	1	1	1	1	0	1	0	0	1	1	1	1	1	1	1	1	1	1	1	1	1	1	1	0	0	0
K00523	ascD, ddhD, rfbI	16	0.29	CDP-4-dehydro-6-deoxyglucose reductase, E3 [EC:1.17.1.1]		map00520 Amino sugar and nucleotide sugar metabolism,map00541 O-Antigen nucleotide sugar biosynthesis,map01100 Metabolic pathways,map01250 Biosynthesis of nucleotide sugars	1	1	1	0	1	0	0	0	0	0	0	0	0	0	0	0	0	0	0	0	0	0	1	1	0	0	0	0	0	0	0	0	0	0	1	1	1	1	1	1	0	0	0
K00524	nrdJ	1	0.02	ribonucleotide reductase, class II [EC:1.17.4.2]		map00230 Purine metabolism,map00240 Pyrimidine metabolism,map01100 Metabolic pathways,map01232 Nucleotide metabolism	0	0	0	0	0	0	0	0	0	0	0	0	0	0	0	0	0	0	0	0	0	0	0	0	0	0	1	0	0	0	0	0	0	0	0	0	0	0	0	0	0	0	0
K00525	E1.17.4.1A, nrdA, nrdE	126	2.28	ribonucleoside-diphosphate reductase alpha chain [EC:1.17.4.1]	Deoxyribonucleotide biosynthesis, ADP/GDP/CDP/UDP => dATP/dGTP/dCTP/dUTP	map00230 Purine metabolism,map00240 Pyrimidine metabolism,map01100 Metabolic pathways,map01232 Nucleotide metabolism	1	1	1	1	1	1	1	1	1	1	1	1	1	1	1	1	1	1	1	1	1	1	1	1	1	1	1	1	1	1	1	1	1	1	1	1	1	1	1	1	1	1	1
K00526	E1.17.4.1B, nrdB, nrdF	125	2.26	ribonucleoside-diphosphate reductase beta chain [EC:1.17.4.1]	Deoxyribonucleotide biosynthesis, ADP/GDP/CDP/UDP => dATP/dGTP/dCTP/dUTP	map00230 Purine metabolism,map00240 Pyrimidine metabolism,map01100 Metabolic pathways,map01232 Nucleotide metabolism	1	1	1	1	1	1	1	1	1	1	1	1	1	1	1	1	1	1	1	1	1	1	1	1	1	1	1	1	1	1	1	1	1	1	1	1	1	1	1	1	1	1	1
K00528	fpr	39	0.71	ferredoxin/flavodoxin---NADP+ reductase [EC:1.18.1.2 1.19.1.1]			1	1	1	0	1	0	0	0	0	0	0	0	0	0	0	0	0	0	0	0	0	0	0	0	0	0	0	1	1	1	1	1	1	1	1	1	1	1	1	1	1	1	1
K00529	hcaD	14	0.25	3-phenylpropionate/trans-cinnamate dioxygenase ferredoxin reductase component [EC:1.18.1.3]	Trans-cinnamate degradation, trans-cinnamate => acetyl-CoA	map00071 Fatty acid degradation,map00360 Phenylalanine metabolism,map01100 Metabolic pathways,map01120 Microbial metabolism in diverse environments,map01220 Degradation of aromatic compounds	0	0	0	0	1	0	0	0	0	0	0	0	0	0	0	0	0	0	0	0	0	0	0	0	0	0	0	1	1	1	1	1	1	1	1	1	1	1	1	1	0	0	0
K00533	E1.12.7.2L	10	0.18	ferredoxin hydrogenase large subunit [EC:1.12.7.2]			0	0	0	0	0	0	0	0	0	0	0	0	0	0	0	0	0	0	0	0	0	0	0	0	0	0	0	0	0	0	0	0	0	0	0	0	0	0	0	0	0	0	0
K00537	arsC	92	1.66	arsenate reductase (glutaredoxin) [EC:1.20.4.1]			0	0	0	1	1	0	0	1	1	1	1	1	1	1	1	1	1	1	1	1	1	1	1	1	1	1	1	0	0	0	0	0	0	0	1	1	1	1	1	1	0	0	0
K00544	BHMT	10	0.18	betaine-homocysteine S-methyltransferase [EC:2.1.1.5]		map00260 Glycine, serine and threonine metabolism,map00270 Cysteine and methionine metabolism,map01100 Metabolic pathways,map01110 Biosynthesis of secondary metabolites	0	0	0	0	0	0	0	0	0	0	0	0	0	0	0	0	0	0	0	0	0	0	0	0	0	0	0	0	0	0	0	0	0	0	0	0	0	0	0	0	0	0	0
K00547	mmuM, BHMT2	47	0.85	homocysteine S-methyltransferase [EC:2.1.1.10]		map00270 Cysteine and methionine metabolism,map01100 Metabolic pathways,map01110 Biosynthesis of secondary metabolites	0	1	1	1	0	0	0	0	0	1	1	1	1	1	1	1	1	1	0	0	0	0	0	0	0	0	0	0	0	0	0	0	0	0	0	1	1	1	1	1	0	0	0
K00548	metH, MTR	39	0.71	5-methyltetrahydrofolate--homocysteine methyltransferase [EC:2.1.1.13]	Methionine biosynthesis, aspartate => homoserine => methionine	map00270 Cysteine and methionine metabolism,map00450 Selenocompound metabolism,map00670 One carbon pool by folate,map01100 Metabolic pathways,map01110 Biosynthesis of secondary metabolites,map01230 Biosynthesis of amino acids	0	0	0	1	1	0	0	1	1	1	1	1	1	1	1	1	1	1	0	0	0	0	1	1	1	1	1	0	0	0	0	0	0	0	0	0	0	0	0	0	1	1	1
K00549	metE	105	1.90	5-methyltetrahydropteroyltriglutamate--homocysteine methyltransferase [EC:2.1.1.14]	Methionine biosynthesis, aspartate => homoserine => methionine	map00270 Cysteine and methionine metabolism,map00450 Selenocompound metabolism,map01100 Metabolic pathways,map01110 Biosynthesis of secondary metabolites,map01230 Biosynthesis of amino acids	1	1	1	1	1	1	1	0	0	1	1	1	1	1	1	1	1	1	1	1	1	1	1	1	1	1	1	1	1	1	1	1	1	1	1	1	1	1	1	1	0	0	0
K00554	trmD	126	2.28	tRNA (guanine37-N1)-methyltransferase [EC:2.1.1.228]			1	1	1	1	1	1	1	1	1	1	1	1	1	1	1	1	1	1	1	1	1	1	1	1	1	1	1	1	1	1	1	1	1	1	1	1	1	1	1	1	1	1	1
K00556	trmH	30	0.54	tRNA (guanosine-2'-O-)-methyltransferase [EC:2.1.1.34]			1	1	1	0	1	0	0	0	0	0	0	0	0	0	0	0	0	0	0	0	0	0	0	0	0	0	0	0	1	1	1	1	1	1	1	1	1	1	1	1	0	0	0
K00557	trmA	92	1.66	tRNA (uracil-5-)-methyltransferase [EC:2.1.1.35]			1	1	1	1	0	1	1	0	0	1	1	1	1	1	1	1	1	1	0	0	0	1	1	1	1	1	0	1	1	1	1	1	1	1	1	1	1	1	1	1	0	0	0
K00558	DNMT1, dcm	98	1.77	DNA (cytosine-5)-methyltransferase 1 [EC:2.1.1.37]	Methionine degradation	map00270 Cysteine and methionine metabolism,map01100 Metabolic pathways,map05206 MicroRNAs in cancer	1	1	1	1	1	1	1	1	1	1	1	1	1	1	1	0	0	0	1	1	0	1	0	1	1	0	1	1	1	1	1	1	1	1	0	1	0	0	1	0	1	1	1
K00560	thyA, TYMS	126	2.28	thymidylate synthase [EC:2.1.1.45]	Pyrimidine deoxyribonucleotide biosynthesis, UDP => dTTP	map00240 Pyrimidine metabolism,map00670 One carbon pool by folate,map01100 Metabolic pathways,map01232 Nucleotide metabolism,map01523 Antifolate resistance	1	1	1	1	1	1	1	1	1	1	1	1	1	1	1	1	1	1	1	1	1	1	1	1	1	1	1	1	1	1	1	1	1	1	1	1	1	1	1	1	1	1	1
K00561	ermC, ermA	12	0.22	23S rRNA (adenine-N6)-dimethyltransferase [EC:2.1.1.184]			1	0	0	0	0	0	0	1	1	0	0	0	0	0	0	0	0	0	0	0	0	0	0	0	0	0	1	1	0	0	0	0	0	0	0	0	0	0	0	0	1	0	0
K00563	rlmA1	69	1.25	23S rRNA (guanine745-N1)-methyltransferase [EC:2.1.1.187]			1	1	1	0	0	1	1	0	0	1	1	1	1	1	1	1	1	1	1	1	1	1	0	0	0	0	0	1	0	0	0	0	0	0	0	0	0	0	0	0	0	0	0
K00564	rsmC	111	2.01	16S rRNA (guanine1207-N2)-methyltransferase [EC:2.1.1.172]			1	1	1	1	0	1	1	1	1	1	1	1	1	1	1	1	1	1	1	1	1	1	1	1	1	1	1	1	1	1	1	1	1	1	0	0	0	0	0	0	0	0	0
K00566	mnmA, trmU	126	2.28	tRNA-uridine 2-sulfurtransferase [EC:2.8.1.13]		map04122 Sulfur relay system	1	1	1	1	1	1	1	1	1	1	1	1	1	1	1	1	1	1	1	1	1	1	1	1	1	1	1	1	1	1	1	1	1	1	1	1	1	1	1	1	1	1	1
K00567	ogt, MGMT	126	2.28	methylated-DNA-[protein]-cysteine S-methyltransferase [EC:2.1.1.63]			1	1	1	1	1	1	1	1	1	1	1	1	1	1	1	1	1	1	1	1	1	1	1	1	1	1	1	1	1	1	1	1	1	1	1	1	1	1	1	1	1	1	1
K00568	ubiG	61	1.10	2-polyprenyl-6-hydroxyphenyl methylase / 3-demethylubiquinone-9 3-methyltransferase [EC:2.1.1.222 2.1.1.64]	Ubiquinone biosynthesis, prokaryotes, chorismate (+ polyprenyl-PP) => ubiquinol	map00130 Ubiquinone and other terpenoid-quinone biosynthesis,map01100 Metabolic pathways,map01110 Biosynthesis of secondary metabolites,map01240 Biosynthesis of cofactors	0	0	0	0	1	0	0	1	1	0	0	0	0	0	0	0	0	0	0	1	0	0	0	0	0	0	1	0	0	0	0	0	0	0	1	1	1	1	1	1	1	0	0
K00570	pmtA	1	0.02	phosphatidylethanolamine/phosphatidyl-N-methylethanolamine N-methyltransferase [EC:2.1.1.17 2.1.1.71]	Phosphatidylcholine (PC) biosynthesis, PE => PC	map00564 Glycerophospholipid metabolism,map01100 Metabolic pathways,map01110 Biosynthesis of secondary metabolites	0	0	0	0	0	0	0	0	0	0	0	0	0	0	0	0	0	0	0	0	0	0	0	0	0	0	0	0	0	0	0	0	0	0	0	0	0	0	0	0	0	0	0
K00571	E2.1.1.72	106	1.92	site-specific DNA-methyltransferase (adenine-specific) [EC:2.1.1.72]			1	1	1	1	1	0	0	1	1	1	1	1	1	1	1	1	1	1	1	1	1	1	1	1	1	1	1	1	0	0	0	1	0	0	1	1	1	1	1	1	1	1	1
K00573	E2.1.1.77, pcm	19	0.34	protein-L-isoaspartate(D-aspartate) O-methyltransferase [EC:2.1.1.77]			0	0	1	0	1	0	0	0	0	0	1	1	1	1	1	1	1	1	0	0	0	0	0	0	0	0	0	0	0	0	0	0	0	0	1	1	1	1	1	1	0	0	0
K00574	cfa	25	0.45	cyclopropane-fatty-acyl-phospholipid synthase [EC:2.1.1.79]			0	0	0	1	1	0	0	0	0	1	1	1	1	1	1	1	1	1	0	0	0	0	1	1	1	0	0	0	0	0	0	0	0	0	0	0	0	0	0	0	0	0	0
K00575	cheR	2	0.04	chemotaxis protein methyltransferase CheR [EC:2.1.1.80]		map02020 Two-component system,map02030 Bacterial chemotaxis	0	0	0	1	1	0	0	0	0	0	0	0	0	0	0	0	0	0	0	0	0	0	0	0	0	0	0	0	0	0	0	0	0	0	0	0	0	0	0	0	0	0	0
K00588	E2.1.1.104	101	1.83	caffeoyl-CoA O-methyltransferase [EC:2.1.1.104]	Monolignol biosynthesis, phenylalanine/tyrosine => monolignol	map00940 Phenylpropanoid biosynthesis,map00941 Flavonoid biosynthesis,map00945 Stilbenoid, diarylheptanoid and gingerol biosynthesis,map01100 Metabolic pathways,map01110 Biosynthesis of secondary metabolites	0	0	0	1	0	0	0	1	1	1	1	1	1	1	1	1	1	1	1	1	1	0	0	0	0	0	1	1	1	1	1	1	1	1	1	1	1	1	1	1	1	1	1
K00590	E2.1.1.113	11	0.20	site-specific DNA-methyltransferase (cytosine-N4-specific) [EC:2.1.1.113]			0	0	0	1	0	1	1	0	1	0	0	0	0	0	0	0	0	0	0	0	0	0	0	0	1	0	0	0	0	0	0	0	0	0	0	1	0	0	0	0	0	0	0
K00594	xyoA, aldO	1	0.02	alditol oxidase [EC:1.1.3.41]		map00040 Pentose and glucuronate interconversions,map00051 Fructose and mannose metabolism,map01100 Metabolic pathways	0	0	0	1	0	0	0	0	0	0	0	0	0	0	0	0	0	0	0	0	0	0	0	0	0	0	0	0	0	0	0	0	0	0	0	0	0	0	0	0	0	0	0
K00595	cobL-cbiET	19	0.34	precorrin-6B C5,15-methyltransferase / cobalt-precorrin-6B C5,C15-methyltransferase [EC:2.1.1.132 2.1.1.289 2.1.1.196]	Cobalamin biosynthesis, anaerobic, uroporphyrinogen III => sirohydrochlorin => cobyrinate a,c-diamide	map00860 Porphyrin metabolism,map01100 Metabolic pathways,map01240 Biosynthesis of cofactors	0	0	0	0	0	1	1	1	1	0	0	0	0	0	0	0	0	0	0	0	0	0	0	0	0	0	1	0	0	0	0	0	0	0	0	0	0	0	0	0	0	0	0
K00598	tam	8	0.14	trans-aconitate 2-methyltransferase [EC:2.1.1.144]			0	0	0	1	1	0	0	0	0	0	0	0	0	0	0	0	0	0	0	0	0	0	0	0	0	0	0	0	1	1	1	1	1	1	0	0	0	0	0	0	0	0	0
K00600	glyA, SHMT	123	2.22	glycine hydroxymethyltransferase [EC:2.1.2.1]	C1-unit interconversion, prokaryotes	map00260 Glycine, serine and threonine metabolism,map00460 Cyanoamino acid metabolism,map00630 Glyoxylate and dicarboxylate metabolism,map00670 One carbon pool by folate,map00680 Methane metabolism,map01100 Metabolic pathways,map01110 Biosynthesis of secondary metabolites,map01120 Microbial metabolism in diverse environments,map01200 Carbon metabolism,map01230 Biosynthesis of amino acids,map01240…	1	1	1	1	1	1	1	0	0	1	1	1	1	0	1	1	1	1	1	1	1	1	1	1	1	1	1	1	1	1	1	1	1	1	1	1	1	1	1	1	1	1	1
K00602	purH	123	2.22	phosphoribosylaminoimidazolecarboxamide formyltransferase / IMP cyclohydrolase [EC:2.1.2.3 3.5.4.10]	De novo purine biosynthesis, PRPP + glutamine => IMP	map00230 Purine metabolism,map00670 One carbon pool by folate,map01100 Metabolic pathways,map01110 Biosynthesis of secondary metabolites,map01523 Antifolate resistance	1	1	1	1	1	1	1	1	1	1	1	1	1	1	1	1	1	1	0	0	0	1	1	1	1	1	1	1	1	1	1	1	1	1	1	1	1	1	1	1	1	1	1
K00603	fctD	29	0.52	glutamate formiminotransferase / 5-formyltetrahydrofolate cyclo-ligase [EC:2.1.2.5 6.3.3.2]	Histidine degradation, histidine => N-formiminoglutamate => glutamate	map00340 Histidine metabolism,map00670 One carbon pool by folate,map01100 Metabolic pathways	0	0	0	0	0	0	0	1	1	0	0	0	0	0	0	0	0	0	0	0	0	0	0	0	0	0	0	0	0	0	0	0	0	0	0	0	0	0	0	0	1	1	1
K00604	MTFMT, fmt	126	2.28	methionyl-tRNA formyltransferase [EC:2.1.2.9]		map00670 One carbon pool by folate,map00970 Aminoacyl-tRNA biosynthesis,map01100 Metabolic pathways	1	1	1	1	1	1	1	1	1	1	1	1	1	1	1	1	1	1	1	1	1	1	1	1	1	1	1	1	1	1	1	1	1	1	1	1	1	1	1	1	1	1	1
K00605	gcvT, AMT	47	0.85	aminomethyltransferase [EC:2.1.2.10]	Photorespiration	map00260 Glycine, serine and threonine metabolism,map00630 Glyoxylate and dicarboxylate metabolism,map00670 One carbon pool by folate,map01100 Metabolic pathways,map01110 Biosynthesis of secondary metabolites,map01200 Carbon metabolism	1	1	1	1	1	1	1	0	0	0	0	0	0	0	0	0	0	0	0	0	0	0	0	0	0	0	0	1	1	1	1	1	1	1	1	1	1	1	1	1	1	1	1
K00606	panB	45	0.81	3-methyl-2-oxobutanoate hydroxymethyltransferase [EC:2.1.2.11]	Pantothenate biosynthesis, valine/L-aspartate => pantothenate	map00770 Pantothenate and CoA biosynthesis,map01100 Metabolic pathways,map01110 Biosynthesis of secondary metabolites,map01240 Biosynthesis of cofactors	1	1	1	1	1	0	0	1	0	0	0	0	0	0	0	0	0	0	0	0	0	0	0	0	0	0	0	0	1	1	1	1	1	1	1	1	1	1	1	1	1	1	1
K00608	pyrBI	118	2.13	aspartate carbamoyltransferase [EC:2.1.3.2]	De novo pyrimidine biosynthesis, glutamine (+ PRPP) => UMP	map00240 Pyrimidine metabolism,map00250 Alanine, aspartate and glutamate metabolism,map01100 Metabolic pathways,map01240 Biosynthesis of cofactors	1	1	1	1	1	1	1	1	1	1	1	1	1	1	1	1	1	1	0	0	0	0	0	0	0	0	1	1	1	1	1	1	1	1	1	1	1	1	1	1	1	1	1
K00609	pyrB, PYR2	118	2.13	aspartate carbamoyltransferase catalytic subunit [EC:2.1.3.2]	De novo pyrimidine biosynthesis, glutamine (+ PRPP) => UMP	map00240 Pyrimidine metabolism,map00250 Alanine, aspartate and glutamate metabolism,map01100 Metabolic pathways,map01240 Biosynthesis of cofactors	1	1	1	1	1	1	1	1	1	1	1	1	1	1	1	1	1	1	0	0	0	0	0	0	0	0	1	1	1	1	1	1	1	1	1	1	1	1	1	1	1	1	1
K00610	pyrI	15	0.27	aspartate carbamoyltransferase regulatory subunit	De novo pyrimidine biosynthesis, glutamine (+ PRPP) => UMP	map00240 Pyrimidine metabolism,map00250 Alanine, aspartate and glutamate metabolism,map01100 Metabolic pathways,map01240 Biosynthesis of cofactors	0	0	0	0	0	0	0	0	0	0	0	0	0	0	0	0	0	0	0	0	0	0	0	0	0	0	1	0	0	0	0	0	0	0	1	1	1	1	1	1	1	1	1
K00611	OTC, argF, argI	75	1.36	ornithine carbamoyltransferase [EC:2.1.3.3]	Urea cycle	map00220 Arginine biosynthesis,map01100 Metabolic pathways,map01110 Biosynthesis of secondary metabolites,map01230 Biosynthesis of amino acids	0	1	1	1	1	1	1	0	0	0	0	0	0	0	0	0	0	0	0	0	0	1	1	1	1	1	1	1	1	1	1	1	1	1	1	1	1	1	1	1	0	0	0
K00612	nodU	27	0.49	carbamoyltransferase [EC:2.1.3.-]			1	1	1	0	1	1	1	0	0	0	0	0	0	0	0	0	0	0	0	0	0	0	0	0	0	0	0	1	1	1	1	1	1	1	0	0	0	0	0	0	0	0	0
K00613	GATM	4	0.07	glycine amidinotransferase [EC:2.1.4.1]	Creatine pathway	map00260 Glycine, serine and threonine metabolism,map00330 Arginine and proline metabolism,map01100 Metabolic pathways	0	1	1	0	0	1	1	0	0	0	0	0	0	0	0	0	0	0	0	0	0	0	0	0	0	0	0	0	0	0	0	0	0	0	0	0	0	0	0	0	0	0	0
K00615	E2.2.1.1, tktA, tktB	111	2.01	transketolase [EC:2.2.1.1]	Pentose phosphate pathway (Pentose phosphate cycle)	map00030 Pentose phosphate pathway,map00710 Carbon fixation in photosynthetic organisms,map01051 Biosynthesis of ansamycins,map01100 Metabolic pathways,map01110 Biosynthesis of secondary metabolites,map01120 Microbial metabolism in diverse environments,map01200 Carbon metabolism,map01230 Biosynthesis of amino acids	1	1	1	1	1	1	1	1	1	1	1	1	1	1	1	1	1	1	1	1	1	1	1	1	1	1	1	1	1	1	1	1	1	1	1	1	1	1	1	1	1	1	1
K00616	E2.2.1.2, talA, talB	78	1.41	transaldolase [EC:2.2.1.2]	Pentose phosphate pathway (Pentose phosphate cycle)	map00030 Pentose phosphate pathway,map01100 Metabolic pathways,map01110 Biosynthesis of secondary metabolites,map01120 Microbial metabolism in diverse environments,map01200 Carbon metabolism,map01230 Biosynthesis of amino acids	1	1	1	1	1	1	1	0	0	1	1	1	1	1	1	1	1	1	0	0	0	1	1	1	1	1	1	1	1	1	1	1	1	1	1	1	1	1	1	1	0	0	0
K00619	argA	20	0.36	amino-acid N-acetyltransferase [EC:2.3.1.1]	Ornithine biosynthesis, glutamate => ornithine	map00220 Arginine biosynthesis,map01100 Metabolic pathways,map01110 Biosynthesis of secondary metabolites,map01210 2-Oxocarboxylic acid metabolism,map01230 Biosynthesis of amino acids	0	1	1	1	1	0	0	0	0	0	0	0	0	0	0	0	0	0	0	0	0	1	0	0	1	1	0	1	1	1	1	1	1	1	1	1	1	1	1	1	0	0	0
K00620	argJ	38	0.69	glutamate N-acetyltransferase / amino-acid N-acetyltransferase [EC:2.3.1.35 2.3.1.1]	Ornithine biosynthesis, glutamate => ornithine	map00220 Arginine biosynthesis,map01100 Metabolic pathways,map01110 Biosynthesis of secondary metabolites,map01210 2-Oxocarboxylic acid metabolism,map01230 Biosynthesis of amino acids	0	1	1	1	1	1	1	0	0	0	0	0	0	0	0	0	0	0	0	0	0	0	0	0	0	0	1	1	1	1	1	1	1	1	1	1	1	1	1	1	0	0	0
K00622	nat	2	0.04	arylamine N-acetyltransferase [EC:2.3.1.5]		map00232 Caffeine metabolism,map00633 Nitrotoluene degradation,map00983 Drug metabolism - other enzymes,map01100 Metabolic pathways,map01110 Biosynthesis of secondary metabolites,map01120 Microbial metabolism in diverse environments,map05204 Chemical carcinogenesis - DNA adducts	0	0	0	0	1	0	0	0	0	0	0	0	0	0	0	0	0	0	0	0	0	0	0	0	0	0	0	0	0	0	0	0	0	0	0	0	0	0	0	0	0	0	0
K00625	E2.3.1.8, pta	88	1.59	phosphate acetyltransferase [EC:2.3.1.8]	Methanogenesis, acetate => methane	map00430 Taurine and hypotaurine metabolism,map00620 Pyruvate metabolism,map00640 Propanoate metabolism,map00680 Methane metabolism,map00720 Carbon fixation pathways in prokaryotes,map01100 Metabolic pathways,map01120 Microbial metabolism in diverse environments,map01200 Carbon metabolism	0	0	0	1	1	0	0	1	1	1	1	1	1	1	1	1	1	1	1	1	1	0	0	0	0	0	1	0	0	0	0	0	0	0	0	0	0	0	0	0	1	1	1
K00626	ACAT, atoB	85	1.54	acetyl-CoA C-acetyltransferase [EC:2.3.1.9]	Ketone body biosynthesis, acetyl-CoA => acetoacetate/3-hydroxybutyrate/acetone	map00071 Fatty acid degradation,map00280 Valine, leucine and isoleucine degradation,map00310 Lysine degradation,map00362 Benzoate degradation,map00380 Tryptophan metabolism,map00620 Pyruvate metabolism,map00630 Glyoxylate and dicarboxylate metabolism,map00650 Butanoate metabolism,map00720 Carbon fixation pathways in prokaryotes,map00900 Terpenoid backbone biosynthesis,map01100 Metabolic pathways,…	0	0	0	0	1	0	0	1	1	1	1	1	1	1	1	1	1	1	1	1	1	0	0	0	0	0	1	1	1	1	1	1	1	1	0	0	0	0	0	0	0	0	0
K00627	DLAT, aceF, pdhC	109	1.97	pyruvate dehydrogenase E2 component (dihydrolipoamide acetyltransferase) [EC:2.3.1.12]	Pyruvate oxidation, pyruvate => acetyl-CoA	map00010 Glycolysis / Gluconeogenesis,map00020 Citrate cycle (TCA cycle),map00620 Pyruvate metabolism,map01100 Metabolic pathways,map01110 Biosynthesis of secondary metabolites,map01120 Microbial metabolism in diverse environments,map01200 Carbon metabolism	1	0	0	1	1	1	1	1	1	1	1	1	1	1	1	1	1	1	1	1	1	1	1	1	1	1	1	1	1	1	1	1	1	1	1	1	1	1	1	1	0	0	0
K00631	plsB	5	0.09	glycerol-3-phosphate O-acyltransferase [EC:2.3.1.15]		map00561 Glycerolipid metabolism,map00564 Glycerophospholipid metabolism,map01100 Metabolic pathways,map01110 Biosynthesis of secondary metabolites	0	0	0	0	0	0	0	0	0	0	0	0	0	0	0	0	0	0	0	0	0	1	1	1	1	1	0	0	0	0	0	0	0	0	0	0	0	0	0	0	0	0	0
K00632	fadA, fadI	12	0.22	acetyl-CoA acyltransferase [EC:2.3.1.16]	beta-Oxidation	map00071 Fatty acid degradation,map00280 Valine, leucine and isoleucine degradation,map00281 Geraniol degradation,map00362 Benzoate degradation,map00592 alpha-Linolenic acid metabolism,map00642 Ethylbenzene degradation,map01100 Metabolic pathways,map01110 Biosynthesis of secondary metabolites,map01120 Microbial metabolism in diverse environments,map01212 Fatty acid metabolism	0	0	0	0	1	0	0	0	0	0	0	0	0	0	0	0	0	0	0	0	0	1	0	0	1	1	0	1	1	1	1	1	1	1	0	0	0	0	0	0	0	0	0
K00633	lacA	16	0.29	galactoside O-acetyltransferase [EC:2.3.1.18]			0	0	0	1	0	0	0	0	0	0	0	0	0	1	1	1	1	1	0	0	0	0	0	0	0	0	0	0	0	0	0	0	0	0	0	0	0	0	0	0	1	1	1
K00634	ptb	9	0.16	phosphate butyryltransferase [EC:2.3.1.19]		map00650 Butanoate metabolism,map01100 Metabolic pathways	0	0	0	0	0	0	0	0	0	0	0	1	0	0	0	0	0	0	0	0	0	0	0	0	0	0	0	0	0	0	0	0	0	0	0	0	0	0	0	0	1	1	1
K00638	catB	3	0.05	chloramphenicol O-acetyltransferase type B [EC:2.3.1.28]			0	0	0	0	0	0	0	0	0	0	0	0	0	0	0	0	0	0	0	0	0	0	0	0	0	0	0	0	0	0	0	0	0	0	0	0	0	0	0	0	0	0	0
K00639	kbl, GCAT	24	0.43	glycine C-acetyltransferase [EC:2.3.1.29]		map00260 Glycine, serine and threonine metabolism,map01100 Metabolic pathways	0	0	0	0	0	1	1	0	0	0	0	0	0	0	0	0	0	0	0	0	0	0	0	0	0	0	0	1	0	0	0	0	0	0	0	0	0	0	0	0	1	1	1
K00640	cysE	124	2.24	serine O-acetyltransferase [EC:2.3.1.30]	Cysteine biosynthesis, serine => cysteine	map00270 Cysteine and methionine metabolism,map00920 Sulfur metabolism,map01100 Metabolic pathways,map01110 Biosynthesis of secondary metabolites,map01120 Microbial metabolism in diverse environments,map01200 Carbon metabolism,map01230 Biosynthesis of amino acids,map05111 Biofilm formation - Vibrio cholerae	1	1	1	1	1	1	1	1	1	1	1	1	1	1	1	1	1	1	1	1	1	1	1	1	1	1	1	1	1	1	1	1	1	1	1	1	1	1	1	1	1	1	1
K00641	metX	43	0.78	homoserine O-acetyltransferase/O-succinyltransferase [EC:2.3.1.31 2.3.1.46]	Methionine biosynthesis, aspartate => homoserine => methionine	map00270 Cysteine and methionine metabolism,map00920 Sulfur metabolism,map01100 Metabolic pathways,map01110 Biosynthesis of secondary metabolites,map01230 Biosynthesis of amino acids	1	1	1	0	1	1	1	0	0	0	0	0	0	0	0	0	0	0	0	0	0	1	1	1	1	1	0	1	1	1	1	1	1	1	1	1	1	1	1	1	0	0	0
K00643	E2.3.1.37, ALAS	1	0.02	5-aminolevulinate synthase [EC:2.3.1.37]	Heme biosynthesis, animals and fungi, glycine => heme	map00260 Glycine, serine and threonine metabolism,map00860 Porphyrin metabolism,map01100 Metabolic pathways,map01110 Biosynthesis of secondary metabolites,map01240 Biosynthesis of cofactors	0	0	0	0	0	0	0	0	0	0	0	0	0	0	0	0	0	0	0	0	0	0	0	0	0	0	0	0	0	0	0	0	0	0	0	0	0	0	0	0	0	0	0
K00645	fabD, MCAT, MCT1	109	1.97	[acyl-carrier-protein] S-malonyltransferase [EC:2.3.1.39]	Fatty acid biosynthesis, initiation	map00061 Fatty acid biosynthesis,map00333 Prodigiosin biosynthesis,map01100 Metabolic pathways,map01110 Biosynthesis of secondary metabolites,map01212 Fatty acid metabolism	0	0	0	1	1	1	1	1	1	0	0	0	0	0	0	0	0	0	1	1	1	1	1	1	1	1	1	1	1	1	1	1	1	1	1	1	1	1	1	1	1	1	1
K00647	fabB	17	0.31	3-oxoacyl-[acyl-carrier-protein] synthase I [EC:2.3.1.41]	Fatty acid biosynthesis, elongation	map00061 Fatty acid biosynthesis,map00780 Biotin metabolism,map01100 Metabolic pathways,map01212 Fatty acid metabolism,map01240 Biosynthesis of cofactors	0	0	0	0	1	0	0	0	0	0	0	0	0	0	0	0	0	0	0	0	0	1	1	1	1	1	0	0	0	0	0	0	0	0	1	1	1	1	1	1	1	1	1
K00648	fabH	109	1.97	3-oxoacyl-[acyl-carrier-protein] synthase III [EC:2.3.1.180]	Fatty acid biosynthesis, initiation	map00061 Fatty acid biosynthesis,map01100 Metabolic pathways,map01212 Fatty acid metabolism	0	0	0	1	1	1	1	1	1	0	0	0	0	0	0	0	0	0	1	1	1	1	1	1	1	1	1	1	1	1	1	1	1	1	1	1	1	1	1	1	1	1	1
K00651	metA	76	1.37	homoserine O-succinyltransferase/O-acetyltransferase [EC:2.3.1.46 2.3.1.31]	Methionine biosynthesis, aspartate => homoserine => methionine	map00270 Cysteine and methionine metabolism,map00920 Sulfur metabolism,map01100 Metabolic pathways,map01110 Biosynthesis of secondary metabolites,map01230 Biosynthesis of amino acids	0	0	0	1	0	0	0	1	1	1	1	1	0	1	1	1	1	1	0	0	0	0	0	0	0	0	1	0	0	0	0	0	0	0	0	0	0	0	0	0	1	1	1
K00652	bioF	31	0.56	8-amino-7-oxononanoate synthase [EC:2.3.1.47]	Biotin biosynthesis, pimeloyl-ACP/CoA => biotin	map00780 Biotin metabolism,map01100 Metabolic pathways,map01240 Biosynthesis of cofactors	0	0	0	0	1	1	1	1	1	0	0	0	0	0	0	0	0	0	0	0	0	1	0	0	0	0	0	1	0	1	0	0	0	0	0	0	0	0	0	0	1	1	1
K00655	plsC	126	2.28	1-acyl-sn-glycerol-3-phosphate acyltransferase [EC:2.3.1.51]	Triacylglycerol biosynthesis	map00561 Glycerolipid metabolism,map00564 Glycerophospholipid metabolism,map01100 Metabolic pathways,map01110 Biosynthesis of secondary metabolites	1	1	1	1	1	1	1	1	1	1	1	1	1	1	1	1	1	1	1	1	1	1	1	1	1	1	1	1	1	1	1	1	1	1	1	1	1	1	1	1	1	1	1
K00656	E2.3.1.54, pflD	105	1.90	formate C-acetyltransferase [EC:2.3.1.54]		map00620 Pyruvate metabolism,map00640 Propanoate metabolism,map00650 Butanoate metabolism,map01100 Metabolic pathways,map01120 Microbial metabolism in diverse environments	1	1	1	1	0	0	0	1	1	1	1	1	1	1	1	1	1	1	1	1	1	1	1	1	1	1	1	0	0	0	0	0	0	0	1	1	1	1	1	1	1	1	1
K00657	speG, SAT	58	1.05	diamine N-acetyltransferase [EC:2.3.1.57]	GABA biosynthesis, eukaryotes, putrescine => GABA	map00330 Arginine and proline metabolism,map01100 Metabolic pathways,map04216 Ferroptosis	0	0	0	1	0	0	0	0	0	1	1	1	0	1	0	1	1	0	0	0	0	1	1	1	1	1	0	1	1	1	1	1	1	1	0	0	0	0	0	0	1	1	1
K00658	DLST, sucB	48	0.87	2-oxoglutarate dehydrogenase E2 component (dihydrolipoamide succinyltransferase) [EC:2.3.1.61]	Citrate cycle (TCA cycle, Krebs cycle)	map00020 Citrate cycle (TCA cycle),map00310 Lysine degradation,map00380 Tryptophan metabolism,map01100 Metabolic pathways,map01110 Biosynthesis of secondary metabolites,map01120 Microbial metabolism in diverse environments,map01200 Carbon metabolism	1	1	1	1	1	1	1	0	0	0	0	0	0	0	0	0	0	0	0	0	0	1	1	1	1	1	0	1	1	1	1	1	1	1	1	1	1	1	1	1	0	0	0
K00661	maa	113	2.04	maltose O-acetyltransferase [EC:2.3.1.79]			1	1	1	1	1	0	0	0	0	1	1	1	1	1	1	1	1	1	1	1	1	1	1	1	1	1	1	0	0	0	0	1	0	0	1	1	1	1	1	1	1	1	1
K00662	aacC	8	0.14	aminoglycoside 3-N-acetyltransferase [EC:2.3.1.81]			0	0	0	0	1	0	0	0	0	1	1	1	0	0	0	0	0	0	1	0	0	0	0	0	0	0	0	0	0	0	0	0	0	0	0	0	0	0	0	0	0	1	0
K00666	K00666	25	0.45	fatty-acyl-CoA synthase [EC:6.2.1.-]			1	0	0	1	1	1	1	0	0	0	0	0	0	0	0	0	0	0	0	0	0	0	0	0	0	0	0	0	1	1	1	1	1	1	0	0	0	0	0	0	0	1	1
K00674	dapD	100	1.81	2,3,4,5-tetrahydropyridine-2,6-dicarboxylate N-succinyltransferase [EC:2.3.1.117]	Lysine biosynthesis, succinyl-DAP pathway, aspartate => lysine	map00300 Lysine biosynthesis,map01100 Metabolic pathways,map01120 Microbial metabolism in diverse environments,map01230 Biosynthesis of amino acids	1	1	1	1	1	1	1	0	0	1	1	1	0	1	1	1	1	1	0	0	0	1	1	1	1	1	1	1	1	1	1	1	1	1	1	1	1	1	1	1	0	0	0
K00675	nhoA	7	0.13	N-hydroxyarylamine O-acetyltransferase [EC:2.3.1.118]			0	0	0	0	1	0	0	0	0	0	0	0	0	0	0	0	0	0	0	0	0	0	0	0	0	0	0	0	0	0	0	0	0	0	0	0	0	0	0	0	0	0	0
K00677	lpxA	34	0.61	UDP-N-acetylglucosamine acyltransferase [EC:2.3.1.129]	KDO2-lipid A biosynthesis, Raetz pathway, LpxL-LpxM type	map00540 Lipopolysaccharide biosynthesis,map01100 Metabolic pathways,map01503 Cationic antimicrobial peptide (CAMP) resistance	0	0	0	0	1	0	0	1	1	0	0	0	0	0	0	0	0	0	0	0	0	1	1	1	1	1	1	1	0	0	0	0	0	0	1	1	1	1	1	1	1	1	1
K00680	ytmI	16	0.29	uncharacterized N-acetyltransferase [EC:2.3.1.-]			0	0	0	0	0	0	0	0	0	0	0	0	0	0	0	0	0	0	0	0	0	1	0	0	0	0	0	0	0	0	0	0	0	0	0	0	0	0	0	0	0	0	0
K00681	ggt	16	0.29	gamma-glutamyltranspeptidase / glutathione hydrolase [EC:2.3.2.2 3.4.19.13]		map00430 Taurine and hypotaurine metabolism,map00460 Cyanoamino acid metabolism,map00480 Glutathione metabolism,map01100 Metabolic pathways	0	0	0	1	1	0	0	1	1	0	0	0	0	0	0	0	0	0	0	0	0	0	0	0	0	0	0	1	0	0	0	0	0	0	1	1	1	1	1	1	0	0	0
K00684	aat	9	0.16	leucyl/phenylalanyl-tRNA---protein transferase [EC:2.3.2.6]			0	0	0	0	1	1	1	0	0	0	0	0	0	0	0	0	0	0	0	0	0	0	0	0	0	0	0	0	0	0	0	0	0	0	1	1	1	1	1	1	0	0	0
K00686	tgl	1	0.02	protein-glutamine gamma-glutamyltransferase [EC:2.3.2.13]			0	0	0	1	0	0	0	0	0	0	0	0	0	0	0	0	0	0	0	0	0	0	0	0	0	0	0	0	0	0	0	0	0	0	0	0	0	0	0	0	0	0	0
K00687	pbp2B, penA	57	1.03	penicillin-binding protein 2B		map00550 Peptidoglycan biosynthesis,map01100 Metabolic pathways,map01501 beta-Lactam resistance	0	0	0	0	0	0	0	0	0	0	0	0	0	0	0	0	0	0	1	1	1	0	0	0	0	0	0	0	0	0	0	0	0	0	0	0	0	0	0	0	0	0	0
K00688	PYG, glgP	95	1.72	glycogen phosphorylase [EC:2.4.1.1]	Glycogen degradation, glycogen => glucose-6P	map00500 Starch and sucrose metabolism,map01100 Metabolic pathways,map01110 Biosynthesis of secondary metabolites,map02026 Biofilm formation - Escherichia coli,map04217 Necroptosis,map04910 Insulin signaling pathway,map04922 Glucagon signaling pathway,map04931 Insulin resistance	1	1	1	1	1	1	1	1	1	1	1	1	1	1	1	1	1	1	1	1	1	1	1	1	1	1	1	0	0	0	0	0	0	0	1	1	1	1	1	1	1	1	1
K00689	E2.4.1.5	25	0.45	dextransucrase [EC:2.4.1.5]		map00500 Starch and sucrose metabolism,map01100 Metabolic pathways,map02020 Two-component system	0	0	0	0	0	0	0	0	0	1	1	0	0	0	0	0	0	0	0	0	0	0	0	0	0	0	1	0	0	0	0	0	0	0	0	0	0	0	0	0	0	0	0
K00690	E2.4.1.7	20	0.36	sucrose phosphorylase [EC:2.4.1.7]		map00500 Starch and sucrose metabolism,map01100 Metabolic pathways	0	0	0	0	0	0	0	0	0	0	0	0	0	0	0	0	0	0	1	1	1	0	0	0	0	0	0	0	0	0	0	0	0	0	0	0	0	0	0	0	0	0	0
K00691	mapA	21	0.38	maltose phosphorylase [EC:2.4.1.8]		map00500 Starch and sucrose metabolism,map01100 Metabolic pathways	0	0	0	1	0	0	0	0	0	0	0	0	0	0	0	0	0	0	0	0	0	0	0	0	0	0	0	0	1	1	1	1	1	1	1	1	1	1	1	1	1	1	1
K00692	sacB	13	0.24	levansucrase [EC:2.4.1.10]		map00500 Starch and sucrose metabolism,map01100 Metabolic pathways,map02020 Two-component system	0	1	1	1	1	0	0	0	0	0	0	0	0	0	0	0	0	0	0	0	0	0	0	0	0	0	0	0	0	0	0	0	0	0	0	0	0	0	0	0	0	0	0
K00694	bcsA	8	0.14	cellulose synthase (UDP-forming) [EC:2.4.1.12]		map00500 Starch and sucrose metabolism,map01100 Metabolic pathways,map02026 Biofilm formation - Escherichia coli	0	0	0	0	1	0	0	0	0	0	0	0	0	0	0	0	0	0	0	0	0	0	0	0	0	0	0	1	0	0	0	0	0	0	0	0	0	0	0	0	0	0	0
K00696	E2.4.1.14	3	0.05	sucrose-phosphate synthase [EC:2.4.1.14]		map00500 Starch and sucrose metabolism,map01100 Metabolic pathways,map01110 Biosynthesis of secondary metabolites	0	0	0	0	0	0	0	0	0	0	0	0	0	0	0	0	0	0	0	0	0	0	0	0	0	0	0	0	1	1	0	0	0	1	0	0	0	0	0	0	0	0	0
K00697	otsA	9	0.16	trehalose 6-phosphate synthase [EC:2.4.1.15 2.4.1.347]		map00500 Starch and sucrose metabolism,map01100 Metabolic pathways,map01110 Biosynthesis of secondary metabolites	0	0	0	0	1	1	1	0	0	0	0	0	0	0	0	0	0	0	0	0	0	1	1	1	1	1	0	1	0	0	0	0	0	0	0	0	0	0	0	0	0	0	0
K00700	GBE1, glgB	101	1.83	1,4-alpha-glucan branching enzyme [EC:2.4.1.18]	Trehalose biosynthesis, D-glucose 1P => trehalose	map00500 Starch and sucrose metabolism,map01100 Metabolic pathways,map01110 Biosynthesis of secondary metabolites	1	1	1	1	1	1	1	1	1	1	1	1	1	1	1	1	1	1	1	1	1	1	1	1	1	1	1	1	1	1	1	1	1	1	1	1	1	1	1	1	1	1	1
K00703	glgA	79	1.43	starch synthase [EC:2.4.1.21]	Trehalose biosynthesis, D-glucose 1P => trehalose	map00500 Starch and sucrose metabolism,map01100 Metabolic pathways,map01110 Biosynthesis of secondary metabolites,map02026 Biofilm formation - Escherichia coli	0	0	0	1	1	0	0	1	1	1	1	1	1	1	1	1	1	1	1	1	1	1	1	1	1	1	1	0	0	0	0	0	0	0	0	0	0	0	0	0	1	1	1
K00705	malQ	101	1.83	4-alpha-glucanotransferase [EC:2.4.1.25]	Glycogen degradation, glycogen => glucose-6P	map00500 Starch and sucrose metabolism,map01100 Metabolic pathways,map01110 Biosynthesis of secondary metabolites	1	1	1	0	1	1	1	1	1	1	1	1	1	1	1	1	1	1	1	1	1	1	1	1	1	1	1	1	1	1	1	1	1	1	1	1	1	1	1	1	1	1	1
K00712	tagE	58	1.05	poly(glycerol-phosphate) alpha-glucosyltransferase [EC:2.4.1.52]		map00552 Teichoic acid biosynthesis	0	0	0	0	0	0	0	0	1	0	0	0	0	1	1	1	1	1	0	0	0	0	0	0	0	0	0	1	0	0	0	0	0	0	0	0	0	0	0	0	0	0	0
K00713	waaD	7	0.13	UDP-glucose:(glucosyl)LPS alpha-1,2-glucosyltransferase [EC:2.4.1.-]		map00540 Lipopolysaccharide biosynthesis	0	0	0	0	1	0	0	0	0	0	0	0	0	0	0	0	0	0	0	0	0	0	0	0	0	0	0	0	1	1	1	1	1	1	0	0	0	0	0	0	0	0	0
K00720	UGCG	10	0.18	ceramide glucosyltransferase [EC:2.4.1.80]	Lactosylceramide biosynthesis	map00600 Sphingolipid metabolism,map01100 Metabolic pathways	0	0	0	0	1	0	0	1	1	0	0	0	0	0	0	0	0	0	0	0	0	0	0	0	0	0	0	0	0	0	0	0	0	0	0	0	0	0	0	0	0	0	0
K00721	DPM1	73	1.32	dolichol-phosphate mannosyltransferase [EC:2.4.1.83]		map00510 N-Glycan biosynthesis,map01100 Metabolic pathways	1	1	1	0	1	1	1	1	1	0	0	0	0	0	0	0	0	0	1	1	1	0	0	0	0	0	0	1	1	1	1	1	1	1	0	0	0	0	0	0	1	1	1
K00728	POMT, pmt	26	0.47	dolichyl-phosphate-mannose-protein mannosyltransferase [EC:2.4.1.109]	O-glycan biosynthesis, mannose type (core M3)	map00514 Other types of O-glycan biosynthesis,map00515 Mannose type O-glycan biosynthesis,map01100 Metabolic pathways	1	1	1	0	0	1	1	0	0	0	0	0	0	0	0	0	0	0	0	0	0	0	0	0	0	0	0	1	1	1	1	1	1	1	0	0	0	0	0	0	0	0	0
K00748	lpxB	33	0.60	lipid-A-disaccharide synthase [EC:2.4.1.182]	KDO2-lipid A biosynthesis, Raetz pathway, LpxL-LpxM type	map00540 Lipopolysaccharide biosynthesis,map01100 Metabolic pathways	0	0	0	0	1	0	0	1	1	0	0	0	0	0	0	0	0	0	0	0	0	1	1	1	1	1	1	0	0	0	0	0	0	0	1	1	1	1	1	1	1	1	1
K00752	hasA	2	0.04	hyaluronan synthase [EC:2.4.1.212]			0	1	1	0	0	0	0	0	0	0	0	0	0	0	0	0	0	0	0	0	0	0	0	0	0	0	0	0	0	0	0	0	0	0	0	0	0	0	0	0	0	0	0
K00754	bshA	39	0.71	L-malate glycosyltransferase [EC:2.4.1.-]			0	0	0	1	0	0	0	0	0	1	0	0	0	0	1	1	1	1	0	0	0	0	0	0	0	0	1	0	1	1	0	0	0	1	0	0	0	0	0	0	0	0	0
K00756	pdp	88	1.59	pyrimidine-nucleoside phosphorylase [EC:2.4.2.2]		map00240 Pyrimidine metabolism,map01100 Metabolic pathways,map01232 Nucleotide metabolism	0	0	0	1	0	1	1	0	0	1	1	1	1	1	1	1	1	1	1	1	1	0	0	0	0	0	1	0	0	0	0	0	0	0	0	0	0	0	0	0	1	1	1
K00757	udp, UPP	66	1.19	uridine phosphorylase [EC:2.4.2.3]		map00240 Pyrimidine metabolism,map00983 Drug metabolism - other enzymes,map01100 Metabolic pathways,map01232 Nucleotide metabolism	0	0	0	0	0	0	0	0	0	0	0	0	0	0	1	0	0	0	1	1	1	1	1	1	1	1	0	0	0	0	0	0	0	0	0	0	0	0	0	0	1	1	1
K00758	deoA, TYMP	92	1.66	thymidine phosphorylase [EC:2.4.2.4]		map00240 Pyrimidine metabolism,map00983 Drug metabolism - other enzymes,map01100 Metabolic pathways,map01232 Nucleotide metabolism,map05219 Bladder cancer	1	1	1	1	0	1	1	0	0	1	1	1	1	1	1	1	1	1	0	0	0	0	0	0	0	0	1	1	1	1	1	1	1	1	0	0	0	0	0	0	0	0	0
K00759	APRT, apt	125	2.26	adenine phosphoribosyltransferase [EC:2.4.2.7]		map00230 Purine metabolism,map01100 Metabolic pathways,map01232 Nucleotide metabolism	1	1	1	1	1	1	1	1	1	1	1	1	1	1	1	1	1	1	1	1	1	1	1	1	1	1	1	1	1	1	1	1	0	1	1	1	1	1	1	1	1	1	1
K00760	hprT, hpt, HPRT1	125	2.26	hypoxanthine phosphoribosyltransferase [EC:2.4.2.8]		map00230 Purine metabolism,map00983 Drug metabolism - other enzymes,map01100 Metabolic pathways,map01110 Biosynthesis of secondary metabolites,map01232 Nucleotide metabolism	1	1	1	1	1	1	1	1	1	1	1	1	1	1	1	1	1	1	1	1	1	1	1	1	1	1	1	1	1	1	1	1	1	1	1	1	1	1	1	1	1	1	1
K00761	upp, UPRT	126	2.28	uracil phosphoribosyltransferase [EC:2.4.2.9]		map00240 Pyrimidine metabolism,map01100 Metabolic pathways,map01232 Nucleotide metabolism	1	1	1	1	1	1	1	1	1	1	1	1	1	1	1	1	1	1	1	1	1	1	1	1	1	1	1	1	1	1	1	1	1	1	1	1	1	1	1	1	1	1	1
K00762	pyrE	123	2.22	orotate phosphoribosyltransferase [EC:2.4.2.10]	De novo pyrimidine biosynthesis, glutamine (+ PRPP) => UMP	map00240 Pyrimidine metabolism,map01100 Metabolic pathways,map01240 Biosynthesis of cofactors	1	1	1	1	1	1	1	1	1	1	1	1	1	1	1	1	1	1	0	0	0	1	1	1	1	1	1	1	1	1	1	1	1	1	1	1	1	1	1	1	1	1	1
K00763	pncB, NAPRT1	121	2.19	nicotinate phosphoribosyltransferase [EC:6.3.4.21]		map00760 Nicotinate and nicotinamide metabolism,map01100 Metabolic pathways,map01240 Biosynthesis of cofactors	1	1	1	1	1	1	1	1	1	1	1	1	1	1	1	1	1	1	1	1	1	0	0	0	0	0	1	1	1	1	1	1	1	1	1	1	1	1	1	1	1	1	1
K00764	purF, PPAT	123	2.22	amidophosphoribosyltransferase [EC:2.4.2.14]	De novo purine biosynthesis, PRPP + glutamine => IMP	map00230 Purine metabolism,map00250 Alanine, aspartate and glutamate metabolism,map01100 Metabolic pathways,map01110 Biosynthesis of secondary metabolites	1	1	1	1	1	1	1	1	1	1	1	1	1	1	1	1	1	1	0	0	0	1	1	1	1	1	1	1	1	1	1	1	1	1	1	1	1	1	1	1	1	1	1
K00765	hisG	49	0.89	ATP phosphoribosyltransferase [EC:2.4.2.17]	Histidine biosynthesis, PRPP => histidine	map00340 Histidine metabolism,map01100 Metabolic pathways,map01110 Biosynthesis of secondary metabolites,map01230 Biosynthesis of amino acids	0	1	1	1	1	1	1	0	0	0	0	0	0	0	0	0	0	0	0	0	0	0	0	0	0	1	1	1	1	1	1	1	1	1	1	1	1	1	1	1	0	0	0
K00766	trpD	100	1.81	anthranilate phosphoribosyltransferase [EC:2.4.2.18]	Tryptophan biosynthesis, chorismate => tryptophan	map00400 Phenylalanine, tyrosine and tryptophan biosynthesis,map01100 Metabolic pathways,map01110 Biosynthesis of secondary metabolites,map01230 Biosynthesis of amino acids	1	1	1	1	1	0	0	0	0	0	0	0	0	0	0	0	0	0	0	0	0	1	1	1	1	1	1	1	1	1	1	1	1	1	1	1	1	1	1	1	0	0	0
K00767	nadC, QPRT	24	0.43	nicotinate-nucleotide pyrophosphorylase (carboxylating) [EC:2.4.2.19]	NAD biosynthesis, aspartate => quinolinate => NAD	map00760 Nicotinate and nicotinamide metabolism,map01100 Metabolic pathways,map01240 Biosynthesis of cofactors	0	0	0	1	1	0	0	1	1	0	0	0	0	0	0	0	0	0	0	0	0	0	0	0	0	0	1	1	1	1	1	1	1	1	1	1	1	1	1	1	1	1	1
K00768	E2.4.2.21, cobU, cobT	24	0.43	nicotinate-nucleotide--dimethylbenzimidazole phosphoribosyltransferase [EC:2.4.2.21]	Cobalamin biosynthesis, cobyrinate a,c-diamide => cobalamin	map00860 Porphyrin metabolism,map01100 Metabolic pathways,map01240 Biosynthesis of cofactors	0	0	0	1	1	1	1	1	1	0	0	0	0	0	0	0	0	0	0	0	0	0	0	0	0	0	1	0	0	0	0	0	0	0	0	0	0	0	0	0	0	0	0
K00769	gpt	21	0.38	xanthine phosphoribosyltransferase [EC:2.4.2.22]		map00230 Purine metabolism,map01100 Metabolic pathways,map01110 Biosynthesis of secondary metabolites,map01232 Nucleotide metabolism	1	0	0	0	1	1	1	0	0	0	0	0	0	0	0	0	0	0	0	0	0	1	1	1	1	1	0	1	0	0	0	0	0	0	1	1	1	1	1	1	0	0	0
K00772	mtaP, MTAP	100	1.81	5'-methylthioadenosine phosphorylase [EC:2.4.2.28]	Methionine salvage pathway	map00270 Cysteine and methionine metabolism,map01100 Metabolic pathways	1	1	1	1	0	0	0	1	1	1	1	1	1	1	1	1	1	1	1	1	1	1	1	1	1	1	1	1	0	0	0	0	0	0	1	1	1	1	1	1	0	0	0
K00773	tgt	123	2.22	queuine tRNA-ribosyltransferase [EC:2.4.2.29]			1	0	0	1	1	1	1	1	1	1	1	1	1	1	1	1	1	1	1	1	1	1	1	1	1	1	1	0	1	1	1	1	1	1	1	1	1	1	1	1	1	1	1
K00782	lldG	56	1.01	L-lactate dehydrogenase complex protein LldG			1	1	1	1	1	1	1	1	0	0	0	0	0	0	0	0	0	0	0	0	0	1	1	0	1	1	0	0	1	1	1	1	1	1	1	1	1	1	1	1	1	1	1
K00783	rlmH	106	1.92	23S rRNA (pseudouridine1915-N3)-methyltransferase [EC:2.1.1.177]			0	0	0	1	1	0	0	1	1	1	1	1	1	1	1	1	1	1	1	1	1	1	1	1	1	1	1	0	1	1	1	1	1	1	1	1	1	1	1	1	1	1	1
K00784	rnz	85	1.54	ribonuclease Z [EC:3.1.26.11]			0	0	0	1	0	0	0	0	0	1	1	1	1	1	1	1	1	1	1	1	1	1	1	1	1	1	0	0	0	0	0	0	0	0	1	0	1	1	1	1	1	1	1
K00785	lst	8	0.14	N-acetyllactosaminide alpha-2,3-sialyltransferase [EC:2.4.3.6]			0	0	0	0	0	0	0	0	0	1	0	1	0	0	0	0	0	0	0	0	0	1	0	1	1	0	0	0	0	0	0	0	0	0	0	0	0	0	0	0	0	0	0
K00786	GALT29A	53	0.96	beta-1,6-galactosyltransferase [EC:2.4.1.-]			1	1	1	1	1	0	0	0	0	0	0	0	0	0	0	0	0	0	0	0	0	0	0	0	0	0	0	0	0	0	0	0	0	0	0	0	0	0	0	0	0	0	0
K00788	thiE	74	1.34	thiamine-phosphate pyrophosphorylase [EC:2.5.1.3]	Thiamine biosynthesis, prokaryotes, AIR (+ DXP/tyrosine) => TMP/TPP	map00730 Thiamine metabolism,map01100 Metabolic pathways,map01240 Biosynthesis of cofactors	0	1	0	1	1	1	1	1	1	1	1	1	1	1	1	1	1	1	0	0	0	1	0	0	1	1	0	1	1	1	1	1	1	1	1	1	1	1	1	1	0	1	1
K00789	metK, MAT	126	2.28	S-adenosylmethionine synthetase [EC:2.5.1.6]	Methionine salvage pathway	map00270 Cysteine and methionine metabolism,map00999 Biosynthesis of various plant secondary metabolites,map01100 Metabolic pathways,map01110 Biosynthesis of secondary metabolites,map01230 Biosynthesis of amino acids,map01240 Biosynthesis of cofactors	1	1	1	1	1	1	1	1	1	1	1	1	1	1	1	1	1	1	1	1	1	1	1	1	1	1	1	1	1	1	1	1	1	1	1	1	1	1	1	1	1	1	1
K00790	murA	126	2.28	UDP-N-acetylglucosamine 1-carboxyvinyltransferase [EC:2.5.1.7]		map00520 Amino sugar and nucleotide sugar metabolism,map00550 Peptidoglycan biosynthesis,map01100 Metabolic pathways,map01250 Biosynthesis of nucleotide sugars	1	1	1	1	1	1	1	1	1	1	1	1	1	1	1	1	1	1	1	1	1	1	1	1	1	1	1	1	1	1	1	1	1	1	1	1	1	1	1	1	1	1	1
K00791	miaA, TRIT1	126	2.28	tRNA dimethylallyltransferase [EC:2.5.1.75]		map00908 Zeatin biosynthesis,map01100 Metabolic pathways,map01110 Biosynthesis of secondary metabolites	1	1	1	1	1	1	1	1	1	1	1	1	1	1	1	1	1	1	1	1	1	1	1	1	1	1	1	1	1	1	1	1	1	1	1	1	1	1	1	1	1	1	1
K00793	ribE, RIB5	63	1.14	riboflavin synthase [EC:2.5.1.9]	Riboflavin biosynthesis, plants and bacteria, GTP => riboflavin/FMN/FAD	map00740 Riboflavin metabolism,map01100 Metabolic pathways,map01110 Biosynthesis of secondary metabolites,map01240 Biosynthesis of cofactors	0	1	1	1	1	1	1	1	1	1	1	1	0	0	0	0	0	0	0	0	0	1	1	1	1	1	1	1	1	1	1	1	1	1	1	1	1	1	1	1	1	1	1
K00794	ribH, RIB4	63	1.14	6,7-dimethyl-8-ribityllumazine synthase [EC:2.5.1.78]	Riboflavin biosynthesis, plants and bacteria, GTP => riboflavin/FMN/FAD	map00740 Riboflavin metabolism,map01100 Metabolic pathways,map01110 Biosynthesis of secondary metabolites,map01240 Biosynthesis of cofactors	0	1	1	1	1	1	1	1	1	1	1	1	0	0	0	0	0	0	0	0	0	1	1	1	1	1	1	1	1	1	1	1	1	1	1	1	1	1	1	1	1	1	1
K00795	ispA	91	1.65	farnesyl diphosphate synthase [EC:2.5.1.1 2.5.1.10]	C10-C20 isoprenoid biosynthesis, bacteria	map00900 Terpenoid backbone biosynthesis,map01100 Metabolic pathways,map01110 Biosynthesis of secondary metabolites	0	0	0	1	1	0	0	1	1	1	1	1	1	1	1	1	1	1	1	1	1	1	1	1	1	1	1	0	0	0	0	0	0	0	1	1	1	1	1	1	0	0	0
K00796	folP	121	2.19	dihydropteroate synthase [EC:2.5.1.15]	Tetrahydrofolate biosynthesis, GTP => THF	map00790 Folate biosynthesis,map01100 Metabolic pathways,map01240 Biosynthesis of cofactors	1	1	1	1	1	1	1	1	1	1	1	1	1	1	1	1	1	1	0	0	0	1	1	1	1	1	1	1	1	1	1	1	1	1	1	1	1	1	1	1	1	1	1
K00797	speE, SRM, SPE3	78	1.41	spermidine synthase [EC:2.5.1.16]	Methionine salvage pathway	map00270 Cysteine and methionine metabolism,map00330 Arginine and proline metabolism,map00480 Glutathione metabolism,map01100 Metabolic pathways	0	1	1	1	1	1	1	0	0	0	0	0	0	0	0	0	0	0	1	1	1	0	0	0	0	0	1	0	1	1	1	1	1	1	1	1	1	1	1	1	0	0	0
K00798	MMAB, pduO	29	0.52	cob(I)alamin adenosyltransferase [EC:2.5.1.17]	Cobalamin biosynthesis, cobyrinate a,c-diamide => cobalamin	map00860 Porphyrin metabolism,map01100 Metabolic pathways,map01240 Biosynthesis of cofactors	0	0	0	1	1	1	1	1	1	0	0	0	0	0	0	0	0	0	0	0	0	0	0	0	0	0	1	0	0	0	0	0	0	0	0	0	0	0	0	0	1	1	1
K00799	GST, gst	24	0.43	glutathione S-transferase [EC:2.5.1.18]		map00480 Glutathione metabolism,map00980 Metabolism of xenobiotics by cytochrome P450,map00982 Drug metabolism - cytochrome P450,map00983 Drug metabolism - other enzymes,map01100 Metabolic pathways,map01524 Platinum drug resistance,map04212 Longevity regulating pathway - worm,map05200 Pathways in cancer,map05204 Chemical carcinogenesis - DNA adducts,map05207 Chemical carcinogenesis - receptor act…	0	0	0	1	1	0	0	0	0	0	0	0	0	0	0	0	0	0	0	0	0	1	0	1	1	1	0	0	1	1	1	1	1	1	1	1	1	1	1	1	0	0	0
K00800	aroA	126	2.28	3-phosphoshikimate 1-carboxyvinyltransferase [EC:2.5.1.19]	Shikimate pathway, phosphoenolpyruvate + erythrose-4P => chorismate	map00400 Phenylalanine, tyrosine and tryptophan biosynthesis,map01100 Metabolic pathways,map01110 Biosynthesis of secondary metabolites,map01230 Biosynthesis of amino acids	1	1	1	1	1	1	1	1	1	1	1	1	1	1	1	1	1	1	1	1	1	1	1	1	1	1	1	1	1	1	1	1	1	1	1	1	1	1	1	1	1	1	1
K00801	FDFT1	10	0.18	farnesyl-diphosphate farnesyltransferase [EC:2.5.1.21]		map00100 Steroid biosynthesis,map00909 Sesquiterpenoid and triterpenoid biosynthesis,map01100 Metabolic pathways,map01110 Biosynthesis of secondary metabolites	0	0	0	0	0	0	0	0	0	0	0	0	0	0	0	0	0	0	0	0	0	0	0	0	0	0	0	1	1	1	1	1	1	1	0	0	0	0	0	0	0	0	0
K00803	AGPS, agpS	1	0.02	alkyldihydroxyacetonephosphate synthase [EC:2.5.1.26]		map00565 Ether lipid metabolism,map01100 Metabolic pathways,map04146 Peroxisome	0	0	0	0	0	0	0	0	0	0	0	0	0	0	0	0	0	0	0	0	0	0	0	0	0	0	0	1	0	0	0	0	0	0	0	0	0	0	0	0	0	0	0
K00805	hepS	75	1.36	heptaprenyl diphosphate synthase component 1 [EC:2.5.1.30]		map00900 Terpenoid backbone biosynthesis,map01110 Biosynthesis of secondary metabolites	1	1	1	1	1	1	1	1	1	1	1	1	1	1	1	1	1	1	1	0	1	1	1	1	1	1	0	1	1	1	1	1	1	1	1	1	1	1	1	1	1	1	1
K00806	uppS	126	2.28	undecaprenyl diphosphate synthase [EC:2.5.1.31]		map00550 Peptidoglycan biosynthesis,map00900 Terpenoid backbone biosynthesis,map01110 Biosynthesis of secondary metabolites	1	1	1	1	1	1	1	1	1	1	1	1	1	1	1	1	1	1	1	1	1	1	1	1	1	1	1	1	1	1	1	1	1	1	1	1	1	1	1	1	1	1	1
K00808	hss	1	0.02	homospermidine synthase [EC:2.5.1.44]		map00960 Tropane, piperidine and pyridine alkaloid biosynthesis,map01110 Biosynthesis of secondary metabolites	0	0	0	0	1	0	0	0	0	0	0	0	0	0	0	0	0	0	0	0	0	0	0	0	0	0	0	0	0	0	0	0	0	0	0	0	0	0	0	0	0	0	0
K00812	aspB	85	1.54	aspartate aminotransferase [EC:2.6.1.1]		map00220 Arginine biosynthesis,map00250 Alanine, aspartate and glutamate metabolism,map00270 Cysteine and methionine metabolism,map00330 Arginine and proline metabolism,map00350 Tyrosine metabolism,map00360 Phenylalanine metabolism,map00400 Phenylalanine, tyrosine and tryptophan biosynthesis,map00401 Novobiocin biosynthesis,map00950 Isoquinoline alkaloid biosynthesis,map00960 Tropane, piperidine …	0	0	0	1	0	0	0	1	1	1	1	1	0	1	1	1	1	1	1	1	1	0	0	0	0	0	1	0	0	0	0	0	0	0	0	0	0	0	0	0	1	1	1
K00813	aspC	23	0.42	aspartate aminotransferase [EC:2.6.1.1]		map00220 Arginine biosynthesis,map00250 Alanine, aspartate and glutamate metabolism,map00270 Cysteine and methionine metabolism,map00330 Arginine and proline metabolism,map00350 Tyrosine metabolism,map00360 Phenylalanine metabolism,map00400 Phenylalanine, tyrosine and tryptophan biosynthesis,map00401 Novobiocin biosynthesis,map00950 Isoquinoline alkaloid biosynthesis,map00960 Tropane, piperidine …	0	0	0	0	1	0	0	1	1	0	0	0	0	0	0	0	0	0	0	0	0	1	1	1	1	1	0	0	0	0	0	0	0	0	1	1	1	1	1	1	0	0	0
K00814	GPT, ALT	77	1.39	alanine transaminase [EC:2.6.1.2]	C4-dicarboxylic acid cycle, NAD - malic enzyme type	map00220 Arginine biosynthesis,map00250 Alanine, aspartate and glutamate metabolism,map00710 Carbon fixation in photosynthetic organisms,map01100 Metabolic pathways,map01120 Microbial metabolism in diverse environments,map01200 Carbon metabolism,map01210 2-Oxocarboxylic acid metabolism,map01230 Biosynthesis of amino acids	0	0	0	0	1	0	0	0	0	0	0	0	0	0	0	0	0	0	0	0	0	1	1	1	1	1	0	1	1	1	1	1	1	1	1	1	1	1	1	1	0	0	0
K00817	hisC	76	1.37	histidinol-phosphate aminotransferase [EC:2.6.1.9]	Histidine biosynthesis, PRPP => histidine	map00340 Histidine metabolism,map00350 Tyrosine metabolism,map00360 Phenylalanine metabolism,map00400 Phenylalanine, tyrosine and tryptophan biosynthesis,map00401 Novobiocin biosynthesis,map00960 Tropane, piperidine and pyridine alkaloid biosynthesis,map01100 Metabolic pathways,map01110 Biosynthesis of secondary metabolites,map01230 Biosynthesis of amino acids	1	1	1	1	1	1	1	0	0	0	0	0	0	0	0	0	0	0	0	0	0	1	1	1	1	1	1	1	1	1	1	1	1	1	1	1	1	1	1	1	1	1	1
K00819	rocD, OAT	8	0.14	ornithine--oxo-acid transaminase [EC:2.6.1.13]		map00330 Arginine and proline metabolism,map01100 Metabolic pathways,map01110 Biosynthesis of secondary metabolites	0	0	0	1	1	0	0	0	0	0	0	0	0	0	0	0	0	0	0	0	0	0	0	0	0	0	0	1	0	0	0	0	0	0	0	0	0	0	0	0	0	0	0
K00820	glmS, GFPT	125	2.26	glutamine---fructose-6-phosphate transaminase (isomerizing) [EC:2.6.1.16]	UDP-N-acetyl-D-glucosamine biosynthesis, eukaryotes, glucose => UDP-GlcNAc	map00250 Alanine, aspartate and glutamate metabolism,map00520 Amino sugar and nucleotide sugar metabolism,map01100 Metabolic pathways,map01250 Biosynthesis of nucleotide sugars,map04931 Insulin resistance,map05415 Diabetic cardiomyopathy	1	1	1	1	1	1	1	1	1	1	1	1	1	1	1	1	1	1	1	1	1	1	1	1	1	1	1	1	1	1	1	1	1	1	1	1	1	1	1	1	1	1	1
K00821	argD	53	0.96	acetylornithine/N-succinyldiaminopimelate aminotransferase [EC:2.6.1.11 2.6.1.17]	Lysine biosynthesis, succinyl-DAP pathway, aspartate => lysine	map00220 Arginine biosynthesis,map00300 Lysine biosynthesis,map01100 Metabolic pathways,map01110 Biosynthesis of secondary metabolites,map01120 Microbial metabolism in diverse environments,map01210 2-Oxocarboxylic acid metabolism,map01230 Biosynthesis of amino acids	0	1	1	1	1	1	1	0	0	0	0	0	0	0	0	0	0	0	0	0	0	1	0	0	1	1	1	1	1	1	1	1	1	1	1	1	1	1	1	1	0	0	0
K00822	E2.6.1.18	2	0.04	beta-alanine--pyruvate transaminase [EC:2.6.1.18]		map00280 Valine, leucine and isoleucine degradation,map00410 beta-Alanine metabolism,map00640 Propanoate metabolism,map01100 Metabolic pathways	0	0	0	0	1	0	0	0	0	0	0	0	0	0	0	0	0	0	0	0	0	0	0	0	0	0	0	1	0	0	0	0	0	0	0	0	0	0	0	0	0	0	0
K00823	puuE	16	0.29	4-aminobutyrate aminotransferase [EC:2.6.1.19]	GABA (gamma-Aminobutyrate) shunt	map00250 Alanine, aspartate and glutamate metabolism,map00410 beta-Alanine metabolism,map00640 Propanoate metabolism,map00650 Butanoate metabolism,map01100 Metabolic pathways,map01120 Microbial metabolism in diverse environments	0	0	1	0	1	0	0	0	0	0	0	0	0	0	0	0	0	0	0	0	0	0	0	0	0	0	0	1	1	1	1	1	1	1	0	0	0	0	0	0	0	0	0
K00824	dat	19	0.34	D-alanine transaminase [EC:2.6.1.21]		map00310 Lysine degradation,map00330 Arginine and proline metabolism,map00360 Phenylalanine metabolism,map00470 D-Amino acid metabolism,map01100 Metabolic pathways	0	0	0	1	1	0	0	1	1	0	0	0	0	0	0	0	0	0	0	0	0	0	0	0	0	0	0	0	0	0	0	0	0	0	0	0	0	0	0	0	0	0	0
K00826	E2.6.1.42, ilvE	126	2.28	branched-chain amino acid aminotransferase [EC:2.6.1.42]	Valine/isoleucine biosynthesis, pyruvate => valine / 2-oxobutanoate => isoleucine	map00270 Cysteine and methionine metabolism,map00280 Valine, leucine and isoleucine degradation,map00290 Valine, leucine and isoleucine biosynthesis,map00770 Pantothenate and CoA biosynthesis,map00966 Glucosinolate biosynthesis,map01100 Metabolic pathways,map01110 Biosynthesis of secondary metabolites,map01210 2-Oxocarboxylic acid metabolism,map01230 Biosynthesis of amino acids,map01240 Biosynthe…	1	1	1	1	1	1	1	1	1	1	1	1	1	1	1	1	1	1	1	1	1	1	1	1	1	1	1	1	1	1	1	1	1	1	1	1	1	1	1	1	1	1	1
K00830	AGXT	2	0.04	alanine-glyoxylate transaminase / serine-glyoxylate transaminase / serine-pyruvate transaminase [EC:2.6.1.44 2.6.1.45 2.6.1.51]	Formaldehyde assimilation, serine pathway	map00250 Alanine, aspartate and glutamate metabolism,map00260 Glycine, serine and threonine metabolism,map00630 Glyoxylate and dicarboxylate metabolism,map00680 Methane metabolism,map01100 Metabolic pathways,map01110 Biosynthesis of secondary metabolites,map01120 Microbial metabolism in diverse environments,map01200 Carbon metabolism,map04146 Peroxisome	0	0	0	1	1	0	0	0	0	0	0	0	0	0	0	0	0	0	0	0	0	0	0	0	0	0	0	0	0	0	0	0	0	0	0	0	0	0	0	0	0	0	0
K00831	serC, PSAT1	62	1.12	phosphoserine aminotransferase [EC:2.6.1.52]	Serine biosynthesis, glycerate-3P => serine	map00260 Glycine, serine and threonine metabolism,map00270 Cysteine and methionine metabolism,map00680 Methane metabolism,map00750 Vitamin B6 metabolism,map01100 Metabolic pathways,map01110 Biosynthesis of secondary metabolites,map01120 Microbial metabolism in diverse environments,map01200 Carbon metabolism,map01230 Biosynthesis of amino acids,map01240 Biosynthesis of cofactors	1	1	1	1	1	1	1	0	0	1	1	1	1	1	1	1	1	1	0	0	0	1	1	1	1	1	0	1	1	1	1	1	1	1	1	1	1	1	1	1	1	1	1
K00832	tyrB	24	0.43	aromatic-amino-acid transaminase [EC:2.6.1.57]	Phenylalanine biosynthesis, chorismate => phenylpyruvate => phenylalanine	map00270 Cysteine and methionine metabolism,map00350 Tyrosine metabolism,map00360 Phenylalanine metabolism,map00400 Phenylalanine, tyrosine and tryptophan biosynthesis,map00401 Novobiocin biosynthesis,map00950 Isoquinoline alkaloid biosynthesis,map00960 Tropane, piperidine and pyridine alkaloid biosynthesis,map01100 Metabolic pathways,map01110 Biosynthesis of secondary metabolites,map01230 Biosyn…	0	0	0	0	1	0	0	1	1	0	0	0	0	0	0	0	0	0	0	0	0	1	1	1	1	1	1	0	0	0	0	0	0	0	1	1	1	1	1	1	0	0	0
K00833	bioA	27	0.49	adenosylmethionine---8-amino-7-oxononanoate aminotransferase [EC:2.6.1.62]	Biotin biosynthesis, pimeloyl-ACP/CoA => biotin	map00780 Biotin metabolism,map01100 Metabolic pathways,map01240 Biosynthesis of cofactors	0	0	0	0	1	1	1	1	1	0	0	0	0	0	0	0	0	0	0	0	0	1	0	0	0	0	0	1	0	1	0	0	0	0	1	1	1	1	1	1	0	0	0
K00835	avtA	6	0.11	valine--pyruvate aminotransferase [EC:2.6.1.66]		map00290 Valine, leucine and isoleucine biosynthesis,map01100 Metabolic pathways,map01110 Biosynthesis of secondary metabolites	0	0	0	0	0	0	0	0	0	0	0	0	0	0	0	0	0	0	0	0	0	0	0	0	0	0	0	0	0	0	0	0	0	0	1	1	1	1	1	1	0	0	0
K00836	ectB, dat	6	0.11	diaminobutyrate-2-oxoglutarate transaminase [EC:2.6.1.76]	Ectoine biosynthesis, aspartate => ectoine	map00260 Glycine, serine and threonine metabolism,map01100 Metabolic pathways,map01120 Microbial metabolism in diverse environments,map01210 2-Oxocarboxylic acid metabolism,map01230 Biosynthesis of amino acids	1	0	1	0	0	0	0	0	0	0	0	0	0	0	0	0	0	0	0	0	0	1	0	0	1	1	0	0	0	0	0	0	0	0	0	0	0	0	0	0	0	0	0
K00839	pucG	1	0.02	(S)-ureidoglycine---glyoxylate transaminase [EC:2.6.1.112]		map00230 Purine metabolism,map01100 Metabolic pathways	0	0	0	1	0	0	0	0	0	0	0	0	0	0	0	0	0	0	0	0	0	0	0	0	0	0	0	0	0	0	0	0	0	0	0	0	0	0	0	0	0	0	0
K00840	astC	6	0.11	succinylornithine aminotransferase [EC:2.6.1.81]	Arginine succinyltransferase pathway, arginine => glutamate	map00330 Arginine and proline metabolism,map01100 Metabolic pathways	0	0	0	0	0	0	0	0	0	0	0	0	0	0	0	0	0	0	0	0	0	0	0	0	0	0	0	0	0	0	0	0	0	0	1	1	1	1	1	1	0	0	0
K00841	patA	67	1.21	aminotransferase [EC:2.6.1.-]	Lysine biosynthesis, acetyl-DAP pathway, aspartate => lysine	map00300 Lysine biosynthesis,map01100 Metabolic pathways,map01110 Biosynthesis of secondary metabolites,map01230 Biosynthesis of amino acids	0	0	0	1	0	0	0	0	0	1	1	1	0	1	1	1	1	1	1	1	1	0	0	0	0	0	1	0	0	0	0	0	0	0	0	0	0	0	0	0	0	0	0
K00845	glk	107	1.93	glucokinase [EC:2.7.1.2]	Glycolysis (Embden-Meyerhof pathway), glucose => pyruvate	map00010 Glycolysis / Gluconeogenesis,map00052 Galactose metabolism,map00500 Starch and sucrose metabolism,map00520 Amino sugar and nucleotide sugar metabolism,map00521 Streptomycin biosynthesis,map00524 Neomycin, kanamycin and gentamicin biosynthesis,map01100 Metabolic pathways,map01110 Biosynthesis of secondary metabolites,map01120 Microbial metabolism in diverse environments,map01200 Carbon me…	1	1	1	1	1	1	1	1	1	0	0	0	0	0	0	0	0	0	1	1	1	1	1	1	1	1	1	1	1	1	1	1	1	1	1	1	1	1	1	1	1	1	1
K00846	KHK	1	0.02	ketohexokinase [EC:2.7.1.3]		map00051 Fructose and mannose metabolism,map01100 Metabolic pathways,map01120 Microbial metabolism in diverse environments	0	0	0	0	1	0	0	0	0	0	0	0	0	0	0	0	0	0	0	0	0	0	0	0	0	0	0	0	0	0	0	0	0	0	0	0	0	0	0	0	0	0	0
K00847	E2.7.1.4, scrK	121	2.19	fructokinase [EC:2.7.1.4]		map00051 Fructose and mannose metabolism,map00500 Starch and sucrose metabolism,map00520 Amino sugar and nucleotide sugar metabolism,map01100 Metabolic pathways,map01110 Biosynthesis of secondary metabolites,map01250 Biosynthesis of nucleotide sugars	1	1	1	1	0	0	0	0	0	1	1	1	1	1	1	1	1	1	1	1	1	1	1	1	1	1	1	1	1	1	1	1	1	1	1	1	1	1	1	1	1	1	1
K00848	rhaB	17	0.31	rhamnulokinase [EC:2.7.1.5]		map00040 Pentose and glucuronate interconversions,map00051 Fructose and mannose metabolism,map01100 Metabolic pathways,map01120 Microbial metabolism in diverse environments	1	0	1	1	0	0	0	0	0	0	0	0	0	0	0	0	0	0	1	1	1	0	0	0	0	0	0	1	0	0	0	0	0	0	0	0	0	0	0	0	0	0	0
K00849	galK	87	1.57	galactokinase [EC:2.7.1.6]	Nucleotide sugar biosynthesis, galactose => UDP-galactose	map00052 Galactose metabolism,map00520 Amino sugar and nucleotide sugar metabolism,map01100 Metabolic pathways,map01250 Biosynthesis of nucleotide sugars	1	1	1	1	0	1	1	1	1	0	0	0	0	0	0	0	0	0	0	1	1	1	1	1	1	1	0	1	0	0	0	0	0	0	0	0	0	0	0	0	1	1	1
K00850	pfkA, PFK	119	2.15	6-phosphofructokinase 1 [EC:2.7.1.11]	Glycolysis (Embden-Meyerhof pathway), glucose => pyruvate	map00010 Glycolysis / Gluconeogenesis,map00030 Pentose phosphate pathway,map00051 Fructose and mannose metabolism,map00052 Galactose metabolism,map00680 Methane metabolism,map01100 Metabolic pathways,map01110 Biosynthesis of secondary metabolites,map01120 Microbial metabolism in diverse environments,map01200 Carbon metabolism,map01230 Biosynthesis of amino acids,map03018 RNA degradation,map04066 …	1	1	1	1	0	1	1	1	1	1	1	1	1	1	1	1	1	1	1	1	1	1	1	1	1	1	1	1	1	1	1	1	1	1	0	0	0	0	0	0	1	1	1
K00851	idnK, gntK	73	1.32	gluconokinase [EC:2.7.1.12]		map00030 Pentose phosphate pathway,map01100 Metabolic pathways,map01110 Biosynthesis of secondary metabolites,map01120 Microbial metabolism in diverse environments,map01200 Carbon metabolism	0	1	0	1	1	1	0	0	0	1	1	1	1	1	1	1	1	1	1	1	1	1	0	0	0	0	0	1	0	0	0	0	0	0	1	1	1	1	1	1	0	0	0
K00852	rbsK, RBKS	85	1.54	ribokinase [EC:2.7.1.15]		map00030 Pentose phosphate pathway,map01100 Metabolic pathways	1	1	1	1	1	1	1	0	0	1	1	1	1	1	1	1	1	1	1	1	1	0	0	0	0	0	0	1	0	0	0	0	0	0	0	0	0	0	0	0	0	0	0
K00853	araB	7	0.13	L-ribulokinase [EC:2.7.1.16]		map00040 Pentose and glucuronate interconversions,map01100 Metabolic pathways	0	0	0	0	0	1	1	0	0	0	0	0	0	0	0	0	0	0	0	0	0	0	0	0	0	0	0	0	0	0	0	0	0	0	0	0	0	0	0	0	0	0	0
K00854	xylB, XYLB	13	0.24	xylulokinase [EC:2.7.1.17]	Glucuronate pathway (uronate pathway)	map00040 Pentose and glucuronate interconversions,map01100 Metabolic pathways	1	0	0	1	0	0	0	0	0	0	0	0	0	0	0	0	0	0	0	0	1	0	0	0	0	0	0	1	0	0	0	0	0	0	0	0	0	0	0	0	0	0	0
K00856	ADK, adoK	2	0.04	adenosine kinase [EC:2.7.1.20]		map00230 Purine metabolism,map01100 Metabolic pathways,map01232 Nucleotide metabolism	0	0	0	0	1	0	0	0	0	0	0	0	0	0	0	0	0	0	0	0	0	0	0	0	0	0	0	0	0	0	0	0	0	0	0	0	0	0	0	0	0	0	0
K00857	tdk, TK	104	1.88	thymidine kinase [EC:2.7.1.21]		map00240 Pyrimidine metabolism,map00983 Drug metabolism - other enzymes,map01100 Metabolic pathways,map01232 Nucleotide metabolism	0	1	1	1	0	1	1	1	1	1	1	1	1	1	1	1	1	1	1	1	1	1	1	1	1	1	1	1	1	1	1	1	1	1	0	0	0	0	0	0	1	1	1
K00858	ppnK, NADK	125	2.26	NAD+ kinase [EC:2.7.1.23]		map00760 Nicotinate and nicotinamide metabolism,map01100 Metabolic pathways,map01240 Biosynthesis of cofactors	1	1	1	1	1	1	1	1	1	1	1	1	1	1	1	1	1	1	1	1	1	1	1	1	1	1	1	1	1	1	1	1	1	1	1	1	1	1	1	1	1	1	1
K00859	coaE	126	2.28	dephospho-CoA kinase [EC:2.7.1.24]	Coenzyme A biosynthesis, pantothenate => CoA	map00770 Pantothenate and CoA biosynthesis,map01100 Metabolic pathways,map01240 Biosynthesis of cofactors	1	1	1	1	1	1	1	1	1	1	1	1	1	1	1	1	1	1	1	1	1	1	1	1	1	1	1	1	1	1	1	1	1	1	1	1	1	1	1	1	1	1	1
K00860	cysC	76	1.37	adenylylsulfate kinase [EC:2.7.1.25]	Assimilatory sulfate reduction, sulfate => H2S	map00230 Purine metabolism,map00920 Sulfur metabolism,map01100 Metabolic pathways,map01120 Microbial metabolism in diverse environments	0	0	0	1	1	0	0	1	1	1	1	1	1	1	1	1	1	1	1	1	1	0	0	0	0	0	0	0	0	0	0	0	0	0	1	1	1	1	1	1	0	0	0
K00863	DAK, TKFC	55	0.99	triose/dihydroxyacetone kinase / FAD-AMP lyase (cyclizing) [EC:2.7.1.28 2.7.1.29 4.6.1.15]	Formaldehyde assimilation, xylulose monophosphate pathway	map00051 Fructose and mannose metabolism,map00561 Glycerolipid metabolism,map00680 Methane metabolism,map01100 Metabolic pathways,map01120 Microbial metabolism in diverse environments,map01200 Carbon metabolism,map04622 RIG-I-like receptor signaling pathway	1	1	1	0	0	1	1	1	1	0	0	0	0	0	0	0	0	0	0	0	0	0	0	0	0	0	0	1	1	1	1	1	1	1	0	0	0	0	0	0	0	0	0
K00864	glpK, GK	87	1.57	glycerol kinase [EC:2.7.1.30]		map00561 Glycerolipid metabolism,map01100 Metabolic pathways,map03320 PPAR signaling pathway,map04626 Plant-pathogen interaction	1	1	1	1	1	1	1	1	1	1	1	1	1	1	1	1	1	1	0	0	0	0	1	1	0	0	0	1	1	1	1	1	1	1	0	0	0	0	0	0	1	0	0
K00865	glxK, garK	90	1.63	glycerate 2-kinase [EC:2.7.1.165]		map00260 Glycine, serine and threonine metabolism,map00561 Glycerolipid metabolism,map00630 Glyoxylate and dicarboxylate metabolism,map01100 Metabolic pathways,map01110 Biosynthesis of secondary metabolites,map01120 Microbial metabolism in diverse environments	1	1	1	1	0	1	1	0	0	1	1	1	1	1	1	1	1	1	0	1	1	0	1	1	0	0	0	1	1	0	1	1	1	1	0	0	0	0	0	0	1	1	1
K00867	coaA	83	1.50	type I pantothenate kinase [EC:2.7.1.33]	Coenzyme A biosynthesis, pantothenate => CoA	map00770 Pantothenate and CoA biosynthesis,map01100 Metabolic pathways,map01240 Biosynthesis of cofactors	1	1	1	0	0	1	1	0	0	0	0	0	0	0	0	0	0	0	1	1	1	1	1	1	1	1	0	1	1	1	1	1	1	1	0	0	0	0	0	0	0	0	0
K00868	pdxK, pdxY	94	1.70	pyridoxine kinase [EC:2.7.1.35]		map00750 Vitamin B6 metabolism,map01100 Metabolic pathways,map01240 Biosynthesis of cofactors	0	1	1	1	0	1	1	1	1	0	0	0	0	0	0	0	0	0	1	1	1	1	1	1	1	0	1	1	1	1	1	1	1	1	0	0	0	0	0	0	1	1	1
K00869	MVK, mvaK1	70	1.27	mevalonate kinase [EC:2.7.1.36]	C5 isoprenoid biosynthesis, mevalonate pathway	map00900 Terpenoid backbone biosynthesis,map01100 Metabolic pathways,map01110 Biosynthesis of secondary metabolites,map04146 Peroxisome	0	1	1	1	0	0	0	0	0	1	1	1	1	1	1	1	1	1	1	1	1	0	0	0	0	0	1	0	0	0	0	0	0	0	0	0	0	0	0	0	0	0	0
K00872	thrB	111	2.01	homoserine kinase [EC:2.7.1.39]	Threonine biosynthesis, aspartate => homoserine => threonine	map00260 Glycine, serine and threonine metabolism,map01100 Metabolic pathways,map01110 Biosynthesis of secondary metabolites,map01120 Microbial metabolism in diverse environments,map01230 Biosynthesis of amino acids	1	1	1	1	0	1	1	1	1	1	1	1	1	1	1	1	1	1	1	1	1	1	1	1	1	1	1	1	1	1	1	1	1	1	0	0	0	0	0	0	0	0	0
K00873	PK, pyk	126	2.28	pyruvate kinase [EC:2.7.1.40]	Glycolysis (Embden-Meyerhof pathway), glucose => pyruvate	map00010 Glycolysis / Gluconeogenesis,map00620 Pyruvate metabolism,map01100 Metabolic pathways,map01110 Biosynthesis of secondary metabolites,map01120 Microbial metabolism in diverse environments,map01200 Carbon metabolism,map01230 Biosynthesis of amino acids,map04922 Glucagon signaling pathway,map04930 Type II diabetes mellitus,map05165 Human papillomavirus infection,map05203 Viral carcinogenesi…	1	1	1	1	1	1	1	1	1	1	1	1	1	1	1	1	1	1	1	1	1	1	1	1	1	1	1	1	1	1	1	1	1	1	1	1	1	1	1	1	1	1	1
K00874	kdgK	17	0.31	2-dehydro-3-deoxygluconokinase [EC:2.7.1.45]	D-Glucuronate degradation, D-glucuronate => pyruvate + D-glyceraldehyde 3P	map00030 Pentose phosphate pathway,map01100 Metabolic pathways,map01120 Microbial metabolism in diverse environments,map01200 Carbon metabolism	0	1	1	1	1	1	1	0	0	0	0	0	0	0	0	0	0	0	1	1	1	0	0	0	0	0	0	1	0	0	0	0	0	0	0	0	0	0	0	0	0	0	0
K00876	udk, UCK	105	1.90	uridine kinase [EC:2.7.1.48]		map00240 Pyrimidine metabolism,map00983 Drug metabolism - other enzymes,map01100 Metabolic pathways,map01232 Nucleotide metabolism	0	1	1	1	0	1	1	0	0	1	1	1	1	1	1	1	1	1	1	1	1	1	1	1	1	1	1	0	1	1	1	1	1	1	1	1	1	0	1	1	1	1	1
K00878	thiM	45	0.81	hydroxyethylthiazole kinase [EC:2.7.1.50]	Thiamine salvage pathway, HMP/HET => TMP	map00730 Thiamine metabolism,map00740 Riboflavin metabolism,map01100 Metabolic pathways,map01240 Biosynthesis of cofactors	0	1	0	1	1	1	1	0	0	1	1	1	1	1	1	1	1	1	0	0	0	1	0	0	1	1	0	1	0	0	0	0	0	0	0	0	0	0	0	0	0	0	0
K00879	fucK	7	0.13	L-fuculokinase [EC:2.7.1.51]		map00040 Pentose and glucuronate interconversions,map00051 Fructose and mannose metabolism,map01100 Metabolic pathways,map01120 Microbial metabolism in diverse environments	0	0	0	0	0	0	0	0	0	0	0	0	0	0	0	0	0	0	1	1	1	1	0	0	1	1	0	0	0	0	0	0	0	0	0	0	0	0	0	0	0	0	0
K00880	lyxK	2	0.04	L-xylulokinase [EC:2.7.1.53]		map00040 Pentose and glucuronate interconversions,map00053 Ascorbate and aldarate metabolism,map01100 Metabolic pathways	0	0	0	0	0	0	0	0	0	0	0	0	0	0	0	0	0	0	0	0	0	0	0	0	0	1	0	0	0	0	0	0	0	0	0	0	0	0	0	0	0	0	0
K00882	fruK	99	1.79	1-phosphofructokinase [EC:2.7.1.56]		map00051 Fructose and mannose metabolism,map01100 Metabolic pathways,map02060 Phosphotransferase system (PTS)	0	1	1	1	0	1	1	1	1	1	1	1	1	1	1	1	1	1	1	1	1	1	1	1	1	1	1	1	0	0	0	0	0	0	0	0	0	0	0	0	0	0	0
K00884	NAGK, nagK	7	0.13	N-acetylglucosamine kinase [EC:2.7.1.59]		map00520 Amino sugar and nucleotide sugar metabolism,map01100 Metabolic pathways,map01250 Biosynthesis of nucleotide sugars	0	0	0	0	0	0	0	0	0	0	0	0	0	0	0	0	0	0	1	1	0	1	1	1	1	1	0	0	0	0	0	0	0	0	0	0	0	0	0	0	0	0	0
K00885	nanK	5	0.09	N-acylmannosamine kinase [EC:2.7.1.60]		map00520 Amino sugar and nucleotide sugar metabolism,map01100 Metabolic pathways	0	0	0	0	0	0	0	0	0	0	0	0	0	0	0	0	0	0	0	0	0	1	1	1	1	1	0	0	0	0	0	0	0	0	0	0	0	0	0	0	0	0	0
K00886	ppgK	26	0.47	polyphosphate glucokinase [EC:2.7.1.63]	Glycolysis (Embden-Meyerhof pathway), glucose => pyruvate	map00010 Glycolysis / Gluconeogenesis,map00520 Amino sugar and nucleotide sugar metabolism,map01100 Metabolic pathways,map01110 Biosynthesis of secondary metabolites,map01120 Microbial metabolism in diverse environments,map01200 Carbon metabolism,map01250 Biosynthesis of nucleotide sugars	1	1	1	0	0	1	1	0	0	0	0	0	0	0	0	0	0	0	0	0	0	0	0	0	0	0	0	1	1	1	1	1	1	1	0	0	0	0	0	0	0	0	0
K00887	dgkA	59	1.07	undecaprenol kinase [EC:2.7.1.66]		map00550 Peptidoglycan biosynthesis	0	0	0	1	0	0	0	0	0	0	0	0	0	0	0	0	0	0	1	1	1	0	0	0	0	0	1	0	0	0	0	0	0	0	0	0	0	0	0	0	0	0	0
K00891	aroK, aroL	117	2.12	shikimate kinase [EC:2.7.1.71]	Shikimate pathway, phosphoenolpyruvate + erythrose-4P => chorismate	map00400 Phenylalanine, tyrosine and tryptophan biosynthesis,map01100 Metabolic pathways,map01110 Biosynthesis of secondary metabolites,map01230 Biosynthesis of amino acids	1	1	1	1	1	1	1	1	1	0	0	0	0	0	0	0	0	0	1	1	1	1	1	1	1	1	1	1	1	1	1	1	1	1	1	1	1	1	1	1	1	1	1
K00893	DCK	2	0.04	deoxycitidine/deoxyadenosine/deoxyguanosine kinase [EC:2.7.1.74 2.7.1.76 2.7.1.113]		map00230 Purine metabolism,map00240 Pyrimidine metabolism,map01100 Metabolic pathways,map01232 Nucleotide metabolism	0	0	0	0	0	0	0	0	0	0	0	0	0	0	0	0	0	0	0	0	0	0	0	0	0	0	0	0	0	0	0	0	0	0	0	0	0	0	0	0	0	0	0
K00895	pfp, PFP	18	0.33	diphosphate-dependent phosphofructokinase [EC:2.7.1.90]		map00010 Glycolysis / Gluconeogenesis,map00030 Pentose phosphate pathway,map00051 Fructose and mannose metabolism,map01100 Metabolic pathways,map01110 Biosynthesis of secondary metabolites,map01120 Microbial metabolism in diverse environments	1	1	1	0	0	1	1	0	0	0	0	0	0	0	0	0	0	0	0	0	0	0	0	0	0	0	0	0	0	0	0	0	0	0	0	0	0	0	0	0	1	1	1
K00897	aphA	18	0.33	kanamycin kinase [EC:2.7.1.95]			0	0	0	0	1	0	0	0	0	0	0	0	0	0	0	0	0	0	0	0	0	0	0	0	0	0	0	1	0	0	0	0	0	0	0	0	0	0	0	0	0	0	0
K00901	dgkA, DGK	71	1.28	diacylglycerol kinase (ATP) [EC:2.7.1.107]		map00561 Glycerolipid metabolism,map00564 Glycerophospholipid metabolism,map01100 Metabolic pathways,map01110 Biosynthesis of secondary metabolites,map04070 Phosphatidylinositol signaling system,map04072 Phospholipase D signaling pathway,map04361 Axon regeneration,map05231 Choline metabolism in cancer	0	0	0	1	1	0	0	0	0	0	0	0	0	0	0	0	0	0	1	1	1	1	1	1	1	1	1	0	0	0	0	0	0	0	1	1	1	1	1	1	0	0	0
K00906	aceK	1	0.02	isocitrate dehydrogenase kinase/phosphatase [EC:2.7.11.5 3.1.3.-]			0	0	0	0	1	0	0	0	0	0	0	0	0	0	0	0	0	0	0	0	0	0	0	0	0	0	0	0	0	0	0	0	0	0	0	0	0	0	0	0	0	0	0
K00912	lpxK	37	0.67	tetraacyldisaccharide 4'-kinase [EC:2.7.1.130]	KDO2-lipid A biosynthesis, Raetz pathway, LpxL-LpxM type	map00540 Lipopolysaccharide biosynthesis,map01100 Metabolic pathways	0	1	1	0	1	1	1	1	1	0	0	0	0	0	0	0	0	0	0	0	0	1	1	1	1	1	1	0	0	0	0	0	0	0	1	1	1	1	1	1	1	1	1
K00917	lacC	49	0.89	tagatose 6-phosphate kinase [EC:2.7.1.144]		map00052 Galactose metabolism,map01100 Metabolic pathways	0	0	0	0	0	0	0	0	0	0	0	0	0	0	0	0	0	0	1	1	0	0	0	0	0	0	1	1	0	0	0	0	0	0	0	0	0	0	0	0	0	0	0
K00919	ispE	64	1.16	4-diphosphocytidyl-2-C-methyl-D-erythritol kinase [EC:2.7.1.148]	C5 isoprenoid biosynthesis, non-mevalonate pathway	map00900 Terpenoid backbone biosynthesis,map01100 Metabolic pathways,map01110 Biosynthesis of secondary metabolites	1	1	1	1	1	1	1	1	1	0	0	0	0	0	0	0	0	0	0	0	0	1	1	1	1	1	0	1	1	1	1	1	1	1	1	1	1	1	1	1	1	1	1
K00925	ackA	117	2.12	acetate kinase [EC:2.7.2.1]	Methanogenesis, acetate => methane	map00430 Taurine and hypotaurine metabolism,map00620 Pyruvate metabolism,map00640 Propanoate metabolism,map00680 Methane metabolism,map00720 Carbon fixation pathways in prokaryotes,map01100 Metabolic pathways,map01120 Microbial metabolism in diverse environments,map01200 Carbon metabolism	1	1	1	1	0	0	0	1	1	1	1	1	1	1	1	1	1	1	1	1	1	1	1	1	1	1	1	1	0	0	0	0	1	0	1	1	1	1	1	1	1	1	1
K00926	arcC	40	0.72	carbamate kinase [EC:2.7.2.2]		map00220 Arginine biosynthesis,map00230 Purine metabolism,map00910 Nitrogen metabolism,map01100 Metabolic pathways,map01120 Microbial metabolism in diverse environments,map01200 Carbon metabolism	0	1	1	0	0	1	1	0	0	0	0	0	0	0	0	0	0	0	0	0	0	1	0	0	1	1	0	0	0	0	0	0	0	0	0	0	0	0	0	0	0	0	0
K00927	PGK, pgk	126	2.28	phosphoglycerate kinase [EC:2.7.2.3]	Glycolysis (Embden-Meyerhof pathway), glucose => pyruvate	map00010 Glycolysis / Gluconeogenesis,map00710 Carbon fixation in photosynthetic organisms,map01100 Metabolic pathways,map01110 Biosynthesis of secondary metabolites,map01120 Microbial metabolism in diverse environments,map01200 Carbon metabolism,map01230 Biosynthesis of amino acids,map04066 HIF-1 signaling pathway	1	1	1	1	1	1	1	1	1	1	1	1	1	1	1	1	1	1	1	1	1	1	1	1	1	1	1	1	1	1	1	1	1	1	1	1	1	1	1	1	1	1	1
K00928	lysC	126	2.28	aspartate kinase [EC:2.7.2.4]	Lysine biosynthesis, succinyl-DAP pathway, aspartate => lysine	map00260 Glycine, serine and threonine metabolism,map00261 Monobactam biosynthesis,map00270 Cysteine and methionine metabolism,map00300 Lysine biosynthesis,map01100 Metabolic pathways,map01110 Biosynthesis of secondary metabolites,map01120 Microbial metabolism in diverse environments,map01210 2-Oxocarboxylic acid metabolism,map01230 Biosynthesis of amino acids	1	1	1	1	1	1	1	1	1	1	1	1	1	1	1	1	1	1	1	1	1	1	1	1	1	1	1	1	1	1	1	1	1	1	1	1	1	1	1	1	1	1	1
K00929	buk	9	0.16	butyrate kinase [EC:2.7.2.7]		map00650 Butanoate metabolism,map01100 Metabolic pathways	0	0	0	1	0	0	0	0	0	0	0	1	0	0	0	0	0	0	0	0	0	0	0	0	0	0	0	0	0	0	0	0	0	0	0	0	0	0	0	0	1	1	1
K00930	argB	57	1.03	acetylglutamate kinase [EC:2.7.2.8]	Ornithine biosynthesis, glutamate => ornithine	map00220 Arginine biosynthesis,map01100 Metabolic pathways,map01110 Biosynthesis of secondary metabolites,map01210 2-Oxocarboxylic acid metabolism,map01230 Biosynthesis of amino acids	1	1	1	1	1	1	1	0	0	0	0	0	0	0	0	0	0	0	0	0	0	1	0	0	1	1	1	1	1	1	1	1	1	1	1	1	1	1	1	1	0	0	0
K00931	proB	88	1.59	glutamate 5-kinase [EC:2.7.2.11]	Proline biosynthesis, glutamate => proline	map00330 Arginine and proline metabolism,map00332 Carbapenem biosynthesis,map01100 Metabolic pathways,map01110 Biosynthesis of secondary metabolites,map01230 Biosynthesis of amino acids	1	1	1	1	1	1	1	0	0	0	0	0	0	0	0	0	0	0	0	0	0	1	1	1	1	1	1	1	1	1	1	1	1	1	1	1	1	1	1	1	0	0	0
K00933	E2.7.3.2	16	0.29	creatine kinase [EC:2.7.3.2]	Creatine pathway	map00330 Arginine and proline metabolism,map01100 Metabolic pathways	0	0	0	1	0	0	0	0	0	0	0	0	0	0	0	0	0	0	0	0	0	0	0	0	0	0	0	0	0	0	0	0	0	0	0	0	0	0	0	0	0	0	0
K00934	E2.7.3.3	16	0.29	arginine kinase [EC:2.7.3.3]		map00330 Arginine and proline metabolism	0	0	0	1	0	0	0	0	0	0	0	0	0	0	0	0	0	0	0	0	0	0	0	0	0	0	0	0	0	0	0	0	0	0	0	0	0	0	0	0	0	0	0
K00936	pdtaS	42	0.76	two-component system, sensor histidine kinase PdtaS [EC:2.7.13.3]			1	1	1	0	0	1	1	1	1	0	0	0	0	0	0	0	0	0	0	0	0	0	0	0	0	0	0	1	1	1	1	1	1	1	0	0	0	0	0	0	0	0	0
K00937	ppk1	46	0.83	polyphosphate kinase [EC:2.7.4.1]		map00190 Oxidative phosphorylation,map03018 RNA degradation	0	1	1	0	1	1	1	0	0	0	0	0	0	0	0	0	0	0	0	0	0	1	1	1	1	1	0	1	1	1	1	1	1	1	1	1	1	1	1	1	0	0	0
K00938	E2.7.4.2, mvaK2	70	1.27	phosphomevalonate kinase [EC:2.7.4.2]	C5 isoprenoid biosynthesis, mevalonate pathway	map00900 Terpenoid backbone biosynthesis,map01100 Metabolic pathways,map01110 Biosynthesis of secondary metabolites	0	1	1	1	0	0	0	0	0	1	1	1	1	1	1	1	1	1	1	1	1	0	0	0	0	0	1	0	0	0	0	0	0	0	0	0	0	0	0	0	0	0	0
K00939	adk, AK	126	2.28	adenylate kinase [EC:2.7.4.3]	Adenine ribonucleotide biosynthesis, IMP => ADP,ATP	map00230 Purine metabolism,map00730 Thiamine metabolism,map01100 Metabolic pathways,map01110 Biosynthesis of secondary metabolites,map01232 Nucleotide metabolism,map01240 Biosynthesis of cofactors	1	1	1	1	1	1	1	1	1	1	1	1	1	1	1	1	1	1	1	1	1	1	1	1	1	1	1	1	1	1	1	1	1	1	1	1	1	1	1	1	1	1	1
K00940	ndk, NME	71	1.28	nucleoside-diphosphate kinase [EC:2.7.4.6]	Adenine ribonucleotide biosynthesis, IMP => ADP,ATP	map00230 Purine metabolism,map00240 Pyrimidine metabolism,map00983 Drug metabolism - other enzymes,map01100 Metabolic pathways,map01110 Biosynthesis of secondary metabolites,map01232 Nucleotide metabolism,map01240 Biosynthesis of cofactors,map04016 MAPK signaling pathway - plant	1	1	1	1	1	1	1	0	0	0	0	0	0	0	0	0	0	0	0	0	0	1	1	1	1	1	0	1	1	1	1	1	1	1	1	1	1	1	1	1	0	0	0
K00941	thiD	115	2.08	hydroxymethylpyrimidine/phosphomethylpyrimidine kinase [EC:2.7.1.49 2.7.4.7]	Thiamine biosynthesis, prokaryotes, AIR (+ DXP/tyrosine) => TMP/TPP	map00730 Thiamine metabolism,map01100 Metabolic pathways,map01240 Biosynthesis of cofactors	0	1	1	1	1	1	1	1	1	1	1	1	1	1	1	1	1	1	0	0	0	1	0	0	1	1	1	1	1	1	1	1	1	1	1	1	1	1	1	1	1	1	1
K00942	gmk, GUK1	126	2.28	guanylate kinase [EC:2.7.4.8]	Guanine ribonucleotide biosynthesis, IMP => GDP,GTP	map00230 Purine metabolism,map01100 Metabolic pathways,map01232 Nucleotide metabolism	1	1	1	1	1	1	1	1	1	1	1	1	1	1	1	1	1	1	1	1	1	1	1	1	1	1	1	1	1	1	1	1	1	1	1	1	1	1	1	1	1	1	1
K00943	tmk, DTYMK	118	2.13	dTMP kinase [EC:2.7.4.9]	Pyrimidine deoxyribonucleotide biosynthesis, UDP => dTTP	map00240 Pyrimidine metabolism,map01100 Metabolic pathways,map01232 Nucleotide metabolism	1	1	1	1	1	1	1	1	1	1	1	1	1	1	1	1	1	1	1	1	1	1	1	1	1	1	1	1	1	1	1	1	1	1	1	1	1	1	1	1	0	0	0
K00945	cmk	126	2.28	CMP/dCMP kinase [EC:2.7.4.25]		map00240 Pyrimidine metabolism,map01100 Metabolic pathways,map01232 Nucleotide metabolism	1	1	1	1	1	1	1	1	1	1	1	1	1	1	1	1	1	1	1	1	1	1	1	1	1	1	1	1	1	1	1	1	1	1	1	1	1	1	1	1	1	1	1
K00946	thiL	56	1.01	thiamine-monophosphate kinase [EC:2.7.4.16]	Thiamine biosynthesis, prokaryotes, AIR (+ DXP/tyrosine) => TMP/TPP	map00730 Thiamine metabolism,map01100 Metabolic pathways,map01240 Biosynthesis of cofactors	1	1	1	0	1	1	1	0	0	0	0	0	0	0	0	0	0	0	0	0	0	1	1	1	1	1	0	1	1	1	1	1	1	1	1	1	1	1	1	1	1	1	1
K00948	PRPS, prsA	126	2.28	ribose-phosphate pyrophosphokinase [EC:2.7.6.1]	PRPP biosynthesis, ribose 5P => PRPP	map00030 Pentose phosphate pathway,map00230 Purine metabolism,map01100 Metabolic pathways,map01110 Biosynthesis of secondary metabolites,map01120 Microbial metabolism in diverse environments,map01200 Carbon metabolism,map01230 Biosynthesis of amino acids	1	1	1	1	1	1	1	1	1	1	1	1	1	1	1	1	1	1	1	1	1	1	1	1	1	1	1	1	1	1	1	1	1	1	1	1	1	1	1	1	1	1	1
K00949	thiN, TPK1, THI80	80	1.45	thiamine pyrophosphokinase [EC:2.7.6.2]	Thiamine biosynthesis, plants, AIR (+ NAD+) => TMP/thiamine/TPP	map00730 Thiamine metabolism,map01100 Metabolic pathways,map01240 Biosynthesis of cofactors	1	0	0	1	0	0	0	1	1	1	1	1	1	1	1	1	1	1	1	1	1	0	0	0	0	0	1	0	0	0	0	0	0	0	0	0	0	0	0	0	1	1	1
K00950	folK	126	2.28	2-amino-4-hydroxy-6-hydroxymethyldihydropteridine diphosphokinase [EC:2.7.6.3]	Tetrahydrofolate biosynthesis, GTP => THF	map00790 Folate biosynthesis,map01100 Metabolic pathways,map01240 Biosynthesis of cofactors	1	1	1	1	1	1	1	1	1	1	1	1	1	1	1	1	1	1	1	1	1	1	1	1	1	1	1	1	1	1	1	1	1	1	1	1	1	1	1	1	1	1	1
K00951	relA	125	2.26	GTP pyrophosphokinase [EC:2.7.6.5]		map00230 Purine metabolism,map01100 Metabolic pathways	1	1	1	1	1	1	1	1	1	1	1	1	1	1	1	1	1	1	1	1	1	1	1	1	1	1	1	1	1	1	1	1	1	1	1	1	1	1	1	1	1	1	1
K00952	nadM	1	0.02	nicotinamide-nucleotide adenylyltransferase [EC:2.7.7.1]		map00760 Nicotinate and nicotinamide metabolism,map01100 Metabolic pathways	0	0	0	0	0	0	0	0	0	0	0	0	0	0	0	0	0	0	0	0	0	0	0	0	0	0	1	0	0	0	0	0	0	0	0	0	0	0	0	0	0	0	0
K00954	E2.7.7.3A, coaD, kdtB	126	2.28	pantetheine-phosphate adenylyltransferase [EC:2.7.7.3]	Coenzyme A biosynthesis, pantothenate => CoA	map00770 Pantothenate and CoA biosynthesis,map01100 Metabolic pathways,map01240 Biosynthesis of cofactors	1	1	1	1	1	1	1	1	1	1	1	1	1	1	1	1	1	1	1	1	1	1	1	1	1	1	1	1	1	1	1	1	1	1	1	1	1	1	1	1	1	1	1
K00955	cysNC	9	0.16	bifunctional enzyme CysN/CysC [EC:2.7.7.4 2.7.1.25]	Assimilatory sulfate reduction, sulfate => H2S	map00230 Purine metabolism,map00261 Monobactam biosynthesis,map00450 Selenocompound metabolism,map00920 Sulfur metabolism,map01100 Metabolic pathways,map01110 Biosynthesis of secondary metabolites,map01120 Microbial metabolism in diverse environments	0	1	1	0	0	0	0	0	0	0	0	0	0	0	0	0	0	0	0	0	0	0	0	0	0	0	1	0	1	1	1	1	1	1	0	0	0	0	0	0	0	0	0
K00956	cysN	16	0.29	sulfate adenylyltransferase subunit 1 [EC:2.7.7.4]	Assimilatory sulfate reduction, sulfate => H2S	map00230 Purine metabolism,map00261 Monobactam biosynthesis,map00450 Selenocompound metabolism,map00920 Sulfur metabolism,map01100 Metabolic pathways,map01110 Biosynthesis of secondary metabolites,map01120 Microbial metabolism in diverse environments	0	1	1	0	1	0	0	0	0	0	0	0	0	0	0	0	0	0	0	0	0	0	0	0	0	0	1	0	1	1	1	1	1	1	1	1	1	1	1	1	0	0	0
K00957	cysD	17	0.31	sulfate adenylyltransferase subunit 2 [EC:2.7.7.4]	Assimilatory sulfate reduction, sulfate => H2S	map00230 Purine metabolism,map00261 Monobactam biosynthesis,map00450 Selenocompound metabolism,map00920 Sulfur metabolism,map01100 Metabolic pathways,map01110 Biosynthesis of secondary metabolites,map01120 Microbial metabolism in diverse environments	0	1	1	0	1	0	0	0	0	0	0	0	0	0	0	0	0	0	0	0	0	0	0	0	0	0	1	0	1	1	1	1	1	1	1	1	1	1	1	1	0	1	0
K00958	sat, met3	103	1.86	sulfate adenylyltransferase [EC:2.7.7.4]	Assimilatory sulfate reduction, sulfate => H2S	map00230 Purine metabolism,map00261 Monobactam biosynthesis,map00450 Selenocompound metabolism,map00920 Sulfur metabolism,map01100 Metabolic pathways,map01110 Biosynthesis of secondary metabolites,map01120 Microbial metabolism in diverse environments	0	0	0	1	0	0	0	1	1	1	1	1	1	1	1	1	1	1	1	1	1	0	0	0	0	0	1	0	1	1	1	1	1	1	0	0	0	0	0	0	1	1	1
K00960	rpo13	18	0.33	DNA-directed RNA polymerase subunit 13 [EC:2.7.7.6]		map03020 RNA polymerase	1	1	1	1	1	1	1	0	0	0	0	0	0	0	0	0	0	0	0	0	0	0	0	0	0	0	0	1	0	0	0	0	0	0	0	0	0	0	0	0	0	0	0
K00962	pnp, PNPT1	125	2.26	polyribonucleotide nucleotidyltransferase [EC:2.7.7.8]		map03018 RNA degradation	1	1	1	1	1	1	1	1	1	1	1	1	1	1	1	1	1	1	1	1	1	1	1	1	1	1	1	1	1	1	1	1	1	1	1	1	1	1	1	1	1	1	1
K00963	UGP2, galU, galF	118	2.13	UTP--glucose-1-phosphate uridylyltransferase [EC:2.7.7.9]	Ascorbate biosynthesis, animals, glucose-1P => ascorbate	map00040 Pentose and glucuronate interconversions,map00052 Galactose metabolism,map00500 Starch and sucrose metabolism,map00520 Amino sugar and nucleotide sugar metabolism,map00541 O-Antigen nucleotide sugar biosynthesis,map01100 Metabolic pathways,map01110 Biosynthesis of secondary metabolites,map01240 Biosynthesis of cofactors,map01250 Biosynthesis of nucleotide sugars	1	1	1	1	1	1	1	1	1	1	1	1	1	1	1	1	1	1	1	1	1	1	1	1	1	1	1	1	1	1	1	1	1	1	1	1	1	1	1	1	0	0	0
K00965	galT, GALT	87	1.57	UDPglucose--hexose-1-phosphate uridylyltransferase [EC:2.7.7.12]	Nucleotide sugar biosynthesis, galactose => UDP-galactose	map00052 Galactose metabolism,map00520 Amino sugar and nucleotide sugar metabolism,map01100 Metabolic pathways,map01250 Biosynthesis of nucleotide sugars,map04917 Prolactin signaling pathway	1	1	1	1	0	0	0	1	1	0	0	0	0	0	0	0	0	0	1	1	1	1	1	1	1	1	0	1	0	0	0	0	0	0	0	0	0	0	0	0	1	1	1
K00966	GMPP	16	0.29	mannose-1-phosphate guanylyltransferase [EC:2.7.7.13]	Ascorbate biosynthesis, plants, fructose-6P => ascorbate	map00051 Fructose and mannose metabolism,map00520 Amino sugar and nucleotide sugar metabolism,map01100 Metabolic pathways,map01110 Biosynthesis of secondary metabolites,map01240 Biosynthesis of cofactors,map01250 Biosynthesis of nucleotide sugars	0	0	0	0	1	0	0	0	0	0	0	0	0	0	0	0	0	0	0	0	0	0	0	0	0	0	1	0	0	0	0	0	0	0	1	1	1	1	1	1	1	1	1
K00968	PCYT1	16	0.29	choline-phosphate cytidylyltransferase [EC:2.7.7.15]	Phosphatidylcholine (PC) biosynthesis, choline => PC	map00440 Phosphonate and phosphinate metabolism,map00564 Glycerophospholipid metabolism,map01100 Metabolic pathways,map05231 Choline metabolism in cancer	0	1	1	1	0	0	0	0	0	1	0	1	0	0	0	0	0	0	0	0	0	0	0	0	0	0	0	0	0	0	0	0	0	0	0	0	0	0	0	0	0	0	0
K00969	nadD	126	2.28	nicotinate-nucleotide adenylyltransferase [EC:2.7.7.18]	NAD biosynthesis, aspartate => quinolinate => NAD	map00760 Nicotinate and nicotinamide metabolism,map01100 Metabolic pathways,map01240 Biosynthesis of cofactors	1	1	1	1	1	1	1	1	1	1	1	1	1	1	1	1	1	1	1	1	1	1	1	1	1	1	1	1	1	1	1	1	1	1	1	1	1	1	1	1	1	1	1
K00970	pcnB	123	2.22	poly(A) polymerase [EC:2.7.7.19]		map03018 RNA degradation	1	1	1	1	1	1	1	0	0	1	1	1	1	1	1	1	1	1	1	1	1	1	1	1	1	1	0	1	1	1	1	1	1	1	1	1	1	1	1	1	1	1	1
K00971	manC, cpsB	41	0.74	mannose-1-phosphate guanylyltransferase [EC:2.7.7.13]		map00051 Fructose and mannose metabolism,map00520 Amino sugar and nucleotide sugar metabolism,map00541 O-Antigen nucleotide sugar biosynthesis,map01100 Metabolic pathways,map01110 Biosynthesis of secondary metabolites,map01250 Biosynthesis of nucleotide sugars	1	1	1	1	1	1	1	1	1	0	0	0	0	0	0	0	0	0	0	0	0	0	0	0	0	0	1	1	1	1	1	1	1	1	0	0	0	0	0	0	1	1	1
K00972	UAP1	7	0.13	UDP-N-acetylglucosamine/UDP-N-acetylgalactosamine diphosphorylase [EC:2.7.7.23 2.7.7.83]	UDP-N-acetyl-D-glucosamine biosynthesis, eukaryotes, glucose => UDP-GlcNAc	map00520 Amino sugar and nucleotide sugar metabolism,map01100 Metabolic pathways,map01250 Biosynthesis of nucleotide sugars	0	0	0	0	0	1	1	0	0	0	0	0	0	0	0	0	0	0	0	0	0	0	0	0	0	0	0	0	0	0	0	0	0	0	0	0	0	0	0	0	0	0	0
K00973	rfbA, rmlA, rffH	85	1.54	glucose-1-phosphate thymidylyltransferase [EC:2.7.7.24]	dTDP-L-rhamnose biosynthesis	map00521 Streptomycin biosynthesis,map00523 Polyketide sugar unit biosynthesis,map00525 Acarbose and validamycin biosynthesis,map00541 O-Antigen nucleotide sugar biosynthesis,map01100 Metabolic pathways,map01110 Biosynthesis of secondary metabolites,map01250 Biosynthesis of nucleotide sugars	1	1	1	0	1	1	1	1	0	0	0	0	0	0	0	0	0	0	0	0	0	0	0	0	0	0	1	1	1	1	1	1	1	1	1	1	1	1	1	1	1	1	1
K00974	cca	126	2.28	tRNA nucleotidyltransferase (CCA-adding enzyme) [EC:2.7.7.72 3.1.3.- 3.1.4.-]			1	1	1	1	1	1	1	1	1	1	1	1	1	1	1	1	1	1	1	1	1	1	1	1	1	1	1	1	1	1	1	1	1	1	1	1	1	1	1	1	1	1	1
K00975	glgC	87	1.57	glucose-1-phosphate adenylyltransferase [EC:2.7.7.27]	Trehalose biosynthesis, D-glucose 1P => trehalose	map00500 Starch and sucrose metabolism,map00520 Amino sugar and nucleotide sugar metabolism,map01100 Metabolic pathways,map01110 Biosynthesis of secondary metabolites,map01250 Biosynthesis of nucleotide sugars,map02026 Biofilm formation - Escherichia coli	1	1	1	1	0	1	1	1	1	1	1	1	1	1	1	1	1	1	1	1	1	1	1	1	1	1	1	1	1	1	1	1	1	1	0	0	0	0	0	0	0	0	0
K00978	rfbF	1	0.02	glucose-1-phosphate cytidylyltransferase [EC:2.7.7.33]		map00500 Starch and sucrose metabolism,map00520 Amino sugar and nucleotide sugar metabolism,map00541 O-Antigen nucleotide sugar biosynthesis,map01100 Metabolic pathways,map01250 Biosynthesis of nucleotide sugars	0	0	0	1	0	0	0	0	0	0	0	0	0	0	0	0	0	0	0	0	0	0	0	0	0	0	0	0	0	0	0	0	0	0	0	0	0	0	0	0	0	0	0
K00979	kdsB	33	0.60	3-deoxy-manno-octulosonate cytidylyltransferase (CMP-KDO synthetase) [EC:2.7.7.38]	CMP-KDO biosynthesis	map00540 Lipopolysaccharide biosynthesis,map01100 Metabolic pathways,map01250 Biosynthesis of nucleotide sugars	0	0	0	0	1	0	0	1	1	0	0	0	0	0	0	0	0	0	0	0	0	1	1	1	1	1	1	0	0	0	0	0	0	0	1	1	1	1	1	1	1	1	1
K00980	tagD	35	0.63	glycerol-3-phosphate cytidylyltransferase [EC:2.7.7.39]		map00564 Glycerophospholipid metabolism	1	1	1	1	0	0	0	1	1	1	0	1	0	0	0	0	0	0	0	0	0	0	0	0	0	0	1	1	0	0	0	0	0	0	0	0	0	0	0	0	0	0	0
K00981	E2.7.7.41, CDS1, CDS2, cdsA	126	2.28	phosphatidate cytidylyltransferase [EC:2.7.7.41]	Phosphatidylethanolamine (PE) biosynthesis, PA => PS => PE	map00564 Glycerophospholipid metabolism,map01100 Metabolic pathways,map01110 Biosynthesis of secondary metabolites,map04070 Phosphatidylinositol signaling system	1	1	1	1	1	1	1	1	1	1	1	1	1	1	1	1	1	1	1	1	1	1	1	1	1	1	1	1	1	1	1	1	1	1	1	1	1	1	1	1	1	1	1
K00982	glnE	38	0.69	[glutamine synthetase] adenylyltransferase / [glutamine synthetase]-adenylyl-L-tyrosine phosphorylase [EC:2.7.7.42 2.7.7.89]			1	1	1	0	1	1	1	0	0	0	0	0	0	0	0	0	0	0	0	0	0	1	1	1	1	1	0	1	1	1	1	1	1	1	1	1	1	1	1	1	0	0	0
K00983	neuA, nnaC	29	0.52	N-acylneuraminate cytidylyltransferase [EC:2.7.7.43]	CMP-Neu5Ac biosynthesis	map00520 Amino sugar and nucleotide sugar metabolism,map00541 O-Antigen nucleotide sugar biosynthesis,map01100 Metabolic pathways,map01250 Biosynthesis of nucleotide sugars	0	0	0	0	0	0	0	0	0	1	1	1	0	1	0	0	0	0	0	0	0	1	0	1	1	1	0	1	1	1	1	1	1	1	0	0	0	0	0	0	0	0	0
K00984	aadA	3	0.05	streptomycin 3"-adenylyltransferase [EC:2.7.7.47]			0	0	0	1	1	0	0	0	0	0	0	0	0	0	0	0	0	0	0	1	0	0	0	0	0	0	0	0	0	0	0	0	0	0	0	0	0	0	0	0	0	0	0
K00986	ltrA	18	0.33	RNA-directed DNA polymerase [EC:2.7.7.49]			0	0	0	1	0	0	0	0	0	0	0	0	0	0	0	0	0	0	0	0	0	0	1	0	0	1	0	0	0	0	0	0	0	0	0	0	0	0	0	1	1	1	1
K00989	rph	51	0.92	ribonuclease PH [EC:2.7.7.56]			1	1	1	0	1	1	1	1	1	0	0	0	0	0	0	0	0	0	0	0	0	1	1	1	1	1	1	1	1	1	1	1	1	1	1	1	1	1	1	1	0	0	0
K00990	glnD	22	0.40	[protein-PII] uridylyltransferase [EC:2.7.7.59]		map02020 Two-component system	0	0	0	0	1	0	0	0	0	0	0	0	0	0	0	0	0	0	0	0	0	1	1	1	1	1	0	0	0	0	0	0	0	0	1	1	1	1	1	1	0	0	0
K00991	ispD	97	1.75	2-C-methyl-D-erythritol 4-phosphate cytidylyltransferase [EC:2.7.7.60]	C5 isoprenoid biosynthesis, non-mevalonate pathway	map00900 Terpenoid backbone biosynthesis,map01100 Metabolic pathways,map01110 Biosynthesis of secondary metabolites	1	1	1	1	1	1	1	1	1	1	1	1	0	1	1	1	1	1	1	1	1	1	1	1	1	1	0	1	1	1	1	1	1	1	1	1	1	1	1	1	1	1	1
K00992	murU	7	0.13	N-acetyl-alpha-D-muramate 1-phosphate uridylyltransferase [EC:2.7.7.99]		map00520 Amino sugar and nucleotide sugar metabolism,map01100 Metabolic pathways,map01250 Biosynthesis of nucleotide sugars	0	0	0	0	1	0	0	0	0	0	0	0	0	0	0	0	0	0	0	0	0	0	0	0	0	0	0	0	0	0	0	0	0	0	1	1	1	1	1	1	0	0	0
K00995	pgsA, PGS1	110	1.99	CDP-diacylglycerol---glycerol-3-phosphate 3-phosphatidyltransferase [EC:2.7.8.5]		map00564 Glycerophospholipid metabolism,map01100 Metabolic pathways	1	1	1	1	1	1	1	1	1	1	1	1	1	1	1	1	1	1	1	1	1	1	1	1	1	1	1	1	1	1	1	1	1	1	1	1	1	1	1	1	0	1	0
K00996	rfbP	14	0.25	undecaprenyl-phosphate galactose phosphotransferase [EC:2.7.8.6]			0	0	0	0	0	0	0	0	0	0	1	1	0	0	0	0	0	0	0	0	0	0	1	0	0	1	0	0	0	0	0	0	0	0	0	0	0	0	0	0	0	0	0
K00997	acpS	126	2.28	holo-[acyl-carrier protein] synthase [EC:2.7.8.7]		map00770 Pantothenate and CoA biosynthesis,map01100 Metabolic pathways	1	1	1	1	1	1	1	1	1	1	1	1	1	1	1	1	1	1	1	1	1	1	1	1	1	1	1	1	1	1	1	1	1	1	1	1	1	1	1	1	1	1	1
K00998	pssA	13	0.24	CDP-diacylglycerol---serine O-phosphatidyltransferase [EC:2.7.8.8]	Phosphatidylethanolamine (PE) biosynthesis, PA => PS => PE	map00260 Glycine, serine and threonine metabolism,map00564 Glycerophospholipid metabolism,map01100 Metabolic pathways,map01110 Biosynthesis of secondary metabolites	0	0	0	0	0	0	0	0	0	0	0	0	0	0	0	0	0	0	0	0	0	1	1	1	1	1	0	0	0	0	0	0	0	0	0	0	0	0	0	0	1	1	1
K00999	CDIPT	16	0.29	CDP-diacylglycerol--inositol 3-phosphatidyltransferase [EC:2.7.8.11]		map00562 Inositol phosphate metabolism,map00564 Glycerophospholipid metabolism,map01100 Metabolic pathways,map04070 Phosphatidylinositol signaling system	1	1	1	0	0	1	1	0	0	0	0	0	0	0	0	0	0	0	0	0	0	0	0	0	0	0	0	0	1	1	1	1	1	1	0	0	0	0	0	0	0	0	0
K01000	mraY	126	2.28	phospho-N-acetylmuramoyl-pentapeptide-transferase [EC:2.7.8.13]		map00550 Peptidoglycan biosynthesis,map01100 Metabolic pathways,map01502 Vancomycin resistance	1	1	1	1	1	1	1	1	1	1	1	1	1	1	1	1	1	1	1	1	1	1	1	1	1	1	1	1	1	1	1	1	1	1	1	1	1	1	1	1	1	1	1
K01002	mdoB	5	0.09	phosphoglycerol transferase [EC:2.7.8.20]			0	0	0	0	0	0	0	0	0	0	0	0	0	0	0	0	0	0	0	0	0	1	1	1	1	1	0	0	0	0	0	0	0	0	0	0	0	0	0	0	0	0	0
K01004	pcs	15	0.27	phosphatidylcholine synthase [EC:2.7.8.24]		map00564 Glycerophospholipid metabolism,map01110 Biosynthesis of secondary metabolites	1	1	1	0	0	0	0	0	0	0	0	0	0	0	0	0	0	0	0	0	0	0	0	0	0	0	0	0	0	0	0	0	0	0	0	0	0	0	0	0	0	0	0
K01006	ppdK	53	0.96	pyruvate, orthophosphate dikinase [EC:2.7.9.1]	CAM (Crassulacean acid metabolism), light	map00010 Glycolysis / Gluconeogenesis,map00620 Pyruvate metabolism,map00710 Carbon fixation in photosynthetic organisms,map00720 Carbon fixation pathways in prokaryotes,map01100 Metabolic pathways,map01110 Biosynthesis of secondary metabolites,map01120 Microbial metabolism in diverse environments,map01200 Carbon metabolism	1	1	1	1	0	1	1	1	1	1	1	1	1	1	1	1	1	1	0	0	0	0	0	0	0	0	0	0	0	0	0	0	0	0	1	1	1	0	1	1	1	1	1
K01007	pps, ppsA	39	0.71	pyruvate, water dikinase [EC:2.7.9.2]	Reductive citrate cycle (Arnon-Buchanan cycle)	map00010 Glycolysis / Gluconeogenesis,map00620 Pyruvate metabolism,map00680 Methane metabolism,map00720 Carbon fixation pathways in prokaryotes,map01100 Metabolic pathways,map01110 Biosynthesis of secondary metabolites,map01120 Microbial metabolism in diverse environments,map01200 Carbon metabolism	0	0	1	1	1	0	0	0	0	1	1	1	0	0	0	0	0	0	0	0	0	0	0	0	0	0	1	0	0	0	0	0	0	0	1	1	1	1	1	1	1	1	1
K01008	selD, SEPHS	26	0.47	selenide, water dikinase [EC:2.7.9.3]		map00450 Selenocompound metabolism,map01100 Metabolic pathways	0	0	0	1	1	0	0	0	0	1	1	1	1	1	1	1	1	1	0	0	0	1	1	1	1	1	0	0	0	0	0	0	0	0	0	0	0	0	0	0	0	0	0
K01011	TST, MPST, sseA	33	0.60	thiosulfate/3-mercaptopyruvate sulfurtransferase [EC:2.8.1.1 2.8.1.2]		map00270 Cysteine and methionine metabolism,map00920 Sulfur metabolism,map01100 Metabolic pathways,map01120 Microbial metabolism in diverse environments,map04122 Sulfur relay system	0	0	0	1	1	0	0	0	0	1	1	1	1	1	1	1	1	1	0	0	0	1	1	1	1	1	0	1	1	1	1	1	1	1	0	0	0	0	0	0	0	0	0
K01012	bioB	37	0.67	biotin synthase [EC:2.8.1.6]	Biotin biosynthesis, pimeloyl-ACP/CoA => biotin	map00780 Biotin metabolism,map01100 Metabolic pathways,map01240 Biosynthesis of cofactors	0	0	0	0	1	1	1	1	1	0	0	0	0	0	0	0	0	0	0	0	0	1	1	1	1	1	0	0	1	1	1	1	1	1	1	1	1	1	1	1	0	0	0
K01026	pct	3	0.05	propionate CoA-transferase [EC:2.8.3.1]		map00620 Pyruvate metabolism,map00640 Propanoate metabolism,map00643 Styrene degradation,map01100 Metabolic pathways,map01120 Microbial metabolism in diverse environments	0	0	0	1	1	0	0	0	0	0	0	0	0	0	0	0	0	0	0	0	0	0	0	0	0	0	0	0	0	0	0	0	0	0	0	0	0	0	0	0	0	0	0
K01027	OXCT	9	0.16	3-oxoacid CoA-transferase [EC:2.8.3.5]		map00280 Valine, leucine and isoleucine degradation,map00650 Butanoate metabolism,map01100 Metabolic pathways	0	0	0	0	1	0	0	1	1	0	0	0	0	0	0	0	0	0	0	0	0	0	0	0	0	0	0	0	0	0	0	0	0	0	0	0	0	0	0	0	0	0	0
K01028	scoA	10	0.18	3-oxoacid CoA-transferase subunit A [EC:2.8.3.5]		map00280 Valine, leucine and isoleucine degradation,map00650 Butanoate metabolism,map01100 Metabolic pathways	0	0	0	0	1	0	0	0	0	0	0	0	0	0	0	0	0	0	0	0	0	0	0	0	0	0	0	1	1	1	1	1	1	1	0	0	0	0	0	0	0	0	0
K01029	scoB	16	0.29	3-oxoacid CoA-transferase subunit B [EC:2.8.3.5]		map00280 Valine, leucine and isoleucine degradation,map00650 Butanoate metabolism,map01100 Metabolic pathways	0	0	0	0	1	0	0	1	1	0	0	0	0	0	0	0	0	0	0	0	0	0	0	0	0	0	0	1	1	1	1	1	1	1	0	0	0	0	0	0	0	0	0
K01031	pcaI	6	0.11	3-oxoadipate CoA-transferase, alpha subunit [EC:2.8.3.6]		map00362 Benzoate degradation,map01100 Metabolic pathways,map01120 Microbial metabolism in diverse environments	0	0	0	0	1	0	0	0	0	0	0	0	0	0	0	0	0	0	0	0	0	0	0	0	0	0	0	0	1	1	0	1	1	1	0	0	0	0	0	0	0	0	0
K01032	pcaJ	6	0.11	3-oxoadipate CoA-transferase, beta subunit [EC:2.8.3.6]		map00362 Benzoate degradation,map01100 Metabolic pathways,map01120 Microbial metabolism in diverse environments	0	0	0	0	1	0	0	0	0	0	0	0	0	0	0	0	0	0	0	0	0	0	0	0	0	0	0	0	1	1	0	1	1	1	0	0	0	0	0	0	0	0	0
K01034	atoD	6	0.11	acetate CoA/acetoacetate CoA-transferase alpha subunit [EC:2.8.3.8 2.8.3.9]		map00310 Lysine degradation,map00627 Aminobenzoate degradation,map00650 Butanoate metabolism,map01100 Metabolic pathways,map01120 Microbial metabolism in diverse environments,map02020 Two-component system	0	0	0	0	0	0	0	1	1	0	0	0	0	0	0	0	0	0	0	0	0	0	0	0	0	0	0	0	0	0	0	0	0	0	0	0	0	0	0	0	0	0	0
K01035	atoA	6	0.11	acetate CoA/acetoacetate CoA-transferase beta subunit [EC:2.8.3.8 2.8.3.9]		map00310 Lysine degradation,map00627 Aminobenzoate degradation,map00650 Butanoate metabolism,map01100 Metabolic pathways,map01120 Microbial metabolism in diverse environments,map02020 Two-component system	0	0	0	0	0	0	0	1	1	0	0	0	0	0	0	0	0	0	0	0	0	0	0	0	0	0	0	0	0	0	0	0	0	0	0	0	0	0	0	0	0	0	0
K01039	gctA	2	0.04	glutaconate CoA-transferase, subunit A [EC:2.8.3.12]		map00643 Styrene degradation,map00650 Butanoate metabolism,map01100 Metabolic pathways,map01120 Microbial metabolism in diverse environments	0	0	0	0	0	0	0	1	1	0	0	0	0	0	0	0	0	0	0	0	0	0	0	0	0	0	0	0	0	0	0	0	0	0	0	0	0	0	0	0	0	0	0
K01040	gctB	2	0.04	glutaconate CoA-transferase, subunit B [EC:2.8.3.12]		map00643 Styrene degradation,map00650 Butanoate metabolism,map01100 Metabolic pathways,map01120 Microbial metabolism in diverse environments	0	0	0	0	0	0	0	1	1	0	0	0	0	0	0	0	0	0	0	0	0	0	0	0	0	0	0	0	0	0	0	0	0	0	0	0	0	0	0	0	0	0	0
K01042	selA	14	0.25	L-seryl-tRNA(Ser) seleniumtransferase [EC:2.9.1.1]		map00450 Selenocompound metabolism,map00970 Aminoacyl-tRNA biosynthesis,map01100 Metabolic pathways	0	0	0	0	0	0	0	0	0	1	1	1	1	1	1	1	1	1	0	0	0	1	1	1	1	1	0	0	0	0	0	0	0	0	0	0	0	0	0	0	0	0	0
K01046	lip, TGL2	16	0.29	triacylglycerol lipase [EC:3.1.1.3]	Acylglycerol degradation	map00561 Glycerolipid metabolism,map01100 Metabolic pathways	0	0	0	1	0	1	1	1	1	0	0	0	0	0	0	0	0	0	0	0	0	0	0	0	0	0	1	0	0	0	0	0	0	0	0	0	0	0	0	0	1	0	0
K01048	pldB	22	0.40	lysophospholipase [EC:3.1.1.5]		map00564 Glycerophospholipid metabolism	1	1	1	1	1	1	1	0	0	0	0	0	0	0	0	0	0	0	0	0	0	0	1	1	0	0	1	1	0	0	0	0	0	1	0	0	0	0	0	0	0	0	0
K01050	BCHE	5	0.09	cholinesterase [EC:3.1.1.8]			0	0	0	0	0	0	0	0	0	0	0	0	0	0	0	0	0	0	0	0	0	0	0	0	0	0	0	0	0	0	0	0	0	0	0	0	0	0	0	0	0	0	0
K01051	E3.1.1.11	2	0.04	pectinesterase [EC:3.1.1.11]	Pectin degradation	map00040 Pentose and glucuronate interconversions,map01100 Metabolic pathways,map02020 Two-component system	0	0	0	1	0	0	0	0	0	0	0	0	0	0	0	0	0	0	0	0	0	0	0	0	0	0	0	0	0	0	0	0	0	0	0	0	0	0	0	0	0	0	0
K01053	gnl, RGN	6	0.11	gluconolactonase [EC:3.1.1.17]	Ascorbate biosynthesis, animals, glucose-1P => ascorbate	map00030 Pentose phosphate pathway,map00053 Ascorbate and aldarate metabolism,map00930 Caprolactam degradation,map01100 Metabolic pathways,map01110 Biosynthesis of secondary metabolites,map01120 Microbial metabolism in diverse environments,map01200 Carbon metabolism,map01220 Degradation of aromatic compounds,map01240 Biosynthesis of cofactors	0	0	0	0	0	0	0	0	0	0	0	0	0	0	0	0	0	0	0	0	0	0	0	0	0	0	0	0	0	0	0	0	0	0	0	0	0	0	0	0	0	0	0
K01055	pcaD	8	0.14	3-oxoadipate enol-lactonase [EC:3.1.1.24]	Catechol ortho-cleavage, catechol => 3-oxoadipate	map00362 Benzoate degradation,map01100 Metabolic pathways,map01120 Microbial metabolism in diverse environments,map01220 Degradation of aromatic compounds	0	1	1	0	1	0	0	0	0	0	0	0	0	0	0	0	0	0	0	0	0	0	0	0	0	0	0	0	1	1	0	1	1	1	0	0	0	0	0	0	0	0	0
K01056	PTH1, pth, spoVC	126	2.28	peptidyl-tRNA hydrolase, PTH1 family [EC:3.1.1.29]			1	1	1	1	1	1	1	1	1	1	1	1	1	1	1	1	1	1	1	1	1	1	1	1	1	1	1	1	1	1	1	1	1	1	1	1	1	1	1	1	1	1	1
K01057	PGLS, pgl, devB	123	2.22	6-phosphogluconolactonase [EC:3.1.1.31]	Pentose phosphate pathway (Pentose phosphate cycle)	map00030 Pentose phosphate pathway,map01100 Metabolic pathways,map01110 Biosynthesis of secondary metabolites,map01120 Microbial metabolism in diverse environments,map01200 Carbon metabolism	1	1	1	1	1	1	1	1	1	1	1	1	1	1	1	1	1	1	1	1	1	1	1	1	1	1	1	1	1	0	1	1	1	1	1	1	1	1	1	1	1	1	1
K01058	pldA	7	0.13	phospholipase A1/A2 [EC:3.1.1.32 3.1.1.4]		map00564 Glycerophospholipid metabolism,map00565 Ether lipid metabolism,map00590 Arachidonic acid metabolism,map00591 Linoleic acid metabolism,map00592 alpha-Linolenic acid metabolism,map01100 Metabolic pathways,map01110 Biosynthesis of secondary metabolites	0	0	0	0	1	0	0	0	0	0	0	0	0	0	0	0	0	0	0	0	0	0	0	0	0	0	0	0	0	0	0	0	0	0	1	1	1	1	1	1	0	0	0
K01060	cah	42	0.76	cephalosporin-C deacetylase [EC:3.1.1.41]		map00311 Penicillin and cephalosporin biosynthesis,map01110 Biosynthesis of secondary metabolites	0	0	0	1	0	1	1	0	0	1	1	1	1	0	0	0	0	0	0	0	0	0	0	0	0	0	0	1	0	0	0	0	0	0	0	0	0	0	0	0	0	0	0
K01061	E3.1.1.45	9	0.16	carboxymethylenebutenolidase [EC:3.1.1.45]		map00361 Chlorocyclohexane and chlorobenzene degradation,map00364 Fluorobenzoate degradation,map00623 Toluene degradation,map01100 Metabolic pathways,map01120 Microbial metabolism in diverse environments	0	0	0	1	1	0	0	0	0	0	0	0	0	0	0	0	0	0	0	0	0	0	0	0	0	0	0	0	1	1	1	1	1	1	0	0	0	0	1	0	0	0	0
K01066	aes	24	0.43	acetyl esterase [EC:3.1.1.-]			0	0	0	1	1	1	1	1	1	0	0	0	0	0	0	0	0	0	0	0	0	0	0	0	0	0	1	1	0	0	0	0	0	0	1	1	1	1	1	0	0	0	0
K01067	E3.1.2.1, ACH1	19	0.34	acetyl-CoA hydrolase [EC:3.1.2.1]		map00620 Pyruvate metabolism,map01100 Metabolic pathways	0	0	0	0	0	1	1	0	0	0	0	0	0	0	0	0	0	0	0	0	0	0	0	0	0	0	0	0	1	1	1	1	1	1	0	0	0	0	0	0	0	0	0
K01069	gloB, gloC, HAGH	125	2.26	hydroxyacylglutathione hydrolase [EC:3.1.2.6]		map00620 Pyruvate metabolism,map01100 Metabolic pathways	1	1	1	1	1	1	1	1	1	1	1	1	1	1	1	1	1	1	1	1	1	1	1	1	1	1	1	0	1	1	1	1	1	1	1	1	1	1	1	1	1	1	1
K01070	frmB, ESD, fghA	12	0.22	S-formylglutathione hydrolase [EC:3.1.2.12]		map00680 Methane metabolism,map01100 Metabolic pathways,map01120 Microbial metabolism in diverse environments,map01200 Carbon metabolism	0	0	0	0	1	0	0	0	0	0	0	0	0	0	0	0	0	0	0	0	0	1	1	0	1	1	0	0	0	0	0	0	0	0	1	1	1	1	1	1	0	0	0
K01071	MCH	60	1.08	medium-chain acyl-[acyl-carrier-protein] hydrolase [EC:3.1.2.21]		map00061 Fatty acid biosynthesis,map01100 Metabolic pathways	0	0	0	0	0	0	0	0	0	0	0	0	0	0	0	0	0	0	1	1	1	0	0	0	0	0	0	0	0	0	0	0	0	0	0	0	0	0	0	0	1	1	1
K01073	E3.1.2.20	32	0.58	acyl-CoA hydrolase [EC:3.1.2.20]			0	0	0	1	1	0	0	0	0	1	1	1	1	1	1	1	1	1	1	1	1	0	0	0	0	0	0	1	1	1	1	1	1	1	1	1	1	1	1	1	0	0	0
K01075	E3.1.2.23	13	0.24	4-hydroxybenzoyl-CoA thioesterase [EC:3.1.2.23]		map00130 Ubiquinone and other terpenoid-quinone biosynthesis,map00362 Benzoate degradation,map01100 Metabolic pathways,map01110 Biosynthesis of secondary metabolites,map01120 Microbial metabolism in diverse environments	0	0	0	0	1	0	0	0	0	0	0	0	0	0	0	0	0	0	0	0	0	0	0	0	0	0	0	0	1	1	1	1	1	1	1	1	1	1	1	1	0	0	0
K01077	E3.1.3.1, phoA, phoB	24	0.43	alkaline phosphatase [EC:3.1.3.1]	Tetrahydrofolate biosynthesis, GTP => THF	map00730 Thiamine metabolism,map00790 Folate biosynthesis,map01100 Metabolic pathways,map01240 Biosynthesis of cofactors,map02020 Two-component system	0	0	0	1	0	1	1	0	0	0	0	0	0	0	0	0	0	0	0	0	0	0	0	0	0	1	0	1	1	1	1	1	1	1	0	0	0	0	0	0	1	1	1
K01079	serB, PSPH	86	1.55	phosphoserine phosphatase [EC:3.1.3.3]	Serine biosynthesis, glycerate-3P => serine	map00260 Glycine, serine and threonine metabolism,map00680 Methane metabolism,map01100 Metabolic pathways,map01110 Biosynthesis of secondary metabolites,map01120 Microbial metabolism in diverse environments,map01200 Carbon metabolism,map01230 Biosynthesis of amino acids	1	1	1	0	1	1	1	0	0	0	0	0	0	0	0	0	0	0	0	0	0	1	1	1	1	1	0	1	1	1	1	1	1	1	1	1	1	1	1	1	1	1	1
K01081	E3.1.3.5	54	0.98	5'-nucleotidase [EC:3.1.3.5]	Adenine ribonucleotide degradation, AMP => Urate	map00230 Purine metabolism,map00240 Pyrimidine metabolism,map00760 Nicotinate and nicotinamide metabolism,map01100 Metabolic pathways,map01110 Biosynthesis of secondary metabolites,map01232 Nucleotide metabolism	1	1	1	1	0	1	1	0	0	0	0	0	0	0	0	0	0	0	1	1	1	0	0	0	0	0	0	1	1	1	1	1	1	1	0	0	0	0	0	0	1	1	1
K01082	cysQ, MET22, BPNT1	13	0.24	3'(2'), 5'-bisphosphate nucleotidase [EC:3.1.3.7]		map00920 Sulfur metabolism,map01100 Metabolic pathways,map01120 Microbial metabolism in diverse environments	0	0	0	0	0	1	1	0	0	0	0	0	0	0	0	0	0	0	0	0	0	1	1	1	1	1	0	0	0	0	0	0	0	0	1	1	1	1	1	1	0	0	0
K01083	E3.1.3.8	2	0.04	3-phytase [EC:3.1.3.8]		map00562 Inositol phosphate metabolism,map01100 Metabolic pathways	0	0	0	0	0	1	1	0	0	0	0	0	0	0	0	0	0	0	0	0	0	0	0	0	0	0	0	0	0	0	0	0	0	0	0	0	0	0	0	0	0	0	0
K01085	agp	11	0.20	glucose-1-phosphatase [EC:3.1.3.10]		map00010 Glycolysis / Gluconeogenesis,map01120 Microbial metabolism in diverse environments	0	0	0	0	0	0	0	0	0	0	0	0	0	0	0	0	0	0	0	0	0	1	1	1	1	1	0	0	0	0	0	0	0	0	0	0	0	0	0	1	1	1	1
K01086	fbp-SEBP	1	0.02	fructose-1,6-bisphosphatase I / sedoheptulose-1,7-bisphosphatase [EC:3.1.3.11 3.1.3.37]	Gluconeogenesis, oxaloacetate => fructose-6P	map00010 Glycolysis / Gluconeogenesis,map00030 Pentose phosphate pathway,map00051 Fructose and mannose metabolism,map00680 Methane metabolism,map00710 Carbon fixation in photosynthetic organisms,map01100 Metabolic pathways,map01110 Biosynthesis of secondary metabolites,map01120 Microbial metabolism in diverse environments,map01200 Carbon metabolism	0	0	0	0	1	0	0	0	0	0	0	0	0	0	0	0	0	0	0	0	0	0	0	0	0	0	0	0	0	0	0	0	0	0	0	0	0	0	0	0	0	0	0
K01087	otsB	24	0.43	trehalose 6-phosphate phosphatase [EC:3.1.3.12]		map00500 Starch and sucrose metabolism,map01100 Metabolic pathways,map01110 Biosynthesis of secondary metabolites	0	0	0	1	1	1	1	0	0	0	0	0	0	0	0	0	0	0	0	1	1	0	0	0	0	0	0	1	1	1	1	1	1	1	1	1	1	1	1	1	0	0	0
K01089	hisB	49	0.89	imidazoleglycerol-phosphate dehydratase / histidinol-phosphatase [EC:4.2.1.19 3.1.3.15]	Histidine biosynthesis, PRPP => histidine	map00340 Histidine metabolism,map01100 Metabolic pathways,map01110 Biosynthesis of secondary metabolites,map01230 Biosynthesis of amino acids	0	1	1	1	1	1	1	0	0	0	0	0	0	0	0	0	0	0	0	0	0	0	0	0	0	1	1	1	1	1	1	1	1	1	1	1	1	1	1	1	0	0	0
K01090	E3.1.3.16	39	0.71	protein phosphatase [EC:3.1.3.16]			1	1	1	1	1	1	1	1	1	1	1	0	1	0	1	1	0	1	0	0	0	0	0	0	0	1	0	1	0	0	0	0	0	0	1	1	1	1	1	1	0	1	0
K01091	gph	102	1.84	phosphoglycolate phosphatase [EC:3.1.3.18]		map00630 Glyoxylate and dicarboxylate metabolism,map01100 Metabolic pathways,map01110 Biosynthesis of secondary metabolites	1	0	0	1	1	0	0	0	0	0	0	0	0	0	0	0	0	0	1	1	1	1	1	1	1	1	1	1	1	1	1	1	1	1	1	1	1	1	1	1	1	1	1
K01092	E3.1.3.25, IMPA, suhB	82	1.48	myo-inositol-1(or 4)-monophosphatase [EC:3.1.3.25]	Inositol phosphate metabolism, Ins(1,3,4,5)P4 => Ins(1,3,4)P3 => myo-inositol	map00521 Streptomycin biosynthesis,map00562 Inositol phosphate metabolism,map01100 Metabolic pathways,map01110 Biosynthesis of secondary metabolites,map04070 Phosphatidylinositol signaling system	0	1	1	1	1	1	1	0	0	0	0	0	0	0	0	0	0	0	1	1	1	1	1	1	1	1	0	1	1	1	1	1	1	1	1	1	1	1	1	1	0	0	0
K01095	pgpA	27	0.49	phosphatidylglycerophosphatase A [EC:3.1.3.27]		map00564 Glycerophospholipid metabolism,map01100 Metabolic pathways	0	0	0	1	1	0	0	1	1	0	0	0	0	0	0	0	0	0	1	1	1	1	1	1	1	1	0	0	0	0	0	0	0	0	1	1	1	1	1	1	0	0	0
K01096	pgpB	58	1.05	phosphatidylglycerophosphatase B [EC:3.1.3.27 3.1.3.81 3.1.3.4 3.6.1.27]		map00564 Glycerophospholipid metabolism,map01100 Metabolic pathways	0	0	0	0	0	0	0	0	0	0	0	0	0	0	0	0	0	0	0	0	0	1	1	1	1	1	1	0	0	0	0	0	0	0	0	0	0	0	0	0	0	0	0
K01101	E3.1.3.41	103	1.86	4-nitrophenyl phosphatase [EC:3.1.3.41]		map00627 Aminobenzoate degradation,map01120 Microbial metabolism in diverse environments	1	1	1	1	0	1	1	1	1	1	1	1	1	1	1	1	1	1	1	1	1	0	0	0	0	0	0	1	1	1	1	1	1	1	0	0	0	0	0	0	1	1	1
K01104	E3.1.3.48	120	2.17	protein-tyrosine phosphatase [EC:3.1.3.48]			1	1	1	1	1	1	1	0	0	1	1	1	1	1	1	1	1	1	1	1	1	0	0	0	0	1	1	1	1	1	1	1	1	1	1	1	1	1	1	1	1	1	1
K01113	phoD	22	0.40	alkaline phosphatase D [EC:3.1.3.1]	Tetrahydrofolate biosynthesis, GTP => THF	map00790 Folate biosynthesis,map01100 Metabolic pathways,map01240 Biosynthesis of cofactors,map02020 Two-component system	0	0	0	0	1	1	1	0	0	0	0	0	0	0	0	0	0	0	0	0	0	0	0	0	0	0	0	0	1	1	1	1	1	1	1	0	1	0	0	0	0	0	0
K01114	plc	8	0.14	phospholipase C [EC:3.1.4.3]		map00562 Inositol phosphate metabolism,map00564 Glycerophospholipid metabolism,map00565 Ether lipid metabolism,map01100 Metabolic pathways,map01110 Biosynthesis of secondary metabolites,map02024 Quorum sensing,map04919 Thyroid hormone signaling pathway	0	0	0	0	1	1	1	0	0	0	0	0	0	0	0	0	0	0	0	0	0	0	0	0	0	0	0	1	0	0	0	0	0	0	0	0	0	0	0	0	0	0	0
K01115	PLD1_2	1	0.02	phospholipase D1/2 [EC:3.1.4.4]		map00564 Glycerophospholipid metabolism,map00565 Ether lipid metabolism,map01100 Metabolic pathways,map01110 Biosynthesis of secondary metabolites,map04014 Ras signaling pathway,map04024 cAMP signaling pathway,map04071 Sphingolipid signaling pathway,map04072 Phospholipase D signaling pathway,map04144 Endocytosis,map04666 Fc gamma R-mediated phagocytosis,map04724 Glutamatergic synapse,map04912 GnR…	0	0	0	0	1	0	0	0	0	0	0	0	0	0	0	0	0	0	0	0	0	0	0	0	0	0	0	0	0	0	0	0	0	0	0	0	0	0	0	0	0	0	0
K01117	sph	4	0.07	sphingomyelin phosphodiesterase [EC:3.1.4.12]		map00600 Sphingolipid metabolism,map01100 Metabolic pathways	0	0	0	0	0	0	0	0	0	0	0	0	0	0	0	0	0	0	0	0	0	0	0	0	0	0	0	0	0	0	0	0	0	0	0	0	0	0	0	0	0	0	0
K01118	acpD, azoR	20	0.36	FMN-dependent NADH-azoreductase [EC:1.7.1.17]			0	0	0	1	1	0	0	0	0	1	1	1	1	1	1	1	1	1	0	0	0	1	1	1	1	0	0	0	0	0	0	0	0	0	0	0	0	0	0	0	0	0	0
K01119	cpdB	64	1.16	2',3'-cyclic-nucleotide 2'-phosphodiesterase / 3'-nucleotidase [EC:3.1.4.16 3.1.3.6]		map00230 Purine metabolism,map00240 Pyrimidine metabolism,map01100 Metabolic pathways	0	0	0	1	1	1	1	0	0	0	0	0	0	0	0	0	0	0	1	1	1	1	1	1	1	1	1	0	0	0	0	0	0	0	0	0	0	0	0	0	1	1	1
K01120	cpdP	1	0.02	3',5'-cyclic-nucleotide phosphodiesterase [EC:3.1.4.17]		map00230 Purine metabolism,map01100 Metabolic pathways	0	0	0	0	0	0	0	0	0	0	0	0	0	0	0	0	0	0	0	0	0	0	0	0	0	0	0	1	0	0	0	0	0	0	0	0	0	0	0	0	0	0	0
K01121	CNP	6	0.11	2',3'-cyclic-nucleotide 3'-phosphodiesterase [EC:3.1.4.37]			0	0	0	0	0	0	0	1	1	0	0	0	0	0	0	0	0	0	0	0	0	0	0	0	0	0	0	0	0	0	0	0	0	0	0	0	0	0	0	0	0	0	0
K01126	E3.1.4.46, glpQ, ugpQ	86	1.55	glycerophosphoryl diester phosphodiesterase [EC:3.1.4.46]		map00564 Glycerophospholipid metabolism	1	1	1	1	1	1	1	1	1	1	1	1	1	1	1	1	1	1	1	1	1	0	1	1	0	0	0	1	1	1	1	1	1	1	0	0	0	0	0	0	0	0	0
K01129	dgt	49	0.89	dGTPase [EC:3.1.5.1]		map00230 Purine metabolism,map01100 Metabolic pathways,map01232 Nucleotide metabolism	1	1	1	0	1	1	1	0	0	0	0	0	0	0	0	0	0	0	1	1	1	0	1	1	0	0	0	1	1	1	1	1	1	1	1	1	1	1	1	1	1	1	1
K01130	E3.1.6.1	6	0.11	arylsulfatase [EC:3.1.6.1]		map00600 Sphingolipid metabolism,map01100 Metabolic pathways	0	0	0	0	0	0	0	0	0	0	0	0	0	0	0	0	0	0	0	0	0	0	0	0	0	0	0	1	0	0	0	0	0	0	0	0	0	0	0	0	0	1	1
K01136	IDS	1	0.02	iduronate 2-sulfatase [EC:3.1.6.13]	Dermatan sulfate degradation	map00531 Glycosaminoglycan degradation,map01100 Metabolic pathways,map04142 Lysosome	0	0	0	1	0	0	0	0	0	0	0	0	0	0	0	0	0	0	0	0	0	0	0	0	0	0	0	0	0	0	0	0	0	0	0	0	0	0	0	0	0	0	0
K01138	K01138	53	0.96	uncharacterized sulfatase [EC:3.1.6.-]			0	0	0	1	1	0	0	0	0	0	0	0	0	0	0	0	0	0	0	0	0	0	1	1	0	0	0	0	0	0	0	0	0	0	1	1	0	0	0	0	1	1	1
K01139	spoT	61	1.10	GTP diphosphokinase / guanosine-3',5'-bis(diphosphate) 3'-diphosphatase [EC:2.7.6.5 3.1.7.2]		map00230 Purine metabolism,map01100 Metabolic pathways	1	1	1	0	1	1	1	1	1	0	1	0	0	0	0	0	0	0	0	0	0	1	1	1	1	1	1	1	1	1	1	1	1	1	1	1	1	1	1	1	1	1	1
K01141	sbcB, exoI	5	0.09	exodeoxyribonuclease I [EC:3.1.11.1]		map03430 Mismatch repair	0	0	0	0	0	0	0	0	0	0	0	0	0	0	0	0	0	0	0	0	0	1	1	1	1	1	0	0	0	0	0	0	0	0	0	0	0	0	0	0	0	0	0
K01142	E3.1.11.2, xthA	120	2.17	exodeoxyribonuclease III [EC:3.1.11.2]		map03410 Base excision repair	1	1	1	1	1	1	1	1	1	1	1	1	1	1	1	1	1	1	1	1	1	1	1	1	1	1	0	1	1	1	1	1	1	1	1	1	1	1	1	1	1	1	1
K01147	rnb	12	0.22	exoribonuclease II [EC:3.1.13.1]			0	0	0	0	1	0	0	0	0	0	0	0	0	0	0	0	0	0	0	0	0	1	1	1	1	1	0	0	0	0	0	0	0	0	1	1	1	1	1	1	0	0	0
K01151	nfo	34	0.61	deoxyribonuclease IV [EC:3.1.21.2]		map03410 Base excision repair	0	0	0	1	0	1	1	0	0	1	1	1	1	1	1	1	1	1	1	1	1	1	0	0	1	1	1	0	0	0	0	0	0	0	0	0	0	0	0	0	0	0	0
K01152	isftu1	8	0.14	isftu1 transposase			0	0	0	0	0	0	0	0	0	0	0	0	0	0	0	0	0	0	0	0	0	0	0	0	0	0	1	0	0	0	0	0	0	0	0	0	0	0	0	0	0	0	0
K01153	hsdR	120	2.17	type I restriction enzyme, R subunit [EC:3.1.21.3]			1	1	1	1	1	0	0	1	1	1	1	0	1	0	0	0	1	1	1	1	1	1	1	1	1	1	1	1	1	1	1	1	1	1	1	1	1	1	1	1	1	1	1
K01154	hsdS	102	1.84	type I restriction enzyme, S subunit [EC:3.1.21.3]			0	0	1	1	0	0	0	1	1	1	1	0	1	0	0	1	1	1	0	0	0	1	1	1	1	1	1	1	1	1	1	1	1	1	1	0	1	1	1	1	0	1	1
K01155	E3.1.21.4	24	0.43	type II restriction enzyme [EC:3.1.21.4]			0	0	0	1	1	0	0	1	1	0	0	0	0	0	0	0	0	0	0	0	0	0	0	0	0	0	1	0	0	0	0	0	0	0	0	1	1	0	0	0	0	1	1
K01156	res	39	0.71	type III restriction enzyme [EC:3.1.21.5]			1	1	0	0	1	1	0	1	1	1	0	0	0	0	0	0	0	0	0	0	1	1	0	1	1	0	0	0	0	0	1	1	1	1	1	1	1	1	1	0	1	1	1
K01158	DNASE2	3	0.05	deoxyribonuclease II [EC:3.1.22.1]		map04142 Lysosome	0	1	1	0	0	0	0	0	0	0	0	0	0	0	0	0	0	0	0	0	0	0	0	0	0	0	0	0	0	0	0	0	0	0	0	0	0	0	0	0	0	0	0
K01159	ruvC	59	1.07	crossover junction endodeoxyribonuclease RuvC [EC:3.1.21.10]		map03440 Homologous recombination	1	1	1	0	1	1	1	1	1	0	0	0	0	0	0	0	0	0	0	0	0	1	1	1	1	1	1	1	1	1	1	1	1	1	1	1	1	1	1	1	1	1	1
K01160	rusA	5	0.09	crossover junction endodeoxyribonuclease RusA [EC:3.1.21.10]			0	0	0	0	0	0	0	0	0	0	0	0	0	0	0	0	0	0	0	0	0	0	0	0	1	0	0	0	0	0	0	0	0	0	1	0	0	0	0	0	0	0	0
K01161	E3.1.25.1	4	0.07	deoxyribonuclease (pyrimidine dimer) [EC:3.1.25.1]			0	0	0	0	0	0	0	0	0	0	0	0	0	0	0	0	0	0	0	0	0	0	1	1	1	1	0	0	0	0	0	0	0	0	0	0	0	0	0	0	0	0	0
K01163	K01163	17	0.31	uncharacterized protein			0	0	0	0	0	0	0	1	1	0	0	0	0	0	0	0	0	0	0	0	0	0	0	0	0	0	0	0	0	0	0	0	0	0	0	0	0	0	0	0	1	1	1
K01166	RNASET2	5	0.09	ribonuclease T2 [EC:4.6.1.19]			0	0	0	0	0	0	0	0	0	0	0	0	0	0	0	0	0	0	0	0	0	1	1	1	1	1	0	0	0	0	0	0	0	0	0	0	0	0	0	0	0	0	0
K01167	rnaSA	3	0.05	ribonuclease T1 [EC:4.6.1.24]			0	0	0	0	1	1	1	0	0	0	0	0	0	0	0	0	0	0	0	0	0	0	0	0	0	0	0	0	0	0	0	0	0	0	0	0	0	0	0	0	0	0	0
K01173	ENDOG	9	0.16	endonuclease G, mitochondrial		map04210 Apoptosis	0	0	0	0	0	0	0	0	0	0	0	0	0	0	0	0	0	0	0	0	0	0	0	0	0	0	0	1	0	0	0	0	0	0	0	0	0	0	0	0	1	1	1
K01174	nuc	38	0.69	micrococcal nuclease [EC:3.1.31.1]			0	1	0	1	0	0	0	0	0	1	1	1	1	1	1	1	1	1	1	1	1	1	0	0	0	0	1	0	1	1	1	1	1	1	0	0	0	0	0	0	0	0	0
K01175	ybfF	13	0.24	esterase [EC:3.1.-.-]			0	0	0	0	0	1	1	0	0	0	0	0	0	0	0	0	0	0	0	0	0	1	1	1	1	1	0	0	1	1	1	1	1	1	0	0	0	0	0	0	0	0	0
K01176	AMY, amyA, malS	71	1.28	alpha-amylase [EC:3.2.1.1]		map00500 Starch and sucrose metabolism,map01100 Metabolic pathways,map01110 Biosynthesis of secondary metabolites,map04970 Salivary secretion,map04972 Pancreatic secretion,map04973 Carbohydrate digestion and absorption	1	1	1	1	1	1	1	0	0	0	0	0	0	0	0	0	0	0	0	0	0	0	0	0	0	0	1	0	0	0	0	0	0	0	0	0	0	0	0	0	1	1	1
K01178	SGA1	1	0.02	glucoamylase [EC:3.2.1.3]		map00500 Starch and sucrose metabolism,map01100 Metabolic pathways	0	0	0	0	1	0	0	0	0	0	0	0	0	0	0	0	0	0	0	0	0	0	0	0	0	0	0	0	0	0	0	0	0	0	0	0	0	0	0	0	0	0	0
K01179	E3.2.1.4	83	1.50	endoglucanase [EC:3.2.1.4]		map00500 Starch and sucrose metabolism,map01100 Metabolic pathways,map02020 Two-component system	1	0	0	1	1	1	1	1	1	1	1	1	1	1	1	1	1	1	1	1	1	0	0	0	0	0	0	1	0	0	0	0	0	0	1	0	1	1	1	1	1	1	1
K01181	E3.2.1.8, xynA	38	0.69	endo-1,4-beta-xylanase [EC:3.2.1.8]			1	1	1	1	0	1	1	0	0	0	0	0	1	1	1	1	1	1	0	0	0	0	0	0	0	0	0	1	1	1	1	1	1	1	0	0	0	0	0	0	0	1	1
K01182	IMA, malL	77	1.39	oligo-1,6-glucosidase [EC:3.2.1.10]		map00052 Galactose metabolism,map00500 Starch and sucrose metabolism,map01100 Metabolic pathways	1	1	1	1	1	1	1	0	0	0	0	0	0	0	0	0	0	0	0	1	1	0	0	0	0	0	1	1	1	1	1	1	1	1	0	0	0	0	0	0	0	0	0
K01183	E3.2.1.14	15	0.27	chitinase [EC:3.2.1.14]		map00520 Amino sugar and nucleotide sugar metabolism,map01100 Metabolic pathways	0	0	0	0	0	1	1	0	0	0	0	0	0	0	0	0	0	0	0	0	0	0	0	0	0	0	0	0	0	0	0	0	0	0	0	0	0	0	0	0	0	0	0
K01185	E3.2.1.17	44	0.80	lysozyme [EC:3.2.1.17]			0	0	0	0	1	1	1	1	0	0	0	0	0	0	0	0	0	0	1	1	1	1	1	0	1	0	0	1	0	0	0	0	0	0	0	0	0	0	0	0	1	1	1
K01186	NEU1	35	0.63	sialidase-1 [EC:3.2.1.18]		map00511 Other glycan degradation,map00600 Sphingolipid metabolism,map01100 Metabolic pathways,map04142 Lysosome	1	1	1	1	0	1	1	0	0	0	0	0	0	0	0	0	0	0	0	0	0	1	0	0	0	0	1	0	0	0	0	0	0	0	0	0	0	0	0	0	1	1	1
K01187	malZ	91	1.65	alpha-glucosidase [EC:3.2.1.20]		map00052 Galactose metabolism,map00500 Starch and sucrose metabolism,map01100 Metabolic pathways,map01110 Biosynthesis of secondary metabolites	0	1	1	1	1	1	1	1	1	1	1	1	1	1	1	1	1	1	1	1	1	0	0	0	0	0	1	1	1	1	1	1	1	1	0	0	0	0	0	0	1	1	1
K01190	lacZ	78	1.41	beta-galactosidase [EC:3.2.1.23]		map00052 Galactose metabolism,map00511 Other glycan degradation,map00600 Sphingolipid metabolism,map01100 Metabolic pathways	1	1	1	1	0	1	1	0	0	0	0	0	0	0	0	0	0	0	0	0	0	0	1	1	1	1	0	1	0	0	0	0	0	0	0	0	0	0	0	0	1	1	1
K01191	MAN2C1	38	0.69	alpha-mannosidase [EC:3.2.1.24]		map00511 Other glycan degradation	0	0	0	1	0	1	1	0	0	0	0	0	0	0	0	0	0	0	0	0	0	0	0	0	0	0	0	1	0	0	0	0	0	0	0	0	0	0	0	0	0	0	0
K01192	E3.2.1.25, MANBA, manB	2	0.04	beta-mannosidase [EC:3.2.1.25]		map00511 Other glycan degradation,map04142 Lysosome	0	0	0	0	0	1	1	0	0	0	0	0	0	0	0	0	0	0	0	0	0	0	0	0	0	0	0	0	0	0	0	0	0	0	0	0	0	0	0	0	0	0	0
K01193	INV, sacA	97	1.75	beta-fructofuranosidase [EC:3.2.1.26]		map00052 Galactose metabolism,map00500 Starch and sucrose metabolism,map01100 Metabolic pathways,map01110 Biosynthesis of secondary metabolites	1	1	1	1	0	0	0	1	0	1	1	1	1	1	1	1	1	1	1	1	1	1	1	1	1	1	1	0	0	0	0	0	0	0	0	0	0	0	0	0	1	1	1
K01194	TREH, treA, treF	20	0.36	alpha,alpha-trehalase [EC:3.2.1.28]		map00500 Starch and sucrose metabolism,map01100 Metabolic pathways,map01110 Biosynthesis of secondary metabolites	0	0	0	1	0	0	0	0	0	0	0	0	0	0	0	0	0	0	0	1	1	0	0	0	0	0	0	0	1	1	1	1	1	1	1	1	1	1	1	1	0	0	0
K01195	uidA, GUSB	3	0.05	beta-glucuronidase [EC:3.2.1.31]	Glucuronate pathway (uronate pathway)	map00040 Pentose and glucuronate interconversions,map00053 Ascorbate and aldarate metabolism,map00531 Glycosaminoglycan degradation,map00860 Porphyrin metabolism,map00944 Flavone and flavonol biosynthesis,map00983 Drug metabolism - other enzymes,map01100 Metabolic pathways,map01110 Biosynthesis of secondary metabolites,map01240 Biosynthesis of cofactors,map04142 Lysosome	0	0	0	0	0	1	1	0	0	0	0	0	0	0	0	0	0	0	0	0	1	0	0	0	0	0	0	0	0	0	0	0	0	0	0	0	0	0	0	0	0	0	0
K01197	hya	27	0.49	hyaluronoglucosaminidase [EC:3.2.1.35]	Dermatan sulfate degradation	map00531 Glycosaminoglycan degradation,map01100 Metabolic pathways,map04142 Lysosome	1	0	0	0	0	0	0	0	0	0	0	0	0	0	0	0	0	0	1	0	0	0	0	0	0	0	0	0	0	0	0	0	0	0	0	0	0	0	0	0	1	1	1
K01198	xynB	26	0.47	xylan 1,4-beta-xylosidase [EC:3.2.1.37]		map00520 Amino sugar and nucleotide sugar metabolism,map01100 Metabolic pathways	0	0	0	1	0	0	0	1	1	0	0	0	0	0	0	0	0	0	0	0	0	0	0	0	0	0	0	0	0	0	0	0	0	0	0	0	0	0	0	0	0	0	0
K01200	pulA	78	1.41	pullulanase [EC:3.2.1.41]	Glycogen degradation, glycogen => glucose-6P	map00500 Starch and sucrose metabolism,map01100 Metabolic pathways,map01110 Biosynthesis of secondary metabolites	1	1	1	1	0	0	0	0	0	1	1	1	1	1	1	1	1	1	1	1	1	0	0	0	0	0	0	0	0	0	0	0	0	0	0	0	0	0	0	0	1	1	1
K01201	GBA, srfJ	17	0.31	glucosylceramidase [EC:3.2.1.45]		map00511 Other glycan degradation,map00600 Sphingolipid metabolism,map01100 Metabolic pathways,map04142 Lysosome	0	0	0	0	0	0	0	0	0	0	0	0	0	0	0	0	0	0	0	0	0	0	0	0	0	0	0	0	0	0	0	0	0	0	0	0	0	0	0	0	1	1	1
K01205	NAGLU	1	0.02	alpha-N-acetylglucosaminidase [EC:3.2.1.50]	Heparan sulfate degradation	map00531 Glycosaminoglycan degradation,map01100 Metabolic pathways,map04142 Lysosome	0	0	0	0	0	0	0	0	0	0	0	0	0	0	0	0	0	0	0	0	0	0	0	0	0	0	0	0	0	0	0	0	0	0	0	0	0	0	0	0	0	0	0
K01206	FUCA	56	1.01	alpha-L-fucosidase [EC:3.2.1.51]		map00511 Other glycan degradation,map04142 Lysosome	1	0	0	0	0	1	1	0	0	0	0	0	0	0	0	0	0	0	1	1	0	0	0	0	0	1	0	1	0	0	0	0	0	0	0	1	1	0	1	1	1	1	1
K01207	nagZ	68	1.23	beta-N-acetylhexosaminidase [EC:3.2.1.52]		map00520 Amino sugar and nucleotide sugar metabolism,map00531 Glycosaminoglycan degradation,map01100 Metabolic pathways,map01501 beta-Lactam resistance	1	1	1	0	1	1	1	1	1	0	0	0	0	0	0	0	0	0	0	1	1	1	1	1	1	1	1	1	1	1	1	1	1	1	1	1	1	1	1	1	0	0	0
K01208	cd, ma, nplT	38	0.69	cyclomaltodextrinase / maltogenic alpha-amylase / neopullulanase [EC:3.2.1.54 3.2.1.133 3.2.1.135]		map00500 Starch and sucrose metabolism,map01100 Metabolic pathways,map01110 Biosynthesis of secondary metabolites	0	0	0	1	0	0	0	0	0	0	0	0	0	0	0	0	0	0	0	0	0	0	0	0	0	0	1	0	0	0	0	0	0	0	0	0	0	0	0	0	0	0	0
K01209	abfA	6	0.11	alpha-L-arabinofuranosidase [EC:3.2.1.55]		map00520 Amino sugar and nucleotide sugar metabolism,map01100 Metabolic pathways	0	0	0	1	0	1	1	0	0	0	0	0	0	0	0	0	0	0	0	0	0	0	0	0	0	0	0	0	0	0	0	0	0	0	0	0	0	0	0	0	0	0	0
K01212	sacC, levB	26	0.47	levanase [EC:3.2.1.65]		map00500 Starch and sucrose metabolism	0	1	1	1	0	0	0	0	0	0	0	0	0	0	0	0	0	0	0	0	0	0	0	0	0	0	0	0	0	0	0	0	0	0	0	0	0	0	0	0	1	1	1
K01213	E3.2.1.67	1	0.02	galacturan 1,4-alpha-galacturonidase [EC:3.2.1.67]	Pectin degradation	map00040 Pentose and glucuronate interconversions,map01100 Metabolic pathways	0	0	0	1	0	0	0	0	0	0	0	0	0	0	0	0	0	0	0	0	0	0	0	0	0	0	0	0	0	0	0	0	0	0	0	0	0	0	0	0	0	0	0
K01214	ISA, treX	31	0.56	isoamylase [EC:3.2.1.68]	Trehalose biosynthesis, D-glucose 1P => trehalose	map00500 Starch and sucrose metabolism,map01100 Metabolic pathways,map01110 Biosynthesis of secondary metabolites	1	1	1	0	1	1	1	1	1	0	0	0	0	0	0	0	0	0	0	0	0	1	1	1	1	1	0	1	1	1	1	1	1	1	1	1	1	1	1	1	0	0	0
K01215	dexB	44	0.80	glucan 1,6-alpha-glucosidase [EC:3.2.1.70]			0	0	0	1	0	0	0	0	0	0	0	0	0	0	0	0	0	0	0	1	1	0	0	0	0	0	0	0	0	0	0	0	0	0	0	0	0	0	0	0	0	0	0
K01216	bglS	7	0.13	licheninase [EC:3.2.1.73]			0	0	0	0	0	0	0	0	0	0	0	0	0	0	0	0	0	0	0	0	0	0	0	0	0	0	0	0	0	0	0	0	0	0	0	0	0	0	0	0	1	1	1
K01218	gmuG	12	0.22	mannan endo-1,4-beta-mannosidase [EC:3.2.1.78]		map00051 Fructose and mannose metabolism,map01100 Metabolic pathways,map02024 Quorum sensing	0	0	0	0	0	0	0	0	0	0	0	0	0	0	0	0	0	0	0	0	0	0	0	0	0	0	0	0	0	0	0	0	0	0	1	1	1	1	1	1	1	1	1
K01219	E3.2.1.81	2	0.04	beta-agarase [EC:3.2.1.81]			0	0	0	0	0	0	0	0	0	0	0	0	0	0	0	0	0	0	0	0	0	0	0	0	0	0	0	0	0	0	0	0	0	0	0	0	0	0	0	0	0	0	0
K01220	E3.2.1.85, lacG	47	0.85	6-phospho-beta-galactosidase [EC:3.2.1.85]		map00052 Galactose metabolism,map01100 Metabolic pathways	0	0	0	0	0	0	0	0	0	0	0	0	0	0	0	0	0	0	0	1	0	0	0	0	0	0	1	0	0	0	0	0	0	0	0	0	0	0	0	0	0	0	0
K01222	E3.2.1.86A, celF	7	0.13	6-phospho-beta-glucosidase [EC:3.2.1.86]		map00010 Glycolysis / Gluconeogenesis,map00500 Starch and sucrose metabolism	0	0	0	1	0	1	1	0	0	0	0	0	0	0	0	0	0	0	0	0	0	0	0	0	0	0	1	0	0	0	0	0	0	0	0	0	0	0	0	0	0	0	0
K01223	E3.2.1.86B, bglA	68	1.23	6-phospho-beta-glucosidase [EC:3.2.1.86]		map00010 Glycolysis / Gluconeogenesis,map00500 Starch and sucrose metabolism	0	1	1	1	0	1	1	0	0	0	0	0	0	0	0	0	0	0	1	1	1	0	0	0	0	0	1	0	0	0	0	0	0	0	0	0	0	0	0	0	0	0	0
K01224	E3.2.1.89	5	0.09	arabinogalactan endo-1,4-beta-galactosidase [EC:3.2.1.89]			0	0	0	0	0	0	0	0	0	0	0	0	0	0	0	0	0	0	0	0	0	0	0	0	0	0	0	0	0	0	0	0	0	0	0	0	0	0	0	0	0	0	0
K01226	treC	55	0.99	trehalose-6-phosphate hydrolase [EC:3.2.1.93]		map00500 Starch and sucrose metabolism,map01100 Metabolic pathways	0	1	1	1	1	1	1	0	0	0	0	0	0	0	0	0	0	0	0	0	0	0	0	0	0	0	1	1	1	1	1	1	1	1	0	0	0	0	0	0	0	0	0
K01227	ENGASE	39	0.71	mannosyl-glycoprotein endo-beta-N-acetylglucosaminidase [EC:3.2.1.96]		map00511 Other glycan degradation	0	0	0	1	0	1	1	0	0	1	1	1	1	1	1	1	1	1	1	1	1	0	0	0	0	0	0	1	0	0	0	0	0	0	0	0	0	0	0	0	0	1	1
K01232	glvA	2	0.04	maltose-6'-phosphate glucosidase [EC:3.2.1.122]		map00500 Starch and sucrose metabolism,map01100 Metabolic pathways	0	0	0	1	0	0	0	0	0	0	0	0	0	0	0	0	0	0	0	0	0	0	0	0	0	0	1	0	0	0	0	0	0	0	0	0	0	0	0	0	0	0	0
K01233	csn	1	0.02	chitosanase [EC:3.2.1.132]		map00520 Amino sugar and nucleotide sugar metabolism,map01100 Metabolic pathways	0	0	0	0	0	0	0	0	0	0	0	0	0	0	0	0	0	0	0	0	0	0	0	0	0	0	0	0	0	0	0	0	0	0	0	0	0	0	0	0	0	0	0
K01235	aguA	2	0.04	alpha-glucuronidase [EC:3.2.1.139]			0	0	0	1	0	0	0	0	0	0	0	0	0	0	0	0	0	0	0	0	0	0	0	0	0	0	0	0	0	0	0	0	0	0	0	0	0	0	0	0	0	0	0
K01236	treZ, glgZ	64	1.16	maltooligosyltrehalose trehalohydrolase [EC:3.2.1.141]	Trehalose biosynthesis, D-glucose 1P => trehalose	map00500 Starch and sucrose metabolism,map01100 Metabolic pathways,map01110 Biosynthesis of secondary metabolites	0	1	1	1	1	0	0	1	1	1	1	1	0	0	0	0	0	0	0	0	0	0	0	0	0	0	0	1	1	1	1	1	1	1	0	0	0	0	0	0	0	0	0
K01239	E3.2.2.1	25	0.45	purine nucleosidase [EC:3.2.2.1]		map00230 Purine metabolism,map01100 Metabolic pathways,map01110 Biosynthesis of secondary metabolites,map01232 Nucleotide metabolism	0	0	0	1	0	1	1	0	0	1	1	0	0	0	0	0	0	0	1	1	1	0	0	0	0	0	0	1	1	1	1	1	1	1	0	0	0	0	0	0	0	0	0
K01241	amn	1	0.02	AMP nucleosidase [EC:3.2.2.4]		map00230 Purine metabolism,map01100 Metabolic pathways,map01232 Nucleotide metabolism	0	0	0	0	1	0	0	0	0	0	0	0	0	0	0	0	0	0	0	0	0	0	0	0	0	0	0	0	0	0	0	0	0	0	0	0	0	0	0	0	0	0	0
K01243	mtnN, mtn, pfs	110	1.99	adenosylhomocysteine nucleosidase [EC:3.2.2.9]	Methionine salvage pathway	map00270 Cysteine and methionine metabolism,map01100 Metabolic pathways,map01230 Biosynthesis of amino acids	1	1	1	1	1	1	1	1	1	1	1	1	1	1	1	1	1	1	1	1	1	1	1	1	1	1	1	1	0	0	0	0	0	0	1	1	1	1	1	1	1	1	1
K01244	MTN	16	0.29	5'-methylthioadenosine nucleosidase [EC:3.2.2.16]	Methionine salvage pathway	map00270 Cysteine and methionine metabolism,map01100 Metabolic pathways	0	0	0	0	0	0	0	0	0	0	0	0	0	0	0	0	0	0	1	1	1	0	0	0	0	0	0	0	0	0	0	0	0	0	0	0	0	0	0	0	1	1	1
K01246	tag	120	2.17	DNA-3-methyladenine glycosylase I [EC:3.2.2.20]		map03410 Base excision repair	1	1	1	1	1	0	0	0	0	1	1	1	1	1	1	1	1	1	1	1	1	1	1	1	1	1	0	1	1	1	1	1	1	1	1	1	1	1	1	1	1	1	1
K01247	alkA	19	0.34	DNA-3-methyladenine glycosylase II [EC:3.2.2.21]		map03410 Base excision repair	0	1	0	1	1	0	0	0	0	0	0	0	0	0	0	0	0	0	0	0	0	0	0	0	0	0	0	1	1	1	1	1	1	1	0	0	0	0	0	0	0	0	0
K01250	rihA	16	0.29	pyrimidine-specific ribonucleoside hydrolase [EC:3.2.2.-]		map00240 Pyrimidine metabolism,map01100 Metabolic pathways,map01232 Nucleotide metabolism	0	0	0	0	0	1	1	0	0	1	1	0	0	0	0	0	0	0	0	0	0	0	0	0	0	0	0	1	1	1	1	1	1	1	0	0	0	0	0	0	0	0	0
K01251	E3.3.1.1, ahcY	22	0.40	adenosylhomocysteinase [EC:3.3.1.1]	Methionine degradation	map00270 Cysteine and methionine metabolism,map01100 Metabolic pathways	1	0	0	0	1	0	0	0	0	0	0	0	0	0	0	0	0	0	0	0	0	0	0	0	0	0	0	0	1	1	1	1	1	1	0	0	0	0	0	0	0	0	0
K01252	entB, dhbB, vibB, mxcF	9	0.16	bifunctional isochorismate lyase / aryl carrier protein [EC:3.3.2.1 6.3.2.14]		map01053 Biosynthesis of siderophore group nonribosomal peptides,map01110 Biosynthesis of secondary metabolites	0	0	0	0	0	0	0	0	0	0	0	0	0	0	0	0	0	0	0	0	0	0	0	0	0	0	0	0	0	0	0	0	0	0	0	0	0	0	0	0	0	0	0
K01253	EPHX1	7	0.13	microsomal epoxide hydrolase [EC:3.3.2.9]		map00980 Metabolism of xenobiotics by cytochrome P450,map04976 Bile secretion,map05204 Chemical carcinogenesis - DNA adducts,map05207 Chemical carcinogenesis - receptor activation,map05208 Chemical carcinogenesis - reactive oxygen species	0	0	0	0	0	0	0	0	0	0	0	0	0	0	0	0	0	0	0	0	0	0	0	0	0	0	0	0	1	1	1	1	1	1	0	0	0	0	0	0	0	0	0
K01255	CARP, pepA	49	0.89	leucyl aminopeptidase [EC:3.4.11.1]		map00480 Glutathione metabolism,map01100 Metabolic pathways	0	1	1	1	1	1	1	1	1	1	1	1	1	1	1	1	1	1	0	0	0	1	1	1	1	1	0	1	1	1	1	1	1	1	1	1	1	1	1	1	0	0	0
K01256	pepN	89	1.61	aminopeptidase N [EC:3.4.11.2]		map00480 Glutathione metabolism,map01100 Metabolic pathways	1	1	1	0	1	1	1	0	0	0	0	0	0	0	0	0	0	0	1	0	0	1	1	1	1	1	0	1	1	1	1	1	1	1	1	1	1	1	1	1	0	0	0
K01258	pepT	90	1.63	tripeptide aminopeptidase [EC:3.4.11.4]			0	0	0	1	0	0	0	1	1	1	1	1	1	1	1	1	1	1	1	1	1	0	1	1	0	0	1	0	0	0	0	0	0	0	0	0	0	0	0	0	1	1	1
K01259	pip	90	1.63	proline iminopeptidase [EC:3.4.11.5]		map00330 Arginine and proline metabolism,map01100 Metabolic pathways	1	1	1	1	1	1	1	1	1	1	1	1	1	1	1	1	1	1	1	1	1	0	0	0	0	0	0	1	1	1	1	1	1	1	1	1	1	1	1	1	0	0	0
K01261	pepA	66	1.19	glutamyl aminopeptidase [EC:3.4.11.7]			0	0	0	1	0	0	0	0	0	0	1	1	1	1	1	1	1	1	1	1	1	0	0	0	0	0	0	0	0	0	0	0	0	0	0	0	0	0	0	0	0	0	0
K01262	pepP	125	2.26	Xaa-Pro aminopeptidase [EC:3.4.11.9]			1	1	1	1	1	1	1	1	1	1	1	1	1	1	1	1	1	1	1	1	1	1	1	1	1	1	1	1	1	1	1	1	1	1	1	1	1	1	1	1	1	1	1
K01264	APE3	6	0.11	aminopeptidase Y [EC:3.4.11.15]			0	0	0	0	0	0	0	0	0	0	0	0	0	0	0	0	0	0	0	0	0	0	0	0	0	0	0	0	1	1	1	1	1	1	0	0	0	0	0	0	0	0	0
K01265	map	126	2.28	methionyl aminopeptidase [EC:3.4.11.18]			1	1	1	1	1	1	1	1	1	1	1	1	1	1	1	1	1	1	1	1	1	1	1	1	1	1	1	1	1	1	1	1	1	1	1	1	1	1	1	1	1	1	1
K01266	dmpA, dap	4	0.07	D-aminopeptidase [EC:3.4.11.19]			0	0	1	1	1	0	0	0	0	0	0	0	0	0	0	0	0	0	0	0	0	0	0	0	0	0	0	1	0	0	0	0	0	0	0	0	0	0	0	0	0	0	0
K01267	DNPEP	39	0.71	aspartyl aminopeptidase [EC:3.4.11.21]			1	1	1	0	0	1	1	1	1	0	0	0	0	0	0	0	0	0	0	0	0	0	0	0	0	0	1	1	1	1	1	1	1	1	0	0	0	0	0	0	0	0	0
K01269	yhfE	76	1.37	aminopeptidase [EC:3.4.11.-]			0	0	0	1	1	0	0	1	1	1	1	1	1	1	1	1	1	1	1	1	1	0	0	0	0	0	0	0	1	1	1	1	1	1	0	0	0	0	0	0	0	0	0
K01270	pepD	93	1.68	dipeptidase D [EC:3.4.13.-]		map00480 Glutathione metabolism,map01100 Metabolic pathways	0	0	0	1	0	0	0	1	1	1	1	1	1	1	1	1	1	1	1	1	1	1	1	1	1	1	1	0	0	0	0	0	0	0	0	0	0	0	0	0	1	1	1
K01271	pepQ	126	2.28	Xaa-Pro dipeptidase [EC:3.4.13.9]			1	1	1	1	1	1	1	1	1	1	1	1	1	1	1	1	1	1	1	1	1	1	1	1	1	1	1	1	1	1	1	1	1	1	1	1	1	1	1	1	1	1	1
K01273	DPEP	21	0.38	membrane dipeptidase [EC:3.4.13.19]			0	0	0	1	0	0	0	0	0	0	0	0	0	0	0	0	0	0	0	0	0	0	0	0	0	0	1	1	0	0	0	0	0	0	0	0	0	0	0	0	1	1	1
K01274	pepV	76	1.37	beta-Ala-Xaa dipeptidase [EC:3.4.13.-]			0	0	0	1	0	0	0	0	0	1	1	1	1	1	1	1	1	1	1	1	1	0	0	0	0	0	0	1	0	0	0	0	0	0	0	0	0	0	0	0	1	1	1
K01278	DPP4, CD26	8	0.14	dipeptidyl-peptidase 4 [EC:3.4.14.5]		map04974 Protein digestion and absorption	0	0	0	0	0	0	0	0	0	0	0	0	0	0	0	0	0	0	0	0	0	0	0	0	0	0	0	0	0	0	0	0	0	0	0	0	0	0	0	0	1	1	1
K01281	pepX	49	0.89	X-Pro dipeptidyl-peptidase [EC:3.4.14.11]			0	0	0	0	0	0	0	0	0	0	0	0	0	0	0	0	0	0	0	0	0	0	0	0	0	0	0	0	0	0	0	0	0	0	0	0	0	0	0	0	0	0	0
K01284	dcp	19	0.34	peptidyl-dipeptidase Dcp [EC:3.4.15.5]			0	1	1	1	1	0	0	0	0	0	0	0	0	0	0	0	0	0	0	0	0	0	0	0	0	0	0	1	1	1	1	1	1	1	0	0	0	0	0	0	1	1	1
K01286	E3.4.16.4	97	1.75	D-alanyl-D-alanine carboxypeptidase [EC:3.4.16.4]			1	1	1	1	1	0	0	0	0	1	1	1	1	1	1	1	1	1	1	1	1	1	1	1	1	1	1	1	0	1	0	1	0	0	1	1	1	1	1	1	0	0	0
K01295	cpg	2	0.04	glutamate carboxypeptidase [EC:3.4.17.11]			0	0	0	0	1	0	0	0	0	0	0	0	0	0	0	0	0	0	0	0	0	0	0	0	0	0	0	1	0	0	0	0	0	0	0	0	0	0	0	0	0	0	0
K01297	ldcA	50	0.90	muramoyltetrapeptide carboxypeptidase [EC:3.4.17.13]			0	0	0	1	1	0	0	0	0	1	1	1	1	1	1	1	1	1	0	0	0	1	1	1	1	1	1	1	0	0	0	0	0	0	1	1	1	1	1	1	1	1	1
K01299	E3.4.17.19	3	0.05	carboxypeptidase Taq [EC:3.4.17.19]			0	0	0	1	0	0	0	1	1	0	0	0	0	0	0	0	0	0	0	0	0	0	0	0	0	0	0	0	0	0	0	0	0	0	0	0	0	0	0	0	0	0	0
K01303	APEH	6	0.11	acylaminoacyl-peptidase [EC:3.4.19.1]			0	0	0	1	0	0	0	1	1	0	0	0	0	0	0	0	0	0	1	1	1	0	0	0	0	0	0	0	0	0	0	0	0	0	0	0	0	0	0	0	0	0	0
K01304	pcp	59	1.07	pyroglutamyl-peptidase [EC:3.4.19.3]			0	0	0	0	0	0	0	1	1	1	1	1	0	1	1	1	1	1	1	1	1	0	0	0	0	0	1	1	1	1	1	1	1	1	0	0	0	0	0	0	0	0	0
K01308	yqgT	1	0.02	g-D-glutamyl-meso-diaminopimelate peptidase [EC:3.4.19.11]			0	0	0	1	0	0	0	0	0	0	0	0	0	0	0	0	0	0	0	0	0	0	0	0	0	0	0	0	0	0	0	0	0	0	0	0	0	0	0	0	0	0	0
K01317	ACR	23	0.42	acrosin [EC:3.4.21.10]			0	0	0	0	0	0	0	0	0	0	0	0	0	0	0	0	0	0	0	0	0	0	0	0	0	0	0	0	0	0	0	0	0	0	0	0	0	0	0	0	0	0	0
K01318	sspA	4	0.07	glutamyl endopeptidase [EC:3.4.21.19]		map02024 Quorum sensing	0	0	0	0	0	0	0	0	0	0	0	0	0	0	0	0	0	0	0	0	0	0	0	0	0	0	0	0	0	0	0	0	0	0	0	0	0	0	0	0	0	0	0
K01322	PREP	14	0.25	prolyl oligopeptidase [EC:3.4.21.26]		map04614 Renin-angiotensin system	0	0	0	0	0	0	0	0	0	0	0	0	0	0	0	0	0	0	0	0	0	0	0	0	0	0	0	0	0	0	0	0	0	0	1	1	1	1	1	1	1	1	1
K01338	lon	45	0.81	ATP-dependent Lon protease [EC:3.4.21.53]		map04112 Cell cycle - Caulobacter	1	0	0	1	1	0	0	1	1	1	1	1	1	1	1	1	1	1	0	0	0	1	1	1	1	1	1	0	0	0	0	0	0	0	1	1	1	1	1	1	1	1	1
K01347	iga	24	0.43	IgA-specific serine endopeptidase [EC:3.4.21.72]			0	0	0	1	0	1	1	0	0	0	0	0	0	0	0	0	0	0	1	0	1	1	0	0	1	1	0	1	0	0	0	0	0	0	0	0	1	0	0	0	0	0	0
K01354	ptrB	23	0.42	oligopeptidase B [EC:3.4.21.83]		map05142 Chagas disease,map05143 African trypanosomiasis	1	0	0	0	0	0	0	0	0	0	0	0	0	0	0	0	0	0	0	0	0	0	0	0	0	0	0	1	1	1	1	1	1	1	0	0	0	0	0	0	0	0	0
K01356	lexA	67	1.21	repressor LexA [EC:3.4.21.88]			1	1	1	1	1	1	1	1	1	1	1	1	1	1	1	1	1	1	1	1	1	1	1	1	1	1	1	1	1	1	1	1	1	1	0	0	1	0	0	0	0	1	0
K01358	clpP, CLPP	126	2.28	ATP-dependent Clp protease, protease subunit [EC:3.4.21.92]		map04112 Cell cycle - Caulobacter,map04212 Longevity regulating pathway - worm	1	1	1	1	1	1	1	1	1	1	1	1	1	1	1	1	1	1	1	1	1	1	1	1	1	1	1	1	1	1	1	1	1	1	1	1	1	1	1	1	1	1	1
K01361	E3.4.21.96	43	0.78	lactocepin [EC:3.4.21.96]			1	0	0	1	0	0	0	0	0	1	1	1	0	1	1	1	1	1	0	0	0	0	0	0	0	0	0	0	0	0	0	0	0	0	0	0	0	0	0	0	0	1	1
K01372	BLMH, pepC	68	1.23	bleomycin hydrolase [EC:3.4.22.40]			1	1	1	0	0	0	0	0	0	0	0	0	0	0	0	0	0	0	1	1	1	0	0	0	0	0	0	0	0	0	0	0	0	0	0	0	0	0	0	0	1	1	1
K01387	colA	8	0.14	microbial collagenase [EC:3.4.24.3]			0	0	0	0	0	0	0	1	1	0	0	0	0	0	0	0	0	0	0	0	0	1	1	1	1	1	1	0	0	0	0	0	0	0	0	0	0	0	0	0	0	0	0
K01389	MME, CD10	7	0.13	neprilysin [EC:3.4.24.11]		map04614 Renin-angiotensin system,map04640 Hematopoietic cell lineage,map04974 Protein digestion and absorption,map05010 Alzheimer disease	0	0	0	0	0	0	0	0	0	0	0	0	0	0	0	0	0	0	0	0	0	0	0	0	0	0	0	1	1	1	1	1	1	1	0	0	0	0	0	0	0	0	0
K01390	iga	21	0.38	IgA-specific metalloendopeptidase [EC:3.4.24.13]			0	0	0	0	0	0	0	0	0	1	1	1	0	0	0	0	0	0	0	0	0	0	0	0	0	0	0	0	0	0	0	0	0	0	0	0	0	0	0	0	0	0	0
K01399	lasB	2	0.04	pseudolysin [EC:3.4.24.26]		map01503 Cationic antimicrobial peptide (CAMP) resistance,map02024 Quorum sensing	0	0	0	0	0	0	0	0	0	0	0	0	0	0	0	0	0	0	0	0	0	1	1	0	0	0	0	0	0	0	0	0	0	0	0	0	0	0	0	0	0	0	0
K01400	nprE	6	0.11	bacillolysin [EC:3.4.24.28]			0	0	0	0	0	0	0	0	0	0	0	0	0	0	0	0	0	0	0	0	0	0	0	0	0	0	0	1	0	0	0	0	0	0	0	0	0	0	0	0	0	0	0
K01401	aur	5	0.09	aureolysin [EC:3.4.24.29]		map01503 Cationic antimicrobial peptide (CAMP) resistance,map05150 Staphylococcus aureus infection	0	0	0	0	0	0	0	0	0	0	0	0	0	0	0	0	0	0	0	0	0	0	0	0	0	0	0	0	0	0	0	0	0	0	0	0	0	0	0	0	0	0	0
K01406	prtC	10	0.18	serralysin [EC:3.4.24.40]		map01503 Cationic antimicrobial peptide (CAMP) resistance	0	0	0	0	0	0	0	0	0	0	0	0	0	0	0	0	0	0	0	0	0	0	0	0	0	0	0	0	0	0	0	0	0	0	1	1	1	1	1	1	0	0	0
K01407	ptrA	3	0.05	protease III [EC:3.4.24.55]			0	0	0	0	0	0	0	0	0	0	0	0	0	0	0	0	0	0	0	0	0	1	0	0	1	1	0	0	0	0	0	0	0	0	0	0	0	0	0	0	0	0	0
K01408	IDE, ide	3	0.05	insulysin [EC:3.4.24.56]		map05010 Alzheimer disease	0	0	0	0	0	0	0	0	0	0	0	0	0	0	0	0	0	0	0	0	0	1	0	0	1	1	0	0	0	0	0	0	0	0	0	0	0	0	0	0	0	0	0
K01409	OSGEP, KAE1, QRI7	126	2.28	N6-L-threonylcarbamoyladenine synthase [EC:2.3.1.234]			1	1	1	1	1	1	1	1	1	1	1	1	1	1	1	1	1	1	1	1	1	1	1	1	1	1	1	1	1	1	1	1	1	1	1	1	1	1	1	1	1	1	1
K01414	prlC	28	0.51	oligopeptidase A [EC:3.4.24.70]			0	1	1	0	1	0	0	0	0	0	0	0	0	0	0	0	0	0	0	0	0	1	1	1	1	1	0	1	1	1	1	1	1	1	1	0	1	1	1	1	1	1	1
K01415	ECE	77	1.39	endothelin-converting enzyme [EC:3.4.24.71]			1	1	1	0	0	1	1	0	0	0	0	0	0	0	0	0	0	0	0	0	0	1	0	0	0	0	1	1	1	1	1	1	1	1	0	0	0	0	0	0	0	0	0
K01419	hslV, clpQ	15	0.27	ATP-dependent HslUV protease, peptidase subunit HslV [EC:3.4.25.2]			0	0	0	1	1	0	0	0	0	0	0	0	0	0	0	0	0	0	1	1	1	1	1	1	1	1	0	0	0	0	0	0	0	0	0	0	0	0	0	0	0	0	0
K01420	fnr	26	0.47	CRP/FNR family transcriptional regulator, anaerobic regulatory protein			0	0	0	1	1	0	0	1	1	0	0	0	0	0	0	0	0	0	0	0	0	1	1	1	1	1	0	0	0	0	0	0	0	0	1	1	1	1	1	1	0	0	0
K01421	yhgE	87	1.57	putative membrane protein			1	0	0	1	0	1	1	0	0	1	1	1	1	1	1	1	1	1	0	0	0	0	0	0	0	0	0	1	1	1	1	1	1	1	0	0	0	0	0	0	0	0	0
K01424	E3.5.1.1, ansA, ansB	125	2.26	L-asparaginase [EC:3.5.1.1]		map00250 Alanine, aspartate and glutamate metabolism,map00460 Cyanoamino acid metabolism,map01100 Metabolic pathways,map01110 Biosynthesis of secondary metabolites	1	1	1	1	1	1	1	1	1	1	1	1	1	1	1	1	1	1	1	1	1	1	1	1	1	1	0	1	1	1	1	1	1	1	1	1	1	1	1	1	1	1	1
K01425	glsA, GLS	19	0.34	glutaminase [EC:3.5.1.2]		map00220 Arginine biosynthesis,map00250 Alanine, aspartate and glutamate metabolism,map00470 D-Amino acid metabolism,map01100 Metabolic pathways,map02020 Two-component system,map04724 Glutamatergic synapse,map04727 GABAergic synapse,map04964 Proximal tubule bicarbonate reclamation,map05206 MicroRNAs in cancer,map05230 Central carbon metabolism in cancer	0	0	0	1	0	0	0	1	1	0	0	0	0	0	0	0	0	0	0	0	0	0	0	0	0	0	0	1	1	1	1	1	1	1	0	0	0	0	0	0	0	0	0
K01426	E3.5.1.4, amiE	35	0.63	amidase [EC:3.5.1.4]		map00330 Arginine and proline metabolism,map00360 Phenylalanine metabolism,map00380 Tryptophan metabolism,map00627 Aminobenzoate degradation,map00643 Styrene degradation,map01100 Metabolic pathways,map01120 Microbial metabolism in diverse environments	0	0	0	1	1	1	1	0	0	1	1	1	1	1	1	1	1	1	1	1	1	0	0	0	0	0	0	0	1	1	1	1	1	1	0	0	1	1	1	1	0	0	0
K01427	URE	9	0.16	urease [EC:3.5.1.5]		map00220 Arginine biosynthesis,map00230 Purine metabolism,map00791 Atrazine degradation,map01100 Metabolic pathways,map01120 Microbial metabolism in diverse environments	0	1	1	0	1	0	0	0	0	0	0	0	0	0	0	0	0	0	0	0	0	1	0	1	1	1	0	0	1	0	0	0	1	0	0	0	0	0	0	0	0	0	0
K01428	ureC	21	0.38	urease subunit alpha [EC:3.5.1.5]		map00220 Arginine biosynthesis,map00230 Purine metabolism,map00791 Atrazine degradation,map01100 Metabolic pathways,map01120 Microbial metabolism in diverse environments,map05120 Epithelial cell signaling in Helicobacter pylori infection	0	1	1	0	1	0	0	0	0	0	0	0	0	0	0	0	0	0	0	0	0	1	0	1	1	1	0	0	1	0	0	0	1	0	0	0	0	0	0	0	0	0	0
K01429	ureB	21	0.38	urease subunit beta [EC:3.5.1.5]		map00220 Arginine biosynthesis,map00230 Purine metabolism,map00791 Atrazine degradation,map01100 Metabolic pathways,map01120 Microbial metabolism in diverse environments	0	1	1	0	1	0	0	0	0	0	0	0	0	0	0	0	0	0	0	0	0	1	0	1	1	1	0	0	1	0	0	0	1	0	0	0	0	0	0	0	0	0	0
K01430	ureA	21	0.38	urease subunit gamma [EC:3.5.1.5]		map00220 Arginine biosynthesis,map00230 Purine metabolism,map00791 Atrazine degradation,map01100 Metabolic pathways,map01120 Microbial metabolism in diverse environments	0	1	1	0	1	0	0	0	0	0	0	0	0	0	0	0	0	0	0	0	0	1	0	1	1	1	0	0	1	0	0	0	1	0	0	0	0	0	0	0	0	0	0
K01432	AFMID	1	0.02	arylformamidase [EC:3.5.1.9]	Tryptophan metabolism, tryptophan => kynurenine => 2-aminomuconate	map00380 Tryptophan metabolism,map00630 Glyoxylate and dicarboxylate metabolism,map01100 Metabolic pathways,map01240 Biosynthesis of cofactors	0	0	0	0	1	0	0	0	0	0	0	0	0	0	0	0	0	0	0	0	0	0	0	0	0	0	0	0	0	0	0	0	0	0	0	0	0	0	0	0	0	0	0
K01433	purU	20	0.36	formyltetrahydrofolate deformylase [EC:3.5.1.10]		map00630 Glyoxylate and dicarboxylate metabolism,map00670 One carbon pool by folate,map01100 Metabolic pathways	1	1	1	0	1	1	1	0	0	0	0	0	0	0	0	0	0	0	0	0	0	0	1	1	0	0	0	1	1	1	1	1	1	1	0	0	0	0	0	0	0	0	0
K01434	pac	16	0.29	penicillin G amidase [EC:3.5.1.11]		map00311 Penicillin and cephalosporin biosynthesis,map01110 Biosynthesis of secondary metabolites	0	0	0	0	1	0	0	0	0	1	1	0	1	1	1	1	1	1	0	0	0	0	0	0	0	0	0	1	1	1	1	1	1	1	0	0	0	0	0	0	0	0	0
K01436	yhaA	85	1.54	amidohydrolase [EC:3.5.1.-]			0	0	0	1	1	0	0	1	1	1	1	1	0	1	1	1	1	1	1	1	1	1	0	0	0	0	1	1	1	1	1	1	1	1	0	0	0	0	0	0	1	1	1
K01438	argE	25	0.45	acetylornithine deacetylase [EC:3.5.1.16]	Ornithine biosynthesis, glutamate => ornithine	map00220 Arginine biosynthesis,map01100 Metabolic pathways,map01110 Biosynthesis of secondary metabolites,map01210 2-Oxocarboxylic acid metabolism,map01230 Biosynthesis of amino acids	0	0	0	1	1	0	0	0	0	0	0	0	0	0	0	0	0	0	0	0	0	1	0	0	1	1	0	0	0	0	0	0	0	0	0	0	0	0	0	0	1	1	1
K01439	dapE	112	2.02	succinyl-diaminopimelate desuccinylase [EC:3.5.1.18]	Lysine biosynthesis, succinyl-DAP pathway, aspartate => lysine	map00300 Lysine biosynthesis,map01100 Metabolic pathways,map01120 Microbial metabolism in diverse environments,map01230 Biosynthesis of amino acids	1	0	0	1	1	1	1	1	1	1	1	1	1	1	1	1	1	1	1	1	1	1	1	1	1	1	0	1	1	1	1	1	1	1	1	1	1	1	1	1	1	1	1
K01442	cbh	6	0.11	choloylglycine hydrolase [EC:3.5.1.24]		map00120 Primary bile acid biosynthesis,map00121 Secondary bile acid biosynthesis,map01100 Metabolic pathways	0	0	0	0	0	0	0	0	0	0	0	0	0	0	0	0	0	0	0	0	0	0	0	0	0	0	0	1	0	0	0	0	0	0	0	0	0	0	0	0	0	0	0
K01443	nagA, AMDHD2	92	1.66	N-acetylglucosamine-6-phosphate deacetylase [EC:3.5.1.25]		map00520 Amino sugar and nucleotide sugar metabolism,map01100 Metabolic pathways	1	1	1	1	0	1	1	1	1	1	1	1	1	1	1	1	1	1	1	1	1	1	1	1	1	1	1	1	1	1	1	1	1	1	0	0	0	0	0	0	0	0	0
K01444	AGA, aspG	3	0.05	N4-(beta-N-acetylglucosaminyl)-L-asparaginase [EC:3.5.1.26]		map00511 Other glycan degradation,map04142 Lysosome	0	0	0	0	0	0	0	0	0	0	0	0	0	0	0	0	0	0	1	1	1	0	0	0	0	0	0	0	0	0	0	0	0	0	0	0	0	0	0	0	0	0	0
K01447	xlyAB	81	1.46	N-acetylmuramoyl-L-alanine amidase [EC:3.5.1.28]			0	0	0	0	0	0	0	1	1	1	1	1	1	1	1	1	1	1	0	0	1	0	1	0	1	1	1	0	1	1	1	1	1	1	0	0	0	0	0	0	1	1	1
K01448	amiABC	107	1.93	N-acetylmuramoyl-L-alanine amidase [EC:3.5.1.28]		map01503 Cationic antimicrobial peptide (CAMP) resistance	1	0	0	1	1	0	0	1	1	1	1	1	1	1	1	1	1	1	1	1	1	1	1	1	1	1	1	1	0	0	0	0	0	0	1	1	1	1	1	1	1	1	1
K01449	cwlJ, sleB	6	0.11	N-acetylmuramoyl-L-alanine amidase [EC:3.5.1.28]			0	0	0	1	0	0	0	0	0	0	0	0	0	0	0	0	0	0	0	0	0	1	0	0	1	0	0	1	0	0	0	0	0	0	0	0	1	0	0	0	0	0	0
K01451	hipO	1	0.02	hippurate hydrolase [EC:3.5.1.32]		map01100 Metabolic pathways	0	0	0	0	1	0	0	0	0	0	0	0	0	0	0	0	0	0	0	0	0	0	0	0	0	0	0	0	0	0	0	0	0	0	0	0	0	0	0	0	0	0	0
K01452	E3.5.1.41	5	0.09	chitin deacetylase [EC:3.5.1.41]		map00520 Amino sugar and nucleotide sugar metabolism,map01100 Metabolic pathways	0	0	0	1	1	0	0	1	1	0	0	0	0	0	0	0	0	0	0	0	0	0	0	0	0	0	1	0	0	0	0	0	0	0	0	0	0	0	0	0	0	0	0
K01457	atzF	23	0.42	allophanate hydrolase [EC:3.5.1.54]		map00220 Arginine biosynthesis,map00791 Atrazine degradation,map01100 Metabolic pathways,map01120 Microbial metabolism in diverse environments	0	0	0	1	1	1	1	1	1	0	0	0	0	0	0	0	0	0	0	0	0	0	0	1	0	0	0	0	0	0	0	0	0	0	0	1	0	0	0	0	0	0	0
K01458	hutG	1	0.02	N-formylglutamate deformylase [EC:3.5.1.68]	Histidine degradation, histidine => N-formiminoglutamate => glutamate	map00340 Histidine metabolism,map00630 Glyoxylate and dicarboxylate metabolism,map01100 Metabolic pathways	0	0	0	0	1	0	0	0	0	0	0	0	0	0	0	0	0	0	0	0	0	0	0	0	0	0	0	0	0	0	0	0	0	0	0	0	0	0	0	0	0	0	0
K01459	E3.5.1.77	7	0.13	N-carbamoyl-D-amino-acid hydrolase [EC:3.5.1.77]			0	0	0	0	1	0	0	0	0	0	0	0	0	0	0	0	0	0	0	0	0	0	0	0	0	0	0	0	0	0	0	0	0	0	1	1	1	1	1	1	0	0	0
K01460	gsp	14	0.25	glutathionylspermidine amidase/synthetase [EC:3.5.1.78 6.3.1.8]		map00480 Glutathione metabolism,map01100 Metabolic pathways	0	0	0	0	0	0	0	0	0	0	0	0	0	0	0	0	0	0	0	0	0	1	1	1	1	0	0	0	0	0	0	0	0	0	0	0	0	0	0	0	0	0	0
K01461	E3.5.1.82	1	0.02	N-acyl-D-glutamate deacylase [EC:3.5.1.82]			0	0	0	0	1	0	0	0	0	0	0	0	0	0	0	0	0	0	0	0	0	0	0	0	0	0	0	0	0	0	0	0	0	0	0	0	0	0	0	0	0	0	0
K01462	PDF, def	126	2.28	peptide deformylase [EC:3.5.1.88]			1	1	1	1	1	1	1	1	1	1	1	1	1	1	1	1	1	1	1	1	1	1	1	1	1	1	1	1	1	1	1	1	1	1	1	1	1	1	1	1	1	1	1
K01463	bshB1	7	0.13	N-acetylglucosamine malate deacetylase 1 [EC:3.5.1.-]			0	0	0	1	0	0	0	0	0	0	0	0	0	0	0	0	0	0	0	0	0	0	0	0	0	0	0	0	1	1	1	1	1	1	0	0	0	0	0	0	0	0	0
K01464	DPYS, dht, hydA	4	0.07	dihydropyrimidinase [EC:3.5.2.2]	Pyrimidine degradation, uracil => beta-alanine, thymine => 3-aminoisobutanoate	map00240 Pyrimidine metabolism,map00410 beta-Alanine metabolism,map00770 Pantothenate and CoA biosynthesis,map00983 Drug metabolism - other enzymes,map01100 Metabolic pathways	0	0	0	0	0	0	0	0	0	0	0	0	0	0	0	0	0	0	0	0	0	0	0	0	0	0	1	0	0	0	0	0	0	0	0	0	0	0	0	0	0	0	0
K01465	URA4, pyrC	114	2.06	dihydroorotase [EC:3.5.2.3]	De novo pyrimidine biosynthesis, glutamine (+ PRPP) => UMP	map00240 Pyrimidine metabolism,map01100 Metabolic pathways,map01240 Biosynthesis of cofactors	1	1	1	1	1	1	1	1	1	1	1	1	1	1	1	1	1	1	0	0	0	0	0	0	0	0	1	1	0	0	1	0	0	1	1	1	1	1	1	1	1	1	1
K01466	allB	1	0.02	allantoinase [EC:3.5.2.5]	Purine degradation, xanthine => urea	map00230 Purine metabolism,map01100 Metabolic pathways,map01120 Microbial metabolism in diverse environments	0	0	0	1	0	0	0	0	0	0	0	0	0	0	0	0	0	0	0	0	0	0	0	0	0	0	0	0	0	0	0	0	0	0	0	0	0	0	0	0	0	0	0
K01467	ampC	53	0.96	beta-lactamase class C [EC:3.5.2.6]		map01501 beta-Lactam resistance,map02020 Two-component system	0	0	0	0	1	0	0	0	0	0	0	0	0	0	0	0	0	0	0	0	0	0	0	0	0	0	0	0	0	0	0	0	0	0	0	0	0	0	0	0	0	0	0
K01468	hutI, AMDHD1	48	0.87	imidazolonepropionase [EC:3.5.2.7]	Histidine degradation, histidine => N-formiminoglutamate => glutamate	map00340 Histidine metabolism,map01100 Metabolic pathways	1	0	0	0	1	1	1	1	1	0	0	0	0	0	0	0	0	0	0	0	0	0	0	0	0	0	0	1	1	1	1	1	1	1	0	0	0	0	0	0	1	1	1
K01469	OPLAH, OXP1, oplAH	15	0.27	5-oxoprolinase (ATP-hydrolysing) [EC:3.5.2.9]		map00480 Glutathione metabolism,map01100 Metabolic pathways	0	0	0	1	1	1	1	0	0	0	0	0	0	0	0	0	0	0	0	0	0	0	0	0	0	0	0	1	0	0	0	0	0	0	0	0	0	0	0	0	0	0	0
K01470	E3.5.2.10	3	0.05	creatinine amidohydrolase [EC:3.5.2.10]		map00330 Arginine and proline metabolism,map01100 Metabolic pathways	0	0	0	1	0	0	0	0	0	0	0	0	0	0	0	0	0	0	0	0	0	0	0	0	0	0	0	0	0	0	1	0	0	0	0	0	0	0	0	0	0	0	0
K01473	hyuA	2	0.04	N-methylhydantoinase A [EC:3.5.2.14]		map00330 Arginine and proline metabolism,map01100 Metabolic pathways	0	0	0	0	0	1	1	0	0	0	0	0	0	0	0	0	0	0	0	0	0	0	0	0	0	0	0	0	0	0	0	0	0	0	0	0	0	0	0	0	0	0	0
K01474	hyuB	1	0.02	N-methylhydantoinase B [EC:3.5.2.14]		map00330 Arginine and proline metabolism,map01100 Metabolic pathways	0	0	0	0	1	0	0	0	0	0	0	0	0	0	0	0	0	0	0	0	0	0	0	0	0	0	0	0	0	0	0	0	0	0	0	0	0	0	0	0	0	0	0
K01476	E3.5.3.1, rocF, arg	9	0.16	arginase [EC:3.5.3.1]	Urea cycle	map00220 Arginine biosynthesis,map00330 Arginine and proline metabolism,map01100 Metabolic pathways,map01110 Biosynthesis of secondary metabolites,map01230 Biosynthesis of amino acids,map05146 Amoebiasis	0	1	0	1	1	0	0	1	1	0	0	0	0	0	0	0	0	0	0	0	0	0	0	0	0	0	0	1	0	0	0	0	0	0	0	0	0	0	0	0	0	0	0
K01478	arcA	34	0.61	arginine deiminase [EC:3.5.3.6]		map00220 Arginine biosynthesis,map01100 Metabolic pathways,map01110 Biosynthesis of secondary metabolites	0	1	1	0	0	1	1	0	0	0	0	0	0	0	0	0	0	0	0	0	0	0	0	0	0	0	0	0	0	0	0	0	0	0	0	0	0	0	0	0	0	0	0
K01479	hutG	38	0.69	formiminoglutamase [EC:3.5.3.8]	Histidine degradation, histidine => N-formiminoglutamate => glutamate	map00340 Histidine metabolism,map01100 Metabolic pathways	0	0	0	0	0	0	0	1	1	0	0	0	0	0	0	0	0	0	1	1	1	0	0	0	0	0	0	1	1	1	1	1	1	1	0	0	0	0	0	0	0	0	0
K01480	speB	19	0.34	agmatinase [EC:3.5.3.11]	Polyamine biosynthesis, arginine => agmatine => putrescine => spermidine	map00330 Arginine and proline metabolism,map01100 Metabolic pathways	0	1	0	1	1	0	0	1	1	0	0	0	0	0	0	0	0	0	0	0	0	0	0	0	0	0	1	1	1	1	1	1	1	1	0	0	0	0	0	0	0	0	0
K01481	E3.5.3.15	2	0.04	protein-arginine deiminase [EC:3.5.3.15]			0	0	0	0	0	0	0	0	0	0	0	0	0	0	0	0	0	0	0	0	0	0	0	0	0	0	0	0	0	0	0	0	0	0	0	0	0	0	0	0	0	0	0
K01482	DDAH, ddaH	2	0.04	dimethylargininase [EC:3.5.3.18]			0	0	0	0	0	0	0	0	0	0	0	0	0	0	0	0	0	0	0	0	0	0	0	0	0	0	0	0	0	0	0	0	0	0	0	0	0	0	0	0	0	0	0
K01483	allA	1	0.02	ureidoglycolate lyase [EC:4.3.2.3]		map00230 Purine metabolism,map01100 Metabolic pathways	0	0	0	0	1	0	0	0	0	0	0	0	0	0	0	0	0	0	0	0	0	0	0	0	0	0	0	0	0	0	0	0	0	0	0	0	0	0	0	0	0	0	0
K01485	codA	110	1.99	cytosine/creatinine deaminase [EC:3.5.4.1 3.5.4.21]		map00240 Pyrimidine metabolism,map00330 Arginine and proline metabolism,map01100 Metabolic pathways,map01232 Nucleotide metabolism	1	1	1	1	1	1	1	0	0	1	1	1	1	1	1	1	1	1	0	0	0	1	1	1	1	1	0	1	1	1	1	1	1	1	1	1	1	1	1	1	1	1	1
K01486	ade	4	0.07	adenine deaminase [EC:3.5.4.2]		map00230 Purine metabolism,map01100 Metabolic pathways,map01232 Nucleotide metabolism	0	0	0	1	0	0	0	0	0	0	0	0	0	0	0	0	0	0	0	0	0	0	0	0	0	0	0	0	0	0	0	0	0	0	0	0	0	0	0	0	0	0	0
K01487	guaD, GDA	34	0.61	guanine deaminase [EC:3.5.4.3]	Guanine ribonucleotide degradation, GMP => Urate	map00230 Purine metabolism,map01100 Metabolic pathways,map01232 Nucleotide metabolism	0	0	0	1	1	0	0	0	0	1	1	1	1	1	1	1	1	1	0	0	0	1	1	1	1	1	0	0	0	0	0	0	0	0	1	1	1	1	1	1	1	1	1
K01488	add, ADA	46	0.83	adenosine deaminase [EC:3.5.4.4]	Adenine ribonucleotide degradation, AMP => Urate	map00230 Purine metabolism,map01100 Metabolic pathways,map01232 Nucleotide metabolism,map05340 Primary immunodeficiency	1	1	1	0	1	1	1	0	0	0	0	0	0	0	0	0	0	0	0	0	0	0	0	0	0	0	0	1	1	1	1	1	1	1	1	1	1	1	1	1	0	0	0
K01489	cdd, CDA	126	2.28	cytidine deaminase [EC:3.5.4.5]		map00240 Pyrimidine metabolism,map00983 Drug metabolism - other enzymes,map01100 Metabolic pathways,map01232 Nucleotide metabolism	1	1	1	1	1	1	1	1	1	1	1	1	1	1	1	1	1	1	1	1	1	1	1	1	1	1	1	1	1	1	1	1	1	1	1	1	1	1	1	1	1	1	1
K01491	folD	126	2.28	methylenetetrahydrofolate dehydrogenase (NADP+) / methenyltetrahydrofolate cyclohydrolase [EC:1.5.1.5 3.5.4.9]	C1-unit interconversion, prokaryotes	map00670 One carbon pool by folate,map00720 Carbon fixation pathways in prokaryotes,map01100 Metabolic pathways,map01120 Microbial metabolism in diverse environments,map01200 Carbon metabolism,map01240 Biosynthesis of cofactors	1	1	1	1	1	1	1	1	1	1	1	1	1	1	1	1	1	1	1	1	1	1	1	1	1	1	1	1	1	1	1	1	1	1	1	1	1	1	1	1	1	1	1
K01493	comEB	90	1.63	dCMP deaminase [EC:3.5.4.12]		map00240 Pyrimidine metabolism,map01100 Metabolic pathways,map01232 Nucleotide metabolism	0	0	0	1	0	1	1	1	1	1	1	1	1	1	1	1	1	1	1	1	1	0	0	0	0	0	1	0	0	0	0	0	0	0	0	0	0	0	0	0	1	1	1
K01494	dcd	36	0.65	dCTP deaminase [EC:3.5.4.13]		map00240 Pyrimidine metabolism,map01100 Metabolic pathways,map01232 Nucleotide metabolism	1	1	1	0	1	0	0	0	0	0	0	0	0	0	0	0	0	0	0	0	0	1	1	1	1	1	0	1	1	1	1	1	1	1	1	1	1	1	1	1	0	0	0
K01495	GCH1, folE	121	2.19	GTP cyclohydrolase IA [EC:3.5.4.16]	Tetrahydrofolate biosynthesis, GTP => THF	map00790 Folate biosynthesis,map01100 Metabolic pathways,map01240 Biosynthesis of cofactors	1	1	1	1	1	1	1	1	1	1	1	1	1	1	1	1	1	1	0	0	0	1	1	1	1	1	1	1	1	1	1	1	1	1	1	1	1	1	1	1	1	1	1
K01496	hisI	49	0.89	phosphoribosyl-AMP cyclohydrolase [EC:3.5.4.19]	Histidine biosynthesis, PRPP => histidine	map00340 Histidine metabolism,map01100 Metabolic pathways,map01110 Biosynthesis of secondary metabolites,map01230 Biosynthesis of amino acids	0	1	1	1	1	1	1	0	0	0	0	0	0	0	0	0	0	0	0	0	0	0	0	0	0	1	1	1	1	1	1	1	1	1	1	1	1	1	1	1	0	0	0
K01497	ribA, RIB1	65	1.18	GTP cyclohydrolase II [EC:3.5.4.25]	Riboflavin biosynthesis, plants and bacteria, GTP => riboflavin/FMN/FAD	map00740 Riboflavin metabolism,map00790 Folate biosynthesis,map01100 Metabolic pathways,map01110 Biosynthesis of secondary metabolites,map01240 Biosynthesis of cofactors,map02024 Quorum sensing	0	1	1	1	1	1	1	0	0	0	0	0	0	0	0	0	0	0	0	0	0	1	1	1	1	1	0	1	1	1	1	1	1	1	1	1	1	1	1	1	0	0	0
K01498	ribD1	46	0.83	diaminohydroxyphosphoribosylaminopyrimidine deaminase [EC:3.5.4.26]	Riboflavin biosynthesis, plants and bacteria, GTP => riboflavin/FMN/FAD	map00740 Riboflavin metabolism,map01100 Metabolic pathways,map01110 Biosynthesis of secondary metabolites,map01240 Biosynthesis of cofactors	0	1	1	1	0	1	1	1	1	1	1	1	0	0	0	0	0	0	0	0	0	1	0	0	1	1	1	1	1	1	1	1	1	1	0	0	0	0	0	0	0	0	0
K01501	E3.5.5.1	7	0.13	nitrilase [EC:3.5.5.1]		map00380 Tryptophan metabolism,map00460 Cyanoamino acid metabolism,map00627 Aminobenzoate degradation,map00643 Styrene degradation,map00910 Nitrogen metabolism,map01100 Metabolic pathways,map01120 Microbial metabolism in diverse environments	0	0	0	0	1	0	0	0	0	0	0	0	0	0	0	0	0	0	0	0	0	0	0	0	0	0	0	0	0	0	0	0	0	0	1	1	1	1	1	1	0	0	0
K01507	ppa	51	0.92	inorganic pyrophosphatase [EC:3.6.1.1]		map00190 Oxidative phosphorylation	1	1	1	0	1	1	1	1	1	0	0	0	0	0	0	0	0	0	0	0	0	1	1	1	1	1	0	1	1	1	1	1	1	1	1	1	1	1	1	1	1	1	1
K01512	acyP	75	1.36	acylphosphatase [EC:3.6.1.7]		map00620 Pyruvate metabolism,map00627 Aminobenzoate degradation,map01100 Metabolic pathways,map01120 Microbial metabolism in diverse environments	0	1	1	1	1	0	0	0	0	0	0	0	0	0	0	0	0	0	1	1	1	1	1	1	1	1	0	0	0	0	0	0	0	0	0	0	0	0	0	0	0	0	0
K01515	nudF	126	2.28	ADP-ribose pyrophosphatase [EC:3.6.1.13 3.6.1.-]		map00230 Purine metabolism,map00740 Riboflavin metabolism,map01100 Metabolic pathways	1	1	1	1	1	1	1	1	1	1	1	1	1	1	1	1	1	1	1	1	1	1	1	1	1	1	1	1	1	1	1	1	1	1	1	1	1	1	1	1	1	1	1
K01518	NUDT2	8	0.14	bis(5'-nucleosidyl)-tetraphosphatase [EC:3.6.1.17]		map00230 Purine metabolism,map00240 Pyrimidine metabolism,map01100 Metabolic pathways	0	0	0	0	1	0	0	0	0	0	0	0	0	0	0	0	0	0	0	0	0	0	0	0	0	0	0	0	1	1	1	1	1	1	0	0	0	0	0	0	0	0	0
K01520	dut, DUT	104	1.88	dUTP pyrophosphatase [EC:3.6.1.23]	Pyrimidine deoxyribonucleotide biosynthesis, UDP => dTTP	map00240 Pyrimidine metabolism,map00983 Drug metabolism - other enzymes,map01100 Metabolic pathways,map01232 Nucleotide metabolism	0	0	0	0	1	1	1	1	1	0	0	0	0	0	0	1	0	1	1	1	1	1	1	1	1	1	0	1	1	1	1	1	1	1	1	1	1	1	1	1	1	1	1
K01523	hisE	49	0.89	phosphoribosyl-ATP pyrophosphohydrolase [EC:3.6.1.31]	Histidine biosynthesis, PRPP => histidine	map00340 Histidine metabolism,map01100 Metabolic pathways,map01110 Biosynthesis of secondary metabolites,map01230 Biosynthesis of amino acids	0	1	1	1	1	1	1	0	0	0	0	0	0	0	0	0	0	0	0	0	0	0	0	0	0	1	1	1	1	1	1	1	1	1	1	1	1	1	1	1	0	0	0
K01524	ppx-gppA	62	1.12	exopolyphosphatase / guanosine-5'-triphosphate,3'-diphosphate pyrophosphatase [EC:3.6.1.11 3.6.1.40]		map00230 Purine metabolism,map01100 Metabolic pathways	1	1	1	1	1	1	1	1	1	0	0	0	0	0	0	0	0	0	0	0	0	1	1	1	1	1	0	1	1	1	1	1	1	1	1	1	1	1	1	1	1	1	1
K01525	apaH	13	0.24	bis(5'-nucleosyl)-tetraphosphatase (symmetrical) [EC:3.6.1.41]		map00230 Purine metabolism,map01100 Metabolic pathways	0	0	0	1	1	0	0	0	0	0	0	0	0	0	0	0	0	0	0	0	0	1	1	1	1	1	0	0	0	0	0	0	0	0	1	1	1	1	1	1	0	0	0
K01531	mgtA, mgtB	49	0.89	P-type Mg2+ transporter [EC:7.2.2.14]			0	0	0	0	0	0	0	0	0	0	0	0	0	0	0	0	0	0	1	1	1	0	0	0	0	0	0	0	0	0	0	0	0	0	0	0	0	0	0	0	0	0	0
K01533	copB	92	1.66	P-type Cu2+ transporter [EC:7.2.2.9]			0	1	0	1	1	0	0	1	1	1	1	1	1	1	1	1	1	1	1	1	1	0	1	1	0	0	1	1	1	0	1	1	1	1	1	1	1	1	1	1	1	1	1
K01534	zntA	47	0.85	Zn2+/Cd2+-exporting ATPase [EC:7.2.2.12 7.2.2.21]			0	1	1	1	1	0	0	1	1	1	1	1	1	1	1	1	1	1	1	1	1	0	0	0	0	0	1	1	1	1	1	1	1	1	0	0	0	0	0	0	1	1	1
K01537	ATP2C	69	1.25	P-type Ca2+ transporter type 2C [EC:7.2.2.10]			0	0	0	1	1	0	0	1	1	0	0	0	0	1	1	1	1	1	1	1	1	0	0	0	0	0	1	0	0	0	0	0	0	0	0	0	0	0	0	0	1	1	1
K01539	ATP1A	9	0.16	sodium/potassium-transporting ATPase subunit alpha [EC:7.2.2.13]		map04022 cGMP-PKG signaling pathway,map04024 cAMP signaling pathway,map04260 Cardiac muscle contraction,map04261 Adrenergic signaling in cardiomyocytes,map04911 Insulin secretion,map04918 Thyroid hormone synthesis,map04919 Thyroid hormone signaling pathway,map04925 Aldosterone synthesis and secretion,map04960 Aldosterone-regulated sodium reabsorption,map04961 Endocrine and other factor-regulated …	0	0	0	0	0	0	0	0	0	0	0	0	0	0	0	0	0	0	0	0	0	0	0	0	0	0	0	0	0	0	0	0	0	0	0	0	0	0	0	0	0	0	0
K01546	kdpA	8	0.14	potassium-transporting ATPase potassium-binding subunit		map02020 Two-component system	0	0	0	0	1	1	1	0	0	0	0	0	0	0	0	0	0	0	0	0	0	0	0	0	0	0	0	1	0	0	0	0	0	0	0	0	0	0	0	0	0	0	0
K01547	kdpB	8	0.14	potassium-transporting ATPase ATP-binding subunit [EC:7.2.2.6]		map02020 Two-component system	0	0	0	0	1	1	1	0	0	0	0	0	0	0	0	0	0	0	0	0	0	0	0	0	0	0	0	1	0	0	0	0	0	0	0	0	0	0	0	0	0	0	0
K01548	kdpC	8	0.14	potassium-transporting ATPase KdpC subunit		map02020 Two-component system	0	0	0	0	1	1	1	0	0	0	0	0	0	0	0	0	0	0	0	0	0	0	0	0	0	0	0	1	0	0	0	0	0	0	0	0	0	0	0	0	0	0	0
K01551	arsA, ASNA1, GET3	4	0.07	arsenite/tail-anchored protein-transporting ATPase [EC:7.3.2.7 7.3.-.-]			0	0	0	0	0	0	0	1	0	0	0	0	0	0	0	0	0	0	0	0	0	0	0	0	0	0	0	0	0	0	0	0	0	0	0	0	0	0	0	0	0	0	0
K01555	FAH, fahA	1	0.02	fumarylacetoacetase [EC:3.7.1.2]	Tyrosine degradation, tyrosine => homogentisate	map00350 Tyrosine metabolism,map00643 Styrene degradation,map01100 Metabolic pathways,map01120 Microbial metabolism in diverse environments	0	0	0	0	1	0	0	0	0	0	0	0	0	0	0	0	0	0	0	0	0	0	0	0	0	0	0	0	0	0	0	0	0	0	0	0	0	0	0	0	0	0	0
K01556	KYNU, kynU	2	0.04	kynureninase [EC:3.7.1.3]	Tryptophan metabolism, tryptophan => kynurenine => 2-aminomuconate	map00380 Tryptophan metabolism,map01100 Metabolic pathways,map01240 Biosynthesis of cofactors	0	0	0	0	1	0	0	0	0	0	0	0	0	0	0	0	0	0	0	0	0	0	0	0	0	0	0	1	0	0	0	0	0	0	0	0	0	0	0	0	0	0	0
K01560	E3.8.1.2	80	1.45	2-haloacid dehalogenase [EC:3.8.1.2]		map00361 Chlorocyclohexane and chlorobenzene degradation,map00625 Chloroalkane and chloroalkene degradation,map01100 Metabolic pathways,map01120 Microbial metabolism in diverse environments	0	1	1	1	1	0	0	0	0	1	1	1	1	1	1	1	1	1	1	1	1	1	0	0	1	1	1	0	1	1	1	1	1	1	0	0	0	0	0	0	0	0	0
K01561	dehH	2	0.04	haloacetate dehalogenase [EC:3.8.1.3]		map00361 Chlorocyclohexane and chlorobenzene degradation,map00625 Chloroalkane and chloroalkene degradation,map01100 Metabolic pathways,map01120 Microbial metabolism in diverse environments	0	0	0	0	1	0	0	0	0	0	0	0	0	0	0	0	0	0	0	0	0	0	0	0	0	0	0	1	0	0	0	0	0	0	0	0	0	0	0	0	0	0	0
K01563	dhaA	60	1.08	haloalkane dehalogenase [EC:3.8.1.5]		map00361 Chlorocyclohexane and chlorobenzene degradation,map00625 Chloroalkane and chloroalkene degradation,map01100 Metabolic pathways,map01120 Microbial metabolism in diverse environments	1	1	1	0	1	1	1	0	0	1	1	1	1	1	1	1	1	1	0	0	0	1	1	1	1	1	0	1	1	1	1	1	1	1	1	1	1	1	1	1	1	1	1
K01567	pdaA	1	0.02	peptidoglycan-N-acetylmuramic acid deacetylase [EC:3.5.1.-]			0	0	0	1	0	0	0	0	0	0	0	0	0	0	0	0	0	0	0	0	0	0	0	0	0	0	0	0	0	0	0	0	0	0	0	0	0	0	0	0	0	0	0
K01571	oadA	86	1.55	oxaloacetate decarboxylase (Na+ extruding) subunit alpha [EC:7.2.4.2]		map00620 Pyruvate metabolism,map01100 Metabolic pathways	0	0	0	1	0	1	1	1	1	0	0	0	0	0	0	0	0	0	1	1	1	1	1	1	1	1	1	0	0	0	0	0	0	0	0	0	0	0	0	0	1	1	1
K01573	oadG	5	0.09	oxaloacetate decarboxylase (Na+ extruding) subunit gamma		map00620 Pyruvate metabolism,map01100 Metabolic pathways	0	0	0	0	0	0	0	0	0	0	0	0	0	0	0	0	0	0	0	0	0	1	1	1	1	1	0	0	0	0	0	0	0	0	0	0	0	0	0	0	0	0	0
K01575	alsD, budA, aldC	68	1.23	acetolactate decarboxylase [EC:4.1.1.5]		map00650 Butanoate metabolism,map00660 C5-Branched dibasic acid metabolism,map01110 Biosynthesis of secondary metabolites	0	0	0	0	0	0	0	0	0	1	1	1	0	1	1	1	1	1	0	0	0	0	0	0	0	0	0	0	0	0	0	0	0	0	0	0	0	0	0	0	0	0	0
K01577	oxc	2	0.04	oxalyl-CoA decarboxylase [EC:4.1.1.8]		map00630 Glyoxylate and dicarboxylate metabolism,map01100 Metabolic pathways	0	0	0	0	0	1	1	0	0	0	0	0	0	0	0	0	0	0	0	0	0	0	0	0	0	0	0	0	0	0	0	0	0	0	0	0	0	0	0	0	0	0	0
K01578	MLYCD	1	0.02	malonyl-CoA decarboxylase [EC:4.1.1.9]		map00410 beta-Alanine metabolism,map00640 Propanoate metabolism,map01100 Metabolic pathways,map04146 Peroxisome,map04152 AMPK signaling pathway,map04936 Alcoholic liver disease	0	0	0	0	1	0	0	0	0	0	0	0	0	0	0	0	0	0	0	0	0	0	0	0	0	0	0	0	0	0	0	0	0	0	0	0	0	0	0	0	0	0	0
K01579	panD	44	0.80	aspartate 1-decarboxylase [EC:4.1.1.11]	Pantothenate biosynthesis, valine/L-aspartate => pantothenate	map00410 beta-Alanine metabolism,map00770 Pantothenate and CoA biosynthesis,map01100 Metabolic pathways,map01110 Biosynthesis of secondary metabolites,map01240 Biosynthesis of cofactors	1	1	1	1	1	0	0	0	0	0	0	0	0	0	0	0	0	0	0	0	0	0	0	0	0	0	0	0	1	1	1	1	1	1	1	1	1	1	1	1	1	1	1
K01580	E4.1.1.15, gadB, gadA, GAD	3	0.05	glutamate decarboxylase [EC:4.1.1.15]	GABA (gamma-Aminobutyrate) shunt	map00250 Alanine, aspartate and glutamate metabolism,map00410 beta-Alanine metabolism,map00430 Taurine and hypotaurine metabolism,map00650 Butanoate metabolism,map01100 Metabolic pathways,map01110 Biosynthesis of secondary metabolites,map01120 Microbial metabolism in diverse environments,map02024 Quorum sensing,map04727 GABAergic synapse,map04940 Type I diabetes mellitus	0	0	0	1	0	0	0	1	0	0	0	0	0	0	0	0	0	0	0	0	0	0	0	0	0	0	0	1	0	0	0	0	0	0	0	0	0	0	0	0	0	0	0
K01581	E4.1.1.17, ODC1, speC, speF	22	0.40	ornithine decarboxylase [EC:4.1.1.17]	Polyamine biosynthesis, arginine => ornithine => putrescine	map00330 Arginine and proline metabolism,map00480 Glutathione metabolism,map01100 Metabolic pathways,map01110 Biosynthesis of secondary metabolites	0	0	0	1	0	0	0	0	0	1	1	1	1	1	1	1	1	1	0	0	0	0	1	1	0	0	0	0	0	0	0	0	0	0	0	0	0	0	0	0	0	0	0
K01582	E4.1.1.18, ldcC, cadA	8	0.14	lysine decarboxylase [EC:4.1.1.18]		map00310 Lysine degradation,map00960 Tropane, piperidine and pyridine alkaloid biosynthesis,map01100 Metabolic pathways,map01110 Biosynthesis of secondary metabolites,map01120 Microbial metabolism in diverse environments	0	0	0	1	0	0	0	1	1	0	0	0	0	0	0	0	0	0	0	0	0	0	0	0	0	0	0	0	0	0	0	0	0	0	0	0	0	0	0	0	0	0	0
K01583	E4.1.1.19	6	0.11	arginine decarboxylase [EC:4.1.1.19]	Polyamine biosynthesis, arginine => agmatine => putrescine => spermidine	map00330 Arginine and proline metabolism,map01100 Metabolic pathways	0	0	0	1	0	0	0	0	0	0	0	0	0	0	0	0	0	0	0	0	0	0	0	0	0	0	0	0	0	0	0	0	0	0	0	0	0	0	0	0	0	0	0
K01584	adiA	3	0.05	arginine decarboxylase [EC:4.1.1.19]	Polyamine biosynthesis, arginine => agmatine => putrescine => spermidine	map00330 Arginine and proline metabolism,map01100 Metabolic pathways	0	0	0	1	1	0	0	0	0	0	0	0	0	0	0	0	0	0	0	0	0	0	0	0	0	0	0	0	0	0	0	0	0	0	0	0	0	0	0	0	0	0	0
K01585	speA	52	0.94	arginine decarboxylase [EC:4.1.1.19]	Polyamine biosynthesis, arginine => agmatine => putrescine => spermidine	map00330 Arginine and proline metabolism,map01100 Metabolic pathways	0	0	0	1	1	0	0	1	1	1	1	1	0	1	1	1	1	1	0	0	0	0	1	1	0	0	1	0	0	0	0	0	0	0	0	0	0	0	0	0	1	1	1
K01586	lysA	119	2.15	diaminopimelate decarboxylase [EC:4.1.1.20]	Lysine biosynthesis, succinyl-DAP pathway, aspartate => lysine	map00300 Lysine biosynthesis,map00470 D-Amino acid metabolism,map01100 Metabolic pathways,map01110 Biosynthesis of secondary metabolites,map01120 Microbial metabolism in diverse environments,map01230 Biosynthesis of amino acids	1	1	1	1	1	1	1	1	1	1	1	1	0	1	1	1	1	1	0	0	0	1	1	1	1	1	1	1	1	1	1	1	1	1	1	0	1	1	1	1	1	1	1
K01587	PAICS	77	1.39	phosphoribosylaminoimidazole carboxylase / phosphoribosylaminoimidazole-succinocarboxamide synthase [EC:4.1.1.21 6.3.2.6]	De novo purine biosynthesis, PRPP + glutamine => IMP	map00230 Purine metabolism,map01100 Metabolic pathways,map01110 Biosynthesis of secondary metabolites	0	0	0	1	0	0	0	1	1	1	1	1	1	1	1	1	1	1	0	0	0	0	0	0	0	0	1	0	0	0	0	0	0	0	0	0	0	0	0	0	0	0	0
K01588	purE	122	2.21	5-(carboxyamino)imidazole ribonucleotide mutase [EC:5.4.99.18]	De novo purine biosynthesis, PRPP + glutamine => IMP	map00230 Purine metabolism,map01100 Metabolic pathways,map01110 Biosynthesis of secondary metabolites	1	1	1	1	1	1	1	1	1	1	1	1	1	1	1	1	1	1	0	0	0	1	1	1	1	1	1	1	1	1	1	1	1	1	1	1	1	1	1	1	1	1	1
K01589	purK	105	1.90	5-(carboxyamino)imidazole ribonucleotide synthase [EC:6.3.4.18]	De novo purine biosynthesis, PRPP + glutamine => IMP	map00230 Purine metabolism,map01100 Metabolic pathways,map01110 Biosynthesis of secondary metabolites	1	1	1	1	1	1	1	0	0	1	1	1	1	1	1	1	1	1	1	1	1	1	1	1	1	1	0	1	1	1	1	1	1	1	1	1	1	1	1	1	0	0	0
K01590	hdc, HDC	1	0.02	histidine decarboxylase [EC:4.1.1.22]		map00340 Histidine metabolism,map01100 Metabolic pathways,map01110 Biosynthesis of secondary metabolites	0	0	0	0	0	0	0	0	0	0	0	0	0	0	0	0	0	0	0	0	0	0	0	0	0	0	0	0	0	0	0	0	0	0	0	0	0	0	0	0	0	0	0
K01591	pyrF	123	2.22	orotidine-5'-phosphate decarboxylase [EC:4.1.1.23]	De novo pyrimidine biosynthesis, glutamine (+ PRPP) => UMP	map00240 Pyrimidine metabolism,map01100 Metabolic pathways,map01240 Biosynthesis of cofactors	1	1	1	1	1	1	1	1	1	1	1	1	1	1	1	1	1	1	0	0	0	1	1	1	1	1	1	1	1	1	1	1	1	1	1	1	1	1	1	1	1	1	1
K01595	ppc	72	1.30	phosphoenolpyruvate carboxylase [EC:4.1.1.31]	CAM (Crassulacean acid metabolism), dark	map00620 Pyruvate metabolism,map00680 Methane metabolism,map00710 Carbon fixation in photosynthetic organisms,map00720 Carbon fixation pathways in prokaryotes,map01100 Metabolic pathways,map01120 Microbial metabolism in diverse environments,map01200 Carbon metabolism	0	0	0	1	1	0	0	0	0	1	1	1	1	1	1	1	1	1	0	0	0	1	1	1	1	0	1	1	0	0	0	0	0	0	1	1	1	1	1	1	0	0	0
K01596	E4.1.1.32, pckA, PCK	31	0.56	phosphoenolpyruvate carboxykinase (GTP) [EC:4.1.1.32]	Gluconeogenesis, oxaloacetate => fructose-6P	map00010 Glycolysis / Gluconeogenesis,map00020 Citrate cycle (TCA cycle),map00620 Pyruvate metabolism,map01100 Metabolic pathways,map01110 Biosynthesis of secondary metabolites,map01120 Microbial metabolism in diverse environments,map03320 PPAR signaling pathway,map04068 FoxO signaling pathway,map04151 PI3K-Akt signaling pathway,map04152 AMPK signaling pathway,map04910 Insulin signaling pathway,m…	1	1	1	0	1	0	0	0	0	0	0	0	0	0	0	0	0	0	0	0	0	0	0	0	0	0	0	1	1	1	1	1	1	1	0	0	0	0	0	0	0	0	0
K01597	MVD, mvaD	70	1.27	diphosphomevalonate decarboxylase [EC:4.1.1.33]	C5 isoprenoid biosynthesis, mevalonate pathway	map00900 Terpenoid backbone biosynthesis,map01100 Metabolic pathways,map01110 Biosynthesis of secondary metabolites	0	1	1	1	0	0	0	0	0	1	1	1	1	1	1	1	1	1	1	1	1	0	0	0	0	0	1	0	0	0	0	0	0	0	0	0	0	0	0	0	0	0	0
K01598	PPCDC, coaC	82	1.48	phosphopantothenoylcysteine decarboxylase [EC:4.1.1.36]	Coenzyme A biosynthesis, pantothenate => CoA	map00770 Pantothenate and CoA biosynthesis,map01100 Metabolic pathways,map01240 Biosynthesis of cofactors	0	0	0	1	1	0	0	1	1	1	1	1	1	1	1	1	1	1	1	1	1	1	1	1	1	1	1	0	0	0	0	0	0	0	1	1	1	1	1	1	0	0	0
K01599	hemE, UROD	82	1.48	uroporphyrinogen decarboxylase [EC:4.1.1.37]	Heme biosynthesis, plants and bacteria, glutamate => heme	map00860 Porphyrin metabolism,map01100 Metabolic pathways,map01110 Biosynthesis of secondary metabolites,map01240 Biosynthesis of cofactors	1	1	1	1	1	1	1	0	0	0	0	0	0	0	0	0	0	0	0	0	0	1	1	1	1	1	0	1	1	1	1	1	1	1	1	1	1	1	1	1	0	0	0
K01601	rbcL, cbbL	10	0.18	ribulose-bisphosphate carboxylase large chain [EC:4.1.1.39]	Reductive pentose phosphate cycle (Calvin cycle)	map00630 Glyoxylate and dicarboxylate metabolism,map00710 Carbon fixation in photosynthetic organisms,map01100 Metabolic pathways,map01110 Biosynthesis of secondary metabolites,map01120 Microbial metabolism in diverse environments,map01200 Carbon metabolism	0	0	0	0	0	0	0	0	0	0	0	0	0	0	0	0	0	0	0	0	0	0	0	0	0	0	0	0	0	0	0	0	0	0	0	0	0	0	0	0	0	0	0
K01607	pcaC	59	1.07	4-carboxymuconolactone decarboxylase [EC:4.1.1.44]		map00362 Benzoate degradation,map01100 Metabolic pathways,map01120 Microbial metabolism in diverse environments,map01220 Degradation of aromatic compounds	0	1	1	1	1	0	0	0	0	1	1	1	1	1	1	1	1	1	0	0	0	1	1	1	1	1	0	0	1	1	0	1	1	1	1	1	1	1	1	1	1	1	1
K01608	gcl	1	0.02	tartronate-semialdehyde synthase [EC:4.1.1.47]		map00630 Glyoxylate and dicarboxylate metabolism,map01100 Metabolic pathways	0	0	0	0	1	0	0	0	0	0	0	0	0	0	0	0	0	0	0	0	0	0	0	0	0	0	0	0	0	0	0	0	0	0	0	0	0	0	0	0	0	0	0
K01609	trpC	104	1.88	indole-3-glycerol phosphate synthase [EC:4.1.1.48]	Tryptophan biosynthesis, chorismate => tryptophan	map00400 Phenylalanine, tyrosine and tryptophan biosynthesis,map01100 Metabolic pathways,map01110 Biosynthesis of secondary metabolites,map01230 Biosynthesis of amino acids	1	1	1	1	1	1	1	0	0	0	0	0	0	0	0	0	0	0	0	0	0	1	1	1	1	1	1	1	1	1	1	1	1	1	1	1	1	1	1	1	0	0	0
K01610	E4.1.1.49, pckA	65	1.18	phosphoenolpyruvate carboxykinase (ATP) [EC:4.1.1.49]	Gluconeogenesis, oxaloacetate => fructose-6P	map00010 Glycolysis / Gluconeogenesis,map00020 Citrate cycle (TCA cycle),map00620 Pyruvate metabolism,map00710 Carbon fixation in photosynthetic organisms,map01100 Metabolic pathways,map01110 Biosynthesis of secondary metabolites,map01120 Microbial metabolism in diverse environments,map01200 Carbon metabolism	1	1	1	0	1	0	0	1	1	0	0	0	0	0	0	0	0	0	1	1	1	1	1	1	1	1	1	1	1	1	1	1	1	1	0	0	0	0	0	0	1	1	1
K01611	speD, AMD1	20	0.36	S-adenosylmethionine decarboxylase [EC:4.1.1.50]	Methionine salvage pathway	map00270 Cysteine and methionine metabolism,map00330 Arginine and proline metabolism,map01100 Metabolic pathways	0	1	1	1	0	0	0	0	0	0	0	0	0	0	0	0	0	0	0	0	0	0	0	0	0	0	1	0	0	0	0	0	0	0	1	1	1	1	1	1	0	0	0
K01613	psd, PISD	49	0.89	phosphatidylserine decarboxylase [EC:4.1.1.65]	Phosphatidylethanolamine (PE) biosynthesis, PA => PS => PE	map00564 Glycerophospholipid metabolism,map01100 Metabolic pathways,map01110 Biosynthesis of secondary metabolites	0	0	0	1	1	0	0	1	1	1	1	1	1	1	1	1	1	1	0	0	0	1	1	1	1	1	0	0	0	0	0	0	0	0	1	1	1	1	1	1	1	1	1
K01615	gcdA	13	0.24	glutaconyl-CoA decarboxylase subunit alpha [EC:7.2.4.5]		map00362 Benzoate degradation,map00650 Butanoate metabolism,map01100 Metabolic pathways,map01120 Microbial metabolism in diverse environments	0	0	0	0	0	0	0	1	1	0	0	0	0	0	0	0	0	0	0	0	0	0	0	0	0	0	1	0	0	0	0	0	0	0	0	0	0	0	0	0	0	0	0
K01616	kgd	38	0.69	multifunctional 2-oxoglutarate metabolism enzyme [EC:2.2.1.5 4.1.1.71 1.2.4.2 2.3.1.61]	Citrate cycle (TCA cycle, Krebs cycle)	map00020 Citrate cycle (TCA cycle),map00630 Glyoxylate and dicarboxylate metabolism,map01100 Metabolic pathways,map01110 Biosynthesis of secondary metabolites,map01120 Microbial metabolism in diverse environments,map01200 Carbon metabolism	1	1	1	0	1	1	1	0	0	0	0	0	0	0	0	0	0	0	0	0	0	1	1	1	1	1	0	1	1	1	1	1	1	1	1	1	1	1	1	1	0	0	0
K01619	deoC, DERA	110	1.99	deoxyribose-phosphate aldolase [EC:4.1.2.4]		map00030 Pentose phosphate pathway,map01100 Metabolic pathways	1	1	1	1	0	1	1	1	1	1	1	1	1	1	1	1	1	1	1	1	1	1	1	1	1	1	1	1	1	1	1	1	1	1	0	0	0	0	0	0	1	1	1
K01620	ltaE	24	0.43	threonine aldolase [EC:4.1.2.48]		map00260 Glycine, serine and threonine metabolism,map01100 Metabolic pathways,map01110 Biosynthesis of secondary metabolites,map01120 Microbial metabolism in diverse environments,map01230 Biosynthesis of amino acids	1	0	0	1	1	0	0	1	1	0	0	0	0	0	1	1	0	1	0	0	0	0	0	0	0	0	0	1	1	1	1	1	1	1	0	0	0	0	0	0	0	0	0
K01621	xfp, xpk	18	0.33	xylulose-5-phosphate/fructose-6-phosphate phosphoketolase [EC:4.1.2.9 4.1.2.22]		map00030 Pentose phosphate pathway,map00710 Carbon fixation in photosynthetic organisms,map01100 Metabolic pathways,map01120 Microbial metabolism in diverse environments	0	0	0	0	0	0	0	0	0	0	0	0	0	0	0	0	0	0	1	1	1	0	0	0	0	0	0	0	0	0	0	0	0	0	0	0	0	0	0	0	0	0	0
K01623	ALDO	14	0.25	fructose-bisphosphate aldolase, class I [EC:4.1.2.13]	Glycolysis (Embden-Meyerhof pathway), glucose => pyruvate	map00010 Glycolysis / Gluconeogenesis,map00030 Pentose phosphate pathway,map00051 Fructose and mannose metabolism,map00680 Methane metabolism,map00710 Carbon fixation in photosynthetic organisms,map01100 Metabolic pathways,map01110 Biosynthesis of secondary metabolites,map01120 Microbial metabolism in diverse environments,map01200 Carbon metabolism,map01230 Biosynthesis of amino acids,map04066 HI…	0	0	0	1	0	1	1	1	1	0	0	0	0	0	0	0	0	0	0	0	0	0	0	0	0	0	1	0	0	0	1	1	0	1	0	0	0	0	0	0	0	0	0
K01624	FBA, fbaA	124	2.24	fructose-bisphosphate aldolase, class II [EC:4.1.2.13]	Glycolysis (Embden-Meyerhof pathway), glucose => pyruvate	map00010 Glycolysis / Gluconeogenesis,map00030 Pentose phosphate pathway,map00051 Fructose and mannose metabolism,map00680 Methane metabolism,map00710 Carbon fixation in photosynthetic organisms,map01100 Metabolic pathways,map01110 Biosynthesis of secondary metabolites,map01120 Microbial metabolism in diverse environments,map01200 Carbon metabolism,map01230 Biosynthesis of amino acids	1	1	1	1	1	1	1	0	0	1	1	1	1	1	1	1	1	1	1	1	1	1	1	1	1	1	1	1	1	1	1	1	1	1	1	1	1	1	1	1	1	1	1
K01625	eda	21	0.38	2-dehydro-3-deoxyphosphogluconate aldolase / (4S)-4-hydroxy-2-oxoglutarate aldolase [EC:4.1.2.14 4.1.3.42]	Entner-Doudoroff pathway, glucose-6P => glyceraldehyde-3P + pyruvate	map00030 Pentose phosphate pathway,map00630 Glyoxylate and dicarboxylate metabolism,map01100 Metabolic pathways,map01120 Microbial metabolism in diverse environments,map01200 Carbon metabolism	0	0	0	1	1	1	1	0	0	0	0	0	0	0	0	0	0	0	1	1	1	1	0	0	1	0	0	1	0	0	0	0	0	0	1	1	1	1	1	1	0	0	0
K01626	E2.5.1.54, aroF, aroG, aroH	93	1.68	3-deoxy-7-phosphoheptulonate synthase [EC:2.5.1.54]	Shikimate pathway, phosphoenolpyruvate + erythrose-4P => chorismate	map00400 Phenylalanine, tyrosine and tryptophan biosynthesis,map01100 Metabolic pathways,map01110 Biosynthesis of secondary metabolites,map01230 Biosynthesis of amino acids,map02024 Quorum sensing	1	1	1	1	1	1	1	0	0	0	0	0	0	0	0	0	0	0	0	0	0	1	1	1	1	1	0	1	1	1	1	1	1	1	1	1	1	1	1	1	0	0	0
K01627	kdsA	33	0.60	2-dehydro-3-deoxyphosphooctonate aldolase (KDO 8-P synthase) [EC:2.5.1.55]	CMP-KDO biosynthesis	map00540 Lipopolysaccharide biosynthesis,map01100 Metabolic pathways,map01250 Biosynthesis of nucleotide sugars	0	0	0	0	1	0	0	1	1	0	0	0	0	0	0	0	0	0	0	0	0	1	1	1	1	1	1	0	0	0	0	0	0	0	1	1	1	1	1	1	1	1	1
K01628	fucA	34	0.61	L-fuculose-phosphate aldolase [EC:4.1.2.17]		map00040 Pentose and glucuronate interconversions,map00051 Fructose and mannose metabolism,map01100 Metabolic pathways,map01120 Microbial metabolism in diverse environments	0	1	1	1	1	1	1	0	0	0	0	0	0	0	0	0	0	0	1	1	1	1	0	0	1	1	0	0	0	0	1	0	0	1	0	0	0	0	0	0	0	0	0
K01629	rhaD	8	0.14	rhamnulose-1-phosphate aldolase [EC:4.1.2.19]		map00040 Pentose and glucuronate interconversions,map00051 Fructose and mannose metabolism,map01100 Metabolic pathways,map01120 Microbial metabolism in diverse environments	0	0	0	1	0	0	0	0	0	0	0	0	0	0	0	0	0	0	1	1	1	0	0	0	0	0	0	1	0	0	0	0	0	0	0	0	0	0	0	0	0	0	0
K01633	folB	121	2.19	7,8-dihydroneopterin aldolase/epimerase/oxygenase [EC:4.1.2.25 5.1.99.8 1.13.11.81]	Tetrahydrofolate biosynthesis, GTP => THF	map00790 Folate biosynthesis,map01100 Metabolic pathways,map01240 Biosynthesis of cofactors	1	1	1	1	1	1	1	1	1	1	1	1	1	1	1	1	1	1	0	0	0	1	1	1	1	1	1	1	1	1	1	1	1	1	1	1	1	1	1	1	1	1	1
K01635	lacD	50	0.90	tagatose 1,6-diphosphate aldolase [EC:4.1.2.40]		map00052 Galactose metabolism,map01100 Metabolic pathways,map02024 Quorum sensing	0	0	0	0	0	0	0	0	0	0	0	0	0	0	0	0	0	0	1	1	1	0	0	0	0	0	1	0	0	0	0	0	0	0	0	0	0	0	0	0	0	0	0
K01637	E4.1.3.1, aceA	8	0.14	isocitrate lyase [EC:4.1.3.1]	Glyoxylate cycle	map00630 Glyoxylate and dicarboxylate metabolism,map01100 Metabolic pathways,map01110 Biosynthesis of secondary metabolites,map01120 Microbial metabolism in diverse environments,map01200 Carbon metabolism	0	0	0	0	1	0	0	0	0	0	0	0	0	0	0	0	0	0	0	0	0	0	0	0	0	0	0	1	1	1	1	1	1	1	0	0	0	0	0	0	0	0	0
K01638	aceB, glcB	8	0.14	malate synthase [EC:2.3.3.9]	Glyoxylate cycle	map00620 Pyruvate metabolism,map00630 Glyoxylate and dicarboxylate metabolism,map01100 Metabolic pathways,map01110 Biosynthesis of secondary metabolites,map01120 Microbial metabolism in diverse environments,map01200 Carbon metabolism	0	0	0	0	1	0	0	0	0	0	0	0	0	0	0	0	0	0	0	0	0	0	0	0	0	0	0	1	1	1	1	1	1	1	0	0	0	0	0	0	0	0	0
K01639	E4.1.3.3, nanA, NPL	58	1.05	N-acetylneuraminate lyase [EC:4.1.3.3]		map00520 Amino sugar and nucleotide sugar metabolism,map01100 Metabolic pathways	0	0	0	0	0	0	0	0	0	1	1	1	1	1	1	1	1	1	1	0	0	1	1	1	1	1	0	1	0	0	0	0	0	0	0	0	0	0	0	0	0	1	1
K01640	HMGCL, hmgL	1	0.02	hydroxymethylglutaryl-CoA lyase [EC:4.1.3.4]	Leucine degradation, leucine => acetoacetate + acetyl-CoA	map00280 Valine, leucine and isoleucine degradation,map00281 Geraniol degradation,map00650 Butanoate metabolism,map01100 Metabolic pathways,map01110 Biosynthesis of secondary metabolites,map04146 Peroxisome	0	0	0	0	1	0	0	0	0	0	0	0	0	0	0	0	0	0	0	0	0	0	0	0	0	0	0	0	0	0	0	0	0	0	0	0	0	0	0	0	0	0	0
K01641	HMGCS	70	1.27	hydroxymethylglutaryl-CoA synthase [EC:2.3.3.10]	Ketone body biosynthesis, acetyl-CoA => acetoacetate/3-hydroxybutyrate/acetone	map00280 Valine, leucine and isoleucine degradation,map00650 Butanoate metabolism,map00900 Terpenoid backbone biosynthesis,map01100 Metabolic pathways,map01110 Biosynthesis of secondary metabolites,map03320 PPAR signaling pathway	0	1	1	1	0	0	0	0	0	1	1	1	1	1	1	1	1	1	1	1	1	0	0	0	0	0	1	0	0	0	0	0	0	0	0	0	0	0	0	0	0	0	0
K01643	citF	18	0.33	citrate lyase subunit alpha / citrate CoA-transferase [EC:2.8.3.10]		map02020 Two-component system	0	0	0	0	0	0	0	1	1	0	0	0	0	0	0	0	0	0	1	1	1	1	0	0	1	1	0	0	0	0	0	0	0	0	0	0	0	0	0	0	0	0	0
K01644	citE	37	0.67	citrate lyase subunit beta / citryl-CoA lyase [EC:4.1.3.34]		map02020 Two-component system	0	0	0	0	1	1	1	1	1	0	0	0	0	0	0	0	0	0	1	1	1	1	0	0	1	1	0	1	1	1	1	1	1	1	0	0	0	0	0	0	0	0	0
K01646	citD	18	0.33	citrate lyase subunit gamma (acyl carrier protein)		map02020 Two-component system	0	0	0	0	0	0	0	1	1	0	0	0	0	0	0	0	0	0	1	1	1	1	0	0	1	1	0	0	0	0	0	0	0	0	0	0	0	0	0	0	0	0	0
K01647	CS, gltA	41	0.74	citrate synthase [EC:2.3.3.1]	Citrate cycle (TCA cycle, Krebs cycle)	map00020 Citrate cycle (TCA cycle),map00630 Glyoxylate and dicarboxylate metabolism,map01100 Metabolic pathways,map01110 Biosynthesis of secondary metabolites,map01120 Microbial metabolism in diverse environments,map01200 Carbon metabolism,map01210 2-Oxocarboxylic acid metabolism,map01230 Biosynthesis of amino acids	0	1	1	1	1	1	1	0	0	0	0	0	0	0	0	0	0	0	0	0	0	0	0	0	0	0	1	1	1	1	1	1	1	1	1	1	1	1	1	1	0	0	0
K01649	leuA, IMS	105	1.90	2-isopropylmalate synthase [EC:2.3.3.13]	Leucine biosynthesis, 2-oxoisovalerate => 2-oxoisocaproate	map00290 Valine, leucine and isoleucine biosynthesis,map00620 Pyruvate metabolism,map01100 Metabolic pathways,map01110 Biosynthesis of secondary metabolites,map01210 2-Oxocarboxylic acid metabolism,map01230 Biosynthesis of amino acids	1	1	1	1	1	1	1	1	1	0	0	0	0	0	0	0	0	0	0	0	0	1	1	1	1	1	1	1	1	1	1	1	1	1	1	1	1	1	1	1	1	0	0
K01652	E2.2.1.6L, ilvB, ilvG, ilvI	107	1.93	acetolactate synthase I/II/III large subunit [EC:2.2.1.6]	Valine/isoleucine biosynthesis, pyruvate => valine / 2-oxobutanoate => isoleucine	map00290 Valine, leucine and isoleucine biosynthesis,map00650 Butanoate metabolism,map00660 C5-Branched dibasic acid metabolism,map00770 Pantothenate and CoA biosynthesis,map01100 Metabolic pathways,map01110 Biosynthesis of secondary metabolites,map01210 2-Oxocarboxylic acid metabolism,map01230 Biosynthesis of amino acids	1	1	1	1	1	0	0	1	1	0	0	1	0	0	0	0	0	0	0	0	0	1	1	1	1	1	1	1	1	1	1	1	1	1	1	1	1	1	1	1	1	0	0
K01653	E2.2.1.6S, ilvH, ilvN	106	1.92	acetolactate synthase I/III small subunit [EC:2.2.1.6]	Valine/isoleucine biosynthesis, pyruvate => valine / 2-oxobutanoate => isoleucine	map00290 Valine, leucine and isoleucine biosynthesis,map00650 Butanoate metabolism,map00660 C5-Branched dibasic acid metabolism,map00770 Pantothenate and CoA biosynthesis,map01100 Metabolic pathways,map01110 Biosynthesis of secondary metabolites,map01210 2-Oxocarboxylic acid metabolism,map01230 Biosynthesis of amino acids	1	1	1	1	1	1	1	1	1	0	0	0	0	0	0	0	0	0	0	0	0	1	1	1	1	1	1	1	1	1	1	1	1	1	1	1	1	1	1	1	1	0	0
K01654	neuB, nnaB	23	0.42	N-acetylneuraminate synthase [EC:2.5.1.56]	CMP-Neu5Ac biosynthesis	map00520 Amino sugar and nucleotide sugar metabolism,map00541 O-Antigen nucleotide sugar biosynthesis,map01100 Metabolic pathways,map01250 Biosynthesis of nucleotide sugars	0	0	0	1	0	0	0	0	0	0	0	0	0	1	0	0	0	0	0	0	0	1	0	1	1	0	0	1	1	1	1	1	1	1	0	0	0	0	0	0	0	0	0
K01657	trpE	103	1.86	anthranilate synthase component I [EC:4.1.3.27]	Tryptophan biosynthesis, chorismate => tryptophan	map00400 Phenylalanine, tyrosine and tryptophan biosynthesis,map00405 Phenazine biosynthesis,map01100 Metabolic pathways,map01110 Biosynthesis of secondary metabolites,map01230 Biosynthesis of amino acids,map02024 Quorum sensing,map02025 Biofilm formation - Pseudomonas aeruginosa	1	1	1	1	1	1	1	1	1	0	0	0	0	0	0	0	0	0	0	0	0	1	1	1	1	1	1	1	1	1	1	1	1	1	1	1	1	1	1	1	0	0	0
K01658	trpG	87	1.57	anthranilate synthase component II [EC:4.1.3.27]	Tryptophan biosynthesis, chorismate => tryptophan	map00400 Phenylalanine, tyrosine and tryptophan biosynthesis,map00405 Phenazine biosynthesis,map01100 Metabolic pathways,map01110 Biosynthesis of secondary metabolites,map01230 Biosynthesis of amino acids,map02024 Quorum sensing,map02025 Biofilm formation - Pseudomonas aeruginosa	0	1	1	1	1	0	0	1	1	0	0	0	0	0	0	0	0	0	0	0	0	1	1	1	1	1	1	0	0	0	0	0	0	0	1	1	1	1	1	1	1	1	1
K01659	prpC	14	0.25	2-methylcitrate synthase [EC:2.3.3.5]		map00640 Propanoate metabolism,map01100 Metabolic pathways	0	0	0	0	1	0	0	0	0	0	0	0	0	0	0	0	0	0	0	0	0	0	0	0	0	0	0	1	1	1	1	1	1	1	1	1	1	1	1	1	0	0	0
K01661	menB	55	0.99	naphthoate synthase [EC:4.1.3.36]	Menaquinone biosynthesis, chorismate (+ polyprenyl-PP) => menaquinol	map00130 Ubiquinone and other terpenoid-quinone biosynthesis,map01100 Metabolic pathways,map01110 Biosynthesis of secondary metabolites,map01240 Biosynthesis of cofactors	1	1	1	1	0	1	1	0	0	0	0	0	0	0	0	0	0	0	0	0	0	1	1	1	1	1	0	1	1	1	1	1	1	1	0	0	0	0	0	0	1	1	1
K01662	dxs	65	1.18	1-deoxy-D-xylulose-5-phosphate synthase [EC:2.2.1.7]	C5 isoprenoid biosynthesis, non-mevalonate pathway	map00730 Thiamine metabolism,map00900 Terpenoid backbone biosynthesis,map01100 Metabolic pathways,map01110 Biosynthesis of secondary metabolites	1	1	1	1	1	1	1	1	1	0	0	1	0	1	1	1	1	1	0	0	0	1	1	1	1	1	1	1	1	1	1	1	1	1	1	1	1	1	1	1	1	1	1
K01663	HIS7	29	0.52	imidazole glycerol-phosphate synthase [EC:4.3.2.10]	Histidine biosynthesis, PRPP => histidine	map00340 Histidine metabolism,map01100 Metabolic pathways,map01110 Biosynthesis of secondary metabolites,map01230 Biosynthesis of amino acids	0	0	0	0	0	0	0	0	0	0	0	0	0	0	0	0	0	0	0	0	0	0	0	0	0	1	0	0	0	0	0	0	0	0	0	0	0	0	0	0	0	0	0
K01664	pabA	109	1.97	para-aminobenzoate synthetase component II [EC:2.6.1.85]		map00790 Folate biosynthesis,map01240 Biosynthesis of cofactors	1	1	1	1	1	0	0	1	1	0	0	0	0	0	0	0	0	0	0	0	0	1	1	1	1	1	1	1	1	1	1	1	1	1	1	1	1	1	1	1	1	1	1
K01665	pabB	90	1.63	para-aminobenzoate synthetase component I [EC:2.6.1.85]		map00790 Folate biosynthesis,map01240 Biosynthesis of cofactors	0	0	0	1	1	1	1	1	1	0	0	0	0	0	0	0	0	0	0	0	0	1	0	0	1	1	0	1	1	1	1	1	1	1	1	1	1	1	1	1	1	1	1
K01667	tnaA	6	0.11	tryptophanase [EC:4.1.99.1]		map00380 Tryptophan metabolism,map01100 Metabolic pathways	0	0	0	0	0	1	1	1	1	0	0	0	0	0	0	0	0	0	0	0	0	0	0	0	0	0	0	0	0	0	0	0	0	0	0	0	0	0	0	0	0	0	0
K01668	E4.1.99.2	3	0.05	tyrosine phenol-lyase [EC:4.1.99.2]		map00350 Tyrosine metabolism	0	0	0	0	0	0	0	1	1	0	0	0	0	0	0	0	0	0	0	0	0	0	0	1	0	0	0	0	0	0	0	0	0	0	0	0	0	0	0	0	0	0	0
K01669	phr, PHR1	12	0.22	deoxyribodipyrimidine photo-lyase [EC:4.1.99.3]			0	0	0	0	0	0	0	0	0	0	0	0	0	0	0	0	0	0	0	0	0	0	0	0	0	0	0	1	0	0	0	0	0	0	1	1	1	1	1	1	0	0	0
K01671	yihT	50	0.90	sulfofructosephosphate aldolase [EC:4.1.2.57]			0	0	0	0	0	0	0	0	0	0	0	0	0	0	0	0	0	0	1	1	1	0	0	0	0	0	1	0	0	0	0	0	0	0	0	0	0	0	0	0	0	0	0
K01673	cynT, can	102	1.84	carbonic anhydrase [EC:4.2.1.1]		map00910 Nitrogen metabolism,map01100 Metabolic pathways	0	1	1	1	1	0	0	0	0	1	1	1	0	1	1	1	1	1	0	0	0	1	1	1	1	1	0	1	1	1	1	1	1	1	1	1	1	1	1	1	1	1	1
K01674	cah	18	0.33	carbonic anhydrase [EC:4.2.1.1]		map00910 Nitrogen metabolism,map01100 Metabolic pathways	0	0	0	0	0	0	0	0	0	0	0	0	0	0	0	0	0	0	0	0	0	0	1	1	0	1	0	0	0	0	0	0	0	0	1	1	1	1	1	1	0	0	0
K01676	E4.2.1.2A, fumA, fumB	16	0.29	fumarate hydratase, class I [EC:4.2.1.2]	Citrate cycle (TCA cycle, Krebs cycle)	map00020 Citrate cycle (TCA cycle),map00620 Pyruvate metabolism,map00720 Carbon fixation pathways in prokaryotes,map01100 Metabolic pathways,map01110 Biosynthesis of secondary metabolites,map01120 Microbial metabolism in diverse environments,map01200 Carbon metabolism	0	0	0	1	1	0	0	0	0	0	0	0	0	0	0	0	0	0	0	0	0	0	0	0	0	0	0	0	0	0	0	0	0	0	1	1	1	1	1	1	1	1	1
K01677	E4.2.1.2AA, fumA	25	0.45	fumarate hydratase subunit alpha [EC:4.2.1.2]	Citrate cycle (TCA cycle, Krebs cycle)	map00020 Citrate cycle (TCA cycle),map00620 Pyruvate metabolism,map00720 Carbon fixation pathways in prokaryotes,map01100 Metabolic pathways,map01110 Biosynthesis of secondary metabolites,map01120 Microbial metabolism in diverse environments,map01200 Carbon metabolism	0	0	0	0	1	0	0	0	0	0	0	0	0	0	0	0	0	0	0	0	0	0	0	0	0	0	0	0	0	0	0	0	0	0	1	1	1	1	1	1	1	1	1
K01678	E4.2.1.2AB, fumB	27	0.49	fumarate hydratase subunit beta [EC:4.2.1.2]	Citrate cycle (TCA cycle, Krebs cycle)	map00020 Citrate cycle (TCA cycle),map00620 Pyruvate metabolism,map00720 Carbon fixation pathways in prokaryotes,map01100 Metabolic pathways,map01110 Biosynthesis of secondary metabolites,map01120 Microbial metabolism in diverse environments,map01200 Carbon metabolism	0	1	0	1	1	0	0	0	0	0	0	0	0	0	0	0	0	0	0	0	0	0	0	0	0	0	0	0	0	0	0	0	0	0	1	1	1	1	1	1	1	1	1
K01679	E4.2.1.2B, fumC, FH	53	0.96	fumarate hydratase, class II [EC:4.2.1.2]	Citrate cycle (TCA cycle, Krebs cycle)	map00020 Citrate cycle (TCA cycle),map00620 Pyruvate metabolism,map00720 Carbon fixation pathways in prokaryotes,map01100 Metabolic pathways,map01110 Biosynthesis of secondary metabolites,map01120 Microbial metabolism in diverse environments,map01200 Carbon metabolism,map04934 Cushing syndrome,map05200 Pathways in cancer,map05211 Renal cell carcinoma	1	1	1	0	1	1	1	0	0	0	0	0	0	0	0	0	0	0	0	0	0	1	1	1	1	1	0	1	1	1	1	1	1	1	1	1	1	1	1	1	0	0	0
K01681	ACO, acnA	44	0.80	aconitate hydratase [EC:4.2.1.3]	Citrate cycle (TCA cycle, Krebs cycle)	map00020 Citrate cycle (TCA cycle),map00630 Glyoxylate and dicarboxylate metabolism,map00720 Carbon fixation pathways in prokaryotes,map01100 Metabolic pathways,map01110 Biosynthesis of secondary metabolites,map01120 Microbial metabolism in diverse environments,map01200 Carbon metabolism,map01210 2-Oxocarboxylic acid metabolism,map01230 Biosynthesis of amino acids	0	1	1	1	1	1	1	1	0	0	0	0	0	0	0	0	0	0	0	0	0	0	0	0	0	0	1	1	1	1	1	1	1	1	1	1	1	1	1	1	0	0	0
K01682	acnB	7	0.13	aconitate hydratase 2 / 2-methylisocitrate dehydratase [EC:4.2.1.3 4.2.1.99]	Citrate cycle (TCA cycle, Krebs cycle)	map00020 Citrate cycle (TCA cycle),map00630 Glyoxylate and dicarboxylate metabolism,map00640 Propanoate metabolism,map00720 Carbon fixation pathways in prokaryotes,map01100 Metabolic pathways,map01110 Biosynthesis of secondary metabolites,map01120 Microbial metabolism in diverse environments,map01200 Carbon metabolism,map01210 2-Oxocarboxylic acid metabolism,map01230 Biosynthesis of amino acids	0	0	0	0	1	0	0	0	0	0	0	0	0	0	0	0	0	0	0	0	0	0	0	0	0	0	0	0	0	0	0	0	0	0	1	1	1	1	1	1	0	0	0
K01685	uxaA	4	0.07	altronate hydrolase [EC:4.2.1.7]	D-Galacturonate degradation (bacteria), D-galacturonate => pyruvate + D-glyceraldehyde 3P	map00040 Pentose and glucuronate interconversions,map01100 Metabolic pathways	0	0	0	1	1	0	0	0	0	0	0	0	0	0	0	0	0	0	0	0	0	0	0	0	0	0	0	0	0	0	0	0	0	0	0	0	0	0	0	0	0	0	0
K01686	uxuA	6	0.11	mannonate dehydratase [EC:4.2.1.8]	D-Glucuronate degradation, D-glucuronate => pyruvate + D-glyceraldehyde 3P	map00040 Pentose and glucuronate interconversions,map01100 Metabolic pathways	0	0	0	1	0	1	1	0	0	0	0	0	0	0	0	0	0	0	0	1	1	0	0	0	0	0	0	0	0	0	0	0	0	0	0	0	0	0	0	0	0	0	0
K01687	ilvD	104	1.88	dihydroxy-acid dehydratase [EC:4.2.1.9]	Valine/isoleucine biosynthesis, pyruvate => valine / 2-oxobutanoate => isoleucine	map00290 Valine, leucine and isoleucine biosynthesis,map00770 Pantothenate and CoA biosynthesis,map01100 Metabolic pathways,map01110 Biosynthesis of secondary metabolites,map01210 2-Oxocarboxylic acid metabolism,map01230 Biosynthesis of amino acids	1	1	1	1	1	0	0	1	1	0	0	0	0	0	0	0	0	0	0	0	0	1	1	1	1	1	1	1	1	1	1	1	1	1	1	1	1	1	1	1	1	0	0
K01689	ENO, eno	124	2.24	enolase [EC:4.2.1.11]	Glycolysis (Embden-Meyerhof pathway), glucose => pyruvate	map00010 Glycolysis / Gluconeogenesis,map00680 Methane metabolism,map01100 Metabolic pathways,map01110 Biosynthesis of secondary metabolites,map01120 Microbial metabolism in diverse environments,map01200 Carbon metabolism,map01230 Biosynthesis of amino acids,map03018 RNA degradation,map04066 HIF-1 signaling pathway	1	1	1	1	1	1	1	1	0	1	1	1	1	1	1	1	1	1	1	1	1	1	1	1	1	1	1	1	1	1	1	1	1	1	1	1	1	1	1	1	1	1	1
K01690	edd	7	0.13	phosphogluconate dehydratase [EC:4.2.1.12]	Entner-Doudoroff pathway, glucose-6P => glyceraldehyde-3P + pyruvate	map00030 Pentose phosphate pathway,map01100 Metabolic pathways,map01120 Microbial metabolism in diverse environments,map01200 Carbon metabolism	0	0	0	0	1	0	0	0	0	0	0	0	0	0	0	0	0	0	0	0	0	0	0	0	0	0	0	0	0	0	0	0	0	0	1	1	1	1	1	1	0	0	0
K01692	paaF, echA	10	0.18	enoyl-CoA hydratase [EC:4.2.1.17]	beta-Oxidation	map00071 Fatty acid degradation,map00280 Valine, leucine and isoleucine degradation,map00281 Geraniol degradation,map00310 Lysine degradation,map00360 Phenylalanine metabolism,map00362 Benzoate degradation,map00380 Tryptophan metabolism,map00410 beta-Alanine metabolism,map00627 Aminobenzoate degradation,map00640 Propanoate metabolism,map00650 Butanoate metabolism,map00903 Limonene and pinene degr…	0	0	0	0	1	1	1	0	0	0	0	0	0	0	0	0	0	0	0	0	0	0	0	0	0	0	0	1	1	1	1	1	1	1	0	0	0	0	0	0	0	0	0
K01693	hisB	49	0.89	imidazoleglycerol-phosphate dehydratase [EC:4.2.1.19]	Histidine biosynthesis, PRPP => histidine	map00340 Histidine metabolism,map01100 Metabolic pathways,map01110 Biosynthesis of secondary metabolites,map01230 Biosynthesis of amino acids	0	1	1	1	1	1	1	0	0	0	0	0	0	0	0	0	0	0	0	0	0	0	0	0	0	1	1	1	1	1	1	1	1	1	1	1	1	1	1	1	0	0	0
K01695	trpA	101	1.83	tryptophan synthase alpha chain [EC:4.2.1.20]	Tryptophan biosynthesis, chorismate => tryptophan	map00260 Glycine, serine and threonine metabolism,map00400 Phenylalanine, tyrosine and tryptophan biosynthesis,map01100 Metabolic pathways,map01110 Biosynthesis of secondary metabolites,map01230 Biosynthesis of amino acids	1	1	1	1	1	1	1	0	0	0	0	0	0	0	0	0	0	0	0	0	0	1	1	1	1	1	1	1	1	1	1	1	1	1	1	1	1	1	1	1	0	0	0
K01696	trpB	120	2.17	tryptophan synthase beta chain [EC:4.2.1.20]	Tryptophan biosynthesis, chorismate => tryptophan	map00260 Glycine, serine and threonine metabolism,map00400 Phenylalanine, tyrosine and tryptophan biosynthesis,map01100 Metabolic pathways,map01110 Biosynthesis of secondary metabolites,map01230 Biosynthesis of amino acids	1	1	1	1	1	1	1	1	1	1	1	1	0	1	1	1	1	1	0	0	0	1	1	1	1	1	1	1	1	1	1	1	1	1	1	1	1	1	1	1	1	1	1
K01697	CBS	7	0.13	cystathionine beta-synthase [EC:4.2.1.22]	Methionine degradation	map00260 Glycine, serine and threonine metabolism,map00270 Cysteine and methionine metabolism,map01100 Metabolic pathways,map01110 Biosynthesis of secondary metabolites,map01230 Biosynthesis of amino acids	0	0	0	0	0	0	0	0	0	0	0	0	0	0	0	0	0	0	0	0	0	0	0	0	0	0	0	1	1	1	1	1	1	1	0	0	0	0	0	0	0	0	0
K01698	hemB, ALAD	61	1.10	porphobilinogen synthase [EC:4.2.1.24]	Heme biosynthesis, plants and bacteria, glutamate => heme	map00860 Porphyrin metabolism,map01100 Metabolic pathways,map01110 Biosynthesis of secondary metabolites,map01120 Microbial metabolism in diverse environments,map01240 Biosynthesis of cofactors	1	1	1	1	1	1	1	1	1	0	0	0	0	0	0	0	0	0	0	0	0	1	1	1	1	1	1	1	1	1	1	1	1	1	1	1	1	1	1	1	0	0	0
K01699	pduC	10	0.18	propanediol dehydratase large subunit [EC:4.2.1.28]		map00640 Propanoate metabolism,map01100 Metabolic pathways	0	0	0	0	0	0	0	1	0	0	0	0	0	0	0	0	0	0	0	0	0	0	0	0	0	0	0	0	0	0	0	0	0	0	0	0	0	0	0	0	0	0	0
K01703	leuC, IPMI-L	105	1.90	3-isopropylmalate/(R)-2-methylmalate dehydratase large subunit [EC:4.2.1.33 4.2.1.35]	Leucine biosynthesis, 2-oxoisovalerate => 2-oxoisocaproate	map00290 Valine, leucine and isoleucine biosynthesis,map00660 C5-Branched dibasic acid metabolism,map00966 Glucosinolate biosynthesis,map01100 Metabolic pathways,map01110 Biosynthesis of secondary metabolites,map01210 2-Oxocarboxylic acid metabolism,map01230 Biosynthesis of amino acids	1	1	1	1	1	1	1	1	1	0	0	0	0	0	0	0	0	0	0	0	0	1	1	1	1	1	1	1	1	1	1	1	1	1	1	1	1	1	1	1	1	0	0
K01704	leuD, IPMI-S	105	1.90	3-isopropylmalate/(R)-2-methylmalate dehydratase small subunit [EC:4.2.1.33 4.2.1.35]	Leucine biosynthesis, 2-oxoisovalerate => 2-oxoisocaproate	map00290 Valine, leucine and isoleucine biosynthesis,map00660 C5-Branched dibasic acid metabolism,map01100 Metabolic pathways,map01110 Biosynthesis of secondary metabolites,map01210 2-Oxocarboxylic acid metabolism,map01230 Biosynthesis of amino acids	1	1	1	1	1	1	1	1	1	0	0	0	0	0	0	0	0	0	0	0	0	1	1	1	1	1	1	1	1	1	1	1	1	1	1	1	1	1	1	1	1	0	0
K01706	gudD	1	0.02	glucarate dehydratase [EC:4.2.1.40]		map00053 Ascorbate and aldarate metabolism,map01100 Metabolic pathways	0	0	0	0	1	0	0	0	0	0	0	0	0	0	0	0	0	0	0	0	0	0	0	0	0	0	0	0	0	0	0	0	0	0	0	0	0	0	0	0	0	0	0
K01707	kdgD	1	0.02	5-dehydro-4-deoxyglucarate dehydratase [EC:4.2.1.41]		map00053 Ascorbate and aldarate metabolism,map01100 Metabolic pathways	0	0	0	0	1	0	0	0	0	0	0	0	0	0	0	0	0	0	0	0	0	0	0	0	0	0	0	0	0	0	0	0	0	0	0	0	0	0	0	0	0	0	0
K01708	garD	2	0.04	galactarate dehydratase [EC:4.2.1.42]		map00053 Ascorbate and aldarate metabolism,map01100 Metabolic pathways	0	0	0	0	1	0	0	0	0	0	0	0	0	0	0	0	0	0	0	0	0	0	0	0	0	0	0	0	0	0	0	0	0	0	0	0	0	0	0	0	0	0	0
K01709	rfbG	16	0.29	CDP-glucose 4,6-dehydratase [EC:4.2.1.45]		map00520 Amino sugar and nucleotide sugar metabolism,map00541 O-Antigen nucleotide sugar biosynthesis,map01100 Metabolic pathways,map01250 Biosynthesis of nucleotide sugars	0	0	0	1	1	0	0	0	0	0	0	0	0	0	0	0	0	0	0	0	0	0	0	0	0	0	0	0	0	0	1	0	0	1	0	0	0	0	0	0	1	1	1
K01710	rfbB, rmlB, rffG	118	2.13	dTDP-glucose 4,6-dehydratase [EC:4.2.1.46]	dTDP-L-rhamnose biosynthesis	map00521 Streptomycin biosynthesis,map00523 Polyketide sugar unit biosynthesis,map00525 Acarbose and validamycin biosynthesis,map00541 O-Antigen nucleotide sugar biosynthesis,map01055 Biosynthesis of vancomycin group antibiotics,map01100 Metabolic pathways,map01110 Biosynthesis of secondary metabolites,map01250 Biosynthesis of nucleotide sugars	1	1	1	1	1	0	0	1	1	1	1	1	1	1	1	1	1	1	1	1	1	0	1	1	0	1	1	1	1	1	1	1	1	1	1	1	1	1	1	1	1	1	1
K01711	gmd, GMDS	12	0.22	GDPmannose 4,6-dehydratase [EC:4.2.1.47]		map00051 Fructose and mannose metabolism,map00520 Amino sugar and nucleotide sugar metabolism,map00541 O-Antigen nucleotide sugar biosynthesis,map01100 Metabolic pathways,map01250 Biosynthesis of nucleotide sugars	0	0	0	1	1	0	0	0	1	0	0	0	0	0	0	0	0	0	0	0	0	0	0	0	0	0	1	0	0	0	0	0	0	0	0	0	0	0	0	0	1	1	1
K01712	hutU, UROC1	42	0.76	urocanate hydratase [EC:4.2.1.49]	Histidine degradation, histidine => N-formiminoglutamate => glutamate	map00340 Histidine metabolism,map01100 Metabolic pathways	0	0	0	0	1	1	1	1	1	0	0	0	0	0	0	0	0	0	0	0	0	0	0	0	0	0	0	1	1	1	1	1	1	1	0	0	0	0	0	0	1	1	1
K01713	pheC	12	0.22	cyclohexadienyl dehydratase [EC:4.2.1.51 4.2.1.91]	Phenylalanine biosynthesis, chorismate => phenylpyruvate => phenylalanine	map00400 Phenylalanine, tyrosine and tryptophan biosynthesis,map01100 Metabolic pathways,map01110 Biosynthesis of secondary metabolites,map01230 Biosynthesis of amino acids	0	0	0	0	1	0	0	0	0	0	0	0	0	0	0	0	0	0	0	0	0	0	0	0	0	0	0	0	1	0	1	1	0	1	1	1	1	1	1	1	0	0	0
K01714	dapA	122	2.21	4-hydroxy-tetrahydrodipicolinate synthase [EC:4.3.3.7]	Lysine biosynthesis, succinyl-DAP pathway, aspartate => lysine	map00261 Monobactam biosynthesis,map00300 Lysine biosynthesis,map01100 Metabolic pathways,map01110 Biosynthesis of secondary metabolites,map01120 Microbial metabolism in diverse environments,map01230 Biosynthesis of amino acids	1	1	1	1	1	1	1	0	0	1	1	1	1	1	1	1	1	1	1	0	0	1	1	1	1	1	1	1	1	1	1	1	1	1	1	1	1	1	1	1	1	1	1
K01715	crt	14	0.25	enoyl-CoA hydratase [EC:4.2.1.17]		map00650 Butanoate metabolism,map01120 Microbial metabolism in diverse environments,map01200 Carbon metabolism	0	0	0	0	1	0	0	1	1	0	0	0	0	0	0	0	0	0	0	0	0	0	0	0	0	0	0	1	1	1	1	1	1	1	0	0	0	0	0	0	0	0	0
K01716	fabA	5	0.09	3-hydroxyacyl-[acyl-carrier protein] dehydratase / trans-2-decenoyl-[acyl-carrier protein] isomerase [EC:4.2.1.59 5.3.3.14]	Fatty acid biosynthesis, elongation	map00061 Fatty acid biosynthesis,map01100 Metabolic pathways,map01212 Fatty acid metabolism	0	0	0	0	0	0	0	0	0	0	0	0	0	0	0	0	0	0	0	0	0	1	1	1	1	1	0	0	0	0	0	0	0	0	0	0	0	0	0	0	0	0	0
K01719	hemD, UROS	69	1.25	uroporphyrinogen-III synthase [EC:4.2.1.75]	Heme biosynthesis, plants and bacteria, glutamate => heme	map00860 Porphyrin metabolism,map01100 Metabolic pathways,map01110 Biosynthesis of secondary metabolites,map01120 Microbial metabolism in diverse environments,map01240 Biosynthesis of cofactors	1	1	1	1	1	1	1	1	1	0	0	0	0	0	0	0	0	0	0	0	0	1	1	1	1	1	1	1	1	1	1	1	1	1	1	1	1	1	1	1	1	1	1
K01720	prpD	8	0.14	2-methylcitrate dehydratase [EC:4.2.1.79]		map00640 Propanoate metabolism,map01100 Metabolic pathways	0	0	0	0	1	0	0	0	0	0	0	0	0	0	0	0	0	0	0	0	0	0	0	0	0	0	0	1	1	1	1	1	1	1	0	0	0	0	0	0	0	0	0
K01724	PCBD, phhB	1	0.02	4a-hydroxytetrahydrobiopterin dehydratase [EC:4.2.1.96]		map00790 Folate biosynthesis,map01100 Metabolic pathways	0	0	0	0	1	0	0	0	0	0	0	0	0	0	0	0	0	0	0	0	0	0	0	0	0	0	0	0	0	0	0	0	0	0	0	0	0	0	0	0	0	0	0
K01727	hysA, hylA, hylB	11	0.20	hyaluronate lyase [EC:4.2.2.1]			0	0	0	1	0	1	1	0	0	0	0	0	0	0	0	0	0	0	1	0	0	0	0	0	0	0	0	0	0	0	0	0	0	0	0	0	0	0	0	0	0	0	0
K01728	pel	5	0.09	pectate lyase [EC:4.2.2.2]		map00040 Pentose and glucuronate interconversions,map01100 Metabolic pathways,map02024 Quorum sensing	0	0	0	0	0	0	0	0	0	0	0	0	0	0	0	0	0	0	0	0	0	0	0	0	0	0	0	0	0	0	0	0	0	0	0	0	0	0	0	0	0	0	0
K01729	algL	1	0.02	poly(beta-D-mannuronate) lyase [EC:4.2.2.3]		map00051 Fructose and mannose metabolism,map01100 Metabolic pathways	0	0	0	0	0	0	0	0	0	0	0	0	0	0	0	0	0	0	0	0	0	0	0	0	0	0	0	1	0	0	0	0	0	0	0	0	0	0	0	0	0	0	0
K01730	ogl	2	0.04	oligogalacturonide lyase [EC:4.2.2.6]		map00040 Pentose and glucuronate interconversions,map01100 Metabolic pathways	0	0	0	0	0	0	0	0	0	0	0	0	0	0	0	0	0	0	0	0	0	0	0	0	0	0	0	0	0	0	0	0	0	0	0	0	0	0	0	0	0	0	1
K01733	thrC	120	2.17	threonine synthase [EC:4.2.3.1]	Threonine biosynthesis, aspartate => homoserine => threonine	map00260 Glycine, serine and threonine metabolism,map00750 Vitamin B6 metabolism,map01100 Metabolic pathways,map01110 Biosynthesis of secondary metabolites,map01120 Microbial metabolism in diverse environments,map01230 Biosynthesis of amino acids	1	1	1	1	1	1	1	1	1	1	1	1	1	1	1	1	1	1	1	1	1	1	1	1	1	1	1	1	1	1	1	1	1	1	1	1	1	1	1	1	1	0	0
K01734	mgsA	7	0.13	methylglyoxal synthase [EC:4.2.3.3]		map00640 Propanoate metabolism,map01100 Metabolic pathways,map01120 Microbial metabolism in diverse environments	0	0	0	1	1	0	0	0	0	0	0	0	0	0	0	0	0	0	0	0	0	1	1	1	1	1	0	0	0	0	0	0	0	0	0	0	0	0	0	0	0	0	0
K01735	aroB	114	2.06	3-dehydroquinate synthase [EC:4.2.3.4]	Shikimate pathway, phosphoenolpyruvate + erythrose-4P => chorismate	map00400 Phenylalanine, tyrosine and tryptophan biosynthesis,map01100 Metabolic pathways,map01110 Biosynthesis of secondary metabolites,map01230 Biosynthesis of amino acids	1	1	1	1	1	1	1	1	1	0	0	0	0	0	0	0	0	0	0	0	0	1	1	1	1	1	1	1	1	1	1	1	1	1	1	1	1	1	1	1	1	1	1
K01736	aroC	114	2.06	chorismate synthase [EC:4.2.3.5]	Shikimate pathway, phosphoenolpyruvate + erythrose-4P => chorismate	map00400 Phenylalanine, tyrosine and tryptophan biosynthesis,map01100 Metabolic pathways,map01110 Biosynthesis of secondary metabolites,map01230 Biosynthesis of amino acids	1	1	1	1	1	1	1	1	1	0	0	0	0	0	0	0	0	0	0	0	0	1	1	1	1	1	1	1	1	1	1	1	1	1	1	1	1	1	1	1	1	1	1
K01737	queD, ptpS, PTS	53	0.96	6-pyruvoyltetrahydropterin/6-carboxytetrahydropterin synthase [EC:4.2.3.12 4.1.2.50]	Tetrahydrobiopterin biosynthesis, GTP => BH4	map00790 Folate biosynthesis,map01100 Metabolic pathways,map01240 Biosynthesis of cofactors	0	0	0	1	1	0	0	0	0	0	0	0	0	0	0	0	0	0	0	0	0	1	0	0	1	1	0	0	0	1	0	0	0	0	1	1	1	1	1	1	0	0	0
K01738	cysK	124	2.24	cysteine synthase [EC:2.5.1.47]	Cysteine biosynthesis, serine => cysteine	map00270 Cysteine and methionine metabolism,map00920 Sulfur metabolism,map01100 Metabolic pathways,map01110 Biosynthesis of secondary metabolites,map01120 Microbial metabolism in diverse environments,map01200 Carbon metabolism,map01230 Biosynthesis of amino acids	1	1	1	1	1	1	1	1	1	1	1	1	1	1	1	1	1	1	1	1	1	1	1	1	1	1	1	1	1	1	1	1	1	1	1	1	1	1	1	1	1	1	1
K01739	metB	115	2.08	cystathionine gamma-synthase [EC:2.5.1.48]	Methionine biosynthesis, aspartate => homoserine => methionine	map00270 Cysteine and methionine metabolism,map00450 Selenocompound metabolism,map00920 Sulfur metabolism,map01100 Metabolic pathways,map01110 Biosynthesis of secondary metabolites,map01230 Biosynthesis of amino acids	1	1	1	1	1	0	0	1	1	1	1	1	1	1	1	1	1	1	0	0	0	1	1	1	1	1	0	1	1	1	1	1	1	1	1	1	1	1	1	1	1	1	1
K01740	metY	89	1.61	O-acetylhomoserine (thiol)-lyase [EC:2.5.1.49]		map00270 Cysteine and methionine metabolism,map01100 Metabolic pathways	1	1	1	0	1	0	0	1	1	1	1	1	0	1	1	1	1	1	0	0	0	0	1	1	0	0	0	1	1	1	1	1	1	1	0	0	0	0	1	1	1	1	1
K01744	aspA	40	0.72	aspartate ammonia-lyase [EC:4.3.1.1]		map00250 Alanine, aspartate and glutamate metabolism,map01100 Metabolic pathways	1	1	1	0	0	1	1	0	0	0	0	0	0	0	0	0	0	0	0	0	0	1	1	1	1	1	0	1	0	0	0	0	0	0	1	1	1	1	1	1	1	1	1
K01745	hutH, HAL	42	0.76	histidine ammonia-lyase [EC:4.3.1.3]	Histidine degradation, histidine => N-formiminoglutamate => glutamate	map00340 Histidine metabolism,map01100 Metabolic pathways	0	0	0	0	1	1	1	1	1	0	0	0	0	0	0	0	0	0	0	0	0	0	0	0	0	0	0	1	1	1	1	1	1	1	0	0	0	0	0	0	1	1	1
K01746	E4.3.1.4	24	0.43	formiminotetrahydrofolate cyclodeaminase [EC:4.3.1.4]		map00670 One carbon pool by folate,map01100 Metabolic pathways	0	0	0	0	0	0	0	1	1	0	0	0	0	0	0	0	0	0	0	0	0	0	0	0	0	0	0	1	0	0	0	0	0	0	0	0	0	0	0	0	0	0	0
K01749	hemC, HMBS	69	1.25	hydroxymethylbilane synthase [EC:2.5.1.61]	Heme biosynthesis, plants and bacteria, glutamate => heme	map00860 Porphyrin metabolism,map01100 Metabolic pathways,map01110 Biosynthesis of secondary metabolites,map01120 Microbial metabolism in diverse environments,map01240 Biosynthesis of cofactors	1	1	1	1	1	1	1	1	1	0	0	0	0	0	0	0	0	0	0	0	0	1	1	1	1	1	1	1	1	1	1	1	1	1	1	1	1	1	1	1	1	1	1
K01750	E4.3.1.12, ocd	28	0.51	ornithine cyclodeaminase [EC:4.3.1.12]		map00330 Arginine and proline metabolism,map01100 Metabolic pathways,map01110 Biosynthesis of secondary metabolites,map01230 Biosynthesis of amino acids	0	0	0	0	1	1	0	0	0	0	0	1	1	1	1	1	1	1	0	0	0	0	0	0	0	0	0	0	1	1	1	1	1	1	0	0	0	0	0	0	0	0	0
K01751	E4.3.1.15	4	0.07	diaminopropionate ammonia-lyase [EC:4.3.1.15]			0	0	0	0	0	0	0	0	1	0	0	0	0	0	0	0	0	0	0	0	0	0	0	0	0	0	0	0	0	0	0	0	0	0	0	0	0	0	0	0	0	0	0
K01752	E4.3.1.17, sdaA, sdaB, tdcG	125	2.26	L-serine dehydratase [EC:4.3.1.17]		map00260 Glycine, serine and threonine metabolism,map00270 Cysteine and methionine metabolism,map01100 Metabolic pathways,map01110 Biosynthesis of secondary metabolites,map01200 Carbon metabolism,map01230 Biosynthesis of amino acids	1	1	1	1	1	1	1	1	1	1	1	1	1	1	1	1	1	1	1	1	1	1	1	1	1	1	0	1	1	1	1	1	1	1	1	1	1	1	1	1	1	1	1
K01753	dsdA	3	0.05	D-serine dehydratase [EC:4.3.1.18]		map00260 Glycine, serine and threonine metabolism,map00470 D-Amino acid metabolism,map01100 Metabolic pathways	0	0	0	0	1	0	0	1	0	0	0	0	0	0	0	0	0	0	0	0	0	0	0	0	0	0	0	1	0	0	0	0	0	0	0	0	0	0	0	0	0	0	0
K01754	E4.3.1.19, ilvA, tdcB	105	1.90	threonine dehydratase [EC:4.3.1.19]	Isoleucine biosynthesis, threonine => 2-oxobutanoate => isoleucine	map00260 Glycine, serine and threonine metabolism,map00290 Valine, leucine and isoleucine biosynthesis,map01100 Metabolic pathways,map01110 Biosynthesis of secondary metabolites,map01200 Carbon metabolism,map01230 Biosynthesis of amino acids	1	1	1	1	1	1	1	1	1	0	0	0	0	0	0	0	0	0	0	1	0	1	1	1	1	1	1	1	1	1	1	1	1	1	1	1	1	1	1	1	0	0	0
K01755	argH, ASL	68	1.23	argininosuccinate lyase [EC:4.3.2.1]	Urea cycle	map00220 Arginine biosynthesis,map00250 Alanine, aspartate and glutamate metabolism,map01100 Metabolic pathways,map01110 Biosynthesis of secondary metabolites,map01230 Biosynthesis of amino acids	1	1	1	1	1	1	1	0	0	0	0	0	0	0	0	0	0	0	0	0	0	1	1	1	1	1	1	1	1	1	1	1	1	1	1	1	1	1	1	1	0	0	0
K01756	purB, ADSL	125	2.26	adenylosuccinate lyase [EC:4.3.2.2]	De novo purine biosynthesis, PRPP + glutamine => IMP	map00230 Purine metabolism,map00250 Alanine, aspartate and glutamate metabolism,map01100 Metabolic pathways,map01110 Biosynthesis of secondary metabolites,map01232 Nucleotide metabolism,map01240 Biosynthesis of cofactors	1	0	1	1	1	1	1	1	1	1	1	1	1	1	1	1	1	1	1	1	1	1	1	1	1	1	1	1	1	1	1	1	1	1	1	1	1	1	1	1	1	1	1
K01758	CTH	36	0.65	cystathionine gamma-lyase [EC:4.4.1.1]	Cysteine biosynthesis, homocysteine + serine => cysteine	map00260 Glycine, serine and threonine metabolism,map00270 Cysteine and methionine metabolism,map00450 Selenocompound metabolism,map01100 Metabolic pathways,map01110 Biosynthesis of secondary metabolites,map01230 Biosynthesis of amino acids	1	0	0	1	1	0	0	0	0	0	0	0	0	0	0	0	0	0	0	0	0	0	0	0	0	0	0	1	1	1	1	1	1	1	1	1	1	1	1	1	0	0	0
K01759	GLO1, gloA	91	1.65	lactoylglutathione lyase [EC:4.4.1.5]		map00620 Pyruvate metabolism,map01100 Metabolic pathways	0	1	1	1	1	0	0	1	1	1	1	1	1	1	1	1	1	1	1	1	1	1	1	1	1	1	1	0	0	0	0	0	0	0	1	1	1	1	1	1	0	0	0
K01760	metC	112	2.02	cysteine-S-conjugate beta-lyase [EC:4.4.1.13]	Methionine biosynthesis, aspartate => homoserine => methionine	map00270 Cysteine and methionine metabolism,map00450 Selenocompound metabolism,map01100 Metabolic pathways,map01110 Biosynthesis of secondary metabolites,map01230 Biosynthesis of amino acids	1	1	1	1	1	0	0	1	1	1	1	1	1	1	1	1	1	1	0	0	0	1	1	1	1	1	1	1	1	1	1	1	1	1	1	1	1	1	1	1	0	0	0
K01761	E4.4.1.11	9	0.16	methionine-gamma-lyase [EC:4.4.1.11]		map00270 Cysteine and methionine metabolism,map00450 Selenocompound metabolism,map01100 Metabolic pathways	0	0	0	0	1	0	0	1	1	0	0	0	0	0	0	0	0	0	0	0	0	1	1	1	1	1	0	1	0	0	0	0	0	0	0	0	0	0	0	0	0	0	0
K01766	csdA	6	0.11	cysteine sulfinate desulfinase [EC:4.4.1.-]			0	0	0	0	0	0	0	0	0	0	0	0	0	0	0	0	0	0	0	0	0	1	1	1	1	1	0	0	0	0	0	0	0	0	0	0	0	0	0	0	0	0	0
K01768	E4.6.1.1	41	0.74	adenylate cyclase [EC:4.6.1.1]		map00230 Purine metabolism,map01100 Metabolic pathways,map02025 Biofilm formation - Pseudomonas aeruginosa,map04113 Meiosis - yeast,map04213 Longevity regulating pathway - multiple species	1	1	1	1	1	0	0	0	0	0	0	0	0	0	0	0	0	0	0	0	0	0	0	0	0	0	0	1	1	1	1	1	1	1	1	1	1	1	1	1	1	1	1
K01770	ispF	126	2.28	2-C-methyl-D-erythritol 2,4-cyclodiphosphate synthase [EC:4.6.1.12]	C5 isoprenoid biosynthesis, non-mevalonate pathway	map00900 Terpenoid backbone biosynthesis,map01100 Metabolic pathways,map01110 Biosynthesis of secondary metabolites	1	1	1	1	1	1	1	1	1	1	1	1	1	1	1	1	1	1	1	1	1	1	1	1	1	1	1	1	1	1	1	1	1	1	1	1	1	1	1	1	1	1	1
K01771	plc	1	0.02	1-phosphatidylinositol phosphodiesterase [EC:4.6.1.13]		map00562 Inositol phosphate metabolism,map01100 Metabolic pathways	0	0	0	0	0	0	0	0	0	0	0	0	0	0	0	0	0	0	0	0	0	0	0	0	0	0	0	0	0	0	0	0	0	0	0	0	0	0	0	0	0	0	0
K01772	hemH, FECH	100	1.81	protoporphyrin/coproporphyrin ferrochelatase [EC:4.98.1.1 4.99.1.9]	Heme biosynthesis, plants and bacteria, glutamate => heme	map00860 Porphyrin metabolism,map01100 Metabolic pathways,map01110 Biosynthesis of secondary metabolites,map01240 Biosynthesis of cofactors	1	1	1	1	1	1	1	0	0	1	1	1	0	1	1	1	1	1	0	0	0	1	1	1	1	1	0	1	1	1	1	1	1	1	1	1	1	1	1	1	0	0	0
K01775	alr	126	2.28	alanine racemase [EC:5.1.1.1]		map00470 D-Amino acid metabolism,map01100 Metabolic pathways,map01502 Vancomycin resistance	1	1	1	1	1	1	1	1	1	1	1	1	1	1	1	1	1	1	1	1	1	1	1	1	1	1	1	1	1	1	1	1	1	1	1	1	1	1	1	1	1	1	1
K01776	murI	126	2.28	glutamate racemase [EC:5.1.1.3]		map00470 D-Amino acid metabolism,map01100 Metabolic pathways	1	1	1	1	1	1	1	1	1	1	1	1	1	1	1	1	1	1	1	1	1	1	1	1	1	1	1	1	1	1	1	1	1	1	1	1	1	1	1	1	1	1	1
K01777	prdF	7	0.13	proline racemase [EC:5.1.1.4]		map00330 Arginine and proline metabolism,map00470 D-Amino acid metabolism,map01100 Metabolic pathways	0	0	0	0	0	0	0	0	0	0	0	1	1	1	1	1	1	1	0	0	0	0	0	0	0	0	0	0	0	0	0	0	0	0	0	0	0	0	0	0	0	0	0
K01778	dapF	54	0.98	diaminopimelate epimerase [EC:5.1.1.7]	Lysine biosynthesis, succinyl-DAP pathway, aspartate => lysine	map00300 Lysine biosynthesis,map00470 D-Amino acid metabolism,map01100 Metabolic pathways,map01110 Biosynthesis of secondary metabolites,map01120 Microbial metabolism in diverse environments,map01230 Biosynthesis of amino acids	1	1	1	1	1	1	1	0	0	0	0	0	0	0	0	0	0	0	0	0	0	1	1	1	1	1	1	1	1	1	1	1	1	1	1	1	1	1	1	1	1	1	1
K01779	racD	7	0.13	aspartate racemase [EC:5.1.1.13]		map00250 Alanine, aspartate and glutamate metabolism,map00470 D-Amino acid metabolism,map01054 Nonribosomal peptide structures,map01100 Metabolic pathways	0	0	0	1	1	0	0	0	0	0	0	0	0	0	0	0	0	0	0	0	0	0	0	0	0	0	0	0	0	0	0	0	0	0	0	0	0	0	0	0	0	0	0
K01782	fadJ	13	0.24	3-hydroxyacyl-CoA dehydrogenase / enoyl-CoA hydratase / 3-hydroxybutyryl-CoA epimerase [EC:1.1.1.35 4.2.1.17 5.1.2.3]	beta-Oxidation	map00071 Fatty acid degradation,map00280 Valine, leucine and isoleucine degradation,map00281 Geraniol degradation,map00310 Lysine degradation,map00362 Benzoate degradation,map00380 Tryptophan metabolism,map00410 beta-Alanine metabolism,map00640 Propanoate metabolism,map00650 Butanoate metabolism,map00903 Limonene and pinene degradation,map00930 Caprolactam degradation,map01100 Metabolic pathways,…	0	0	0	1	1	0	0	0	0	0	0	0	0	0	0	0	0	0	0	0	0	1	0	0	1	1	0	1	1	1	1	1	1	1	0	0	0	0	0	0	0	0	0
K01783	rpe, RPE	126	2.28	ribulose-phosphate 3-epimerase [EC:5.1.3.1]	Pentose phosphate pathway (Pentose phosphate cycle)	map00030 Pentose phosphate pathway,map00040 Pentose and glucuronate interconversions,map00710 Carbon fixation in photosynthetic organisms,map01100 Metabolic pathways,map01110 Biosynthesis of secondary metabolites,map01120 Microbial metabolism in diverse environments,map01200 Carbon metabolism,map01230 Biosynthesis of amino acids	1	1	1	1	1	1	1	1	1	1	1	1	1	1	1	1	1	1	1	1	1	1	1	1	1	1	1	1	1	1	1	1	1	1	1	1	1	1	1	1	1	1	1
K01784	galE, GALE	121	2.19	UDP-glucose 4-epimerase [EC:5.1.3.2]	Galactose degradation, Leloir pathway, galactose => alpha-D-glucose-1P	map00052 Galactose metabolism,map00520 Amino sugar and nucleotide sugar metabolism,map00541 O-Antigen nucleotide sugar biosynthesis,map01100 Metabolic pathways,map01250 Biosynthesis of nucleotide sugars	1	1	1	1	1	1	1	1	1	1	1	1	1	1	1	1	1	1	1	1	1	1	1	1	1	1	1	1	1	1	1	1	1	1	1	1	0	1	1	1	1	1	1
K01785	galM, GALM	87	1.57	aldose 1-epimerase [EC:5.1.3.3]	Galactose degradation, Leloir pathway, galactose => alpha-D-glucose-1P	map00010 Glycolysis / Gluconeogenesis,map00052 Galactose metabolism,map01100 Metabolic pathways,map01110 Biosynthesis of secondary metabolites,map01120 Microbial metabolism in diverse environments	1	1	1	1	1	1	1	1	1	0	0	0	0	0	0	0	0	0	0	0	1	1	1	1	1	1	0	1	1	1	1	1	1	1	0	0	0	0	0	0	1	1	1
K01787	RENBP	6	0.11	N-acylglucosamine 2-epimerase [EC:5.1.3.8]		map00520 Amino sugar and nucleotide sugar metabolism,map01100 Metabolic pathways	0	0	0	0	1	0	0	0	0	0	0	0	0	0	0	0	0	0	0	0	0	0	0	0	0	0	0	0	0	0	0	0	0	0	0	0	0	0	0	0	0	1	1
K01788	nanE	64	1.16	N-acylglucosamine-6-phosphate 2-epimerase [EC:5.1.3.9]		map00520 Amino sugar and nucleotide sugar metabolism,map01100 Metabolic pathways	1	1	1	1	0	1	1	0	0	1	1	1	1	0	1	1	1	1	1	1	1	1	1	1	1	1	0	1	0	0	0	0	0	0	0	0	0	0	0	0	0	0	0
K01790	rfbC, rmlC	95	1.72	dTDP-4-dehydrorhamnose 3,5-epimerase [EC:5.1.3.13]	dTDP-L-rhamnose biosynthesis	map00521 Streptomycin biosynthesis,map00523 Polyketide sugar unit biosynthesis,map00541 O-Antigen nucleotide sugar biosynthesis,map01100 Metabolic pathways,map01110 Biosynthesis of secondary metabolites,map01250 Biosynthesis of nucleotide sugars	1	1	1	0	1	0	0	1	1	1	1	1	0	0	0	0	0	0	0	0	0	1	1	1	1	1	1	1	1	1	1	1	1	1	1	1	1	1	1	1	1	1	1
K01791	wecB	81	1.46	UDP-N-acetylglucosamine 2-epimerase (non-hydrolysing) [EC:5.1.3.14]		map00520 Amino sugar and nucleotide sugar metabolism,map00541 O-Antigen nucleotide sugar biosynthesis,map01100 Metabolic pathways,map01250 Biosynthesis of nucleotide sugars,map02020 Two-component system,map05111 Biofilm formation - Vibrio cholerae	0	1	1	0	1	1	1	0	0	1	0	0	0	1	1	1	1	1	0	0	0	1	1	1	1	1	0	1	1	1	1	1	1	1	0	0	0	0	0	0	1	1	1
K01792	E5.1.3.15	12	0.22	glucose-6-phosphate 1-epimerase [EC:5.1.3.15]		map00010 Glycolysis / Gluconeogenesis,map01100 Metabolic pathways,map01110 Biosynthesis of secondary metabolites,map01120 Microbial metabolism in diverse environments	1	1	1	0	0	0	0	0	0	0	0	0	0	0	0	0	0	0	0	0	0	1	1	1	1	0	0	0	0	0	0	0	0	0	0	0	0	0	0	0	0	0	0
K01795	algG	14	0.25	mannuronan 5-epimerase [EC:5.1.3.37]		map00051 Fructose and mannose metabolism,map01100 Metabolic pathways	0	0	1	0	0	0	0	0	0	0	0	0	0	0	0	0	0	0	0	0	0	0	0	0	0	0	0	1	0	0	0	0	0	0	0	0	0	0	0	0	0	1	1
K01796	E5.1.99.4, AMACR, mcr	1	0.02	alpha-methylacyl-CoA racemase [EC:5.1.99.4]	Bile acid biosynthesis, cholesterol => cholate/chenodeoxycholate	map00120 Primary bile acid biosynthesis,map01100 Metabolic pathways,map04146 Peroxisome	0	0	0	0	1	0	0	0	0	0	0	0	0	0	0	0	0	0	0	0	0	0	0	0	0	0	0	0	0	0	0	0	0	0	0	0	0	0	0	0	0	0	0
K01799	nicE, maiA	1	0.02	maleate isomerase [EC:5.2.1.1]	Nicotinate degradation, nicotinate => fumarate	map00650 Butanoate metabolism,map00760 Nicotinate and nicotinamide metabolism,map01100 Metabolic pathways,map01120 Microbial metabolism in diverse environments	0	0	0	0	1	0	0	0	0	0	0	0	0	0	0	0	0	0	0	0	0	0	0	0	0	0	0	0	0	0	0	0	0	0	0	0	0	0	0	0	0	0	0
K01800	maiA, GSTZ1	1	0.02	maleylacetoacetate isomerase [EC:5.2.1.2]	Tyrosine degradation, tyrosine => homogentisate	map00350 Tyrosine metabolism,map00643 Styrene degradation,map01100 Metabolic pathways,map01120 Microbial metabolism in diverse environments	0	0	0	0	1	0	0	0	0	0	0	0	0	0	0	0	0	0	0	0	0	0	0	0	0	0	0	0	0	0	0	0	0	0	0	0	0	0	0	0	0	0	0
K01801	nagL	1	0.02	maleylpyruvate isomerase [EC:5.2.1.4]		map00350 Tyrosine metabolism,map01100 Metabolic pathways,map01120 Microbial metabolism in diverse environments	0	0	0	0	1	0	0	0	0	0	0	0	0	0	0	0	0	0	0	0	0	0	0	0	0	0	0	0	0	0	0	0	0	0	0	0	0	0	0	0	0	0	0
K01802	E5.2.1.8	116	2.10	peptidylprolyl isomerase [EC:5.2.1.8]			1	1	1	1	1	1	1	1	1	1	1	1	1	1	1	1	1	1	1	1	1	1	1	1	1	1	1	1	1	1	1	1	1	1	1	1	1	1	1	1	1	1	1
K01803	TPI, tpiA	126	2.28	triosephosphate isomerase (TIM) [EC:5.3.1.1]	Glycolysis (Embden-Meyerhof pathway), glucose => pyruvate	map00010 Glycolysis / Gluconeogenesis,map00051 Fructose and mannose metabolism,map00562 Inositol phosphate metabolism,map00710 Carbon fixation in photosynthetic organisms,map01100 Metabolic pathways,map01110 Biosynthesis of secondary metabolites,map01120 Microbial metabolism in diverse environments,map01200 Carbon metabolism,map01230 Biosynthesis of amino acids	1	1	1	1	1	1	1	1	1	1	1	1	1	1	1	1	1	1	1	1	1	1	1	1	1	1	1	1	1	1	1	1	1	1	1	1	1	1	1	1	1	1	1
K01804	araA	4	0.07	L-arabinose isomerase [EC:5.3.1.4]		map00040 Pentose and glucuronate interconversions,map01100 Metabolic pathways	0	0	0	1	0	0	0	0	0	0	0	0	0	0	0	0	0	0	0	0	0	0	0	0	0	0	0	0	0	0	0	0	0	0	0	0	0	0	0	0	0	0	0
K01805	xylA	4	0.07	xylose isomerase [EC:5.3.1.5]		map00040 Pentose and glucuronate interconversions,map00051 Fructose and mannose metabolism,map01100 Metabolic pathways	0	0	0	1	0	0	0	0	0	0	0	0	0	0	0	0	0	0	0	0	0	0	0	0	0	0	0	0	0	0	0	0	0	0	0	0	0	0	0	0	0	0	0
K01807	rpiA	74	1.34	ribose 5-phosphate isomerase A [EC:5.3.1.6]	Pentose phosphate pathway (Pentose phosphate cycle)	map00030 Pentose phosphate pathway,map00710 Carbon fixation in photosynthetic organisms,map01100 Metabolic pathways,map01110 Biosynthesis of secondary metabolites,map01120 Microbial metabolism in diverse environments,map01200 Carbon metabolism,map01230 Biosynthesis of amino acids	0	0	0	1	1	0	0	0	0	1	1	1	1	1	1	1	1	1	1	1	1	1	1	1	1	1	0	0	0	0	0	0	0	0	1	1	1	1	1	1	0	0	0
K01808	rpiB	95	1.72	ribose 5-phosphate isomerase B [EC:5.3.1.6]	Pentose phosphate pathway (Pentose phosphate cycle)	map00030 Pentose phosphate pathway,map00051 Fructose and mannose metabolism,map00710 Carbon fixation in photosynthetic organisms,map01100 Metabolic pathways,map01110 Biosynthesis of secondary metabolites,map01120 Microbial metabolism in diverse environments,map01200 Carbon metabolism,map01230 Biosynthesis of amino acids	1	1	1	1	0	1	1	1	1	0	0	0	0	0	0	0	0	0	0	1	0	0	0	0	0	0	1	1	0	0	0	0	0	0	1	1	1	1	1	1	1	1	1
K01809	manA, MPI	107	1.93	mannose-6-phosphate isomerase [EC:5.3.1.8]	Ascorbate biosynthesis, plants, fructose-6P => ascorbate	map00051 Fructose and mannose metabolism,map00520 Amino sugar and nucleotide sugar metabolism,map00541 O-Antigen nucleotide sugar biosynthesis,map01100 Metabolic pathways,map01110 Biosynthesis of secondary metabolites,map01240 Biosynthesis of cofactors,map01250 Biosynthesis of nucleotide sugars	1	1	1	1	1	1	1	1	1	1	1	1	1	1	1	1	1	1	1	1	1	0	1	1	0	0	1	1	1	1	1	1	1	1	0	0	0	0	0	0	1	1	1
K01810	GPI, pgi	126	2.28	glucose-6-phosphate isomerase [EC:5.3.1.9]	Glycolysis (Embden-Meyerhof pathway), glucose => pyruvate	map00010 Glycolysis / Gluconeogenesis,map00030 Pentose phosphate pathway,map00500 Starch and sucrose metabolism,map00520 Amino sugar and nucleotide sugar metabolism,map01100 Metabolic pathways,map01110 Biosynthesis of secondary metabolites,map01120 Microbial metabolism in diverse environments,map01200 Carbon metabolism,map01250 Biosynthesis of nucleotide sugars	1	1	1	1	1	1	1	1	1	1	1	1	1	1	1	1	1	1	1	1	1	1	1	1	1	1	1	1	1	1	1	1	1	1	1	1	1	1	1	1	1	1	1
K01811	xylS, yicI	2	0.04	alpha-D-xyloside xylohydrolase [EC:3.2.1.177]			0	0	0	1	0	0	0	0	0	0	0	0	0	0	0	0	0	0	0	0	0	0	0	0	0	0	0	0	0	0	0	0	0	0	0	0	0	0	0	0	0	0	0
K01812	uxaC	14	0.25	glucuronate isomerase [EC:5.3.1.12]	D-Glucuronate degradation, D-glucuronate => pyruvate + D-glyceraldehyde 3P	map00040 Pentose and glucuronate interconversions,map01100 Metabolic pathways	0	0	0	1	0	1	1	0	0	0	0	0	0	0	0	0	0	0	0	0	1	0	0	0	0	0	0	0	0	0	0	0	0	0	0	0	0	0	0	0	1	1	1
K01813	rhaA	6	0.11	L-rhamnose isomerase [EC:5.3.1.14]		map00051 Fructose and mannose metabolism,map01100 Metabolic pathways,map01120 Microbial metabolism in diverse environments	0	0	0	1	0	0	0	0	0	0	0	0	0	0	0	0	0	0	0	1	1	0	0	0	0	0	0	0	0	0	0	0	0	0	0	0	0	0	0	0	0	0	0
K01814	hisA	64	1.16	phosphoribosylformimino-5-aminoimidazole carboxamide ribotide isomerase [EC:5.3.1.16]	Histidine biosynthesis, PRPP => histidine	map00340 Histidine metabolism,map01100 Metabolic pathways,map01110 Biosynthesis of secondary metabolites,map01230 Biosynthesis of amino acids	1	1	1	1	1	1	1	0	0	0	0	0	0	0	0	0	0	0	0	0	0	0	0	0	0	1	1	1	1	1	1	1	1	1	1	1	1	1	1	1	0	0	0
K01815	kduI	3	0.05	4-deoxy-L-threo-5-hexosulose-uronate ketol-isomerase [EC:5.3.1.17]		map00040 Pentose and glucuronate interconversions,map01100 Metabolic pathways	0	0	0	1	0	0	0	0	0	0	0	0	0	0	0	0	0	0	1	0	0	0	0	0	0	0	0	0	0	0	0	0	0	0	0	0	0	0	0	0	0	0	0
K01816	hyi, gip	3	0.05	hydroxypyruvate isomerase [EC:5.3.1.22]		map00630 Glyoxylate and dicarboxylate metabolism,map01100 Metabolic pathways	0	0	0	0	1	0	0	0	0	0	0	0	0	0	0	0	0	0	0	0	0	0	0	0	0	0	0	0	0	0	1	0	0	1	0	0	0	0	0	0	0	0	0
K01817	trpF	113	2.04	phosphoribosylanthranilate isomerase [EC:5.3.1.24]	Tryptophan biosynthesis, chorismate => tryptophan	map00400 Phenylalanine, tyrosine and tryptophan biosynthesis,map01100 Metabolic pathways,map01110 Biosynthesis of secondary metabolites,map01230 Biosynthesis of amino acids	1	1	1	1	1	1	1	0	0	1	0	0	0	0	0	0	0	0	0	0	0	1	1	1	1	1	1	1	1	1	1	1	1	1	1	1	1	1	1	1	1	1	1
K01818	fucI	17	0.31	L-fucose/D-arabinose isomerase [EC:5.3.1.25 5.3.1.3]		map00040 Pentose and glucuronate interconversions,map00051 Fructose and mannose metabolism,map01100 Metabolic pathways,map01120 Microbial metabolism in diverse environments	1	0	1	0	0	1	1	0	0	0	0	0	0	0	0	0	0	0	1	1	1	1	0	0	1	1	0	1	0	0	0	0	0	0	0	0	0	0	0	0	0	0	0
K01819	E5.3.1.26, lacA, lacB	50	0.90	galactose-6-phosphate isomerase [EC:5.3.1.26]		map00052 Galactose metabolism,map01100 Metabolic pathways	0	0	0	0	0	0	0	1	1	0	0	0	0	0	0	0	0	0	0	1	0	0	0	0	0	0	1	0	0	0	0	0	0	0	0	0	0	0	0	0	0	0	0
K01820	rhaA	2	0.04	L-rhamnose isomerase / sugar isomerase [EC:5.3.1.14 5.3.1.-]		map00040 Pentose and glucuronate interconversions,map00051 Fructose and mannose metabolism,map01100 Metabolic pathways,map01120 Microbial metabolism in diverse environments	0	0	0	0	0	0	0	0	0	0	0	0	0	0	0	0	0	0	0	0	0	0	0	0	0	0	0	1	0	0	0	0	0	0	0	0	0	0	0	0	0	0	0
K01821	praC, xylH	86	1.55	4-oxalocrotonate tautomerase [EC:5.3.2.6]	Catechol meta-cleavage, catechol => acetyl-CoA / 4-methylcatechol => propanoyl-CoA	map00362 Benzoate degradation,map00621 Dioxin degradation,map00622 Xylene degradation,map01100 Metabolic pathways,map01120 Microbial metabolism in diverse environments,map01220 Degradation of aromatic compounds	0	0	0	1	1	0	0	1	1	1	1	1	1	1	1	1	1	1	1	1	1	0	0	0	0	0	0	0	0	0	0	0	0	0	1	1	1	1	1	1	0	0	0
K01823	idi, IDI	75	1.36	isopentenyl-diphosphate Delta-isomerase [EC:5.3.3.2]	C5 isoprenoid biosynthesis, mevalonate pathway	map00900 Terpenoid backbone biosynthesis,map01100 Metabolic pathways,map01110 Biosynthesis of secondary metabolites	0	1	1	1	0	1	1	0	0	1	1	1	1	1	1	1	1	1	1	1	1	0	0	0	0	0	1	1	1	1	1	1	1	1	0	0	0	0	0	0	0	0	0
K01826	hpaF, hpcD	1	0.02	5-carboxymethyl-2-hydroxymuconate isomerase [EC:5.3.3.10]	Homoprotocatechuate degradation, homoprotocatechuate => 2-oxohept-3-enedioate	map00350 Tyrosine metabolism,map01100 Metabolic pathways,map01120 Microbial metabolism in diverse environments,map01220 Degradation of aromatic compounds	0	0	0	0	1	0	0	0	0	0	0	0	0	0	0	0	0	0	0	0	0	0	0	0	0	0	0	0	0	0	0	0	0	0	0	0	0	0	0	0	0	0	0
K01829	dsbH	77	1.39	disulfide reductase [EC:1.8.-.-]			0	0	0	1	0	0	0	0	0	1	1	1	0	1	1	1	1	1	0	0	0	0	0	0	0	0	0	0	1	1	1	1	1	1	0	0	0	0	0	0	0	0	0
K01834	PGAM, gpmA	113	2.04	2,3-bisphosphoglycerate-dependent phosphoglycerate mutase [EC:5.4.2.11]	Glycolysis (Embden-Meyerhof pathway), glucose => pyruvate	map00010 Glycolysis / Gluconeogenesis,map00260 Glycine, serine and threonine metabolism,map00680 Methane metabolism,map01100 Metabolic pathways,map01110 Biosynthesis of secondary metabolites,map01120 Microbial metabolism in diverse environments,map01200 Carbon metabolism,map01230 Biosynthesis of amino acids,map04922 Glucagon signaling pathway,map05230 Central carbon metabolism in cancer	1	1	1	1	1	1	1	1	1	1	1	1	1	1	1	1	1	1	1	1	1	1	1	1	1	1	1	1	1	1	1	1	1	1	1	1	1	1	1	1	1	0	0
K01835	pgm	117	2.12	phosphoglucomutase [EC:5.4.2.2]	Nucleotide sugar biosynthesis, glucose => UDP-glucose	map00010 Glycolysis / Gluconeogenesis,map00030 Pentose phosphate pathway,map00052 Galactose metabolism,map00230 Purine metabolism,map00500 Starch and sucrose metabolism,map00520 Amino sugar and nucleotide sugar metabolism,map00521 Streptomycin biosynthesis,map01100 Metabolic pathways,map01110 Biosynthesis of secondary metabolites,map01120 Microbial metabolism in diverse environments,map01250 Bios…	1	1	1	1	1	1	1	1	1	1	1	1	1	1	1	1	1	1	1	1	1	1	1	1	1	1	1	1	1	1	1	1	1	1	1	1	1	1	1	1	1	1	1
K01838	pgmB	27	0.49	beta-phosphoglucomutase [EC:5.4.2.6]		map00500 Starch and sucrose metabolism	0	0	0	1	0	1	1	0	1	0	0	0	0	0	0	0	0	0	0	1	1	0	0	0	0	0	0	1	1	1	1	1	1	1	1	1	1	1	1	1	0	0	0
K01839	deoB	67	1.21	phosphopentomutase [EC:5.4.2.7]		map00030 Pentose phosphate pathway,map00230 Purine metabolism,map01100 Metabolic pathways	0	0	0	1	0	0	0	0	0	0	0	0	0	0	0	0	0	0	1	1	1	0	0	0	0	0	1	0	0	0	0	0	0	0	0	0	0	0	0	0	0	0	0
K01840	manB	118	2.13	phosphomannomutase [EC:5.4.2.8]		map00051 Fructose and mannose metabolism,map00520 Amino sugar and nucleotide sugar metabolism,map00541 O-Antigen nucleotide sugar biosynthesis,map01100 Metabolic pathways,map01110 Biosynthesis of secondary metabolites,map01250 Biosynthesis of nucleotide sugars	1	1	1	1	1	1	1	1	1	1	1	1	1	1	1	1	1	1	1	1	1	1	1	1	1	1	1	1	1	1	1	1	1	1	1	1	1	1	1	1	1	1	1
K01843	kamA	7	0.13	lysine 2,3-aminomutase [EC:5.4.3.2]		map00310 Lysine degradation,map01100 Metabolic pathways	0	0	0	0	0	0	0	1	1	0	0	0	0	0	0	0	0	0	0	0	0	1	1	1	1	1	0	0	0	0	0	0	0	0	0	0	0	0	0	0	0	0	0
K01844	kamD	7	0.13	beta-lysine 5,6-aminomutase alpha subunit [EC:5.4.3.3]		map00310 Lysine degradation,map00470 D-Amino acid metabolism,map01100 Metabolic pathways	0	0	0	0	0	0	0	1	1	0	0	0	0	0	0	0	0	0	0	0	0	1	1	1	1	1	0	0	0	0	0	0	0	0	0	0	0	0	0	0	0	0	0
K01845	hemL	62	1.12	glutamate-1-semialdehyde 2,1-aminomutase [EC:5.4.3.8]	Heme biosynthesis, plants and bacteria, glutamate => heme	map00860 Porphyrin metabolism,map01100 Metabolic pathways,map01110 Biosynthesis of secondary metabolites,map01120 Microbial metabolism in diverse environments,map01240 Biosynthesis of cofactors	1	1	1	1	1	1	1	1	1	0	0	0	0	0	0	0	0	0	0	0	0	1	1	1	1	1	1	1	1	1	1	1	1	1	1	1	1	1	1	1	0	0	0
K01846	glmS, mutS, mamA	4	0.07	methylaspartate mutase sigma subunit [EC:5.4.99.1]	Methylaspartate cycle	map00630 Glyoxylate and dicarboxylate metabolism,map00660 C5-Branched dibasic acid metabolism,map01100 Metabolic pathways,map01120 Microbial metabolism in diverse environments,map01200 Carbon metabolism	0	0	0	0	0	0	0	1	1	0	0	0	0	0	0	0	0	0	0	0	0	0	0	0	0	0	0	0	0	0	0	0	0	0	0	0	0	0	0	0	0	0	0
K01847	MUT	12	0.22	methylmalonyl-CoA mutase [EC:5.4.99.2]	Ethylmalonyl pathway	map00280 Valine, leucine and isoleucine degradation,map00630 Glyoxylate and dicarboxylate metabolism,map00640 Propanoate metabolism,map00720 Carbon fixation pathways in prokaryotes,map01100 Metabolic pathways,map01120 Microbial metabolism in diverse environments,map01200 Carbon metabolism	0	0	0	0	0	1	1	0	0	0	0	0	0	0	0	0	0	0	0	0	0	0	0	0	0	0	0	0	0	0	0	0	0	0	0	0	0	0	0	0	0	0	0
K01848	E5.4.99.2A, mcmA1	10	0.18	methylmalonyl-CoA mutase, N-terminal domain [EC:5.4.99.2]	Hydroxypropionate-hydroxybutylate cycle	map00280 Valine, leucine and isoleucine degradation,map00630 Glyoxylate and dicarboxylate metabolism,map00640 Propanoate metabolism,map00720 Carbon fixation pathways in prokaryotes,map01100 Metabolic pathways,map01120 Microbial metabolism in diverse environments,map01200 Carbon metabolism	0	0	0	0	0	0	0	0	0	0	0	0	0	0	0	0	0	0	0	0	0	0	0	0	0	0	0	0	0	0	0	0	0	0	0	0	0	0	0	0	0	0	0
K01849	E5.4.99.2B, mcmA2	10	0.18	methylmalonyl-CoA mutase, C-terminal domain [EC:5.4.99.2]	Hydroxypropionate-hydroxybutylate cycle	map00280 Valine, leucine and isoleucine degradation,map00630 Glyoxylate and dicarboxylate metabolism,map00640 Propanoate metabolism,map00720 Carbon fixation pathways in prokaryotes,map01100 Metabolic pathways,map01120 Microbial metabolism in diverse environments,map01200 Carbon metabolism	0	0	0	0	0	0	0	0	0	0	0	0	0	0	0	0	0	0	0	0	0	0	0	0	0	0	0	0	0	0	0	0	0	0	0	0	0	0	0	0	0	0	0
K01851	pchA	25	0.45	salicylate biosynthesis isochorismate synthase [EC:5.4.4.2]		map00130 Ubiquinone and other terpenoid-quinone biosynthesis,map01053 Biosynthesis of siderophore group nonribosomal peptides,map01100 Metabolic pathways,map01110 Biosynthesis of secondary metabolites	0	0	0	1	0	0	0	0	0	1	1	1	1	1	1	1	1	1	0	0	0	0	0	0	0	0	0	0	0	0	0	0	0	0	0	0	0	0	0	0	0	0	0
K01852	LSS, ERG7	1	0.02	lanosterol synthase [EC:5.4.99.7]	Cholesterol biosynthesis, squalene 2,3-epoxide => cholesterol	map00100 Steroid biosynthesis,map01100 Metabolic pathways,map01110 Biosynthesis of secondary metabolites	0	0	0	1	0	0	0	0	0	0	0	0	0	0	0	0	0	0	0	0	0	0	0	0	0	0	0	0	0	0	0	0	0	0	0	0	0	0	0	0	0	0	0
K01854	glf	64	1.16	UDP-galactopyranose mutase [EC:5.4.99.9]		map00052 Galactose metabolism,map00520 Amino sugar and nucleotide sugar metabolism,map00541 O-Antigen nucleotide sugar biosynthesis,map01100 Metabolic pathways,map01250 Biosynthesis of nucleotide sugars	1	0	0	1	1	0	0	0	0	1	1	1	0	1	1	1	1	1	1	1	1	0	1	0	0	1	0	1	0	0	0	0	0	0	0	0	0	0	0	0	0	0	0
K01857	pcaB	7	0.13	3-carboxy-cis,cis-muconate cycloisomerase [EC:5.5.1.2]		map00362 Benzoate degradation,map01100 Metabolic pathways,map01120 Microbial metabolism in diverse environments,map01220 Degradation of aromatic compounds	0	0	0	0	0	1	1	0	0	0	0	0	0	0	0	0	0	0	0	0	0	0	0	0	0	0	0	0	1	1	0	1	1	1	0	0	0	0	0	0	0	0	0
K01858	INO1, ISYNA1	13	0.24	myo-inositol-1-phosphate synthase [EC:5.5.1.4]		map00521 Streptomycin biosynthesis,map00562 Inositol phosphate metabolism,map01100 Metabolic pathways,map01110 Biosynthesis of secondary metabolites	0	0	0	0	0	0	0	0	0	0	0	0	0	0	0	0	0	0	0	0	0	0	0	0	0	0	0	0	1	1	1	1	1	1	0	0	0	0	0	0	1	1	1
K01866	YARS, tyrS	126	2.28	tyrosyl-tRNA synthetase [EC:6.1.1.1]		map00970 Aminoacyl-tRNA biosynthesis	1	1	1	1	1	1	1	1	1	1	1	1	1	1	1	1	1	1	1	1	1	1	1	1	1	1	1	1	1	1	1	1	1	1	1	1	1	1	1	1	1	1	1
K01867	WARS, trpS	126	2.28	tryptophanyl-tRNA synthetase [EC:6.1.1.2]		map00970 Aminoacyl-tRNA biosynthesis	1	1	1	1	1	1	1	1	1	1	1	1	1	1	1	1	1	1	1	1	1	1	1	1	1	1	1	1	1	1	1	1	1	1	1	1	1	1	1	1	1	1	1
K01868	TARS, thrS	126	2.28	threonyl-tRNA synthetase [EC:6.1.1.3]		map00970 Aminoacyl-tRNA biosynthesis	1	1	1	1	1	1	1	1	1	1	1	1	1	1	1	1	1	1	1	1	1	1	1	1	1	1	1	1	1	1	1	1	1	1	1	1	1	1	1	1	1	1	1
K01869	LARS, leuS	126	2.28	leucyl-tRNA synthetase [EC:6.1.1.4]		map00970 Aminoacyl-tRNA biosynthesis	1	1	1	1	1	1	1	1	1	1	1	1	1	1	1	1	1	1	1	1	1	1	1	1	1	1	1	1	1	1	1	1	1	1	1	1	1	1	1	1	1	1	1
K01870	IARS, ileS	126	2.28	isoleucyl-tRNA synthetase [EC:6.1.1.5]		map00970 Aminoacyl-tRNA biosynthesis	1	1	1	1	1	1	1	1	1	1	1	1	1	1	1	1	1	1	1	1	1	1	1	1	1	1	1	1	1	1	1	1	1	1	1	1	1	1	1	1	1	1	1
K01872	AARS, alaS	126	2.28	alanyl-tRNA synthetase [EC:6.1.1.7]		map00970 Aminoacyl-tRNA biosynthesis	1	1	1	1	1	1	1	1	1	1	1	1	1	1	1	1	1	1	1	1	1	1	1	1	1	1	1	1	1	1	1	1	1	1	1	1	1	1	1	1	1	1	1
K01873	VARS, valS	126	2.28	valyl-tRNA synthetase [EC:6.1.1.9]		map00970 Aminoacyl-tRNA biosynthesis	1	1	1	1	1	1	1	1	1	1	1	1	1	1	1	1	1	1	1	1	1	1	1	1	1	1	1	1	1	1	1	1	1	1	1	1	1	1	1	1	1	1	1
K01874	MARS, metG	121	2.19	methionyl-tRNA synthetase [EC:6.1.1.10]		map00450 Selenocompound metabolism,map00970 Aminoacyl-tRNA biosynthesis,map01100 Metabolic pathways	1	1	1	1	1	1	1	1	1	1	1	1	1	1	1	1	1	1	1	1	1	1	1	1	1	1	1	1	1	1	1	1	1	1	0	1	0	0	0	0	1	1	1
K01875	SARS, serS	125	2.26	seryl-tRNA synthetase [EC:6.1.1.11]		map00970 Aminoacyl-tRNA biosynthesis	1	1	1	1	1	1	1	1	1	1	1	1	1	1	1	1	1	1	1	1	1	1	1	1	1	1	1	1	1	1	1	1	1	1	1	0	1	1	1	1	1	1	1
K01876	DARS2, aspS	126	2.28	aspartyl-tRNA synthetase [EC:6.1.1.12]		map00970 Aminoacyl-tRNA biosynthesis	1	1	1	1	1	1	1	1	1	1	1	1	1	1	1	1	1	1	1	1	1	1	1	1	1	1	1	1	1	1	1	1	1	1	1	1	1	1	1	1	1	1	1
K01878	glyQ	78	1.41	glycyl-tRNA synthetase alpha chain [EC:6.1.1.14]		map00970 Aminoacyl-tRNA biosynthesis	0	0	0	1	1	0	0	1	1	0	0	0	0	0	0	0	0	0	1	1	1	1	1	1	1	1	1	0	0	0	0	0	0	0	1	1	1	1	1	1	0	0	0
K01879	glyS	78	1.41	glycyl-tRNA synthetase beta chain [EC:6.1.1.14]		map00970 Aminoacyl-tRNA biosynthesis	0	0	0	1	1	0	0	1	1	0	0	0	0	0	0	0	0	0	1	1	1	1	1	1	1	1	1	0	0	0	0	0	0	0	1	1	1	1	1	1	0	0	0
K01880	GARS, glyS1	48	0.87	glycyl-tRNA synthetase [EC:6.1.1.14]		map00970 Aminoacyl-tRNA biosynthesis	1	1	1	0	0	1	1	0	0	1	1	1	1	1	1	1	1	1	0	0	0	0	0	0	0	0	0	1	1	1	1	1	1	1	0	0	0	0	0	0	1	1	1
K01881	PARS, proS	126	2.28	prolyl-tRNA synthetase [EC:6.1.1.15]		map00970 Aminoacyl-tRNA biosynthesis	1	1	1	1	1	1	1	1	1	1	1	1	1	1	1	1	1	1	1	1	1	1	1	1	1	1	1	1	1	1	1	1	1	1	1	1	1	1	1	1	1	1	1
K01883	CARS, cysS	126	2.28	cysteinyl-tRNA synthetase [EC:6.1.1.16]		map00970 Aminoacyl-tRNA biosynthesis	1	1	1	1	1	1	1	1	1	1	1	1	1	1	1	1	1	1	1	1	1	1	1	1	1	1	1	1	1	1	1	1	1	1	1	1	1	1	1	1	1	1	1
K01884	cysS1	1	0.02	cysteinyl-tRNA synthetase, unknown class [EC:6.1.1.16]		map00970 Aminoacyl-tRNA biosynthesis	0	0	0	0	0	0	0	0	0	0	0	0	0	0	0	0	0	0	0	0	0	0	0	0	0	0	1	0	0	0	0	0	0	0	0	0	0	0	0	0	0	0	0
K01885	EARS, gltX	126	2.28	glutamyl-tRNA synthetase [EC:6.1.1.17]	Heme biosynthesis, plants and bacteria, glutamate => heme	map00860 Porphyrin metabolism,map00970 Aminoacyl-tRNA biosynthesis,map01100 Metabolic pathways,map01110 Biosynthesis of secondary metabolites,map01120 Microbial metabolism in diverse environments,map01240 Biosynthesis of cofactors	1	1	1	1	1	1	1	1	1	1	1	1	1	1	1	1	1	1	1	1	1	1	1	1	1	1	1	1	1	1	1	1	1	1	1	1	1	1	1	1	1	1	1
K01886	QARS, glnS	33	0.60	glutaminyl-tRNA synthetase [EC:6.1.1.18]		map00970 Aminoacyl-tRNA biosynthesis,map01100 Metabolic pathways	0	0	0	1	1	1	1	0	0	0	0	0	0	0	0	0	0	0	0	0	0	1	1	1	1	1	0	0	0	0	0	0	0	0	1	1	1	1	1	1	1	1	1
K01887	RARS, argS	126	2.28	arginyl-tRNA synthetase [EC:6.1.1.19]		map00970 Aminoacyl-tRNA biosynthesis	1	1	1	1	1	1	1	1	1	1	1	1	1	1	1	1	1	1	1	1	1	1	1	1	1	1	1	1	1	1	1	1	1	1	1	1	1	1	1	1	1	1	1
K01889	FARSA, pheS	125	2.26	phenylalanyl-tRNA synthetase alpha chain [EC:6.1.1.20]		map00970 Aminoacyl-tRNA biosynthesis	1	1	1	1	1	1	1	1	1	1	1	1	1	1	1	1	1	1	1	1	1	1	1	1	1	1	1	1	1	1	1	1	1	1	1	1	1	1	1	1	1	1	1
K01890	FARSB, pheT	126	2.28	phenylalanyl-tRNA synthetase beta chain [EC:6.1.1.20]		map00970 Aminoacyl-tRNA biosynthesis	1	1	1	1	1	1	1	1	1	1	1	1	1	1	1	1	1	1	1	1	1	1	1	1	1	1	1	1	1	1	1	1	1	1	1	1	1	1	1	1	1	1	1
K01892	HARS, hisS	125	2.26	histidyl-tRNA synthetase [EC:6.1.1.21]		map00970 Aminoacyl-tRNA biosynthesis	1	1	1	1	1	1	1	1	1	1	1	1	1	1	1	1	1	1	1	1	1	1	1	1	1	1	1	1	1	1	1	1	1	1	1	1	1	1	1	1	1	1	1
K01893	NARS, asnS	83	1.50	asparaginyl-tRNA synthetase [EC:6.1.1.22]		map00970 Aminoacyl-tRNA biosynthesis	0	0	0	1	0	0	0	1	1	1	1	1	1	1	1	1	1	1	1	1	1	1	1	1	1	1	1	0	0	0	0	0	0	0	0	0	0	0	0	0	1	1	1
K01894	gluQ	30	0.54	glutamyl-Q tRNA(Asp) synthetase [EC:6.1.1.-]			1	0	0	0	1	1	1	0	0	0	0	0	0	0	0	0	0	0	0	0	0	0	0	0	0	0	0	0	1	1	1	1	1	1	1	1	1	1	1	1	0	0	0
K01895	ACSS1_2, acs	32	0.58	acetyl-CoA synthetase [EC:6.2.1.1]	Methanogenesis, acetate => methane	map00010 Glycolysis / Gluconeogenesis,map00620 Pyruvate metabolism,map00630 Glyoxylate and dicarboxylate metabolism,map00640 Propanoate metabolism,map00680 Methane metabolism,map00720 Carbon fixation pathways in prokaryotes,map01100 Metabolic pathways,map01110 Biosynthesis of secondary metabolites,map01120 Microbial metabolism in diverse environments,map01200 Carbon metabolism	0	0	1	1	1	1	1	0	0	0	0	0	0	0	0	0	0	0	1	0	0	0	0	0	0	0	0	1	1	1	1	1	1	1	0	0	0	0	0	0	1	1	1
K01896	ACSM	6	0.11	medium-chain acyl-CoA synthetase [EC:6.2.1.2]		map00650 Butanoate metabolism,map01100 Metabolic pathways	0	0	0	1	0	0	0	0	0	0	0	0	0	0	0	0	0	0	0	0	0	0	0	0	0	0	0	0	0	0	0	0	0	0	0	0	0	0	0	0	0	0	0
K01897	ACSL, fadD	63	1.14	long-chain acyl-CoA synthetase [EC:6.2.1.3]	beta-Oxidation, acyl-CoA synthesis	map00061 Fatty acid biosynthesis,map00071 Fatty acid degradation,map01100 Metabolic pathways,map01212 Fatty acid metabolism,map02024 Quorum sensing,map03320 PPAR signaling pathway,map04146 Peroxisome,map04216 Ferroptosis,map04714 Thermogenesis,map04920 Adipocytokine signaling pathway	1	1	1	1	1	1	1	1	1	0	0	0	0	0	0	0	0	0	0	0	0	1	1	1	1	1	1	1	1	1	1	1	1	1	1	1	1	1	1	1	1	1	1
K01902	sucD	51	0.92	succinyl-CoA synthetase alpha subunit [EC:6.2.1.5]	Citrate cycle (TCA cycle, Krebs cycle)	map00020 Citrate cycle (TCA cycle),map00640 Propanoate metabolism,map00660 C5-Branched dibasic acid metabolism,map00720 Carbon fixation pathways in prokaryotes,map01100 Metabolic pathways,map01110 Biosynthesis of secondary metabolites,map01120 Microbial metabolism in diverse environments,map01200 Carbon metabolism	1	1	1	1	1	1	1	0	0	0	0	0	0	0	0	0	0	0	0	0	0	1	1	1	1	1	0	1	1	1	1	1	1	1	1	1	1	1	1	1	1	1	1
K01903	sucC	51	0.92	succinyl-CoA synthetase beta subunit [EC:6.2.1.5]	Citrate cycle (TCA cycle, Krebs cycle)	map00020 Citrate cycle (TCA cycle),map00640 Propanoate metabolism,map00660 C5-Branched dibasic acid metabolism,map00720 Carbon fixation pathways in prokaryotes,map01100 Metabolic pathways,map01110 Biosynthesis of secondary metabolites,map01120 Microbial metabolism in diverse environments,map01200 Carbon metabolism	1	1	1	1	1	1	1	0	0	0	0	0	0	0	0	0	0	0	0	0	0	1	1	1	1	1	0	1	1	1	1	1	1	1	1	1	1	1	1	1	1	1	1
K01905	acdA	7	0.13	acetate---CoA ligase (ADP-forming) subunit alpha [EC:6.2.1.13]		map00010 Glycolysis / Gluconeogenesis,map00620 Pyruvate metabolism,map00640 Propanoate metabolism,map01100 Metabolic pathways,map01120 Microbial metabolism in diverse environments	1	0	0	0	1	0	0	0	0	0	0	0	0	0	0	0	0	0	0	0	0	0	0	0	0	0	0	0	0	0	0	0	0	0	0	0	0	0	0	0	0	0	0
K01906	bioW	15	0.27	6-carboxyhexanoate--CoA ligase [EC:6.2.1.14]	Biotin biosynthesis, BioW pathway, pimelate => pimeloyl-CoA => biotin	map00780 Biotin metabolism,map01100 Metabolic pathways,map01240 Biosynthesis of cofactors	0	0	0	0	0	1	1	0	0	0	0	0	0	0	0	0	0	0	0	0	0	0	0	0	0	0	0	0	0	0	0	0	0	0	0	0	0	0	0	0	0	0	0
K01907	AACS, acsA	2	0.04	acetoacetyl-CoA synthetase [EC:6.2.1.16]		map00280 Valine, leucine and isoleucine degradation,map00650 Butanoate metabolism,map01100 Metabolic pathways	0	0	0	0	1	0	0	0	0	0	0	0	0	0	0	0	0	0	0	0	0	0	0	0	0	0	0	0	0	0	1	0	0	0	0	0	0	0	0	0	0	0	0
K01908	ACSS3, prpE	7	0.13	propionyl-CoA synthetase [EC:6.2.1.17]		map00640 Propanoate metabolism,map01100 Metabolic pathways	0	0	0	0	1	0	0	0	0	0	0	0	0	0	0	0	0	0	0	0	0	0	0	0	0	0	0	0	1	1	1	1	1	1	0	0	0	0	0	0	0	0	0
K01909	mbtM	9	0.16	long-chain-fatty-acid--[acyl-carrier-protein] ligase [EC:6.2.1.20]		map00071 Fatty acid degradation	0	0	0	0	0	0	0	0	0	1	1	1	1	1	1	1	1	1	0	0	0	0	0	0	0	0	0	0	0	0	0	0	0	0	0	0	0	0	0	0	0	0	0
K01910	citC	8	0.14	[citrate (pro-3S)-lyase] ligase [EC:6.2.1.22]		map02020 Two-component system	0	0	0	0	0	0	0	1	1	0	0	0	0	0	0	0	0	0	1	1	1	1	0	0	1	1	0	0	0	0	0	0	0	0	0	0	0	0	0	0	0	0	0
K01911	menE	55	0.99	o-succinylbenzoate---CoA ligase [EC:6.2.1.26]	Menaquinone biosynthesis, chorismate (+ polyprenyl-PP) => menaquinol	map00130 Ubiquinone and other terpenoid-quinone biosynthesis,map01100 Metabolic pathways,map01110 Biosynthesis of secondary metabolites,map01240 Biosynthesis of cofactors	1	1	1	1	0	1	1	0	0	0	0	0	0	0	0	0	0	0	0	0	0	1	1	1	1	1	0	1	1	1	1	1	1	1	0	0	0	0	0	0	1	1	1
K01912	paaK	36	0.65	phenylacetate-CoA ligase [EC:6.2.1.30]	Phenylacetate degradation, phenylaxetate => acetyl-CoA/succinyl-CoA	map00360 Phenylalanine metabolism,map01100 Metabolic pathways,map01120 Microbial metabolism in diverse environments,map05111 Biofilm formation - Vibrio cholerae	0	0	0	1	1	0	0	1	1	0	0	0	0	0	0	0	0	0	0	0	0	0	0	0	0	1	0	1	1	1	1	1	1	1	0	0	0	0	0	0	0	0	0
K01914	asnA	52	0.94	aspartate--ammonia ligase [EC:6.3.1.1]		map00250 Alanine, aspartate and glutamate metabolism,map00460 Cyanoamino acid metabolism,map01100 Metabolic pathways,map01110 Biosynthesis of secondary metabolites,map01230 Biosynthesis of amino acids	0	0	0	0	0	0	0	1	1	0	0	0	0	0	0	0	0	0	0	0	0	1	1	1	1	1	1	0	0	0	0	0	0	0	0	0	0	0	0	0	1	1	1
K01915	glnA, GLUL	126	2.28	glutamine synthetase [EC:6.3.1.2]		map00220 Arginine biosynthesis,map00250 Alanine, aspartate and glutamate metabolism,map00630 Glyoxylate and dicarboxylate metabolism,map00910 Nitrogen metabolism,map01100 Metabolic pathways,map01120 Microbial metabolism in diverse environments,map01230 Biosynthesis of amino acids,map02020 Two-component system,map04217 Necroptosis,map04724 Glutamatergic synapse,map04727 GABAergic synapse	1	1	1	1	1	1	1	1	1	1	1	1	1	1	1	1	1	1	1	1	1	1	1	1	1	1	1	1	1	1	1	1	1	1	1	1	1	1	1	1	1	1	1
K01916	nadE	101	1.83	NAD+ synthase [EC:6.3.1.5]	NAD biosynthesis, aspartate => quinolinate => NAD	map00760 Nicotinate and nicotinamide metabolism,map01100 Metabolic pathways,map01240 Biosynthesis of cofactors	0	0	0	1	0	0	0	1	1	1	1	1	1	1	1	1	1	1	1	1	1	0	0	0	0	0	1	1	1	1	1	1	1	1	1	1	1	1	1	1	0	0	0
K01918	panC	52	0.94	pantoate--beta-alanine ligase [EC:6.3.2.1]	Pantothenate biosynthesis, valine/L-aspartate => pantothenate	map00410 beta-Alanine metabolism,map00770 Pantothenate and CoA biosynthesis,map01100 Metabolic pathways,map01110 Biosynthesis of secondary metabolites,map01240 Biosynthesis of cofactors	1	1	1	1	1	0	0	0	0	0	0	0	0	0	0	0	0	0	0	0	0	0	0	0	0	0	0	0	1	1	1	1	1	1	1	1	1	1	1	1	1	1	1
K01919	gshA	71	1.28	glutamate--cysteine ligase [EC:6.3.2.2]	Glutathione biosynthesis, glutamate => glutathione	map00270 Cysteine and methionine metabolism,map00480 Glutathione metabolism,map01100 Metabolic pathways,map01240 Biosynthesis of cofactors	0	0	0	1	1	0	0	0	0	1	1	1	1	1	1	1	1	1	0	0	0	1	1	1	1	1	0	0	0	0	0	0	0	0	1	1	1	1	1	1	0	0	0
K01920	gshB	21	0.38	glutathione synthase [EC:6.3.2.3]	Glutathione biosynthesis, glutamate => glutathione	map00270 Cysteine and methionine metabolism,map00480 Glutathione metabolism,map01100 Metabolic pathways,map01240 Biosynthesis of cofactors	0	0	0	1	1	0	0	1	1	0	0	0	0	0	0	0	0	0	0	0	0	0	0	0	0	0	1	0	0	0	0	0	0	0	1	1	1	1	1	1	0	0	0
K01921	ddl	126	2.28	D-alanine-D-alanine ligase [EC:6.3.2.4]		map00470 D-Amino acid metabolism,map00550 Peptidoglycan biosynthesis,map01100 Metabolic pathways,map01502 Vancomycin resistance	1	1	1	1	1	1	1	1	1	1	1	1	1	1	1	1	1	1	1	1	1	1	1	1	1	1	1	1	1	1	1	1	1	1	1	1	1	1	1	1	1	1	1
K01923	purC	123	2.22	phosphoribosylaminoimidazole-succinocarboxamide synthase [EC:6.3.2.6]	De novo purine biosynthesis, PRPP + glutamine => IMP	map00230 Purine metabolism,map01100 Metabolic pathways,map01110 Biosynthesis of secondary metabolites	1	1	1	1	1	1	1	1	1	1	1	1	1	1	1	1	1	1	0	0	0	1	1	1	1	1	1	1	1	1	1	1	1	1	1	1	1	1	1	1	1	1	1
K01924	murC	126	2.28	UDP-N-acetylmuramate--alanine ligase [EC:6.3.2.8]		map00550 Peptidoglycan biosynthesis,map01100 Metabolic pathways	1	1	1	1	1	1	1	1	1	1	1	1	1	1	1	1	1	1	1	1	1	1	1	1	1	1	1	1	1	1	1	1	1	1	1	1	1	1	1	1	1	1	1
K01925	murD	126	2.28	UDP-N-acetylmuramoylalanine--D-glutamate ligase [EC:6.3.2.9]		map00470 D-Amino acid metabolism,map00550 Peptidoglycan biosynthesis,map01100 Metabolic pathways	1	1	1	1	1	1	1	1	1	1	1	1	1	1	1	1	1	1	1	1	1	1	1	1	1	1	1	1	1	1	1	1	1	1	1	1	1	1	1	1	1	1	1
K01926	rex	59	1.07	redox-sensing transcriptional repressor			0	0	0	1	0	0	0	0	0	0	0	0	0	0	0	0	0	0	1	1	1	0	0	0	0	0	1	0	0	0	0	0	0	0	0	0	0	0	0	0	0	0	0
K01928	murE	126	2.28	UDP-N-acetylmuramoyl-L-alanyl-D-glutamate--2,6-diaminopimelate ligase [EC:6.3.2.13]		map00300 Lysine biosynthesis,map00550 Peptidoglycan biosynthesis,map01100 Metabolic pathways	1	1	1	1	1	1	1	1	1	1	1	1	1	1	1	1	1	1	1	1	1	1	1	1	1	1	1	1	1	1	1	1	1	1	1	1	1	1	1	1	1	1	1
K01929	murF	126	2.28	UDP-N-acetylmuramoyl-tripeptide--D-alanyl-D-alanine ligase [EC:6.3.2.10]		map00300 Lysine biosynthesis,map00550 Peptidoglycan biosynthesis,map01100 Metabolic pathways,map01502 Vancomycin resistance	1	1	1	1	1	1	1	1	1	1	1	1	1	1	1	1	1	1	1	1	1	1	1	1	1	1	1	1	1	1	1	1	1	1	1	1	1	1	1	1	1	1	1
K01932	capB, pgsB	29	0.52	gamma-polyglutamate synthase [EC:6.3.2.-]	Bacillus anthracis pathogenicity signature, polyglutamic acid capsule biosynthesis		1	0	0	0	0	0	0	0	0	0	0	0	0	0	0	0	0	0	0	0	0	0	0	0	0	0	0	0	0	0	0	0	0	0	0	0	0	0	0	0	0	0	0
K01933	purM	123	2.22	phosphoribosylformylglycinamidine cyclo-ligase [EC:6.3.3.1]	De novo purine biosynthesis, PRPP + glutamine => IMP	map00230 Purine metabolism,map01100 Metabolic pathways,map01110 Biosynthesis of secondary metabolites	1	1	1	1	1	1	1	1	1	1	1	1	1	1	1	1	1	1	0	0	0	1	1	1	1	1	1	1	1	1	1	1	1	1	1	1	1	1	1	1	1	1	1
K01934	MTHFS	126	2.28	5-formyltetrahydrofolate cyclo-ligase [EC:6.3.3.2]		map00670 One carbon pool by folate,map01100 Metabolic pathways	1	1	1	1	1	1	1	1	1	1	1	1	1	1	1	1	1	1	1	1	1	1	1	1	1	1	1	1	1	1	1	1	1	1	1	1	1	1	1	1	1	1	1
K01935	bioD	31	0.56	dethiobiotin synthetase [EC:6.3.3.3]	Biotin biosynthesis, pimeloyl-ACP/CoA => biotin	map00780 Biotin metabolism,map01100 Metabolic pathways,map01240 Biosynthesis of cofactors	0	0	0	0	1	1	1	1	1	0	0	0	0	0	0	0	0	0	0	0	0	1	1	1	1	1	1	0	0	1	0	0	0	0	1	1	1	1	1	1	0	0	0
K01937	pyrG, CTPS	116	2.10	CTP synthase [EC:6.3.4.2]	Pyrimidine ribonucleotide biosynthesis, UMP => UDP/UTP,CDP/CTP	map00240 Pyrimidine metabolism,map01100 Metabolic pathways,map01232 Nucleotide metabolism,map01240 Biosynthesis of cofactors	1	1	0	1	1	1	1	0	0	1	1	1	1	1	1	1	1	1	0	0	0	1	1	1	1	1	1	1	1	1	1	1	1	1	1	1	1	1	1	1	1	1	1
K01938	fhs	107	1.93	formate--tetrahydrofolate ligase [EC:6.3.4.3]	C1-unit interconversion, prokaryotes	map00670 One carbon pool by folate,map00720 Carbon fixation pathways in prokaryotes,map01100 Metabolic pathways,map01120 Microbial metabolism in diverse environments,map01200 Carbon metabolism,map01240 Biosynthesis of cofactors	0	1	1	1	0	1	1	1	1	1	1	1	1	1	1	1	1	1	1	1	1	0	0	0	0	0	1	0	0	0	0	0	0	0	1	1	1	1	1	1	1	1	1
K01939	purA, ADSS	126	2.28	adenylosuccinate synthase [EC:6.3.4.4]	Adenine ribonucleotide biosynthesis, IMP => ADP,ATP	map00230 Purine metabolism,map00250 Alanine, aspartate and glutamate metabolism,map01100 Metabolic pathways,map01232 Nucleotide metabolism,map01240 Biosynthesis of cofactors	1	1	1	1	1	1	1	1	1	1	1	1	1	1	1	1	1	1	1	1	1	1	1	1	1	1	1	1	1	1	1	1	1	1	1	1	1	1	1	1	1	1	1
K01940	argG, ASS1	68	1.23	argininosuccinate synthase [EC:6.3.4.5]	Urea cycle	map00220 Arginine biosynthesis,map00250 Alanine, aspartate and glutamate metabolism,map01100 Metabolic pathways,map01110 Biosynthesis of secondary metabolites,map01230 Biosynthesis of amino acids,map05418 Fluid shear stress and atherosclerosis	1	1	1	1	1	1	1	0	0	0	0	0	0	0	0	0	0	0	0	0	0	1	1	1	1	1	1	1	1	1	1	1	1	1	1	1	1	1	1	1	0	0	0
K01941	E6.3.4.6	20	0.36	urea carboxylase [EC:6.3.4.6]		map00220 Arginine biosynthesis,map00791 Atrazine degradation,map01100 Metabolic pathways	0	0	0	0	1	0	0	1	1	0	0	0	0	0	0	0	0	0	0	0	0	0	0	1	0	0	0	0	0	0	0	0	0	0	0	1	0	0	0	0	0	0	0
K01945	purD	123	2.22	phosphoribosylamine---glycine ligase [EC:6.3.4.13]	De novo purine biosynthesis, PRPP + glutamine => IMP	map00230 Purine metabolism,map01100 Metabolic pathways,map01110 Biosynthesis of secondary metabolites	1	1	1	1	1	1	1	1	1	1	1	1	1	1	1	1	1	1	0	0	0	1	1	1	1	1	1	1	1	1	1	1	1	1	1	1	1	1	1	1	1	1	1
K01947	birA-coaX	38	0.69	biotin---[acetyl-CoA-carboxylase] ligase / type III pantothenate kinase [EC:6.3.4.15 2.7.1.33]	Coenzyme A biosynthesis, pantothenate => CoA	map00770 Pantothenate and CoA biosynthesis,map00780 Biotin metabolism,map01100 Metabolic pathways,map01240 Biosynthesis of cofactors	1	1	1	0	1	1	1	0	0	0	0	0	0	0	0	0	0	0	0	0	0	1	1	1	1	1	0	1	1	1	1	1	1	1	1	1	1	1	1	1	0	0	0
K01950	E6.3.5.1, NADSYN1, QNS1, nadE	25	0.45	NAD+ synthase (glutamine-hydrolysing) [EC:6.3.5.1]	NAD biosynthesis, aspartate => quinolinate => NAD	map00760 Nicotinate and nicotinamide metabolism,map01100 Metabolic pathways,map01240 Biosynthesis of cofactors	1	1	1	0	1	1	1	0	0	0	0	0	0	0	0	0	0	0	0	0	0	0	0	0	0	0	0	0	0	0	0	0	0	0	1	1	1	1	1	1	1	1	1
K01951	guaA, GMPS	126	2.28	GMP synthase (glutamine-hydrolysing) [EC:6.3.5.2]	Guanine ribonucleotide biosynthesis, IMP => GDP,GTP	map00230 Purine metabolism,map00983 Drug metabolism - other enzymes,map01100 Metabolic pathways,map01232 Nucleotide metabolism	1	1	1	1	1	1	1	1	1	1	1	1	1	1	1	1	1	1	1	1	1	1	1	1	1	1	1	1	1	1	1	1	1	1	1	1	1	1	1	1	1	1	1
K01952	PFAS, purL	123	2.22	phosphoribosylformylglycinamidine synthase [EC:6.3.5.3]	De novo purine biosynthesis, PRPP + glutamine => IMP	map00230 Purine metabolism,map01100 Metabolic pathways,map01110 Biosynthesis of secondary metabolites	1	1	1	1	1	1	1	1	1	1	1	1	1	1	1	1	1	1	0	0	0	1	1	1	1	1	1	1	1	1	1	1	1	1	1	1	1	1	1	1	1	1	1
K01953	asnB, ASNS	23	0.42	asparagine synthase (glutamine-hydrolysing) [EC:6.3.5.4]		map00250 Alanine, aspartate and glutamate metabolism,map01100 Metabolic pathways,map01110 Biosynthesis of secondary metabolites,map01230 Biosynthesis of amino acids	0	1	1	1	1	0	0	0	0	0	0	0	0	0	0	0	0	0	0	0	0	0	0	0	0	0	0	1	1	1	1	1	1	1	0	0	0	0	0	0	0	0	0
K01955	carB, CPA2	117	2.12	carbamoyl-phosphate synthase large subunit [EC:6.3.5.5]	De novo pyrimidine biosynthesis, glutamine (+ PRPP) => UMP	map00240 Pyrimidine metabolism,map00250 Alanine, aspartate and glutamate metabolism,map01100 Metabolic pathways,map01240 Biosynthesis of cofactors	1	1	1	1	1	1	1	1	1	1	1	1	1	1	1	1	1	1	0	0	0	0	1	1	0	0	1	1	1	1	1	1	1	1	1	1	1	1	1	1	1	1	1
K01956	carA, CPA1	115	2.08	carbamoyl-phosphate synthase small subunit [EC:6.3.5.5]	De novo pyrimidine biosynthesis, glutamine (+ PRPP) => UMP	map00240 Pyrimidine metabolism,map00250 Alanine, aspartate and glutamate metabolism,map01100 Metabolic pathways,map01240 Biosynthesis of cofactors	1	1	1	1	1	1	1	1	1	1	1	1	1	1	1	1	1	1	0	0	0	0	0	0	0	0	1	1	1	1	1	1	1	1	1	1	1	1	1	1	1	1	1
K01958	PC, pyc	25	0.45	pyruvate carboxylase [EC:6.4.1.1]	Reductive citrate cycle (Arnon-Buchanan cycle)	map00020 Citrate cycle (TCA cycle),map00620 Pyruvate metabolism,map00720 Carbon fixation pathways in prokaryotes,map01100 Metabolic pathways,map01120 Microbial metabolism in diverse environments,map01200 Carbon metabolism,map01230 Biosynthesis of amino acids	0	0	0	0	0	1	1	0	0	0	0	0	0	0	0	0	0	0	0	0	0	0	0	0	0	0	0	1	1	1	1	1	1	1	0	0	0	0	0	0	0	0	0
K01960	pycB	32	0.58	pyruvate carboxylase subunit B [EC:6.4.1.1]	Reductive citrate cycle (Arnon-Buchanan cycle)	map00020 Citrate cycle (TCA cycle),map00620 Pyruvate metabolism,map00720 Carbon fixation pathways in prokaryotes,map01100 Metabolic pathways,map01120 Microbial metabolism in diverse environments,map01200 Carbon metabolism,map01230 Biosynthesis of amino acids	0	0	0	0	1	1	1	1	1	0	0	0	0	0	0	0	0	0	1	1	1	1	1	1	1	1	1	0	0	0	0	0	0	0	0	0	0	0	0	0	1	1	1
K01961	accC	71	1.28	acetyl-CoA carboxylase, biotin carboxylase subunit [EC:6.4.1.2 6.3.4.14]	Fatty acid biosynthesis, initiation	map00061 Fatty acid biosynthesis,map00620 Pyruvate metabolism,map00640 Propanoate metabolism,map00720 Carbon fixation pathways in prokaryotes,map01100 Metabolic pathways,map01110 Biosynthesis of secondary metabolites,map01120 Microbial metabolism in diverse environments,map01200 Carbon metabolism,map01212 Fatty acid metabolism	0	0	0	1	1	0	0	0	0	0	0	0	0	0	0	0	0	0	1	1	1	1	1	1	1	1	1	0	0	0	0	0	0	0	1	1	1	1	1	1	0	0	0
K01962	accA	99	1.79	acetyl-CoA carboxylase carboxyl transferase subunit alpha [EC:6.4.1.2 2.1.3.15]	Fatty acid biosynthesis, initiation	map00061 Fatty acid biosynthesis,map00620 Pyruvate metabolism,map00640 Propanoate metabolism,map00720 Carbon fixation pathways in prokaryotes,map01100 Metabolic pathways,map01110 Biosynthesis of secondary metabolites,map01120 Microbial metabolism in diverse environments,map01200 Carbon metabolism,map01212 Fatty acid metabolism	1	1	1	1	1	1	1	1	1	0	0	0	0	0	0	0	0	0	1	1	1	1	1	1	1	1	1	1	1	1	1	1	1	1	1	1	1	1	1	1	0	0	0
K01963	accD	99	1.79	acetyl-CoA carboxylase carboxyl transferase subunit beta [EC:6.4.1.2 2.1.3.15]	Fatty acid biosynthesis, initiation	map00061 Fatty acid biosynthesis,map00620 Pyruvate metabolism,map00640 Propanoate metabolism,map00720 Carbon fixation pathways in prokaryotes,map01100 Metabolic pathways,map01110 Biosynthesis of secondary metabolites,map01120 Microbial metabolism in diverse environments,map01200 Carbon metabolism,map01212 Fatty acid metabolism	1	1	1	1	1	1	1	1	1	0	0	0	0	0	0	0	0	0	1	1	1	1	1	1	1	1	1	1	1	1	1	1	1	1	1	1	1	1	1	1	0	0	0
K01965	PCCA, pccA	20	0.36	propionyl-CoA carboxylase alpha chain [EC:6.4.1.3]	Ethylmalonyl pathway	map00280 Valine, leucine and isoleucine degradation,map00630 Glyoxylate and dicarboxylate metabolism,map00640 Propanoate metabolism,map01100 Metabolic pathways,map01110 Biosynthesis of secondary metabolites,map01120 Microbial metabolism in diverse environments,map01200 Carbon metabolism	0	0	0	0	1	0	0	0	0	0	0	0	0	0	0	0	0	0	0	0	0	0	0	0	0	0	1	0	0	0	0	0	0	0	0	0	0	0	0	0	1	1	1
K01966	PCCB, pccB	37	0.67	propionyl-CoA carboxylase beta chain [EC:6.4.1.3 2.1.3.15]	Ethylmalonyl pathway	map00280 Valine, leucine and isoleucine degradation,map00630 Glyoxylate and dicarboxylate metabolism,map00640 Propanoate metabolism,map01100 Metabolic pathways,map01110 Biosynthesis of secondary metabolites,map01120 Microbial metabolism in diverse environments,map01200 Carbon metabolism	0	0	0	0	1	1	1	0	0	0	0	0	0	0	0	0	0	0	0	0	0	0	0	0	0	0	0	1	1	1	1	1	1	1	0	0	0	0	0	0	1	1	1
K01968	E6.4.1.4A	8	0.14	3-methylcrotonyl-CoA carboxylase alpha subunit [EC:6.4.1.4]	Leucine degradation, leucine => acetoacetate + acetyl-CoA	map00280 Valine, leucine and isoleucine degradation,map01100 Metabolic pathways	0	0	0	0	1	0	0	0	0	0	0	0	0	0	0	0	0	0	0	0	0	0	0	0	0	0	0	1	1	1	1	1	1	1	0	0	0	0	0	0	0	0	0
K01969	E6.4.1.4B	8	0.14	3-methylcrotonyl-CoA carboxylase beta subunit [EC:6.4.1.4]	Leucine degradation, leucine => acetoacetate + acetyl-CoA	map00280 Valine, leucine and isoleucine degradation,map01100 Metabolic pathways	0	0	0	0	1	0	0	0	0	0	0	0	0	0	0	0	0	0	0	0	0	0	0	0	0	0	0	1	1	1	1	1	1	1	0	0	0	0	0	0	0	0	0
K01971	ligD	25	0.45	bifunctional non-homologous end joining protein LigD [EC:6.5.1.1]		map03450 Non-homologous end-joining	1	1	1	1	1	0	0	0	0	0	0	0	0	0	0	0	0	0	0	0	0	0	0	0	0	0	0	1	1	1	1	1	1	1	0	0	0	0	0	0	0	0	0
K01972	E6.5.1.2, ligA, ligB	126	2.28	DNA ligase (NAD+) [EC:6.5.1.2]		map03030 DNA replication,map03410 Base excision repair,map03420 Nucleotide excision repair,map03430 Mismatch repair	1	1	1	1	1	1	1	1	1	1	1	1	1	1	1	1	1	1	1	1	1	1	1	1	1	1	1	1	1	1	1	1	1	1	1	1	1	1	1	1	1	1	1
K01975	thpR	15	0.27	RNA 2',3'-cyclic 3'-phosphodiesterase [EC:3.1.4.58]			0	0	0	1	1	0	0	0	0	0	0	0	0	0	0	0	0	0	0	0	0	0	0	0	0	0	0	0	1	0	1	1	1	0	0	0	0	0	0	0	0	0	0
K01989	K01989	83	1.50	putative tryptophan/tyrosine transport system substrate-binding protein			0	0	0	0	1	0	0	1	1	1	1	1	1	1	1	1	1	1	1	1	1	1	0	0	1	0	1	0	1	1	1	1	1	1	0	0	0	0	0	0	0	0	0
K01990	ABC-2.A	126	2.28	ABC-2 type transport system ATP-binding protein			1	1	1	1	1	1	1	1	1	1	1	1	1	1	1	1	1	1	1	1	1	1	1	1	1	1	1	1	1	1	1	1	1	1	1	1	1	1	1	1	1	1	1
K01991	wza, gfcE	58	1.05	polysaccharide biosynthesis/export protein		map02020 Two-component system,map02026 Biofilm formation - Escherichia coli	0	0	0	0	1	0	0	0	0	0	0	0	0	0	0	0	0	0	0	0	0	0	0	0	0	1	0	0	1	1	1	1	1	1	1	1	1	1	1	1	1	1	1
K01992	ABC-2.P	115	2.08	ABC-2 type transport system permease protein			1	1	1	1	1	1	1	1	1	1	1	1	1	1	1	1	1	1	1	1	1	1	1	0	1	1	1	1	1	1	1	1	1	1	1	1	1	1	1	1	1	1	1
K01993	ABC-2.TX	15	0.27	HlyD family secretion protein			0	0	0	1	1	0	0	0	0	0	0	0	0	0	0	0	0	0	0	0	0	0	0	0	0	0	0	0	0	0	0	0	0	0	0	0	0	0	0	0	1	1	1
K01994	gerE	1	0.02	LuxR family transcriptional regulator, transcriptional regulator of spore coat protein			0	0	0	1	0	0	0	0	0	0	0	0	0	0	0	0	0	0	0	0	0	0	0	0	0	0	0	0	0	0	0	0	0	0	0	0	0	0	0	0	0	0	0
K01995	livG	68	1.23	branched-chain amino acid transport system ATP-binding protein		map02010 ABC transporters,map02024 Quorum sensing	0	0	0	1	1	0	0	1	1	0	0	0	0	0	0	0	0	0	1	1	1	0	0	0	0	0	1	1	0	0	0	0	0	0	0	0	0	0	0	0	0	0	0
K01996	livF	68	1.23	branched-chain amino acid transport system ATP-binding protein		map02010 ABC transporters,map02024 Quorum sensing	0	0	0	1	1	0	0	1	1	0	0	0	0	0	0	0	0	0	1	1	1	0	0	0	0	0	1	1	0	0	0	0	0	0	0	0	0	0	0	0	0	0	0
K01997	livH	68	1.23	branched-chain amino acid transport system permease protein		map02010 ABC transporters,map02024 Quorum sensing	0	0	0	1	1	0	0	1	1	0	0	0	0	0	0	0	0	0	1	1	1	0	0	0	0	0	1	1	0	0	0	0	0	0	0	0	0	0	0	0	0	0	0
K01998	livM	68	1.23	branched-chain amino acid transport system permease protein		map02010 ABC transporters,map02024 Quorum sensing	0	0	0	1	1	0	0	1	1	0	0	0	0	0	0	0	0	0	1	1	1	0	0	0	0	0	1	1	0	0	0	0	0	0	0	0	0	0	0	0	0	0	0
K01999	livK	69	1.25	branched-chain amino acid transport system substrate-binding protein		map02010 ABC transporters,map02024 Quorum sensing	0	0	0	1	1	0	0	1	1	0	0	0	0	0	0	0	0	0	1	1	1	0	0	0	1	0	1	1	0	0	0	0	0	0	0	0	0	0	0	0	0	0	0
K02000	proV	16	0.29	glycine betaine/proline transport system ATP-binding protein [EC:7.6.2.9]		map02010 ABC transporters	0	1	1	1	0	1	1	0	0	0	0	0	0	0	0	0	0	0	0	0	0	1	0	0	0	0	0	1	0	0	0	0	0	0	0	0	0	0	0	0	0	0	0
K02001	proW	21	0.38	glycine betaine/proline transport system permease protein		map02010 ABC transporters	0	1	1	1	0	1	1	1	1	0	0	0	0	0	0	0	0	0	0	0	0	0	0	0	0	0	0	1	0	0	0	0	0	0	0	0	0	0	0	0	0	0	0
K02002	proX	17	0.31	glycine betaine/proline transport system substrate-binding protein		map02010 ABC transporters	0	1	1	1	0	1	1	0	0	0	0	0	0	0	0	0	0	0	0	0	0	0	0	0	0	0	0	1	0	0	0	0	0	0	0	0	0	0	0	0	0	0	1
K02003	ABC.CD.A	119	2.15	putative ABC transport system ATP-binding protein			1	1	1	1	1	1	1	1	1	1	1	1	1	1	1	1	1	1	1	1	1	1	1	1	1	1	1	1	1	1	1	1	1	1	1	1	1	1	1	1	0	0	0
K02004	ABC.CD.P	119	2.15	putative ABC transport system permease protein			1	1	1	1	1	1	1	1	1	1	1	1	1	1	1	1	1	1	1	1	1	1	1	1	1	1	1	1	1	1	1	1	1	1	1	1	1	1	1	1	0	0	0
K02005	ABC.CD.TX	84	1.52	HlyD family secretion protein			1	1	1	1	1	0	0	1	1	0	0	0	0	0	0	0	0	0	0	0	0	0	0	0	0	0	1	0	0	0	0	0	0	0	0	0	0	0	0	0	1	1	1
K02006	cbiO	72	1.30	cobalt/nickel transport system ATP-binding protein		map02010 ABC transporters	0	0	0	0	0	1	1	1	1	0	0	0	0	0	0	0	0	0	1	1	1	1	1	1	1	1	1	0	1	1	1	1	1	1	0	0	0	0	0	0	0	0	0
K02007	cbiM	28	0.51	cobalt/nickel transport system permease protein		map02010 ABC transporters	0	0	0	0	0	1	1	0	1	0	0	0	0	0	0	0	0	0	1	1	1	1	1	1	1	1	1	0	0	0	0	0	0	0	0	0	0	0	0	0	0	0	0
K02008	cbiQ	82	1.48	cobalt/nickel transport system permease protein		map02010 ABC transporters	0	0	0	1	0	1	1	0	1	1	1	1	1	1	1	1	1	1	1	1	1	1	1	1	1	1	1	0	1	1	1	1	1	1	0	0	0	0	0	0	0	0	0
K02009	cbiN	9	0.16	cobalt/nickel transport protein		map02010 ABC transporters	0	0	0	0	0	1	1	1	1	0	0	0	0	0	0	0	0	0	0	0	0	0	0	0	0	0	1	0	0	0	0	0	0	0	0	0	0	0	0	0	0	0	0
K02010	afuC, fbpC	100	1.81	iron(III) transport system ATP-binding protein [EC:7.2.2.7]		map02010 ABC transporters	0	1	1	1	1	0	0	1	1	1	1	1	1	1	1	1	1	1	1	1	1	1	1	1	1	1	0	1	1	1	1	1	1	1	1	1	1	1	1	1	0	0	0
K02011	afuB, fbpB	38	0.69	iron(III) transport system permease protein		map02010 ABC transporters	0	0	0	1	1	0	0	1	1	1	1	1	1	0	1	1	0	1	1	0	0	1	1	1	1	1	0	1	0	1	1	1	1	1	0	0	0	0	0	0	0	0	0
K02012	afuA, fbpA	41	0.74	iron(III) transport system substrate-binding protein		map02010 ABC transporters	0	0	0	1	1	0	0	1	1	1	1	0	0	0	0	0	0	0	1	0	0	1	1	1	1	1	0	1	0	1	1	1	1	1	0	0	0	0	0	0	0	0	0
K02013	ABC.FEV.A	125	2.26	iron complex transport system ATP-binding protein [EC:7.2.2.-]			1	1	1	1	1	1	1	1	1	1	1	1	1	1	1	1	1	1	1	1	0	1	1	1	1	1	1	1	1	1	1	1	1	1	1	1	1	1	1	1	1	1	1
K02014	TC.FEV.OM	45	0.81	iron complex outermembrane recepter protein			1	0	0	0	1	0	0	1	1	1	1	0	0	0	0	0	0	0	0	0	0	1	1	1	1	1	1	0	0	0	0	0	0	0	1	1	1	1	1	1	1	1	1
K02015	ABC.FEV.P	109	1.97	iron complex transport system permease protein			1	1	1	1	1	1	1	1	1	1	1	1	1	1	1	1	1	1	1	1	0	1	1	1	1	1	0	1	1	1	1	1	1	1	1	1	1	1	1	1	1	1	1
K02016	ABC.FEV.S	109	1.97	iron complex transport system substrate-binding protein			1	1	1	1	1	1	1	1	1	1	1	1	1	1	1	1	1	1	1	1	0	1	1	1	1	1	0	1	1	1	1	1	1	1	1	1	1	1	1	1	1	1	1
K02017	modC	47	0.85	molybdate transport system ATP-binding protein [EC:7.3.2.5]		map02010 ABC transporters	1	1	1	0	1	1	1	0	0	0	0	0	0	0	0	0	0	0	0	0	0	1	1	1	1	1	0	0	0	0	0	0	1	0	1	1	1	1	1	1	0	0	0
K02018	modB	49	0.89	molybdate transport system permease protein		map02010 ABC transporters	1	1	1	1	1	1	1	0	0	0	0	0	0	0	0	0	0	0	0	0	0	1	1	1	1	1	1	0	0	0	0	0	1	0	1	1	1	1	1	1	0	0	0
K02019	modE	31	0.56	molybdate transport system regulatory protein			0	1	1	0	1	1	1	0	0	0	0	0	0	0	0	0	0	0	0	0	0	1	1	1	1	1	0	0	0	0	0	0	0	0	0	0	0	0	0	0	0	0	0
K02020	modA	44	0.80	molybdate transport system substrate-binding protein		map02010 ABC transporters	1	1	1	1	1	1	1	1	1	0	0	0	0	0	0	0	0	0	0	0	0	1	1	1	1	1	0	0	0	0	0	0	1	0	0	0	0	0	0	0	0	0	0
K02021	ABC.MR	74	1.34	putative ABC transport system ATP-binding protein			0	0	0	1	1	1	1	1	1	0	0	0	0	0	0	0	0	0	0	0	0	1	1	1	1	1	1	0	0	0	0	0	0	0	1	1	1	1	1	1	1	1	1
K02022	ABC.MR.TX	29	0.52	HlyD family secretion protein			1	1	1	0	0	0	0	0	0	0	0	0	0	0	0	0	0	0	0	0	0	0	1	0	0	0	0	0	0	0	0	0	0	0	1	1	1	1	1	1	0	0	0
K02024	lamB	3	0.05	maltoporin			0	0	0	0	1	0	0	0	0	0	0	0	0	0	0	0	0	0	0	0	0	1	0	0	0	0	1	0	0	0	0	0	0	0	0	0	0	0	0	0	0	0	0
K02025	ABC.MS.P	74	1.34	multiple sugar transport system permease protein			1	1	1	1	0	1	1	0	0	1	0	1	1	0	0	0	0	0	1	1	1	0	0	0	0	0	0	1	1	1	1	1	1	1	0	0	0	0	0	0	0	0	0
K02026	ABC.MS.P1	77	1.39	multiple sugar transport system permease protein			1	1	1	1	0	1	1	0	0	1	0	1	1	0	0	0	0	0	1	1	1	0	0	0	0	0	0	1	1	1	1	1	1	1	0	0	0	0	0	0	0	0	0
K02027	ABC.MS.S	96	1.74	multiple sugar transport system substrate-binding protein			1	1	1	1	1	1	1	1	1	1	1	1	1	1	1	1	1	1	1	1	1	0	0	0	0	0	0	1	1	1	1	1	1	1	1	1	1	1	1	1	1	1	1
K02028	ABC.PA.A	118	2.13	polar amino acid transport system ATP-binding protein [EC:7.4.2.1]			1	1	1	1	1	1	1	1	1	1	1	1	1	1	1	1	1	1	1	1	1	1	1	1	1	1	1	1	1	1	1	1	1	1	1	1	1	1	1	1	0	0	0
K02029	ABC.PA.P	118	2.13	polar amino acid transport system permease protein			1	1	1	1	1	1	1	1	1	1	1	1	1	1	1	1	1	1	1	1	1	1	1	1	1	1	1	1	1	1	1	1	1	1	1	1	1	1	1	1	0	0	0
K02030	ABC.PA.S	117	2.12	polar amino acid transport system substrate-binding protein			1	1	1	1	1	0	0	1	1	1	1	1	1	1	1	1	1	1	1	1	1	1	1	1	1	1	1	1	1	1	1	1	1	1	1	1	1	1	1	1	0	0	0
K02031	ddpD	126	2.28	peptide/nickel transport system ATP-binding protein		map02024 Quorum sensing	1	1	1	1	1	1	1	1	1	1	1	1	1	1	1	1	1	1	1	1	1	1	1	1	1	1	1	1	1	1	1	1	1	1	1	1	1	1	1	1	1	1	1
K02032	ddpF	126	2.28	peptide/nickel transport system ATP-binding protein		map02024 Quorum sensing	1	1	1	1	1	1	1	1	1	1	1	1	1	1	1	1	1	1	1	1	1	1	1	1	1	1	1	1	1	1	1	1	1	1	1	1	1	1	1	1	1	1	1
K02033	ABC.PE.P	117	2.12	peptide/nickel transport system permease protein		map02024 Quorum sensing	1	1	1	1	1	1	1	1	1	1	1	1	0	1	1	1	1	1	1	1	1	1	1	1	1	1	1	1	1	1	1	1	1	1	1	1	1	1	1	1	0	0	0
K02034	ABC.PE.P1	75	1.36	peptide/nickel transport system permease protein		map02024 Quorum sensing	1	1	1	1	1	1	1	1	1	1	1	1	0	1	1	1	1	1	1	1	1	1	1	1	1	1	1	1	1	1	1	1	1	1	1	1	1	1	1	1	0	0	0
K02035	ABC.PE.S	120	2.17	peptide/nickel transport system substrate-binding protein		map02024 Quorum sensing	1	1	1	1	1	1	1	1	1	1	1	1	0	1	1	1	1	1	1	1	1	1	1	1	1	1	1	1	1	1	1	1	1	1	1	1	1	1	1	1	0	1	1
K02036	pstB	68	1.23	phosphate transport system ATP-binding protein [EC:7.3.2.1]		map02010 ABC transporters	0	1	1	1	1	1	1	0	0	0	0	0	0	0	0	0	0	0	0	0	0	0	0	0	0	0	0	1	1	1	1	1	1	1	0	0	0	0	0	0	0	0	0
K02037	pstC	67	1.21	phosphate transport system permease protein		map02010 ABC transporters	0	1	1	1	1	1	1	0	0	0	0	0	0	0	0	0	0	0	0	0	0	0	0	0	0	0	0	1	1	1	1	1	1	1	0	0	0	0	0	0	0	0	0
K02038	pstA	68	1.23	phosphate transport system permease protein		map02010 ABC transporters	0	1	1	1	1	1	1	0	0	0	0	0	0	0	0	0	0	0	0	0	0	0	0	0	0	0	0	1	1	1	1	1	1	1	0	0	0	0	0	0	0	0	0
K02039	phoU	77	1.39	phosphate transport system protein			0	1	1	1	1	1	1	0	0	0	0	0	0	0	0	0	0	0	0	0	0	0	0	0	0	0	0	1	1	1	1	1	1	1	0	0	0	0	0	0	0	0	0
K02040	pstS	90	1.63	phosphate transport system substrate-binding protein		map02010 ABC transporters,map02020 Two-component system,map05152 Tuberculosis	0	1	1	1	1	1	1	0	0	0	0	1	0	0	0	0	0	0	0	0	0	1	1	1	1	1	0	1	1	1	1	1	1	1	1	1	1	1	1	1	1	1	1
K02041	phnC	30	0.54	phosphonate transport system ATP-binding protein [EC:7.3.2.2]		map02010 ABC transporters	0	0	0	1	1	0	0	1	1	1	1	1	1	1	1	1	1	1	1	1	1	0	0	0	0	0	1	1	0	0	0	0	0	0	0	0	0	0	0	0	0	0	0
K02042	phnE	23	0.42	phosphonate transport system permease protein		map02010 ABC transporters	0	0	0	1	1	0	0	1	1	1	1	1	1	1	1	1	1	1	1	1	1	0	0	0	0	0	1	1	0	0	0	0	0	0	0	0	0	0	0	0	0	0	0
K02043	phnF	1	0.02	GntR family transcriptional regulator, phosphonate transport system regulatory protein			0	0	0	0	1	0	0	0	0	0	0	0	0	0	0	0	0	0	0	0	0	0	0	0	0	0	0	0	0	0	0	0	0	0	0	0	0	0	0	0	0	0	0
K02044	phnD	23	0.42	phosphonate transport system substrate-binding protein		map02010 ABC transporters	0	0	0	1	1	0	0	1	1	1	1	1	1	1	1	1	1	1	1	1	1	0	0	0	0	0	1	1	0	0	0	0	0	0	0	0	0	0	0	0	0	0	0
K02045	cysA	10	0.18	sulfate/thiosulfate transport system ATP-binding protein [EC:7.3.2.3]	Sulfate-sulfur assimilation	map00920 Sulfur metabolism,map02010 ABC transporters	0	0	0	0	1	0	0	0	0	1	0	0	0	0	0	0	0	0	0	0	0	1	0	0	0	0	1	0	0	0	0	0	0	0	1	1	1	1	1	1	0	0	0
K02046	cysU	8	0.14	sulfate/thiosulfate transport system permease protein	Sulfate-sulfur assimilation	map00920 Sulfur metabolism,map02010 ABC transporters	0	0	0	0	1	0	0	0	0	0	0	0	0	0	0	0	0	0	0	0	0	0	0	0	0	0	1	0	0	0	0	0	0	0	1	1	1	1	1	1	0	0	0
K02047	cysW	8	0.14	sulfate/thiosulfate transport system permease protein	Sulfate-sulfur assimilation	map00920 Sulfur metabolism,map02010 ABC transporters	0	0	0	0	1	0	0	0	0	0	0	0	0	0	0	0	0	0	0	0	0	0	0	0	0	0	1	0	0	0	0	0	0	0	1	1	1	1	1	1	0	0	0
K02048	cysP	8	0.14	sulfate/thiosulfate transport system substrate-binding protein	Sulfate-sulfur assimilation	map00920 Sulfur metabolism,map02010 ABC transporters	0	0	0	0	1	0	0	0	0	0	0	0	0	0	0	0	0	0	0	0	0	0	0	0	0	0	1	0	0	0	0	0	0	0	1	1	1	1	1	1	0	0	0
K02049	ABC.SN.A	93	1.68	NitT/TauT family transport system ATP-binding protein			0	1	1	1	1	1	1	1	1	1	1	1	1	1	1	1	1	1	0	0	0	1	1	1	1	1	1	1	1	1	1	1	1	1	1	1	1	1	1	1	0	0	0
K02050	ABC.SN.P	95	1.72	NitT/TauT family transport system permease protein			1	1	1	1	1	0	0	1	1	1	1	1	1	1	1	1	1	1	0	0	0	1	1	1	0	0	1	1	1	1	1	1	1	1	1	1	1	1	1	1	0	0	0
K02051	ABC.SN.S	47	0.85	NitT/TauT family transport system substrate-binding protein			1	1	1	1	1	0	0	1	1	0	0	0	0	0	0	0	0	0	0	0	0	1	1	1	0	0	1	1	0	0	0	0	0	0	1	1	1	1	1	1	1	1	1
K02052	ABC.SP.A	24	0.43	putative spermidine/putrescine transport system ATP-binding protein		map02024 Quorum sensing	0	1	1	1	1	0	0	0	0	1	0	0	0	0	0	0	0	0	1	1	0	0	1	1	0	0	0	1	1	1	1	1	1	1	1	1	1	1	1	1	0	0	0
K02053	ABC.SP.P	8	0.14	putative spermidine/putrescine transport system permease protein		map02024 Quorum sensing	0	0	0	1	1	0	0	0	0	1	0	0	0	0	0	0	0	0	1	1	0	0	1	1	0	0	0	1	0	0	0	0	0	0	0	0	0	0	0	0	0	0	0
K02054	ABC.SP.P1	8	0.14	putative spermidine/putrescine transport system permease protein		map02024 Quorum sensing	0	0	0	1	1	0	0	0	0	1	0	0	0	0	0	0	0	0	1	1	0	0	1	1	0	0	0	1	0	0	0	0	0	0	0	0	0	0	0	0	0	0	0
K02055	ABC.SP.S	8	0.14	putative spermidine/putrescine transport system substrate-binding protein		map02024 Quorum sensing	0	0	0	1	1	0	0	0	0	1	0	0	0	0	0	0	0	0	1	1	0	0	1	1	0	0	0	1	0	0	0	0	0	0	0	0	0	0	0	0	0	0	0
K02056	ABC.SS.A	83	1.50	simple sugar transport system ATP-binding protein [EC:7.5.2.-]			1	1	1	1	1	1	1	1	1	1	1	1	1	1	1	1	1	1	1	1	1	0	0	0	0	0	1	1	1	1	1	1	1	1	0	0	0	0	0	0	0	0	0
K02057	ABC.SS.P	88	1.59	simple sugar transport system permease protein			1	1	1	1	1	1	1	1	1	1	1	1	1	1	1	1	1	1	1	1	1	1	0	0	1	1	1	1	1	1	1	1	1	1	0	0	0	0	0	0	0	0	0
K02058	ABC.SS.S	60	1.08	simple sugar transport system substrate-binding protein			1	0	0	1	1	0	0	0	0	0	0	0	0	0	0	0	0	0	1	1	1	0	0	0	0	0	0	0	0	0	0	0	0	0	0	0	0	0	0	0	0	0	0
K02062	thiQ	29	0.52	thiamine transport system ATP-binding protein [EC:7.6.2.15]		map02010 ABC transporters	0	1	1	0	0	0	0	0	0	0	0	0	0	0	0	0	0	0	0	0	0	1	1	1	1	1	0	0	1	1	1	1	1	1	1	1	1	1	1	1	0	0	0
K02063	thiP	19	0.34	thiamine transport system permease protein		map02010 ABC transporters	0	1	1	0	0	0	0	0	0	0	0	0	0	0	0	0	0	0	0	0	0	1	1	1	1	1	0	0	1	1	1	1	1	1	1	1	1	1	1	1	0	0	0
K02064	thiB, tbpA	25	0.45	thiamine transport system substrate-binding protein		map02010 ABC transporters	1	1	1	0	0	0	0	0	0	0	0	0	0	0	0	0	0	0	0	0	0	1	1	1	1	1	0	0	1	1	1	1	1	1	1	1	1	1	1	1	0	0	0
K02065	mlaF, linL, mkl	36	0.65	phospholipid/cholesterol/gamma-HCH transport system ATP-binding protein		map02010 ABC transporters	0	0	1	0	1	0	0	0	0	0	0	0	0	0	0	0	0	0	0	0	0	1	1	1	1	1	0	0	0	0	0	0	0	0	1	1	1	1	1	1	1	1	1
K02066	mlaE, linK	30	0.54	phospholipid/cholesterol/gamma-HCH transport system permease protein		map02010 ABC transporters	0	0	0	0	1	0	0	0	0	0	0	0	0	0	0	0	0	0	0	0	0	1	1	1	1	1	0	0	0	0	0	0	0	0	1	1	1	1	1	1	1	1	1
K02067	mlaD, linM	32	0.58	phospholipid/cholesterol/gamma-HCH transport system substrate-binding protein		map02010 ABC transporters	0	0	0	0	1	0	0	0	0	0	0	0	0	0	0	0	0	0	0	0	0	1	1	1	1	1	0	0	0	0	0	0	0	0	1	1	1	1	1	1	1	1	1
K02068	STAR1, fetA	81	1.46	UDP-glucose/iron transport system ATP-binding protein			1	1	1	1	0	1	1	0	0	1	1	1	1	1	1	1	1	1	1	1	1	0	0	0	0	0	0	0	0	0	0	0	0	0	0	0	0	0	0	0	0	0	0
K02069	STAR2, fetB	25	0.45	UDP-glucose/iron transport system permease protein			0	0	0	1	0	1	1	0	0	1	1	1	1	1	1	1	1	1	1	1	1	0	0	0	0	0	0	0	0	0	0	0	0	0	0	0	0	0	0	0	0	0	0
K02071	metN	118	2.13	D-methionine transport system ATP-binding protein		map02010 ABC transporters	1	1	1	1	1	1	1	1	1	1	1	1	1	1	1	1	1	1	1	1	1	1	1	1	1	1	1	1	1	1	1	1	1	1	1	1	1	1	1	1	0	0	0
K02072	metI	118	2.13	D-methionine transport system permease protein		map02010 ABC transporters	1	1	1	1	1	1	1	1	1	1	1	1	1	1	1	1	1	1	1	1	1	1	1	1	1	1	1	1	1	1	1	1	1	1	1	1	1	1	1	1	0	0	0
K02073	metQ	118	2.13	D-methionine transport system substrate-binding protein		map02010 ABC transporters	1	1	1	1	1	1	1	1	1	1	1	1	1	1	1	1	1	1	1	1	1	1	1	1	1	1	1	1	1	1	1	1	1	1	1	1	1	1	1	1	0	0	0
K02074	ABC.ZM.A	43	0.78	zinc/manganese transport system ATP-binding protein			1	1	1	0	0	1	1	1	1	1	1	1	1	1	1	1	1	1	0	0	0	1	1	1	1	1	1	1	0	0	0	0	0	0	1	1	1	1	1	1	0	0	0
K02075	ABC.ZM.P	46	0.83	zinc/manganese transport system permease protein			1	1	1	0	0	1	1	0	0	0	1	1	1	0	1	1	1	1	0	0	0	1	1	1	1	1	1	1	1	1	1	1	1	1	1	1	1	1	1	1	0	0	0
K02076	zurR, zur	50	0.90	Fur family transcriptional regulator, zinc uptake regulator			1	1	1	1	0	1	1	0	0	1	1	1	1	1	1	1	1	1	1	1	1	0	0	0	0	0	0	1	1	1	1	1	1	1	1	1	1	1	1	1	0	0	0
K02077	ABC.ZM.S	46	0.83	zinc/manganese transport system substrate-binding protein			1	1	1	0	1	1	1	1	1	1	1	1	1	1	1	1	1	1	0	0	0	0	0	0	0	0	1	1	1	1	1	1	1	1	1	1	1	1	1	1	0	0	0
K02078	acpP	120	2.17	acyl carrier protein	Aurachin biosynthesis, anthranilate => aurachin A	map00998 Biosynthesis of various antibiotics,map01100 Metabolic pathways,map01110 Biosynthesis of secondary metabolites	0	1	1	1	1	1	1	1	1	1	1	1	1	1	1	1	1	1	1	1	1	1	1	1	1	1	1	1	1	1	1	1	1	1	1	1	1	1	1	1	1	1	1
K02081	agaR	46	0.83	DeoR family transcriptional regulator, aga operon transcriptional repressor			1	1	1	0	0	1	1	0	0	0	0	0	0	0	0	0	0	0	0	1	0	1	1	1	1	1	1	1	0	0	1	0	0	1	0	0	0	0	0	0	1	0	0
K02082	agaS	43	0.78	D-galactosamine 6-phosphate deaminase/isomerase [EC:3.5.99.-]		map00052 Galactose metabolism,map01100 Metabolic pathways	0	0	0	0	0	0	0	0	0	0	0	0	0	0	0	0	0	0	1	1	1	0	0	0	0	0	0	0	0	0	0	0	0	0	0	0	0	0	0	0	0	0	0
K02083	allC	4	0.07	allantoate deiminase [EC:3.5.3.9]		map00230 Purine metabolism,map01100 Metabolic pathways,map01120 Microbial metabolism in diverse environments	0	0	0	1	1	0	0	0	0	0	0	0	0	0	0	0	0	0	0	0	0	0	1	1	0	0	0	0	0	0	0	0	0	0	0	0	0	0	0	0	0	0	0
K02086	dnaD	58	1.05	DNA replication protein			0	0	0	1	0	0	0	0	0	0	0	0	0	0	0	0	0	0	1	1	1	0	0	0	0	0	0	0	0	0	0	0	0	0	0	0	0	0	0	0	0	0	0
K02096	apcE	11	0.20	phycobilisome core-membrane linker protein		map00196 Photosynthesis - antenna proteins,map01100 Metabolic pathways	0	0	0	0	0	0	0	0	0	0	0	0	0	0	0	0	0	0	0	0	0	0	0	0	0	0	0	0	0	0	0	0	0	0	0	0	0	0	0	0	0	0	0
K02099	araC	2	0.04	AraC family transcriptional regulator, arabinose operon regulatory protein			0	0	0	0	1	0	0	0	0	0	0	0	0	0	0	0	0	0	0	1	0	0	0	0	0	0	0	0	0	0	0	0	0	0	0	0	0	0	0	0	0	0	0
K02101	araL	2	0.04	sugar-phosphatase [EC:3.1.3.23]			0	0	0	0	0	1	1	0	0	0	0	0	0	0	0	0	0	0	0	0	0	0	0	0	0	0	0	0	0	0	0	0	0	0	0	0	0	0	0	0	0	0	0
K02103	araR	1	0.02	GntR family transcriptional regulator, arabinose operon transcriptional repressor			0	0	0	1	0	0	0	0	0	0	0	0	0	0	0	0	0	0	0	0	0	0	0	0	0	0	0	0	0	0	0	0	0	0	0	0	0	0	0	0	0	0	0
K02106	atoE	8	0.14	short-chain fatty acids transporter		map02020 Two-component system	0	0	0	0	0	0	0	1	1	0	0	0	0	0	0	0	0	0	0	0	0	0	0	0	0	0	0	0	1	1	1	1	1	1	0	0	0	0	0	0	0	0	0
K02107	ATPVG, ahaH, atpH	16	0.29	V/A-type H+/Na+-transporting ATPase subunit G/H	V/A-type ATPase, prokaryotes	map00190 Oxidative phosphorylation,map01100 Metabolic pathways	0	0	0	0	0	1	1	1	1	0	0	0	0	0	0	0	0	0	0	0	0	0	0	0	0	0	0	0	0	0	0	0	0	0	0	0	0	0	0	0	0	0	0
K02108	ATPF0A, atpB	126	2.28	F-type H+-transporting ATPase subunit a	F-type ATPase, prokaryotes and chloroplasts	map00190 Oxidative phosphorylation,map00195 Photosynthesis,map01100 Metabolic pathways	1	1	1	1	1	1	1	1	1	1	1	1	1	1	1	1	1	1	1	1	1	1	1	1	1	1	1	1	1	1	1	1	1	1	1	1	1	1	1	1	1	1	1
K02109	ATPF0B, atpF	125	2.26	F-type H+-transporting ATPase subunit b	F-type ATPase, prokaryotes and chloroplasts	map00190 Oxidative phosphorylation,map00195 Photosynthesis,map01100 Metabolic pathways	1	1	1	1	1	1	1	1	0	1	1	1	1	1	1	1	1	1	1	1	1	1	1	1	1	1	1	1	1	1	1	1	1	1	1	1	1	1	1	1	1	1	1
K02110	ATPF0C, atpE	126	2.28	F-type H+-transporting ATPase subunit c	F-type ATPase, prokaryotes and chloroplasts	map00190 Oxidative phosphorylation,map00195 Photosynthesis,map01100 Metabolic pathways	1	1	1	1	1	1	1	1	1	1	1	1	1	1	1	1	1	1	1	1	1	1	1	1	1	1	1	1	1	1	1	1	1	1	1	1	1	1	1	1	1	1	1
K02111	ATPF1A, atpA	126	2.28	F-type H+/Na+-transporting ATPase subunit alpha [EC:7.1.2.2 7.2.2.1]	F-type ATPase, prokaryotes and chloroplasts	map00190 Oxidative phosphorylation,map00195 Photosynthesis,map01100 Metabolic pathways	1	1	1	1	1	1	1	1	1	1	1	1	1	1	1	1	1	1	1	1	1	1	1	1	1	1	1	1	1	1	1	1	1	1	1	1	1	1	1	1	1	1	1
K02112	ATPF1B, atpD	126	2.28	F-type H+/Na+-transporting ATPase subunit beta [EC:7.1.2.2 7.2.2.1]	F-type ATPase, prokaryotes and chloroplasts	map00190 Oxidative phosphorylation,map00195 Photosynthesis,map01100 Metabolic pathways	1	1	1	1	1	1	1	1	1	1	1	1	1	1	1	1	1	1	1	1	1	1	1	1	1	1	1	1	1	1	1	1	1	1	1	1	1	1	1	1	1	1	1
K02113	ATPF1D, atpH	125	2.26	F-type H+-transporting ATPase subunit delta	F-type ATPase, prokaryotes and chloroplasts	map00190 Oxidative phosphorylation,map00195 Photosynthesis,map01100 Metabolic pathways	1	1	1	1	1	1	1	1	0	1	1	1	1	1	1	1	1	1	1	1	1	1	1	1	1	1	1	1	1	1	1	1	1	1	1	1	1	1	1	1	1	1	1
K02114	ATPF1E, atpC	126	2.28	F-type H+-transporting ATPase subunit epsilon	F-type ATPase, prokaryotes and chloroplasts	map00190 Oxidative phosphorylation,map00195 Photosynthesis,map01100 Metabolic pathways	1	1	1	1	1	1	1	1	1	1	1	1	1	1	1	1	1	1	1	1	1	1	1	1	1	1	1	1	1	1	1	1	1	1	1	1	1	1	1	1	1	1	1
K02115	ATPF1G, atpG	126	2.28	F-type H+-transporting ATPase subunit gamma	F-type ATPase, prokaryotes and chloroplasts	map00190 Oxidative phosphorylation,map00195 Photosynthesis,map01100 Metabolic pathways	1	1	1	1	1	1	1	1	1	1	1	1	1	1	1	1	1	1	1	1	1	1	1	1	1	1	1	1	1	1	1	1	1	1	1	1	1	1	1	1	1	1	1
K02116	atpI	31	0.56	ATP synthase protein I			0	0	0	1	1	1	1	0	0	0	0	0	0	0	0	0	0	0	0	0	0	1	1	1	1	1	0	1	1	1	1	1	1	1	0	0	0	1	0	0	0	0	0
K02117	ATPVA, ntpA, atpA	29	0.52	V/A-type H+/Na+-transporting ATPase subunit A [EC:7.1.2.2 7.2.2.1]	V/A-type ATPase, prokaryotes	map00190 Oxidative phosphorylation,map01100 Metabolic pathways	0	0	0	0	0	0	0	1	1	0	0	0	0	0	0	0	0	0	1	1	1	0	0	0	0	0	1	0	0	0	0	0	0	0	0	0	0	0	0	0	0	1	0
K02118	ATPVB, ntpB, atpB	28	0.51	V/A-type H+/Na+-transporting ATPase subunit B	V/A-type ATPase, prokaryotes	map00190 Oxidative phosphorylation,map01100 Metabolic pathways	0	0	0	0	0	0	0	1	1	0	0	0	0	0	0	0	0	0	1	1	1	0	0	0	0	0	1	0	0	0	0	0	0	0	0	0	0	0	0	0	0	0	0
K02119	ATPVC, ntpC, atpC	28	0.51	V/A-type H+/Na+-transporting ATPase subunit C	V/A-type ATPase, prokaryotes	map00190 Oxidative phosphorylation,map01100 Metabolic pathways	0	0	0	0	0	0	0	1	1	0	0	0	0	0	0	0	0	0	1	1	1	0	0	0	0	0	1	0	0	0	0	0	0	0	0	0	0	0	0	0	0	0	0
K02120	ATPVD, ntpD, atpD	28	0.51	V/A-type H+/Na+-transporting ATPase subunit D	V/A-type ATPase, prokaryotes	map00190 Oxidative phosphorylation,map01100 Metabolic pathways	0	0	0	0	0	0	0	1	1	0	0	0	0	0	0	0	0	0	1	1	1	0	0	0	0	0	1	0	0	0	0	0	0	0	0	0	0	0	0	0	0	0	0
K02121	ATPVE, ntpE, atpE	28	0.51	V/A-type H+/Na+-transporting ATPase subunit E	V/A-type ATPase, prokaryotes	map00190 Oxidative phosphorylation,map01100 Metabolic pathways	0	0	0	0	0	0	0	1	1	0	0	0	0	0	0	0	0	0	1	1	1	0	0	0	0	0	1	0	0	0	0	0	0	0	0	0	0	0	0	0	0	0	0
K02122	ATPVF, ntpF, atpF	28	0.51	V/A-type H+/Na+-transporting ATPase subunit F	V/A-type ATPase, prokaryotes	map00190 Oxidative phosphorylation,map01100 Metabolic pathways	0	0	0	0	0	0	0	1	1	0	0	0	0	0	0	0	0	0	1	1	1	0	0	0	0	0	1	0	0	0	0	0	0	0	0	0	0	0	0	0	0	0	0
K02123	ATPVI, ntpI, atpI	28	0.51	V/A-type H+/Na+-transporting ATPase subunit I	V/A-type ATPase, prokaryotes	map00190 Oxidative phosphorylation,map01100 Metabolic pathways	0	0	0	0	0	0	0	1	1	0	0	0	0	0	0	0	0	0	1	1	1	0	0	0	0	0	1	0	0	0	0	0	0	0	0	0	0	0	0	0	0	0	0
K02124	ATPVK, ntpK, atpK	28	0.51	V/A-type H+/Na+-transporting ATPase subunit K	V/A-type ATPase, prokaryotes	map00190 Oxidative phosphorylation,map01100 Metabolic pathways	0	0	0	0	0	0	0	1	1	0	0	0	0	0	0	0	0	0	1	1	1	0	0	0	0	0	1	0	0	0	0	0	0	0	0	0	0	0	0	0	0	0	0
K02160	accB, bccP	83	1.50	acetyl-CoA carboxylase biotin carboxyl carrier protein	Fatty acid biosynthesis, initiation	map00061 Fatty acid biosynthesis,map00620 Pyruvate metabolism,map00640 Propanoate metabolism,map00720 Carbon fixation pathways in prokaryotes,map01100 Metabolic pathways,map01110 Biosynthesis of secondary metabolites,map01120 Microbial metabolism in diverse environments,map01200 Carbon metabolism,map01212 Fatty acid metabolism	0	0	0	1	1	1	1	0	0	0	0	0	0	0	0	0	0	0	1	1	1	1	1	1	1	1	1	0	0	0	0	0	0	0	1	1	1	1	1	1	0	0	0
K02167	betI	5	0.09	TetR/AcrR family transcriptional regulator, transcriptional repressor of bet genes			0	0	0	0	0	0	0	0	0	0	0	0	0	0	0	0	0	0	0	0	0	0	0	0	0	0	0	0	0	0	0	0	0	0	0	0	0	0	0	0	0	0	0
K02168	betT, betS	20	0.36	choline/glycine/proline betaine transport protein			0	1	1	0	1	0	0	0	0	0	0	0	0	0	0	0	0	0	0	0	0	1	1	1	1	1	0	0	1	1	1	1	1	1	1	1	1	1	1	1	0	0	0
K02169	bioC	32	0.58	malonyl-CoA O-methyltransferase [EC:2.1.1.197]	Pimeloyl-ACP biosynthesis, BioC-BioH pathway, malonyl-ACP => pimeloyl-ACP	map00780 Biotin metabolism,map01100 Metabolic pathways,map01240 Biosynthesis of cofactors	0	0	0	1	1	0	0	1	1	0	0	0	0	0	0	0	0	0	0	0	0	1	1	1	0	0	0	0	1	1	1	1	1	1	1	1	1	1	1	1	0	0	0
K02170	bioH	22	0.40	pimeloyl-[acyl-carrier protein] methyl ester esterase [EC:3.1.1.85]	Pimeloyl-ACP biosynthesis, BioC-BioH pathway, malonyl-ACP => pimeloyl-ACP	map00780 Biotin metabolism,map01100 Metabolic pathways,map01240 Biosynthesis of cofactors	1	1	0	0	1	0	0	0	0	0	0	0	0	0	0	0	0	0	0	0	0	0	0	0	0	0	0	1	1	1	1	1	1	1	1	1	1	1	1	1	0	0	0
K02171	blaI	4	0.07	BlaI family transcriptional regulator, penicillinase repressor	beta-Lactam resistance, Bla system	map01501 beta-Lactam resistance	0	0	0	1	0	0	0	0	0	0	0	0	0	0	0	0	0	0	0	0	0	0	0	0	0	0	0	0	0	0	0	0	0	0	0	0	0	0	0	0	0	0	0
K02172	blaR1	43	0.78	bla regulator protein blaR1	beta-Lactam resistance, Bla system	map01501 beta-Lactam resistance	0	0	0	1	0	0	0	0	0	0	0	0	0	0	0	0	0	0	1	0	1	0	0	0	0	0	0	0	0	0	0	0	0	0	1	0	0	0	1	1	0	0	0
K02173	yggC	8	0.14	putative kinase			1	1	1	0	0	0	0	0	0	0	0	0	0	0	0	0	0	0	0	0	0	0	0	0	0	0	0	0	0	0	0	0	0	0	0	0	0	0	0	0	0	0	0
K02182	caiC	1	0.02	carnitine-CoA ligase [EC:6.2.1.48]			0	0	0	0	1	0	0	0	0	0	0	0	0	0	0	0	0	0	0	0	0	0	0	0	0	0	0	0	0	0	0	0	0	0	0	0	0	0	0	0	0	0	0
K02188	cbiD	19	0.34	cobalt-precorrin-5B (C1)-methyltransferase [EC:2.1.1.195]	Cobalamin biosynthesis, anaerobic, uroporphyrinogen III => sirohydrochlorin => cobyrinate a,c-diamide	map00860 Porphyrin metabolism,map01100 Metabolic pathways,map01240 Biosynthesis of cofactors	0	0	0	0	0	1	1	1	1	0	0	0	0	0	0	0	0	0	0	0	0	0	0	0	0	0	1	0	0	0	0	0	0	0	0	0	0	0	0	0	0	0	0
K02189	cbiG	19	0.34	cobalt-precorrin 5A hydrolase [EC:3.7.1.12]	Cobalamin biosynthesis, anaerobic, uroporphyrinogen III => sirohydrochlorin => cobyrinate a,c-diamide	map00860 Porphyrin metabolism,map01100 Metabolic pathways,map01240 Biosynthesis of cofactors	0	0	0	0	0	1	1	1	1	0	0	0	0	0	0	0	0	0	0	0	0	0	0	0	0	0	1	0	0	0	0	0	0	0	0	0	0	0	0	0	0	0	0
K02190	cbiK	17	0.31	sirohydrochlorin cobaltochelatase [EC:4.99.1.3]	Cobalamin biosynthesis, anaerobic, uroporphyrinogen III => sirohydrochlorin => cobyrinate a,c-diamide	map00860 Porphyrin metabolism,map01100 Metabolic pathways,map01240 Biosynthesis of cofactors	0	0	0	0	0	0	0	1	1	0	0	0	0	0	0	0	0	0	0	0	0	0	0	0	0	0	1	0	0	0	0	0	0	0	0	0	0	0	0	0	0	0	0
K02191	cbiT	17	0.31	cobalt-precorrin-6B (C15)-methyltransferase [EC:2.1.1.196]	Cobalamin biosynthesis, anaerobic, uroporphyrinogen III => sirohydrochlorin => cobyrinate a,c-diamide	map00860 Porphyrin metabolism,map01100 Metabolic pathways,map01240 Biosynthesis of cofactors	0	0	0	0	0	0	0	1	1	0	0	0	0	0	0	0	0	0	0	0	0	0	0	0	0	0	1	0	0	0	0	0	0	0	0	0	0	0	0	0	0	0	0
K02192	bfd	7	0.13	bacterioferritin-associated ferredoxin			0	0	0	0	1	0	0	0	0	0	0	0	0	0	0	0	0	0	0	0	0	0	0	0	0	0	0	0	0	0	0	0	0	0	1	1	1	1	1	1	0	0	0
K02193	ccmA	5	0.09	heme exporter protein A [EC:7.6.2.5]		map02010 ABC transporters	0	0	0	0	0	0	0	0	0	0	0	0	0	0	0	0	0	0	0	0	0	1	1	1	1	1	0	0	0	0	0	0	0	0	0	0	0	0	0	0	0	0	0
K02194	ccmB	5	0.09	heme exporter protein B		map02010 ABC transporters	0	0	0	0	0	0	0	0	0	0	0	0	0	0	0	0	0	0	0	0	0	1	1	1	1	1	0	0	0	0	0	0	0	0	0	0	0	0	0	0	0	0	0
K02195	ccmC	5	0.09	heme exporter protein C		map02010 ABC transporters	0	0	0	0	0	0	0	0	0	0	0	0	0	0	0	0	0	0	0	0	0	1	1	1	1	1	0	0	0	0	0	0	0	0	0	0	0	0	0	0	0	0	0
K02196	ccmD	5	0.09	heme exporter protein D		map02010 ABC transporters	0	0	0	0	0	0	0	0	0	0	0	0	0	0	0	0	0	0	0	0	0	1	1	1	1	1	0	0	0	0	0	0	0	0	0	0	0	0	0	0	0	0	0
K02197	ccmE	5	0.09	cytochrome c-type biogenesis protein CcmE			0	0	0	0	0	0	0	0	0	0	0	0	0	0	0	0	0	0	0	0	0	1	1	1	1	1	0	0	0	0	0	0	0	0	0	0	0	0	0	0	0	0	0
K02198	ccmF	13	0.24	cytochrome c-type biogenesis protein CcmF			0	0	0	0	0	0	0	0	0	0	0	0	0	0	0	0	0	0	0	0	0	1	1	1	1	1	0	0	0	0	0	0	0	0	0	0	0	0	0	0	1	1	1
K02199	ccmG, dsbE	23	0.42	cytochrome c biogenesis protein CcmG, thiol:disulfide interchange protein DsbE			0	0	0	0	0	1	1	0	0	0	0	0	0	0	0	0	0	0	0	0	0	1	1	1	1	1	1	1	1	1	1	1	1	1	0	0	0	0	0	0	0	0	0
K02200	ccmH	13	0.24	cytochrome c-type biogenesis protein CcmH			0	0	0	0	0	0	0	0	0	0	0	0	0	0	0	0	0	0	0	0	0	1	1	1	1	1	0	0	0	0	0	0	0	0	0	0	0	0	0	0	1	1	1
K02204	thrB2	18	0.33	homoserine kinase type II [EC:2.7.1.39]	Threonine biosynthesis, aspartate => homoserine => threonine	map00260 Glycine, serine and threonine metabolism,map01100 Metabolic pathways,map01110 Biosynthesis of secondary metabolites,map01120 Microbial metabolism in diverse environments,map01230 Biosynthesis of amino acids	0	0	0	0	1	0	0	1	1	0	0	0	0	0	0	0	0	0	1	1	1	0	0	0	0	0	0	0	0	0	0	0	0	0	1	1	1	1	1	1	1	1	1
K02205	rocE, rocC	12	0.22	arginine/ornithine permease			0	1	1	0	0	0	0	0	0	1	0	0	0	0	0	0	0	0	0	0	0	0	0	0	0	0	0	0	0	0	0	0	0	0	0	0	0	0	0	0	0	0	0
K02217	ftnA, ftn	39	0.71	ferritin [EC:1.16.3.2]			0	0	0	0	0	1	1	0	0	0	0	0	0	0	0	0	0	0	0	0	0	1	1	1	1	1	1	0	1	1	1	1	1	1	1	0	1	1	0	1	1	1	1
K02221	yggT	104	1.88	YggT family protein			1	1	1	1	1	1	1	1	1	1	1	1	1	1	1	1	1	1	0	0	0	1	1	1	1	1	1	1	1	1	1	1	1	1	1	1	1	1	1	1	0	0	0
K02224	cobB-cbiA	19	0.34	cobyrinic acid a,c-diamide synthase [EC:6.3.5.9 6.3.5.11]	Cobalamin biosynthesis, anaerobic, uroporphyrinogen III => sirohydrochlorin => cobyrinate a,c-diamide	map00860 Porphyrin metabolism,map01100 Metabolic pathways,map01240 Biosynthesis of cofactors	0	0	0	0	0	1	1	1	1	0	0	0	0	0	0	0	0	0	0	0	0	0	0	0	0	0	1	0	0	0	0	0	0	0	0	0	0	0	0	0	0	0	0
K02225	cobC1, cobC	1	0.02	cobalamin biosynthesis protein CobC	Cobalamin biosynthesis, cobyrinate a,c-diamide => cobalamin	map00860 Porphyrin metabolism,map01100 Metabolic pathways,map01240 Biosynthesis of cofactors	0	0	0	0	1	0	0	0	0	0	0	0	0	0	0	0	0	0	0	0	0	0	0	0	0	0	0	0	0	0	0	0	0	0	0	0	0	0	0	0	0	0	0
K02226	cobC, phpB	63	1.14	alpha-ribazole phosphatase [EC:3.1.3.73]	Cobalamin biosynthesis, cobyrinate a,c-diamide => cobalamin	map00860 Porphyrin metabolism,map01100 Metabolic pathways,map01240 Biosynthesis of cofactors	1	1	1	1	1	1	1	1	1	1	1	1	1	1	1	1	1	1	0	0	0	0	0	0	0	0	1	1	1	1	1	1	1	1	0	0	0	0	0	0	0	1	1
K02227	cbiB, cobD	22	0.40	adenosylcobinamide-phosphate synthase [EC:6.3.1.10]	Cobalamin biosynthesis, cobyrinate a,c-diamide => cobalamin	map00860 Porphyrin metabolism,map01100 Metabolic pathways,map01240 Biosynthesis of cofactors	0	0	0	1	1	1	1	1	1	0	0	0	0	0	0	0	0	0	0	0	0	0	0	0	0	0	1	0	0	0	0	0	0	0	0	0	0	0	0	0	0	0	0
K02228	cobF	2	0.04	precorrin-6A synthase [EC:2.1.1.152]	Cobalamin biosynthesis, aerobic, uroporphyrinogen III => precorrin 2 => cobyrinate a,c-diamide	map00860 Porphyrin metabolism,map01100 Metabolic pathways,map01240 Biosynthesis of cofactors	0	0	0	0	0	1	1	0	0	0	0	0	0	0	0	0	0	0	0	0	0	0	0	0	0	0	0	0	0	0	0	0	0	0	0	0	0	0	0	0	0	0	0
K02230	cobN	11	0.20	cobaltochelatase CobN [EC:6.6.1.2]	Cobalamin biosynthesis, aerobic, uroporphyrinogen III => precorrin 2 => cobyrinate a,c-diamide	map00860 Porphyrin metabolism,map01100 Metabolic pathways,map01240 Biosynthesis of cofactors	0	0	0	0	0	1	1	0	0	0	0	0	0	0	0	0	0	0	0	0	0	0	0	0	0	0	0	0	0	0	0	0	0	0	0	0	0	0	0	0	0	0	0
K02231	cobP, cobU	25	0.45	adenosylcobinamide kinase / adenosylcobinamide-phosphate guanylyltransferase [EC:2.7.1.156 2.7.7.62]	Cobalamin biosynthesis, cobyrinate a,c-diamide => cobalamin	map00860 Porphyrin metabolism,map01100 Metabolic pathways,map01240 Biosynthesis of cofactors	0	0	0	1	1	1	1	1	1	0	0	0	0	0	0	0	0	0	0	0	0	0	0	0	0	0	1	0	0	0	0	0	0	0	0	0	0	0	0	0	0	1	1
K02232	cobQ, cbiP	22	0.40	adenosylcobyric acid synthase [EC:6.3.5.10]	Cobalamin biosynthesis, cobyrinate a,c-diamide => cobalamin	map00860 Porphyrin metabolism,map01100 Metabolic pathways,map01240 Biosynthesis of cofactors	0	0	0	1	1	1	1	1	1	0	0	0	0	0	0	0	0	0	0	0	0	0	0	0	0	0	1	0	0	0	0	0	0	0	0	0	0	0	0	0	0	0	0
K02233	E2.7.8.26, cobS, cobV	22	0.40	adenosylcobinamide-GDP ribazoletransferase [EC:2.7.8.26]	Cobalamin biosynthesis, cobyrinate a,c-diamide => cobalamin	map00860 Porphyrin metabolism,map01100 Metabolic pathways,map01240 Biosynthesis of cofactors	0	0	0	1	1	1	1	1	1	0	0	0	0	0	0	0	0	0	0	0	0	0	0	0	0	0	1	0	0	0	0	0	0	0	0	0	0	0	0	0	0	0	0
K02236	comC	80	1.45	leader peptidase (prepilin peptidase) / N-methyltransferase [EC:3.4.23.43 2.1.1.-]			0	0	0	1	0	0	0	1	1	1	1	1	1	1	1	1	1	1	0	0	0	1	0	0	1	1	1	0	0	0	0	0	0	0	0	0	0	0	0	0	0	0	0
K02237	comEA	125	2.26	competence protein ComEA			1	1	1	1	1	1	1	1	1	1	1	1	1	1	1	1	1	1	1	1	1	1	1	1	1	1	0	1	1	1	1	1	1	1	1	1	1	1	1	1	1	1	1
K02238	comEC	126	2.28	competence protein ComEC			1	1	1	1	1	1	1	1	1	1	1	1	1	1	1	1	1	1	1	1	1	1	1	1	1	1	1	1	1	1	1	1	1	1	1	1	1	1	1	1	1	1	1
K02239	comER	1	0.02	competence protein ComER			0	0	0	1	0	0	0	0	0	0	0	0	0	0	0	0	0	0	0	0	0	0	0	0	0	0	0	0	0	0	0	0	0	0	0	0	0	0	0	0	0	0	0
K02240	comFA	67	1.21	competence protein ComFA			0	0	0	1	0	0	0	0	0	1	1	1	1	1	1	1	1	1	1	1	1	0	0	0	0	0	0	0	0	0	0	0	0	0	0	0	0	0	0	0	0	0	0
K02242	comFC	96	1.74	competence protein ComFC			1	1	1	1	0	1	1	1	1	1	1	1	1	1	1	1	1	1	1	1	1	0	0	0	0	0	1	1	1	1	1	1	1	1	0	0	0	0	0	0	0	0	0
K02243	comGA	67	1.21	competence protein ComGA			0	0	0	1	0	0	0	0	0	1	1	1	1	1	1	1	1	1	1	1	1	0	0	0	0	0	0	0	0	0	0	0	0	0	0	0	0	0	0	0	0	0	0
K02244	comGB	67	1.21	competence protein ComGB			0	0	0	1	0	0	0	0	0	1	1	1	1	1	1	1	1	1	1	1	1	0	0	0	0	0	0	0	0	0	0	0	0	0	0	0	0	0	0	0	0	0	0
K02245	comGC	67	1.21	competence protein ComGC			0	0	0	1	0	0	0	0	0	1	1	1	1	1	1	1	1	1	1	1	1	0	0	0	0	0	0	0	0	0	0	0	0	0	0	0	0	0	0	0	0	0	0
K02246	comGD	69	1.25	competence protein ComGD			0	0	0	1	1	0	0	0	0	1	1	1	1	1	1	1	1	1	1	1	1	0	0	0	0	0	1	0	0	0	0	0	0	0	0	0	0	0	0	0	0	0	0
K02247	comGE	4	0.07	competence protein ComGE			0	0	0	0	0	0	0	0	0	0	0	1	1	0	0	0	0	0	0	0	0	0	1	1	0	0	0	0	0	0	0	0	0	0	0	0	0	0	0	0	0	0	0
K02248	comGF	55	0.99	competence protein ComGF			0	0	0	1	0	0	0	0	0	0	0	0	0	0	0	0	0	0	0	0	0	0	0	0	0	0	0	0	0	0	0	0	0	0	0	0	0	0	0	0	0	0	0
K02249	comGG	1	0.02	competence protein ComGG			0	0	0	1	0	0	0	0	0	0	0	0	0	0	0	0	0	0	0	0	0	0	0	0	0	0	0	0	0	0	0	0	0	0	0	0	0	0	0	0	0	0	0
K02250	comK	6	0.11	competence protein ComK		map02024 Quorum sensing	0	0	0	1	0	0	0	0	0	0	0	0	0	0	0	0	0	0	0	0	0	0	0	0	0	0	0	0	0	0	0	0	0	0	0	0	0	0	0	0	0	0	0
K02251	comQ	10	0.18	competence protein ComQ		map02024 Quorum sensing	0	0	0	0	0	0	0	0	0	0	0	0	0	0	0	0	0	0	0	0	0	0	0	0	0	0	0	0	0	0	0	0	0	0	0	0	0	0	0	0	0	0	0
K02255	ftnB	9	0.16	ferritin-like protein 2			0	0	0	0	0	0	0	0	0	0	0	0	0	0	0	0	0	0	0	0	0	1	1	1	1	1	0	0	0	0	0	0	0	0	1	0	1	1	0	1	0	0	0
K02257	COX10, ctaB, cyoE	18	0.33	heme o synthase [EC:2.5.1.141]	Cytochrome c oxidase	map00190 Oxidative phosphorylation,map00860 Porphyrin metabolism,map01100 Metabolic pathways,map01110 Biosynthesis of secondary metabolites,map01240 Biosynthesis of cofactors,map04714 Thermogenesis	0	0	0	1	1	1	1	0	0	0	0	0	0	0	0	0	0	0	0	0	0	0	0	0	0	0	0	1	1	1	1	1	1	1	0	0	0	0	0	0	0	0	0
K02258	COX11, ctaG	1	0.02	cytochrome c oxidase assembly protein subunit 11	Cytochrome c oxidase	map00190 Oxidative phosphorylation,map01100 Metabolic pathways,map04714 Thermogenesis	0	0	0	0	1	0	0	0	0	0	0	0	0	0	0	0	0	0	0	0	0	0	0	0	0	0	0	0	0	0	0	0	0	0	0	0	0	0	0	0	0	0	0
K02259	COX15, ctaA	25	0.45	heme a synthase [EC:1.17.99.9]	Cytochrome c oxidase	map00190 Oxidative phosphorylation,map00860 Porphyrin metabolism,map01100 Metabolic pathways,map01110 Biosynthesis of secondary metabolites,map01240 Biosynthesis of cofactors,map02020 Two-component system,map04714 Thermogenesis	0	0	0	0	1	1	1	0	0	0	0	0	0	0	0	0	0	0	0	0	0	0	0	0	0	0	0	1	1	1	1	1	1	1	0	0	0	0	0	0	1	1	1
K02274	coxA, ctaD	18	0.33	cytochrome c oxidase subunit I [EC:7.1.1.9]	Cytochrome c oxidase, prokaryotes	map00190 Oxidative phosphorylation,map01100 Metabolic pathways	0	0	0	1	1	1	1	0	0	0	0	0	0	0	0	0	0	0	0	0	0	0	0	0	0	0	0	1	1	1	1	1	1	1	0	0	0	0	0	0	0	0	0
K02275	coxB, ctaC	56	1.01	cytochrome c oxidase subunit II [EC:7.1.1.9]	Cytochrome c oxidase, prokaryotes	map00190 Oxidative phosphorylation,map01100 Metabolic pathways	0	0	0	0	1	1	1	0	0	0	0	0	0	0	0	0	0	0	0	0	0	0	0	0	0	0	0	1	1	1	1	1	1	1	1	1	1	1	1	1	1	0	0
K02276	coxC, ctaE	12	0.22	cytochrome c oxidase subunit III [EC:7.1.1.9]	Cytochrome c oxidase, prokaryotes	map00190 Oxidative phosphorylation,map01100 Metabolic pathways	0	0	0	0	1	1	1	0	0	0	0	0	0	0	0	0	0	0	0	0	0	0	0	0	0	0	0	1	1	1	1	1	1	1	0	0	0	0	0	0	0	0	0
K02277	coxD, ctaF	1	0.02	cytochrome c oxidase subunit IV [EC:7.1.1.9]	Cytochrome c oxidase, prokaryotes	map00190 Oxidative phosphorylation,map01100 Metabolic pathways	0	0	0	1	0	0	0	0	0	0	0	0	0	0	0	0	0	0	0	0	0	0	0	0	0	0	0	0	0	0	0	0	0	0	0	0	0	0	0	0	0	0	0
K02278	cpaA, tadV	19	0.34	prepilin peptidase CpaA [EC:3.4.23.43]			0	1	1	0	1	0	0	0	0	0	0	0	0	0	0	0	0	0	0	0	0	0	0	0	0	0	0	0	1	1	1	1	1	1	0	0	0	0	0	0	0	0	0
K02279	cpaB, rcpC	5	0.09	pilus assembly protein CpaB			0	1	1	0	1	1	1	0	0	0	0	0	0	0	0	0	0	0	0	0	0	0	0	0	0	0	0	0	0	0	0	0	0	0	0	0	0	0	0	0	0	0	0
K02280	cpaC, rcpA	1	0.02	pilus assembly protein CpaC			0	0	0	0	1	0	0	0	0	0	0	0	0	0	0	0	0	0	0	0	0	0	0	0	0	0	0	0	0	0	0	0	0	0	0	0	0	0	0	0	0	0	0
K02282	cpaE, tadZ	16	0.29	pilus assembly protein CpaE			0	1	1	1	1	0	0	0	0	1	1	0	0	1	1	1	1	1	0	0	0	0	0	0	0	0	0	0	0	0	0	0	0	0	0	0	0	0	0	0	0	0	0
K02283	cpaF, tadA	33	0.60	pilus assembly protein CpaF [EC:7.4.2.8]			1	1	1	1	1	1	1	0	0	0	0	0	0	0	0	0	0	0	0	0	0	0	1	0	0	0	0	1	1	1	1	1	1	1	1	1	0	1	0	1	0	0	0
K02286	cpcC	11	0.20	phycocyanin-associated rod linker protein		map00196 Photosynthesis - antenna proteins,map01100 Metabolic pathways	0	0	0	0	0	0	0	0	0	0	0	0	0	0	0	0	0	0	0	0	0	0	0	0	0	0	0	0	0	0	0	0	0	0	0	0	0	0	0	0	0	0	0
K02287	cpcD	1	0.02	phycocyanin-associated, rod		map00196 Photosynthesis - antenna proteins,map01100 Metabolic pathways	0	0	0	0	1	0	0	0	0	0	0	0	0	0	0	0	0	0	0	0	0	0	0	0	0	0	0	0	0	0	0	0	0	0	0	0	0	0	0	0	0	0	0
K02289	cpcF	1	0.02	phycocyanobilin lyase subunit beta [EC:4.4.1.32]		map00196 Photosynthesis - antenna proteins,map01100 Metabolic pathways	0	1	0	0	0	0	0	0	0	0	0	0	0	0	0	0	0	0	0	0	0	0	0	0	0	0	0	0	0	0	0	0	0	0	0	0	0	0	0	0	0	0	0
K02290	cpcG	11	0.20	phycobilisome rod-core linker protein		map00196 Photosynthesis - antenna proteins,map01100 Metabolic pathways	0	0	0	0	0	0	0	0	0	0	0	0	0	0	0	0	0	0	0	0	0	0	0	0	0	0	0	0	0	0	0	0	0	0	0	0	0	0	0	0	0	0	0
K02291	crtB	17	0.31	15-cis-phytoene synthase [EC:2.5.1.32]	beta-Carotene biosynthesis, GGAP => beta-carotene	map00906 Carotenoid biosynthesis,map01100 Metabolic pathways,map01110 Biosynthesis of secondary metabolites	0	0	0	0	1	0	0	0	0	0	0	0	0	0	0	0	0	0	0	0	0	0	0	0	0	0	0	1	1	1	1	1	1	1	1	1	1	1	1	1	0	0	0
K02297	cyoA	7	0.13	cytochrome o ubiquinol oxidase subunit II [EC:7.1.1.3]	Cytochrome o ubiquinol oxidase	map00190 Oxidative phosphorylation,map01100 Metabolic pathways	0	0	0	1	1	0	0	0	0	0	0	0	0	0	0	0	0	0	0	0	0	0	0	0	0	0	0	0	0	0	0	0	0	0	0	0	0	0	0	0	0	0	0
K02298	cyoB	1	0.02	cytochrome o ubiquinol oxidase subunit I [EC:7.1.1.3]	Cytochrome o ubiquinol oxidase	map00190 Oxidative phosphorylation,map01100 Metabolic pathways	0	0	0	0	1	0	0	0	0	0	0	0	0	0	0	0	0	0	0	0	0	0	0	0	0	0	0	0	0	0	0	0	0	0	0	0	0	0	0	0	0	0	0
K02299	cyoC	7	0.13	cytochrome o ubiquinol oxidase subunit III	Cytochrome o ubiquinol oxidase	map00190 Oxidative phosphorylation,map01100 Metabolic pathways	0	0	0	1	1	0	0	0	0	0	0	0	0	0	0	0	0	0	0	0	0	0	0	0	0	0	0	0	0	0	0	0	0	0	0	0	0	0	0	0	0	0	0
K02300	cyoD	1	0.02	cytochrome o ubiquinol oxidase subunit IV	Cytochrome o ubiquinol oxidase	map00190 Oxidative phosphorylation,map01100 Metabolic pathways	0	0	0	0	1	0	0	0	0	0	0	0	0	0	0	0	0	0	0	0	0	0	0	0	0	0	0	0	0	0	0	0	0	0	0	0	0	0	0	0	0	0	0
K02302	cysG	31	0.56	uroporphyrin-III C-methyltransferase / precorrin-2 dehydrogenase / sirohydrochlorin ferrochelatase [EC:2.1.1.107 1.3.1.76 4.99.1.4]	Siroheme biosynthesis, glutamyl-tRNA => siroheme	map00860 Porphyrin metabolism,map01100 Metabolic pathways,map01110 Biosynthesis of secondary metabolites,map01120 Microbial metabolism in diverse environments,map01240 Biosynthesis of cofactors	0	1	1	0	1	1	1	0	0	0	0	0	0	0	0	0	0	0	0	0	0	0	0	0	0	0	0	0	1	1	1	1	1	1	1	1	1	1	1	1	0	0	0
K02303	cobA	49	0.89	uroporphyrin-III C-methyltransferase [EC:2.1.1.107]	Siroheme biosynthesis, glutamyl-tRNA => siroheme	map00860 Porphyrin metabolism,map01100 Metabolic pathways,map01110 Biosynthesis of secondary metabolites,map01120 Microbial metabolism in diverse environments,map01240 Biosynthesis of cofactors	0	1	1	1	1	1	1	1	1	0	0	0	0	0	0	0	0	0	0	0	0	0	0	0	0	0	1	0	1	1	1	1	1	1	1	1	1	1	1	1	0	0	0
K02304	MET8	48	0.87	precorrin-2 dehydrogenase / sirohydrochlorin ferrochelatase [EC:1.3.1.76 4.99.1.4]	Siroheme biosynthesis, glutamyl-tRNA => siroheme	map00860 Porphyrin metabolism,map01100 Metabolic pathways,map01110 Biosynthesis of secondary metabolites,map01120 Microbial metabolism in diverse environments,map01240 Biosynthesis of cofactors	0	1	1	1	0	1	1	1	1	0	0	0	0	0	0	0	0	0	0	0	0	0	0	0	0	0	1	0	1	1	1	1	1	1	1	1	1	1	1	1	0	0	0
K02305	norC	1	0.02	nitric oxide reductase subunit C	Denitrification, nitrate => nitrogen	map00910 Nitrogen metabolism,map01100 Metabolic pathways,map01120 Microbial metabolism in diverse environments	0	0	0	0	1	0	0	0	0	0	0	0	0	0	0	0	0	0	0	0	0	0	0	0	0	0	0	0	0	0	0	0	0	0	0	0	0	0	0	0	0	0	0
K02313	dnaA	124	2.24	chromosomal replication initiator protein		map02020 Two-component system,map04112 Cell cycle - Caulobacter	1	1	1	1	1	1	1	0	0	1	1	1	1	1	1	1	1	1	1	1	1	1	1	1	1	1	1	1	1	1	1	1	1	1	1	1	1	1	1	1	1	1	1
K02314	dnaB	126	2.28	replicative DNA helicase [EC:5.6.2.3]		map03030 DNA replication,map04112 Cell cycle - Caulobacter	1	1	1	1	1	1	1	1	1	1	1	1	1	1	1	1	1	1	1	1	1	1	1	1	1	1	1	1	1	1	1	1	1	1	1	1	1	1	1	1	1	1	1
K02315	dnaC	27	0.49	DNA replication protein DnaC			0	0	0	1	0	0	0	1	1	0	0	0	0	0	0	0	0	0	0	0	1	0	0	0	0	0	1	0	0	0	0	0	0	0	0	0	0	0	0	0	1	1	0
K02316	dnaG	126	2.28	DNA primase [EC:2.7.7.101]		map03030 DNA replication	1	1	1	1	1	1	1	1	1	1	1	1	1	1	1	1	1	1	1	1	1	1	1	1	1	1	1	1	1	1	1	1	1	1	1	1	1	1	1	1	1	1	1
K02334	dpo	8	0.14	DNA polymerase bacteriophage-type [EC:2.7.7.7]			0	0	0	0	0	1	0	0	0	1	0	0	0	1	0	0	1	0	0	0	0	0	0	0	0	0	0	0	0	0	0	0	0	0	0	0	0	0	0	0	0	0	0
K02335	polA	126	2.28	DNA polymerase I [EC:2.7.7.7]		map03030 DNA replication,map03410 Base excision repair,map03420 Nucleotide excision repair,map03440 Homologous recombination	1	1	1	1	1	1	1	1	1	1	1	1	1	1	1	1	1	1	1	1	1	1	1	1	1	1	1	1	1	1	1	1	1	1	1	1	1	1	1	1	1	1	1
K02336	polB	5	0.09	DNA polymerase II [EC:2.7.7.7]			0	0	0	0	1	0	0	1	1	0	0	0	0	0	1	0	0	0	0	0	0	0	0	0	0	0	1	0	0	0	0	0	0	0	0	0	0	0	0	0	0	0	0
K02337	dnaE	126	2.28	DNA polymerase III subunit alpha [EC:2.7.7.7]		map03030 DNA replication,map03430 Mismatch repair,map03440 Homologous recombination	1	1	1	1	1	1	1	1	1	1	1	1	1	1	1	1	1	1	1	1	1	1	1	1	1	1	1	1	1	1	1	1	1	1	1	1	1	1	1	1	1	1	1
K02338	dnaN	126	2.28	DNA polymerase III subunit beta [EC:2.7.7.7]		map03030 DNA replication,map03430 Mismatch repair,map03440 Homologous recombination	1	1	1	1	1	1	1	1	1	1	1	1	1	1	1	1	1	1	1	1	1	1	1	1	1	1	1	1	1	1	1	1	1	1	1	1	1	1	1	1	1	1	1
K02339	holC	17	0.31	DNA polymerase III subunit chi [EC:2.7.7.7]		map03030 DNA replication,map03430 Mismatch repair,map03440 Homologous recombination	0	0	0	0	1	0	0	0	0	0	0	0	0	0	0	0	0	0	0	0	0	1	1	1	1	1	0	0	0	0	0	0	0	0	1	1	1	1	1	1	0	0	0
K02340	holA	125	2.26	DNA polymerase III subunit delta [EC:2.7.7.7]		map03030 DNA replication,map03430 Mismatch repair,map03440 Homologous recombination	1	1	1	1	1	1	1	1	1	1	1	1	1	1	1	1	1	1	1	1	1	1	1	1	1	1	1	1	1	1	1	1	1	1	1	1	1	1	1	1	1	1	1
K02341	holB	126	2.28	DNA polymerase III subunit delta' [EC:2.7.7.7]		map03030 DNA replication,map03430 Mismatch repair,map03440 Homologous recombination	1	1	1	1	1	1	1	1	1	1	1	1	1	1	1	1	1	1	1	1	1	1	1	1	1	1	1	1	1	1	1	1	1	1	1	1	1	1	1	1	1	1	1
K02342	dnaQ	124	2.24	DNA polymerase III subunit epsilon [EC:2.7.7.7]		map03030 DNA replication,map03430 Mismatch repair,map03440 Homologous recombination	1	1	1	1	1	1	1	0	0	1	1	1	1	1	1	1	1	1	1	1	1	1	1	1	1	1	1	1	1	1	1	1	1	1	1	1	1	1	1	1	1	1	1
K02343	dnaX	126	2.28	DNA polymerase III subunit gamma/tau [EC:2.7.7.7]		map03030 DNA replication,map03430 Mismatch repair,map03440 Homologous recombination	1	1	1	1	1	1	1	1	1	1	1	1	1	1	1	1	1	1	1	1	1	1	1	1	1	1	1	1	1	1	1	1	1	1	1	1	1	1	1	1	1	1	1
K02344	holD	5	0.09	DNA polymerase III subunit psi [EC:2.7.7.7]		map03030 DNA replication,map03430 Mismatch repair,map03440 Homologous recombination	0	0	0	0	0	0	0	0	0	0	0	0	0	0	0	0	0	0	0	0	0	1	1	1	1	1	0	0	0	0	0	0	0	0	0	0	0	0	0	0	0	0	0
K02346	dinB	126	2.28	DNA polymerase IV [EC:2.7.7.7]			1	1	1	1	1	1	1	1	1	1	1	1	1	1	1	1	1	1	1	1	1	1	1	1	1	1	1	1	1	1	1	1	1	1	1	1	1	1	1	1	1	1	1
K02347	polX, dpx	7	0.13	DNA polymerase (family X)			0	0	0	1	0	0	0	0	0	0	0	0	0	0	0	0	0	0	0	0	0	0	0	0	0	0	0	1	0	0	0	0	0	0	0	0	0	0	0	0	0	0	0
K02348	elaA	55	0.99	ElaA protein			0	1	1	1	1	1	1	0	0	1	1	1	0	1	1	1	1	1	1	1	1	0	0	0	0	0	0	0	0	1	0	0	0	0	0	0	0	0	0	0	0	0	0
K02351	K02351	22	0.40	putative membrane protein			0	0	0	1	0	1	1	0	0	0	0	0	0	0	0	0	0	0	0	0	0	0	0	0	0	0	0	1	1	1	1	1	1	1	0	0	0	0	0	0	0	0	0
K02352	drp35	5	0.09	lactonase [EC:3.1.1.-]			0	0	0	0	0	0	0	0	0	0	0	0	0	0	0	0	0	0	0	0	0	0	0	0	0	0	0	0	0	0	0	0	0	0	0	0	0	0	0	0	0	0	0
K02355	fusA, GFM, EFG	126	2.28	elongation factor G			1	1	1	1	1	1	1	1	1	1	1	1	1	1	1	1	1	1	1	1	1	1	1	1	1	1	1	1	1	1	1	1	1	1	1	1	1	1	1	1	1	1	1
K02356	efp	125	2.26	elongation factor P			1	1	1	1	1	1	1	1	1	1	1	1	1	1	1	1	1	1	1	1	1	1	1	1	1	1	1	1	1	1	1	1	1	1	1	1	1	1	1	1	1	1	1
K02357	tsf, TSFM	126	2.28	elongation factor Ts			1	1	1	1	1	1	1	1	1	1	1	1	1	1	1	1	1	1	1	1	1	1	1	1	1	1	1	1	1	1	1	1	1	1	1	1	1	1	1	1	1	1	1
K02358	tuf, TUFM	122	2.21	elongation factor Tu		map04626 Plant-pathogen interaction	1	1	1	1	1	1	1	1	1	1	1	1	1	1	1	1	1	1	1	1	1	1	1	1	1	1	1	1	1	1	1	1	1	1	0	1	0	1	0	1	1	1	1
K02359	EGH	2	0.04	beta-1,4-mannosyltransferase [EC:2.4.1.-]		map04320 Dorso-ventral axis formation	0	0	0	0	0	0	0	0	0	0	0	0	0	0	0	0	0	0	0	0	0	0	0	0	0	0	0	0	0	0	0	0	0	0	0	0	0	0	0	0	0	0	0
K02361	entC	22	0.40	isochorismate synthase [EC:5.4.4.2]		map00130 Ubiquinone and other terpenoid-quinone biosynthesis,map01053 Biosynthesis of siderophore group nonribosomal peptides,map01100 Metabolic pathways,map01110 Biosynthesis of secondary metabolites	0	0	0	0	0	0	0	0	0	0	0	0	0	0	0	0	0	0	0	0	0	1	1	1	1	1	0	0	0	0	0	0	0	0	0	0	0	0	0	0	1	1	1
K02362	entD	1	0.02	enterobactin synthetase component D [EC:6.3.2.14 2.7.8.-]		map01053 Biosynthesis of siderophore group nonribosomal peptides,map01110 Biosynthesis of secondary metabolites	0	0	0	0	0	0	0	0	0	0	0	0	0	0	0	0	0	0	0	0	0	0	0	0	0	0	0	0	0	0	0	0	0	0	0	0	0	0	0	0	0	0	0
K02363	entE, dhbE, vibE, mxcE	9	0.16	2,3-dihydroxybenzoate---[aryl-carrier protein] ligase [EC:6.3.2.14 6.2.1.71]		map01053 Biosynthesis of siderophore group nonribosomal peptides,map01110 Biosynthesis of secondary metabolites	0	0	0	0	0	0	0	0	0	0	0	0	0	0	0	0	0	0	0	0	0	0	0	0	0	0	0	0	0	0	0	0	0	0	0	0	0	0	0	0	0	0	0
K02364	entF	9	0.16	L-serine---[L-seryl-carrier protein] ligase [EC:6.3.2.14 6.2.1.72]		map01053 Biosynthesis of siderophore group nonribosomal peptides,map01110 Biosynthesis of secondary metabolites	0	0	0	0	0	0	0	0	0	0	0	0	0	0	0	0	0	0	0	0	0	0	0	0	0	0	0	0	0	0	0	0	0	0	0	0	0	0	0	0	0	0	0
K02371	fabK	74	1.34	enoyl-[acyl-carrier protein] reductase II [EC:1.3.1.9]	Fatty acid biosynthesis, elongation	map00061 Fatty acid biosynthesis,map01100 Metabolic pathways,map01212 Fatty acid metabolism	0	0	0	1	0	0	0	1	1	1	1	1	1	1	1	1	1	1	1	1	1	0	0	0	0	0	0	0	0	0	0	0	0	0	0	0	0	0	0	0	0	0	0
K02372	fabZ	97	1.75	3-hydroxyacyl-[acyl-carrier-protein] dehydratase [EC:4.2.1.59]	Fatty acid biosynthesis, elongation	map00061 Fatty acid biosynthesis,map00780 Biotin metabolism,map01100 Metabolic pathways,map01212 Fatty acid metabolism,map01240 Biosynthesis of cofactors	0	0	0	1	1	0	0	1	1	0	0	0	1	1	1	1	1	1	1	1	1	1	1	1	1	1	1	0	0	0	0	0	0	0	1	1	1	1	1	1	1	1	1
K02377	TSTA3, fcl	14	0.25	GDP-L-fucose synthase [EC:1.1.1.271]		map00051 Fructose and mannose metabolism,map00520 Amino sugar and nucleotide sugar metabolism,map00541 O-Antigen nucleotide sugar biosynthesis,map01100 Metabolic pathways,map01250 Biosynthesis of nucleotide sugars	0	0	0	0	1	0	0	0	0	0	0	0	0	0	0	0	0	0	0	0	0	0	0	0	0	0	0	0	0	0	0	0	0	0	0	0	0	0	0	0	1	1	1
K02379	fdhD	22	0.40	FdhD protein			0	0	0	1	1	0	0	0	0	0	0	0	0	0	0	0	0	0	0	0	0	1	1	1	1	1	0	0	0	0	0	0	0	0	0	0	0	0	0	0	0	0	0
K02380	fdhE	5	0.09	FdhE protein			0	0	0	0	0	0	0	0	0	0	0	0	0	0	0	0	0	0	0	0	0	1	1	1	1	1	0	0	0	0	0	0	0	0	0	0	0	0	0	0	0	0	0
K02381	fdrA	1	0.02	FdrA protein			0	0	0	0	1	0	0	0	0	0	0	0	0	0	0	0	0	0	0	0	0	0	0	0	0	0	0	0	0	0	0	0	0	0	0	0	0	0	0	0	0	0	0
K02383	flbB	1	0.02	flagellar protein FlbB			0	0	0	1	0	0	0	0	0	0	0	0	0	0	0	0	0	0	0	0	0	0	0	0	0	0	0	0	0	0	0	0	0	0	0	0	0	0	0	0	0	0	0
K02385	flbD	2	0.04	flagellar protein FlbD			0	0	0	1	0	0	0	0	0	0	0	0	0	0	0	0	0	0	0	0	0	0	0	0	0	0	0	1	0	0	0	0	0	0	0	0	0	0	0	0	0	0	0
K02386	flgA	1	0.02	flagellar basal body P-ring formation protein FlgA		map02040 Flagellar assembly	0	0	0	0	1	0	0	0	0	0	0	0	0	0	0	0	0	0	0	0	0	0	0	0	0	0	0	0	0	0	0	0	0	0	0	0	0	0	0	0	0	0	0
K02387	flgB	3	0.05	flagellar basal-body rod protein FlgB		map02040 Flagellar assembly	0	0	0	1	1	0	0	0	0	0	0	0	0	0	0	0	0	0	0	0	0	0	0	0	0	0	0	1	0	0	0	0	0	0	0	0	0	0	0	0	0	0	0
K02388	flgC	3	0.05	flagellar basal-body rod protein FlgC		map02040 Flagellar assembly	0	0	0	1	1	0	0	0	0	0	0	0	0	0	0	0	0	0	0	0	0	0	0	0	0	0	0	1	0	0	0	0	0	0	0	0	0	0	0	0	0	0	0
K02389	flgD	3	0.05	flagellar basal-body rod modification protein FlgD		map02040 Flagellar assembly	0	0	0	1	1	0	0	0	0	0	0	0	0	0	0	0	0	0	0	0	0	0	0	0	0	0	0	1	0	0	0	0	0	0	0	0	0	0	0	0	0	0	0
K02390	flgE	3	0.05	flagellar hook protein FlgE		map02040 Flagellar assembly	0	0	0	1	1	0	0	0	0	0	0	0	0	0	0	0	0	0	0	0	0	0	0	0	0	0	0	1	0	0	0	0	0	0	0	0	0	0	0	0	0	0	0
K02391	flgF	2	0.04	flagellar basal-body rod protein FlgF		map02040 Flagellar assembly	0	0	0	1	1	0	0	0	0	0	0	0	0	0	0	0	0	0	0	0	0	0	0	0	0	0	0	0	0	0	0	0	0	0	0	0	0	0	0	0	0	0	0
K02392	flgG	2	0.04	flagellar basal-body rod protein FlgG		map02040 Flagellar assembly	0	0	0	1	1	0	0	0	0	0	0	0	0	0	0	0	0	0	0	0	0	0	0	0	0	0	0	0	0	0	0	0	0	0	0	0	0	0	0	0	0	0	0
K02393	flgH	1	0.02	flagellar L-ring protein FlgH		map02040 Flagellar assembly	0	0	0	0	1	0	0	0	0	0	0	0	0	0	0	0	0	0	0	0	0	0	0	0	0	0	0	0	0	0	0	0	0	0	0	0	0	0	0	0	0	0	0
K02394	flgI	1	0.02	flagellar P-ring protein FlgI		map02040 Flagellar assembly	0	0	0	0	1	0	0	0	0	0	0	0	0	0	0	0	0	0	0	0	0	0	0	0	0	0	0	0	0	0	0	0	0	0	0	0	0	0	0	0	0	0	0
K02395	flgJ	89	1.61	peptidoglycan hydrolase FlgJ		map02040 Flagellar assembly	0	0	0	1	1	0	0	1	1	1	0	0	1	0	1	1	1	1	1	1	1	1	1	1	1	1	0	0	0	0	0	0	0	0	0	0	1	1	0	0	1	1	1
K02396	flgK	3	0.05	flagellar hook-associated protein 1		map02040 Flagellar assembly	0	0	0	1	1	0	0	0	0	0	0	0	0	0	0	0	0	0	0	0	0	0	0	0	0	0	0	1	0	0	0	0	0	0	0	0	0	0	0	0	0	0	0
K02397	flgL	3	0.05	flagellar hook-associated protein 3 FlgL		map02040 Flagellar assembly	0	0	0	1	1	0	0	0	0	0	0	0	0	0	0	0	0	0	0	0	0	0	0	0	0	0	0	1	0	0	0	0	0	0	0	0	0	0	0	0	0	0	0
K02398	flgM	2	0.04	negative regulator of flagellin synthesis FlgM		map02020 Two-component system,map02025 Biofilm formation - Pseudomonas aeruginosa,map02026 Biofilm formation - Escherichia coli,map02040 Flagellar assembly	0	0	0	1	1	0	0	0	0	0	0	0	0	0	0	0	0	0	0	0	0	0	0	0	0	0	0	0	0	0	0	0	0	0	0	0	0	0	0	0	0	0	0
K02399	flgN	2	0.04	flagellar biosynthesis protein FlgN		map02040 Flagellar assembly	0	0	0	1	1	0	0	0	0	0	0	0	0	0	0	0	0	0	0	0	0	0	0	0	0	0	0	0	0	0	0	0	0	0	0	0	0	0	0	0	0	0	0
K02400	flhA	3	0.05	flagellar biosynthesis protein FlhA		map02040 Flagellar assembly	0	0	0	1	1	0	0	0	0	0	0	0	0	0	0	0	0	0	0	0	0	0	0	0	0	0	0	1	0	0	0	0	0	0	0	0	0	0	0	0	0	0	0
K02401	flhB	7	0.13	flagellar biosynthesis protein FlhB		map02040 Flagellar assembly	0	0	0	1	1	0	0	0	0	0	0	0	0	0	0	0	0	0	0	0	0	0	0	0	0	0	0	1	0	0	0	0	0	0	0	0	0	0	0	0	1	1	1
K02402	flhC	1	0.02	flagellar transcriptional activator FlhC		map02020 Two-component system,map02024 Quorum sensing,map02026 Biofilm formation - Escherichia coli,map02040 Flagellar assembly	0	0	0	0	1	0	0	0	0	0	0	0	0	0	0	0	0	0	0	0	0	0	0	0	0	0	0	0	0	0	0	0	0	0	0	0	0	0	0	0	0	0	0
K02403	flhD	1	0.02	flagellar transcriptional activator FlhD		map02020 Two-component system,map02024 Quorum sensing,map02026 Biofilm formation - Escherichia coli,map02040 Flagellar assembly	0	0	0	0	1	0	0	0	0	0	0	0	0	0	0	0	0	0	0	0	0	0	0	0	0	0	0	0	0	0	0	0	0	0	0	0	0	0	0	0	0	0	0
K02404	flhF	2	0.04	flagellar biosynthesis protein FlhF			0	0	0	1	1	0	0	0	0	0	0	0	0	0	0	0	0	0	0	0	0	0	0	0	0	0	0	0	0	0	0	0	0	0	0	0	0	0	0	0	0	0	0
K02405	fliA, whiG	7	0.13	RNA polymerase sigma factor FliA		map02020 Two-component system,map02025 Biofilm formation - Pseudomonas aeruginosa,map02026 Biofilm formation - Escherichia coli,map02040 Flagellar assembly,map05111 Biofilm formation - Vibrio cholerae	0	0	0	1	1	0	0	0	0	1	0	0	0	1	0	0	1	0	0	0	0	0	0	0	0	0	0	1	0	0	0	0	0	0	0	0	0	0	0	0	0	0	0
K02406	fliC, hag	4	0.07	flagellin		map02020 Two-component system,map02040 Flagellar assembly,map04621 NOD-like receptor signaling pathway,map04626 Plant-pathogen interaction,map05131 Shigellosis,map05132 Salmonella infection,map05134 Legionellosis	0	0	0	1	1	0	0	0	0	0	1	0	0	0	0	0	0	0	0	0	0	0	0	0	0	0	0	1	0	0	0	0	0	0	0	0	0	0	0	0	0	0	0
K02407	fliD	64	1.16	flagellar hook-associated protein 2		map02040 Flagellar assembly	1	1	1	1	1	1	1	1	1	0	0	0	0	0	0	0	0	0	1	0	0	1	1	1	1	1	1	1	1	1	1	1	1	1	1	1	1	1	1	1	0	0	0
K02408	fliE	3	0.05	flagellar hook-basal body complex protein FliE		map02040 Flagellar assembly	0	0	0	1	1	0	0	0	0	0	0	0	0	0	0	0	0	0	0	0	0	0	0	0	0	0	0	1	0	0	0	0	0	0	0	0	0	0	0	0	0	0	0
K02409	fliF	17	0.31	flagellar M-ring protein FliF		map02040 Flagellar assembly	0	0	0	1	1	0	0	0	0	1	0	1	0	0	0	0	0	0	0	0	0	0	0	0	0	0	0	1	0	0	0	0	0	0	0	0	0	0	0	0	0	0	0
K02410	fliG	17	0.31	flagellar motor switch protein FliG		map02030 Bacterial chemotaxis,map02040 Flagellar assembly	0	0	0	1	1	0	0	0	0	1	0	1	0	0	0	0	0	0	0	0	0	0	0	0	0	0	0	1	0	0	0	0	0	0	0	0	0	0	0	0	0	0	0
K02411	fliH	3	0.05	flagellar assembly protein FliH		map02040 Flagellar assembly	0	0	0	1	1	0	0	0	0	0	0	0	0	0	0	0	0	0	0	0	0	0	0	0	0	0	0	1	0	0	0	0	0	0	0	0	0	0	0	0	0	0	0
K02412	fliI	3	0.05	flagellum-specific ATP synthase [EC:7.4.2.8]		map02040 Flagellar assembly	0	0	0	1	1	0	0	0	0	0	0	0	0	0	0	0	0	0	0	0	0	0	0	0	0	0	0	1	0	0	0	0	0	0	0	0	0	0	0	0	0	0	0
K02413	fliJ	3	0.05	flagellar protein FliJ		map02040 Flagellar assembly	0	0	0	1	1	0	0	0	0	0	0	0	0	0	0	0	0	0	0	0	0	0	0	0	0	0	0	1	0	0	0	0	0	0	0	0	0	0	0	0	0	0	0
K02414	fliK	5	0.09	flagellar hook-length control protein FliK		map02040 Flagellar assembly	0	1	1	1	1	0	0	0	0	0	0	0	0	0	0	0	0	0	0	0	0	0	0	0	0	0	0	1	0	0	0	0	0	0	0	0	0	0	0	0	0	0	0
K02415	fliL	2	0.04	flagellar protein FliL		map02040 Flagellar assembly	0	0	0	1	1	0	0	0	0	0	0	0	0	0	0	0	0	0	0	0	0	0	0	0	0	0	0	0	0	0	0	0	0	0	0	0	0	0	0	0	0	0	0
K02416	fliM	3	0.05	flagellar motor switch protein FliM		map02030 Bacterial chemotaxis,map02040 Flagellar assembly	0	0	0	1	1	0	0	0	0	0	0	0	0	0	0	0	0	0	0	0	0	0	0	0	0	0	0	1	0	0	0	0	0	0	0	0	0	0	0	0	0	0	0
K02417	fliN	10	0.18	flagellar motor switch protein FliN		map02030 Bacterial chemotaxis,map02040 Flagellar assembly	0	0	1	1	1	0	0	0	0	0	0	0	0	0	0	0	1	0	0	0	0	0	0	0	0	0	0	1	0	0	0	0	0	0	0	0	0	0	0	0	0	0	0
K02418	fliO, fliZ	3	0.05	flagellar protein FliO/FliZ		map02040 Flagellar assembly	0	0	0	1	1	0	0	0	0	0	0	0	0	0	0	0	0	0	0	0	0	0	0	0	0	0	0	1	0	0	0	0	0	0	0	0	0	0	0	0	0	0	0
K02419	fliP	3	0.05	flagellar biosynthesis protein FliP		map02040 Flagellar assembly	0	0	0	1	1	0	0	0	0	0	0	0	0	0	0	0	0	0	0	0	0	0	0	0	0	0	0	1	0	0	0	0	0	0	0	0	0	0	0	0	0	0	0
K02420	fliQ	3	0.05	flagellar biosynthesis protein FliQ		map02040 Flagellar assembly	0	0	0	1	1	0	0	0	0	0	0	0	0	0	0	0	0	0	0	0	0	0	0	0	0	0	0	1	0	0	0	0	0	0	0	0	0	0	0	0	0	0	0
K02421	fliR	3	0.05	flagellar biosynthesis protein FliR		map02040 Flagellar assembly	0	0	0	1	1	0	0	0	0	0	0	0	0	0	0	0	0	0	0	0	0	0	0	0	0	0	0	1	0	0	0	0	0	0	0	0	0	0	0	0	0	0	0
K02422	fliS	3	0.05	flagellar secretion chaperone FliS		map02040 Flagellar assembly	0	0	0	1	1	0	0	0	0	0	0	0	0	0	0	0	0	0	0	0	0	0	0	0	0	0	0	1	0	0	0	0	0	0	0	0	0	0	0	0	0	0	0
K02423	fliT	2	0.04	flagellar protein FliT		map02040 Flagellar assembly	0	0	0	1	1	0	0	0	0	0	0	0	0	0	0	0	0	0	0	0	0	0	0	0	0	0	0	0	0	0	0	0	0	0	0	0	0	0	0	0	0	0	0
K02424	fliY, tcyA	38	0.69	L-cystine transport system substrate-binding protein		map02010 ABC transporters,map02040 Flagellar assembly	0	0	0	1	1	0	0	0	0	0	0	0	0	0	0	0	0	0	1	1	1	1	1	1	1	1	0	1	0	0	0	0	0	0	1	1	1	1	1	1	0	0	0
K02426	sufE	20	0.36	cysteine desulfuration protein SufE			0	0	0	0	0	0	0	0	0	0	0	0	0	0	0	0	0	0	0	0	0	1	1	1	1	1	0	1	1	1	1	1	1	1	0	0	0	0	0	0	1	1	1
K02427	rlmE, rrmJ, ftsJ	12	0.22	23S rRNA (uridine2552-2'-O)-methyltransferase [EC:2.1.1.166]			0	0	0	0	1	0	0	0	0	0	0	0	0	0	0	0	0	0	0	0	0	1	1	1	1	1	0	0	0	0	0	0	0	0	1	1	1	1	1	1	0	0	0
K02429	fucP	22	0.40	MFS transporter, FHS family, L-fucose permease			0	1	1	0	0	1	1	0	0	0	0	0	0	0	0	0	0	0	0	0	0	1	0	0	1	1	0	0	0	0	0	0	0	0	1	1	1	1	1	1	1	1	1
K02430	fucR	4	0.07	DeoR family transcriptional regulator, L-fucose operon activator			0	0	0	1	0	0	0	0	0	0	0	0	0	0	0	0	0	0	0	0	0	1	0	0	1	1	0	0	0	0	0	0	0	0	0	0	0	0	0	0	0	0	0
K02431	fucU, FUOM	15	0.27	L-fucose mutarotase [EC:5.1.3.29]			1	0	1	0	0	0	0	0	0	0	0	0	0	0	0	0	0	0	1	1	1	1	0	0	1	1	0	1	0	0	0	0	0	0	0	0	0	0	0	0	0	0	0
K02433	gatA, QRSL1	113	2.04	aspartyl-tRNA(Asn)/glutamyl-tRNA(Gln) amidotransferase subunit A [EC:6.3.5.6 6.3.5.7]		map00970 Aminoacyl-tRNA biosynthesis,map01100 Metabolic pathways	1	1	1	1	1	1	1	1	1	1	1	1	1	1	1	1	1	1	1	1	1	0	0	0	0	0	1	1	1	1	1	1	1	1	1	1	1	1	1	1	0	0	0
K02434	gatB, PET112	112	2.02	aspartyl-tRNA(Asn)/glutamyl-tRNA(Gln) amidotransferase subunit B [EC:6.3.5.6 6.3.5.7]		map00970 Aminoacyl-tRNA biosynthesis,map01100 Metabolic pathways	1	1	1	1	1	1	1	1	1	1	1	1	1	1	1	1	1	1	1	1	1	0	0	0	0	0	1	1	1	1	1	1	1	1	1	1	1	1	1	1	0	0	0
K02435	gatC, GATC	113	2.04	aspartyl-tRNA(Asn)/glutamyl-tRNA(Gln) amidotransferase subunit C [EC:6.3.5.6 6.3.5.7]		map00970 Aminoacyl-tRNA biosynthesis,map01100 Metabolic pathways	1	1	1	1	1	1	1	1	1	1	1	1	1	1	1	1	1	1	1	1	1	0	0	0	0	0	1	1	1	1	1	1	1	1	1	1	1	1	1	1	0	0	0
K02436	gatR	8	0.14	DeoR family transcriptional regulator, galactitol utilization operon repressor			1	0	0	0	0	0	0	0	0	0	0	0	0	0	0	0	0	0	0	0	0	0	0	0	0	0	0	0	0	0	0	0	0	0	0	0	0	0	0	0	1	0	0
K02437	gcvH, GCSH	42	0.76	glycine cleavage system H protein	Photorespiration	map00260 Glycine, serine and threonine metabolism,map00630 Glyoxylate and dicarboxylate metabolism,map01100 Metabolic pathways,map01110 Biosynthesis of secondary metabolites,map01200 Carbon metabolism	0	0	1	1	1	1	1	0	0	0	0	0	0	0	0	0	0	0	1	1	1	0	0	0	0	0	0	1	1	1	1	1	1	1	1	1	1	1	1	1	1	1	1
K02438	glgX	30	0.54	glycogen debranching enzyme [EC:3.2.1.196]	Glycogen degradation, glycogen => glucose-6P	map00500 Starch and sucrose metabolism,map01100 Metabolic pathways	1	1	1	0	1	1	1	0	0	0	0	0	0	0	0	0	0	0	0	0	0	1	1	1	1	1	1	1	1	1	1	1	1	1	1	1	1	1	1	1	0	0	0
K02439	glpE	6	0.11	thiosulfate sulfurtransferase [EC:2.8.1.1]		map00920 Sulfur metabolism,map01100 Metabolic pathways,map01110 Biosynthesis of secondary metabolites,map01120 Microbial metabolism in diverse environments	0	0	0	0	1	0	0	0	0	0	0	0	0	0	0	0	0	0	0	0	0	1	1	1	1	1	0	0	0	0	0	0	0	0	0	0	0	0	0	0	0	0	0
K02440	GLPF	113	2.04	glycerol uptake facilitator protein			1	1	1	1	1	1	1	1	1	0	0	1	0	1	1	1	1	1	1	1	1	0	1	1	0	1	1	1	1	1	1	1	1	1	1	1	1	1	1	1	1	1	1
K02441	glpG	2	0.04	rhomboid protease GlpG [EC:3.4.21.105]			0	0	0	0	0	0	0	0	0	0	0	0	0	0	0	0	0	0	0	0	0	0	1	1	0	0	0	0	0	0	0	0	0	0	0	0	0	0	0	0	0	0	0
K02443	glpP	8	0.14	glycerol uptake operon antiterminator			0	0	0	1	0	0	0	1	1	0	0	0	0	0	0	0	0	0	0	0	0	0	0	0	0	0	0	0	0	0	0	0	0	0	0	0	0	0	0	0	0	0	0
K02444	glpR	56	1.01	DeoR family transcriptional regulator, glycerol-3-phosphate regulon repressor			0	1	1	1	1	1	1	0	0	0	0	0	0	0	0	0	0	0	1	1	1	0	1	1	0	0	1	1	0	0	0	0	0	0	1	1	1	1	1	1	0	0	0
K02445	glpT	28	0.51	MFS transporter, OPA family, glycerol-3-phosphate transporter			0	0	0	1	0	0	0	1	0	1	1	0	1	1	1	1	1	1	0	0	0	0	1	1	0	0	0	0	0	0	0	0	0	0	0	0	0	0	0	0	0	0	0
K02446	glpX	33	0.60	fructose-1,6-bisphosphatase II [EC:3.1.3.11]	Gluconeogenesis, oxaloacetate => fructose-6P	map00010 Glycolysis / Gluconeogenesis,map00030 Pentose phosphate pathway,map00051 Fructose and mannose metabolism,map00680 Methane metabolism,map00710 Carbon fixation in photosynthetic organisms,map01100 Metabolic pathways,map01110 Biosynthesis of secondary metabolites,map01120 Microbial metabolism in diverse environments,map01200 Carbon metabolism	0	0	0	0	0	0	0	1	1	0	0	0	0	0	0	0	0	0	0	0	0	1	1	1	1	1	0	1	1	1	1	1	1	1	0	0	0	0	0	0	0	0	0
K02450	gspA	7	0.13	general secretion pathway protein A			1	0	0	1	0	0	0	0	0	0	0	0	1	0	0	0	0	0	1	0	0	0	0	0	0	0	0	0	0	0	0	0	0	0	0	0	0	0	0	0	0	0	0
K02451	gspB	5	0.09	general secretion pathway protein B			0	0	0	0	0	0	0	0	0	0	0	0	0	0	0	0	0	0	1	0	0	0	0	0	0	0	0	0	0	0	0	0	0	0	0	0	0	0	0	0	0	0	0
K02452	gspC	1	0.02	general secretion pathway protein C		map03070 Bacterial secretion system,map05111 Biofilm formation - Vibrio cholerae	0	0	0	0	1	0	0	0	0	0	0	0	0	0	0	0	0	0	0	0	0	0	0	0	0	0	0	0	0	0	0	0	0	0	0	0	0	0	0	0	0	0	0
K02453	gspD	16	0.29	general secretion pathway protein D		map03070 Bacterial secretion system,map05111 Biofilm formation - Vibrio cholerae	0	0	0	0	1	0	0	1	1	0	0	0	0	0	0	0	0	0	0	0	0	0	1	0	0	1	1	0	0	0	0	0	0	0	0	0	0	0	0	0	0	0	0
K02454	gspE	18	0.33	general secretion pathway protein E [EC:7.4.2.8]		map03070 Bacterial secretion system,map05111 Biofilm formation - Vibrio cholerae	0	0	0	0	0	0	0	1	1	0	0	0	0	0	0	0	0	0	0	0	0	1	1	1	1	1	1	0	0	0	0	0	0	0	0	0	0	0	0	0	0	0	0
K02455	gspF	14	0.25	general secretion pathway protein F		map03070 Bacterial secretion system,map05111 Biofilm formation - Vibrio cholerae	0	0	0	0	1	0	0	1	1	0	0	0	0	0	0	0	0	0	0	0	0	0	0	0	0	0	1	0	0	0	0	0	0	0	0	0	0	0	0	0	0	0	0
K02456	gspG	92	1.66	general secretion pathway protein G		map03070 Bacterial secretion system,map05111 Biofilm formation - Vibrio cholerae	0	0	0	1	1	0	0	1	1	1	1	1	1	1	1	1	1	1	1	1	1	1	1	1	1	1	1	0	0	0	0	0	0	0	1	1	1	1	1	1	0	0	0
K02457	gspH	6	0.11	general secretion pathway protein H		map03070 Bacterial secretion system,map05111 Biofilm formation - Vibrio cholerae	0	0	0	1	1	0	0	0	0	0	0	0	0	0	0	0	0	0	1	1	1	0	0	0	0	0	1	0	0	0	0	0	0	0	0	0	0	0	0	0	0	0	0
K02458	gspI	2	0.04	general secretion pathway protein I		map03070 Bacterial secretion system,map05111 Biofilm formation - Vibrio cholerae	0	0	0	1	1	0	0	0	0	0	0	0	0	0	0	0	0	0	0	0	0	0	0	0	0	0	0	0	0	0	0	0	0	0	0	0	0	0	0	0	0	0	0
K02459	gspJ	12	0.22	general secretion pathway protein J		map03070 Bacterial secretion system,map05111 Biofilm formation - Vibrio cholerae	0	0	0	1	1	0	0	1	1	0	0	0	0	0	0	0	0	0	1	1	1	1	1	1	1	1	0	0	0	0	0	0	0	0	0	0	0	0	0	0	0	0	0
K02460	gspK	15	0.27	general secretion pathway protein K		map03070 Bacterial secretion system,map05111 Biofilm formation - Vibrio cholerae	0	0	0	0	1	0	0	0	0	0	0	0	0	0	0	0	0	0	0	1	0	0	0	0	0	0	0	0	0	0	0	0	0	0	0	0	0	0	0	0	0	0	0
K02461	gspL	8	0.14	general secretion pathway protein L		map03070 Bacterial secretion system,map05111 Biofilm formation - Vibrio cholerae	0	0	0	1	1	0	0	0	0	0	0	0	0	0	0	0	0	0	0	0	0	0	1	1	0	0	0	0	0	0	0	0	0	0	0	0	0	0	0	0	0	0	0
K02462	gspM	1	0.02	general secretion pathway protein M		map03070 Bacterial secretion system,map05111 Biofilm formation - Vibrio cholerae	0	0	0	0	1	0	0	0	0	0	0	0	0	0	0	0	0	0	0	0	0	0	0	0	0	0	0	0	0	0	0	0	0	0	0	0	0	0	0	0	0	0	0
K02463	gspN	1	0.02	general secretion pathway protein N		map05111 Biofilm formation - Vibrio cholerae	0	0	0	0	1	0	0	0	0	0	0	0	0	0	0	0	0	0	0	0	0	0	0	0	0	0	0	0	0	0	0	0	0	0	0	0	0	0	0	0	0	0	0
K02464	gspO	8	0.14	general secretion pathway protein O [EC:3.4.23.43 2.1.1.-]		map03070 Bacterial secretion system	0	0	0	0	0	0	0	0	0	0	0	0	0	0	0	0	0	0	0	0	0	0	1	1	0	0	0	0	0	0	0	0	0	0	1	1	1	1	1	1	0	0	0
K02466	gutM	33	0.60	glucitol operon activator protein			0	0	0	1	0	1	1	0	0	0	0	1	1	1	1	1	1	1	0	0	0	0	0	0	0	0	0	0	0	0	0	0	0	0	0	0	0	0	0	0	0	0	0
K02468	srlR, gutR	2	0.04	DeoR family transcriptional regulator, glucitol operon repressor			0	0	0	0	0	0	0	0	0	0	0	0	0	0	0	0	0	0	0	0	0	0	0	0	0	0	0	0	0	0	0	0	0	0	0	0	0	0	0	0	1	0	0
K02469	gyrA	126	2.28	DNA gyrase subunit A [EC:5.6.2.2]			1	1	1	1	1	1	1	1	1	1	1	1	1	1	1	1	1	1	1	1	1	1	1	1	1	1	1	1	1	1	1	1	1	1	1	1	1	1	1	1	1	1	1
K02470	gyrB	126	2.28	DNA gyrase subunit B [EC:5.6.2.2]			1	1	1	1	1	1	1	1	1	1	1	1	1	1	1	1	1	1	1	1	1	1	1	1	1	1	1	1	1	1	1	1	1	1	1	1	1	1	1	1	1	1	1
K02471	bacA, bclA	12	0.22	vitamin B12/bleomycin/antimicrobial peptide transport system ATP-binding/permease protein		map02010 ABC transporters	0	0	0	0	1	0	0	0	0	0	0	0	0	0	0	0	0	0	0	0	0	1	1	1	1	1	0	0	0	0	0	0	0	0	1	1	1	1	1	1	0	0	0
K02472	wecC	18	0.33	UDP-N-acetyl-D-mannosaminuronic acid dehydrogenase [EC:1.1.1.336]		map00520 Amino sugar and nucleotide sugar metabolism,map00541 O-Antigen nucleotide sugar biosynthesis,map01100 Metabolic pathways,map01250 Biosynthesis of nucleotide sugars,map02020 Two-component system,map05111 Biofilm formation - Vibrio cholerae	1	1	1	0	0	1	1	0	0	0	0	0	0	0	0	0	0	0	0	0	0	0	0	0	0	0	0	1	1	1	1	1	1	1	0	0	0	0	0	0	0	0	0
K02474	wbpO	28	0.51	UDP-N-acetyl-D-glucosamine/UDP-N-acetyl-D-galactosamine dehydrogenase [EC:1.1.1.136 1.1.1.-]		map00520 Amino sugar and nucleotide sugar metabolism,map00541 O-Antigen nucleotide sugar biosynthesis,map01100 Metabolic pathways,map01250 Biosynthesis of nucleotide sugars	1	1	1	0	0	1	1	1	1	0	0	0	0	0	0	0	0	0	0	0	0	0	0	0	0	0	0	1	1	1	1	1	1	1	1	1	1	1	1	1	0	0	0
K02475	K02475	15	0.27	two-component system, CitB family, response regulator			0	0	0	1	0	0	0	0	0	1	1	1	1	1	1	1	1	1	0	0	0	0	0	0	0	0	0	1	0	0	1	1	1	1	0	0	0	0	0	0	0	0	0
K02476	K02476	38	0.69	two-component system, CitB family, sensor kinase [EC:2.7.13.3]			0	0	0	1	0	0	0	0	0	1	1	1	1	1	1	1	1	1	0	0	0	0	0	0	0	0	0	1	1	1	1	1	1	1	0	0	0	0	0	0	0	0	0
K02477	K02477	12	0.22	two-component system, LytTR family, response regulator			0	0	0	1	1	0	0	1	1	0	0	0	0	0	0	0	0	0	0	0	0	0	0	0	0	0	0	1	0	0	0	0	0	0	1	1	1	1	1	1	0	0	0
K02478	K02478	11	0.20	two-component system, LytTR family, sensor kinase [EC:2.7.13.3]			0	0	0	1	0	0	0	1	1	0	0	0	0	0	0	0	0	0	0	0	0	0	0	0	0	0	0	1	0	0	0	0	0	0	0	0	0	0	0	0	0	0	0
K02479	K02479	65	1.18	two-component system, NarL family, response regulator			0	0	0	1	1	0	0	0	0	1	1	1	1	1	1	1	1	1	0	0	0	0	0	0	0	0	0	0	0	0	0	0	0	0	0	0	0	0	0	0	0	0	0
K02480	K02480	6	0.11	two-component system, NarL family, sensor kinase [EC:2.7.13.3]			0	0	0	0	1	0	0	0	0	0	0	0	0	0	0	0	0	0	0	0	0	0	0	0	0	0	0	0	0	0	0	0	0	0	0	0	0	0	0	0	0	0	0
K02481	flgR	2	0.04	two-component system, NtrC family, response regulator			0	0	0	0	0	0	0	1	1	0	0	0	0	0	0	0	0	0	0	0	0	0	0	0	0	0	0	0	0	0	0	0	0	0	0	0	0	0	0	0	0	0	0
K02482	flgS	9	0.16	two-component system, NtrC family, sensor kinase [EC:2.7.13.3]			0	0	0	0	1	0	0	1	1	0	0	0	0	0	0	0	0	0	0	0	0	0	0	0	0	0	0	0	1	1	1	1	1	1	0	0	0	0	0	0	0	0	0
K02484	K02484	45	0.81	two-component system, OmpR family, sensor kinase [EC:2.7.13.3]			1	1	1	1	1	1	1	0	0	0	0	0	0	0	0	0	0	0	0	0	0	0	0	0	0	0	0	1	1	1	1	1	1	1	1	1	1	1	1	1	0	0	0
K02486	K02486	2	0.04	two-component system, sensor kinase [EC:2.7.13.3]			0	0	0	0	1	0	0	1	0	0	0	0	0	0	0	0	0	0	0	0	0	0	0	0	0	0	0	0	0	0	0	0	0	0	0	0	0	0	0	0	0	0	0
K02488	pleD	1	0.02	two-component system, cell cycle response regulator [EC:2.7.7.65]		map02020 Two-component system,map04112 Cell cycle - Caulobacter	0	0	0	1	0	0	0	0	0	0	0	0	0	0	0	0	0	0	0	0	0	0	0	0	0	0	0	0	0	0	0	0	0	0	0	0	0	0	0	0	0	0	0
K02490	spo0F	1	0.02	two-component system, response regulator, stage 0 sporulation protein F		map02020 Two-component system,map02024 Quorum sensing	0	0	0	1	0	0	0	0	0	0	0	0	0	0	0	0	0	0	0	0	0	0	0	0	0	0	0	0	0	0	0	0	0	0	0	0	0	0	0	0	0	0	0
K02491	kinA	1	0.02	two-component system, sporulation sensor kinase A [EC:2.7.13.3]		map02020 Two-component system	0	0	0	1	0	0	0	0	0	0	0	0	0	0	0	0	0	0	0	0	0	0	0	0	0	0	0	0	0	0	0	0	0	0	0	0	0	0	0	0	0	0	0
K02492	hemA	98	1.77	glutamyl-tRNA reductase [EC:1.2.1.70]	Heme biosynthesis, plants and bacteria, glutamate => heme	map00860 Porphyrin metabolism,map01100 Metabolic pathways,map01110 Biosynthesis of secondary metabolites,map01120 Microbial metabolism in diverse environments,map01240 Biosynthesis of cofactors	1	1	1	1	1	1	1	1	1	1	1	1	1	1	1	1	1	1	1	1	1	1	1	1	1	1	1	1	1	1	1	1	1	1	1	1	1	1	1	1	0	0	0
K02493	hemK, prmC, HEMK	126	2.28	release factor glutamine methyltransferase [EC:2.1.1.297]			1	1	1	1	1	1	1	1	1	1	1	1	1	1	1	1	1	1	1	1	1	1	1	1	1	1	1	1	1	1	1	1	1	1	1	1	1	1	1	1	1	1	1
K02494	lolB	12	0.22	outer membrane lipoprotein LolB			0	0	0	0	1	0	0	0	0	0	0	0	0	0	0	0	0	0	0	0	0	1	1	1	1	1	0	0	0	0	0	0	0	0	1	1	1	1	1	1	0	0	0
K02495	hemN, hemZ	19	0.34	oxygen-independent coproporphyrinogen III oxidase [EC:1.3.98.3]	Heme biosynthesis, plants and bacteria, glutamate => heme	map00860 Porphyrin metabolism,map01100 Metabolic pathways,map01110 Biosynthesis of secondary metabolites,map01240 Biosynthesis of cofactors	0	0	0	0	1	0	0	0	0	0	0	0	0	0	0	0	0	0	0	0	0	1	1	1	1	1	0	0	0	0	0	0	0	0	1	1	1	1	1	1	1	1	1
K02496	hemX	39	0.71	uroporphyrin-III C-methyltransferase [EC:2.1.1.107]	Siroheme biosynthesis, glutamyl-tRNA => siroheme	map00860 Porphyrin metabolism,map01100 Metabolic pathways,map01110 Biosynthesis of secondary metabolites,map01120 Microbial metabolism in diverse environments,map01240 Biosynthesis of cofactors	1	1	1	1	1	1	1	0	0	0	0	0	0	0	0	0	0	0	0	0	0	1	1	1	1	1	0	1	1	1	1	1	1	1	1	1	1	1	1	1	0	0	0
K02497	hemX	6	0.11	HemX protein			0	0	0	1	0	0	0	0	0	0	0	0	0	0	0	0	0	0	0	0	0	0	0	0	0	0	0	0	0	0	0	0	0	0	0	0	0	0	0	0	0	0	0
K02498	hemY	12	0.22	HemY protein			0	0	0	0	1	0	0	0	0	0	0	0	0	0	0	0	0	0	0	0	0	1	1	1	1	1	0	0	0	0	0	0	0	0	1	1	1	1	1	1	0	0	0
K02499	yabN	38	0.69	tetrapyrrole methylase family protein / MazG family protein			0	0	0	1	0	0	0	0	0	1	1	1	1	1	1	1	1	1	0	0	0	1	1	1	1	1	0	0	0	0	0	0	0	0	0	0	0	0	0	0	1	1	1
[truncated: 4,155 more rows]
[truncated: 83 more columns]
