# Supplementary material for: Genomic attributes of airway commensal bacteria and mucosa
Source: Commun Biol. 2024 Feb 12;7:171. doi: 10.1038/s42003-024-05840-3 (PMC10861553; doi:10.1038/s42003-024-05840-3)
Supplement: Supplementary file 7 — Supplementary Data 4 [file 42003_2024_5840_MOESM7_ESM.xlsx]

## Sheet: Description
Tables show log(Odds Ratio) for isolates with/without KO vs. in/out of cluster
Sub-table	Search	Field
2a All
2b Uncharacterised	uncharacterized protein	name
2c Biofilm	Biofilm	pathways
2d Antibiotic	antibiotic	pathways	or
	mycin	pathways
2e Toxins	toxin	name
2f NO	nitric	name
2g Iron	iron	name
2h Heme	heme	name
2i Sphingolipid and ceramide	Sphingolipid	pathways	or
	sphingolipid	pathways
2j Immune	immun	name
2k CRISPR	CRISPR	name
2l Sporulation	sporu	name

## Sheet: All
KO	base_KO	name	symbol	n_isolates	perc_isolates	module	pathways	Actinomyces__(15)	Cutibacterium__(14)	Fusobacterium+Leptotrichia__(13)	Gemella__(5)	Granulicatella__(12)	Haemophilus__(11)	Micrococcus__(7)	Neisseria__(8)	Pauljensenia__(9)	Prevotella__(6)	Rothia__(4)	Staphy.+Nialla__(10)	Strep.I__(1)	Strep.II__(2)	Strep.III__(16)	Veillonella__(3)
K00133	K00133	aspartate-semialdehyde dehydrogenase [EC:1.2.1.11]	asd	125	99.206	Lysine biosynthesis, succinyl-DAP pathway, aspartate => lysine	map00260 Glycine, serine and threonine metabolism,map00261 Monobactam biosynthesis,map00270 Cysteine and methionine metabolism,map00300 Lysine biosynthesis,map01100 Metabolic pathways,map01110 Biosynthesis of secondary metabolites,map01120 Microbial metabolism in diverse environments,map01210 2-Oxocarboxylic acid metabolism,map01230 Biosynthesis of amino acids	-1.217	-1.217	-1.067	-0.611	-1.067	-0.864	-0.722	-0.722	-0.787	-0.663	-0.611	-0.787	-0.21	-0.26	-0.611	-1.566
K00858	K00133	NAD+ kinase [EC:2.7.1.23]	ppnK, NADK	125	99.206		map00760 Nicotinate and nicotinamide metabolism,map01100 Metabolic pathways,map01240 Biosynthesis of cofactors	-1.217	-1.217	-1.067	-0.611	-1.067	-0.864	-0.722	-0.722	-0.787	-0.663	-0.611	-0.787	-0.21	-0.26	-0.611	-1.566
K01262	K00133	Xaa-Pro aminopeptidase [EC:3.4.11.9]	pepP	125	99.206			-1.217	-1.217	-1.067	-0.611	-1.067	-0.864	-0.722	-0.722	-0.787	-0.663	-0.611	-0.787	-0.21	-0.26	-0.611	-1.566		Min	-3.69
K02340	K00133	DNA polymerase III subunit delta [EC:2.7.7.7]	holA	125	99.206		map03030 DNA replication,map03430 Mismatch repair,map03440 Homologous recombination	-1.217	-1.217	-1.067	-0.611	-1.067	-0.864	-0.722	-0.722	-0.787	-0.663	-0.611	-0.787	-0.21	-0.26	-0.611	-1.566		Max	3.69
K02356	K00133	elongation factor P	efp	125	99.206			-1.217	-1.217	-1.067	-0.611	-1.067	-0.864	-0.722	-0.722	-0.787	-0.663	-0.611	-0.787	-0.21	-0.26	-0.611	-1.566
K00526	K00526	ribonucleoside-diphosphate reductase beta chain [EC:1.17.4.1]	E1.17.4.1B, nrdB, nrdF	125	99.206	Deoxyribonucleotide biosynthesis, ADP/GDP/CDP/UDP => dATP/dGTP/dCTP/dUTP	map00230 Purine metabolism,map00240 Pyrimidine metabolism,map01100 Metabolic pathways,map01232 Nucleotide metabolism	-1.217	-1.217	-1.067	-0.611	-1.067	-0.864	-0.722	-0.722	-0.787	-1.676	-0.611	-0.787	-0.21	-0.26	-0.611	-0.564
K00820	K00526	glutamine---fructose-6-phosphate transaminase (isomerizing) [EC:2.6.1.16]	glmS, GFPT	125	99.206	UDP-N-acetyl-D-glucosamine biosynthesis, eukaryotes, glucose => UDP-GlcNAc	map00250 Alanine, aspartate and glutamate metabolism,map00520 Amino sugar and nucleotide sugar metabolism,map01100 Metabolic pathways,map01250 Biosynthesis of nucleotide sugars,map04931 Insulin resistance,map05415 Diabetic cardiomyopathy	-1.217	-1.217	-1.067	-0.611	-1.067	-0.864	-0.722	-0.722	-0.787	-1.676	-0.611	-0.787	-0.21	-0.26	-0.611	-0.564
K00759	K00759	adenine phosphoribosyltransferase [EC:2.4.2.7]	APRT, apt	125	99.206		map00230 Purine metabolism,map01100 Metabolic pathways,map01232 Nucleotide metabolism	-1.217	-1.217	-1.067	-0.611	-1.067	-0.864	-1.742	-0.722	-0.787	-0.663	-0.611	-0.787	-0.21	-0.26	-0.611	-0.564
K00760	K00760	hypoxanthine phosphoribosyltransferase [EC:2.4.2.8]	hprT, hpt, HPRT1	125	99.206		map00230 Purine metabolism,map00983 Drug metabolism - other enzymes,map01100 Metabolic pathways,map01110 Biosynthesis of secondary metabolites,map01232 Nucleotide metabolism	-1.217	-1.217	-1.067	-0.611	-1.067	-0.864	-0.722	-0.722	-0.787	-0.663	-1.618	-0.787	-0.21	-0.26	-0.611	-0.564
K00951	K00760	GTP pyrophosphokinase [EC:2.7.6.5]	relA	125	99.206		map00230 Purine metabolism,map01100 Metabolic pathways	-1.217	-1.217	-1.067	-0.611	-1.067	-0.864	-0.722	-0.722	-0.787	-0.663	-1.618	-0.787	-0.21	-0.26	-0.611	-0.564
K01892	K00760	histidyl-tRNA synthetase [EC:6.1.1.21]	HARS, hisS	125	99.206		map00970 Aminoacyl-tRNA biosynthesis	-1.217	-1.217	-1.067	-0.611	-1.067	-0.864	-0.722	-0.722	-0.787	-0.663	-1.618	-0.787	-0.21	-0.26	-0.611	-0.564
K03086	K00760	RNA polymerase primary sigma factor	rpoD	125	99.206		map02040 Flagellar assembly	-1.217	-1.217	-1.067	-0.611	-1.067	-0.864	-0.722	-0.722	-0.787	-0.663	-1.618	-0.787	-0.21	-0.26	-0.611	-0.564
K03723	K00760	transcription-repair coupling factor (superfamily II helicase) [EC:5.6.2.4]	mfd	125	99.206		map03420 Nucleotide excision repair	-1.217	-1.217	-1.067	-0.611	-1.067	-0.864	-0.722	-0.722	-0.787	-0.663	-1.618	-0.787	-0.21	-0.26	-0.611	-0.564
K03798	K00760	cell division protease FtsH [EC:3.4.24.-]	ftsH, hflB	125	99.206			-1.217	-1.217	-1.067	-0.611	-1.067	-0.864	-0.722	-0.722	-0.787	-0.663	-1.618	-0.787	-0.21	-0.26	-0.611	-0.564
K00962	K00962	polyribonucleotide nucleotidyltransferase [EC:2.7.7.8]	pnp, PNPT1	125	99.206		map03018 RNA degradation	-1.217	-1.217	-1.067	-0.611	-1.067	-0.864	-0.722	-0.722	-0.787	-0.663	-0.611	-0.787	-0.21	-0.26	-0.611	-1.566
K01069	K01069	hydroxyacylglutathione hydrolase [EC:3.1.2.6]	gloB, gloC, HAGH	125	99.206		map00620 Pyruvate metabolism,map01100 Metabolic pathways	-1.217	-1.217	-1.067	-0.611	-1.067	-0.864	-1.742	-0.722	-0.787	-0.663	-0.611	-0.787	-0.21	-0.26	-0.611	-0.564
K02503	K01069	histidine triad (HIT) family protein	HINT1, hinT, hit	125	99.206			-1.217	-1.217	-1.067	-0.611	-1.067	-0.864	-1.742	-0.722	-0.787	-0.663	-0.611	-0.787	-0.21	-0.26	-0.611	-0.564
K09748	K01069	ribosome maturation factor RimP	rimP	125	99.206			-1.217	-1.217	-1.067	-0.611	-1.067	-0.864	-1.742	-0.722	-0.787	-0.663	-0.611	-0.787	-0.21	-0.26	-0.611	-0.564
K22391	K01069	GTP cyclohydrolase I [EC:3.5.4.16]	E3.5.4.16	125	99.206	Tetrahydrofolate biosynthesis, GTP => THF	map00790 Folate biosynthesis,map01100 Metabolic pathways,map01240 Biosynthesis of cofactors	-1.217	-1.217	-1.067	-0.611	-1.067	-0.864	-1.742	-0.722	-0.787	-0.663	-0.611	-0.787	-0.21	-0.26	-0.611	-0.564
K01424	K01424	L-asparaginase [EC:3.5.1.1]	E3.5.1.1, ansA, ansB	125	99.206		map00250 Alanine, aspartate and glutamate metabolism,map00460 Cyanoamino acid metabolism,map01100 Metabolic pathways,map01110 Biosynthesis of secondary metabolites	-1.217	-1.217	-2.171	-0.611	-1.067	-0.864	-0.722	-0.722	-0.787	-0.663	-0.611	-0.787	-0.21	-0.26	-0.611	-0.564
K01752	K01424	L-serine dehydratase [EC:4.3.1.17]	E4.3.1.17, sdaA, sdaB, tdcG	125	99.206		map00260 Glycine, serine and threonine metabolism,map00270 Cysteine and methionine metabolism,map01100 Metabolic pathways,map01110 Biosynthesis of secondary metabolites,map01200 Carbon metabolism,map01230 Biosynthesis of amino acids	-1.217	-1.217	-2.171	-0.611	-1.067	-0.864	-0.722	-0.722	-0.787	-0.663	-0.611	-0.787	-0.21	-0.26	-0.611	-0.564
K02237	K01424	competence protein ComEA	comEA	125	99.206			-1.217	-1.217	-2.171	-0.611	-1.067	-0.864	-0.722	-0.722	-0.787	-0.663	-0.611	-0.787	-0.21	-0.26	-0.611	-0.564
K02824	K01424	uracil permease	uraA, pyrP	125	99.206			-1.217	-1.217	-2.171	-0.611	-1.067	-0.864	-0.722	-0.722	-0.787	-0.663	-0.611	-0.787	-0.21	-0.26	-0.611	-0.564
K01756	K01756	adenylosuccinate lyase [EC:4.3.2.2]	purB, ADSL	125	99.206	De novo purine biosynthesis, PRPP + glutamine => IMP	map00230 Purine metabolism,map00250 Alanine, aspartate and glutamate metabolism,map01100 Metabolic pathways,map01110 Biosynthesis of secondary metabolites,map01232 Nucleotide metabolism,map01240 Biosynthesis of cofactors	-2.396	-1.217	-1.067	-0.611	-1.067	-0.864	-0.722	-0.722	-0.787	-0.663	-0.611	-0.787	-0.21	-0.26	-0.611	-0.564
K08998	K01756	uncharacterized protein	K08998	125	99.206			-2.396	-1.217	-1.067	-0.611	-1.067	-0.864	-0.722	-0.722	-0.787	-0.663	-0.611	-0.787	-0.21	-0.26	-0.611	-0.564
K01875	K01875	seryl-tRNA synthetase [EC:6.1.1.11]	SARS, serS	125	99.206		map00970 Aminoacyl-tRNA biosynthesis	-1.217	-1.217	-1.067	-0.611	-1.067	-0.864	-0.722	-1.742	-0.787	-0.663	-0.611	-0.787	-0.21	-0.26	-0.611	-0.564
K01889	K01889	phenylalanyl-tRNA synthetase alpha chain [EC:6.1.1.20]	FARSA, pheS	125	99.206		map00970 Aminoacyl-tRNA biosynthesis	-1.217	-1.217	-1.067	-0.611	-1.067	-0.864	-0.722	-0.722	-1.818	-0.663	-0.611	-0.787	-0.21	-0.26	-0.611	-0.564
K02013	K02013	iron complex transport system ATP-binding protein [EC:7.2.2.-]	ABC.FEV.A	125	99.206			-1.217	-1.217	-1.067	-0.611	-2.171	-0.864	-0.722	-0.722	-0.787	-0.663	-0.611	-0.787	-0.21	-0.26	-0.611	-0.564
K02109	K02109	F-type H+-transporting ATPase subunit b	ATPF0B, atpF	125	99.206	F-type ATPase, prokaryotes and chloroplasts	map00190 Oxidative phosphorylation,map00195 Photosynthesis,map01100 Metabolic pathways	-1.217	-1.217	-2.171	-0.611	-1.067	-0.864	-0.722	-0.722	-0.787	-0.663	-0.611	-0.787	-0.21	-0.26	-0.611	-0.564
K02113	K02109	F-type H+-transporting ATPase subunit delta	ATPF1D, atpH	125	99.206	F-type ATPase, prokaryotes and chloroplasts	map00190 Oxidative phosphorylation,map00195 Photosynthesis,map01100 Metabolic pathways	-1.217	-1.217	-2.171	-0.611	-1.067	-0.864	-0.722	-0.722	-0.787	-0.663	-0.611	-0.787	-0.21	-0.26	-0.611	-0.564
K02879	K02879	large subunit ribosomal protein L17	RP-L17, MRPL17, rplQ	125	99.206		map03010 Ribosome	-1.217	-1.217	-1.067	-0.611	-1.067	-0.864	-0.722	-0.722	-0.787	-0.663	-0.611	-0.787	-0.21	-1.241	-0.611	-0.564
K02907	K02907	large subunit ribosomal protein L30	RP-L30, MRPL30, rpmD	125	99.206		map03010 Ribosome	-1.217	-1.217	-1.067	-0.611	-1.067	-0.864	-0.722	-0.722	-0.787	-1.676	-0.611	-0.787	-0.21	-0.26	-0.611	-0.564
K02913	K02913	large subunit ribosomal protein L33	RP-L33, MRPL33, rpmG	125	99.206		map03010 Ribosome	-1.217	-1.217	-1.067	-0.611	-1.067	-0.864	-0.722	-0.722	-0.787	-0.663	-0.611	-0.787	-1.189	-0.26	-0.611	-0.564
K02914	K02914	large subunit ribosomal protein L34	RP-L34, MRPL34, rpmH	125	99.206		map03010 Ribosome	-1.217	-1.217	-1.067	-0.611	-1.067	-0.864	-0.722	-0.722	-0.787	-0.663	-0.611	-1.818	-0.21	-0.26	-0.611	-0.564
K06177	K02914	tRNA pseudouridine32 synthase / 23S rRNA pseudouridine746 synthase [EC:5.4.99.28 5.4.99.29]	rluA	125	99.206			-1.217	-1.217	-1.067	-0.611	-1.067	-0.864	-0.722	-0.722	-0.787	-0.663	-0.611	-1.818	-0.21	-0.26	-0.611	-0.564
K03177	K03177	tRNA pseudouridine55 synthase [EC:5.4.99.25]	truB, PUS4, TRUB1	125	99.206			-1.217	-1.217	-1.067	-0.611	-1.067	-0.864	-0.722	-0.722	-1.818	-0.663	-0.611	-0.787	-0.21	-0.26	-0.611	-0.564
K03210	K03210	preprotein translocase subunit YajC	yajC	125	99.206		map02024 Quorum sensing,map03060 Protein export,map03070 Bacterial secretion system	-1.217	-1.217	-1.067	-0.611	-1.067	-0.864	-0.722	-0.722	-0.787	-0.663	-1.618	-0.787	-0.21	-0.26	-0.611	-0.564
K03588	K03588	cell division protein FtsW	ftsW, spoVE	125	99.206		map04112 Cell cycle - Caulobacter	-1.217	-1.217	-1.067	-0.611	-1.067	-0.864	-0.722	-1.742	-0.787	-0.663	-0.611	-0.787	-0.21	-0.26	-0.611	-0.564
K17686	K17686	P-type Cu+ transporter [EC:7.2.2.8]	copA, ctpA, ATP7	125	99.206		map01524 Platinum drug resistance,map04016 MAPK signaling pathway - plant,map04978 Mineral absorption	-1.217	-1.217	-1.067	-0.611	-1.067	-0.864	-0.722	-0.722	-0.787	-0.663	-1.618	-0.787	-0.21	-0.26	-0.611	-0.564
K00003	K00003	homoserine dehydrogenase [EC:1.1.1.3]	hom	124	98.413	Methionine biosynthesis, aspartate => homoserine => methionine	map00260 Glycine, serine and threonine metabolism,map00270 Cysteine and methionine metabolism,map00300 Lysine biosynthesis,map01100 Metabolic pathways,map01110 Biosynthesis of secondary metabolites,map01120 Microbial metabolism in diverse environments,map01230 Biosynthesis of amino acids	-0.991	-0.991	-0.842	-0.386	-0.842	-0.638	-0.496	-0.496	-0.562	-1.96	-0.386	-0.562	0.016	-0.034	-0.386	-0.339
K00640	K00003	serine O-acetyltransferase [EC:2.3.1.30]	cysE	124	98.413	Cysteine biosynthesis, serine => cysteine	map00270 Cysteine and methionine metabolism,map00920 Sulfur metabolism,map01100 Metabolic pathways,map01110 Biosynthesis of secondary metabolites,map01120 Microbial metabolism in diverse environments,map01200 Carbon metabolism,map01230 Biosynthesis of amino acids,map05111 Biofilm formation - Vibrio cholerae	-0.991	-0.991	-0.842	-0.386	-0.842	-0.638	-0.496	-0.496	-0.562	-1.96	-0.386	-0.562	0.016	-0.034	-0.386	-0.339
K01738	K00003	cysteine synthase [EC:2.5.1.47]	cysK	124	98.413	Cysteine biosynthesis, serine => cysteine	map00270 Cysteine and methionine metabolism,map00920 Sulfur metabolism,map01100 Metabolic pathways,map01110 Biosynthesis of secondary metabolites,map01120 Microbial metabolism in diverse environments,map01200 Carbon metabolism,map01230 Biosynthesis of amino acids	-0.991	-0.991	-0.842	-0.386	-0.842	-0.638	-0.496	-0.496	-0.562	-1.96	-0.386	-0.562	0.016	-0.034	-0.386	-0.339
K01624	K01624	fructose-bisphosphate aldolase, class II [EC:4.1.2.13]	FBA, fbaA	124	98.413	Glycolysis (Embden-Meyerhof pathway), glucose => pyruvate	map00010 Glycolysis / Gluconeogenesis,map00030 Pentose phosphate pathway,map00051 Fructose and mannose metabolism,map00680 Methane metabolism,map00710 Carbon fixation in photosynthetic organisms,map01100 Metabolic pathways,map01110 Biosynthesis of secondary metabolites,map01120 Microbial metabolism in diverse environments,map01200 Carbon metabolism,map01230 Biosynthesis of amino acids	-0.991	-0.991	-2.615	-0.386	-0.842	-0.638	-0.496	-0.496	-0.562	-0.438	-0.386	-0.562	0.016	-0.034	-0.386	-0.339
K02313	K01624	chromosomal replication initiator protein	dnaA	124	98.413		map02020 Two-component system,map04112 Cell cycle - Caulobacter	-0.991	-0.991	-2.615	-0.386	-0.842	-0.638	-0.496	-0.496	-0.562	-0.438	-0.386	-0.562	0.016	-0.034	-0.386	-0.339
K02342	K01624	DNA polymerase III subunit epsilon [EC:2.7.7.7]	dnaQ	124	98.413		map03030 DNA replication,map03430 Mismatch repair,map03440 Homologous recombination	-0.991	-0.991	-2.615	-0.386	-0.842	-0.638	-0.496	-0.496	-0.562	-0.438	-0.386	-0.562	0.016	-0.034	-0.386	-0.339
K03466	K01624	DNA segregation ATPase FtsK/SpoIIIE, S-DNA-T family	ftsK, spoIIIE	124	98.413			-0.991	-0.991	-2.615	-0.386	-0.842	-0.638	-0.496	-0.496	-0.562	-0.438	-0.386	-0.562	0.016	-0.034	-0.386	-0.339
K09710	K01624	ribosome-associated protein	ybeB	124	98.413			-0.991	-0.991	-2.615	-0.386	-0.842	-0.638	-0.496	-0.496	-0.562	-0.438	-0.386	-0.562	0.016	-0.034	-0.386	-0.339
K01689	K01689	enolase [EC:4.2.1.11]	ENO, eno	124	98.413	Glycolysis (Embden-Meyerhof pathway), glucose => pyruvate	map00010 Glycolysis / Gluconeogenesis,map00680 Methane metabolism,map01100 Metabolic pathways,map01110 Biosynthesis of secondary metabolites,map01120 Microbial metabolism in diverse environments,map01200 Carbon metabolism,map01230 Biosynthesis of amino acids,map03018 RNA degradation,map04066 HIF-1 signaling pathway	-0.991	-0.991	-1.785	-0.386	-0.842	-0.638	-0.496	-0.496	-0.562	-0.438	-0.386	-0.562	0.016	-0.034	-1.161	-0.339
K02916	K02916	large subunit ribosomal protein L35	RP-L35, MRPL35, rpmI	124	98.413		map03010 Ribosome	-0.991	-3.095	-0.842	-0.386	-0.842	-0.638	-0.496	-0.496	-0.562	-0.438	-0.386	-0.562	0.016	-0.034	-0.386	-0.339
K02954	K02954	small subunit ribosomal protein S14	RP-S14, MRPS14, rpsN	124	98.413		map03010 Ribosome	-0.991	-0.991	-0.842	-0.386	-0.842	-0.638	-0.496	-0.496	-0.562	-0.438	-0.386	-0.562	0.016	-1.487	-0.386	-0.339
K03536	K03536	ribonuclease P protein component [EC:3.1.26.5]	rnpA	124	98.413			-2.09	-0.991	-0.842	-0.386	-0.842	-1.477	-0.496	-0.496	-0.562	-0.438	-0.386	-0.562	0.016	-0.034	-0.386	-0.339
K00600	K00600	glycine hydroxymethyltransferase [EC:2.1.2.1]	glyA, SHMT	123	97.619	C1-unit interconversion, prokaryotes	map00260 Glycine, serine and threonine metabolism,map00460 Cyanoamino acid metabolism,map00630 Glyoxylate and dicarboxylate metabolism,map00670 One carbon pool by folate,map00680 Methane metabolism,map01100 Metabolic pathways,map01110 Biosynthesis of secondary metabolites,map01120 Microbial metabolism in diverse environments,map01200 Carbon metabolism,map01230 Biosynthesis of amino acids,map01240…	-0.842	-0.842	-2.387	-0.857	-0.692	-0.488	-0.346	-0.346	-0.412	-0.288	-0.236	-0.412	0.167	0.116	-0.236	-0.189
K00602	K00602	phosphoribosylaminoimidazolecarboxamide formyltransferase / IMP cyclohydrolase [EC:2.1.2.3 3.5.4.10]	purH	123	97.619	De novo purine biosynthesis, PRPP + glutamine => IMP	map00230 Purine metabolism,map00670 One carbon pool by folate,map01100 Metabolic pathways,map01110 Biosynthesis of secondary metabolites,map01523 Antifolate resistance	-0.842	-0.842	-0.692	-0.236	-3.238	-0.488	-0.346	-0.346	-0.412	-0.288	-0.236	-0.412	0.167	0.116	-0.236	-0.189
K00762	K00602	orotate phosphoribosyltransferase [EC:2.4.2.10]	pyrE	123	97.619	De novo pyrimidine biosynthesis, glutamine (+ PRPP) => UMP	map00240 Pyrimidine metabolism,map01100 Metabolic pathways,map01240 Biosynthesis of cofactors	-0.842	-0.842	-0.692	-0.236	-3.238	-0.488	-0.346	-0.346	-0.412	-0.288	-0.236	-0.412	0.167	0.116	-0.236	-0.189
K00764	K00602	amidophosphoribosyltransferase [EC:2.4.2.14]	purF, PPAT	123	97.619	De novo purine biosynthesis, PRPP + glutamine => IMP	map00230 Purine metabolism,map00250 Alanine, aspartate and glutamate metabolism,map01100 Metabolic pathways,map01110 Biosynthesis of secondary metabolites	-0.842	-0.842	-0.692	-0.236	-3.238	-0.488	-0.346	-0.346	-0.412	-0.288	-0.236	-0.412	0.167	0.116	-0.236	-0.189
K01591	K00602	orotidine-5'-phosphate decarboxylase [EC:4.1.1.23]	pyrF	123	97.619	De novo pyrimidine biosynthesis, glutamine (+ PRPP) => UMP	map00240 Pyrimidine metabolism,map01100 Metabolic pathways,map01240 Biosynthesis of cofactors	-0.842	-0.842	-0.692	-0.236	-3.238	-0.488	-0.346	-0.346	-0.412	-0.288	-0.236	-0.412	0.167	0.116	-0.236	-0.189
K01923	K00602	phosphoribosylaminoimidazole-succinocarboxamide synthase [EC:6.3.2.6]	purC	123	97.619	De novo purine biosynthesis, PRPP + glutamine => IMP	map00230 Purine metabolism,map01100 Metabolic pathways,map01110 Biosynthesis of secondary metabolites	-0.842	-0.842	-0.692	-0.236	-3.238	-0.488	-0.346	-0.346	-0.412	-0.288	-0.236	-0.412	0.167	0.116	-0.236	-0.189
K01933	K00602	phosphoribosylformylglycinamidine cyclo-ligase [EC:6.3.3.1]	purM	123	97.619	De novo purine biosynthesis, PRPP + glutamine => IMP	map00230 Purine metabolism,map01100 Metabolic pathways,map01110 Biosynthesis of secondary metabolites	-0.842	-0.842	-0.692	-0.236	-3.238	-0.488	-0.346	-0.346	-0.412	-0.288	-0.236	-0.412	0.167	0.116	-0.236	-0.189
K01945	K00602	phosphoribosylamine---glycine ligase [EC:6.3.4.13]	purD	123	97.619	De novo purine biosynthesis, PRPP + glutamine => IMP	map00230 Purine metabolism,map01100 Metabolic pathways,map01110 Biosynthesis of secondary metabolites	-0.842	-0.842	-0.692	-0.236	-3.238	-0.488	-0.346	-0.346	-0.412	-0.288	-0.236	-0.412	0.167	0.116	-0.236	-0.189
K01952	K00602	phosphoribosylformylglycinamidine synthase [EC:6.3.5.3]	PFAS, purL	123	97.619	De novo purine biosynthesis, PRPP + glutamine => IMP	map00230 Purine metabolism,map01100 Metabolic pathways,map01110 Biosynthesis of secondary metabolites	-0.842	-0.842	-0.692	-0.236	-3.238	-0.488	-0.346	-0.346	-0.412	-0.288	-0.236	-0.412	0.167	0.116	-0.236	-0.189
K02823	K00602	dihydroorotate dehydrogenase electron transfer subunit	pyrDII	123	97.619		map00240 Pyrimidine metabolism,map01100 Metabolic pathways,map01240 Biosynthesis of cofactors	-0.842	-0.842	-0.692	-0.236	-3.238	-0.488	-0.346	-0.346	-0.412	-0.288	-0.236	-0.412	0.167	0.116	-0.236	-0.189
K17828	K00602	dihydroorotate dehydrogenase (NAD+) catalytic subunit [EC:1.3.1.14]	pyrDI	123	97.619	De novo pyrimidine biosynthesis, glutamine (+ PRPP) => UMP	map00240 Pyrimidine metabolism,map01100 Metabolic pathways,map01240 Biosynthesis of cofactors	-0.842	-0.842	-0.692	-0.236	-3.238	-0.488	-0.346	-0.346	-0.412	-0.288	-0.236	-0.412	0.167	0.116	-0.236	-0.189
K00773	K00773	queuine tRNA-ribosyltransferase [EC:2.4.2.29]	tgt	123	97.619			-2.615	-0.842	-0.692	-0.236	-0.692	-0.488	-0.989	-0.346	-0.412	-0.288	-0.236	-0.412	0.167	0.116	-0.236	-0.189
K00970	K00970	poly(A) polymerase [EC:2.7.7.19]	pcnB	123	97.619		map03018 RNA degradation	-0.842	-0.842	-3.238	-0.236	-0.692	-0.488	-0.346	-0.346	-0.412	-0.288	-0.236	-0.412	0.167	0.116	-0.236	-0.189
K07040	K00970	DUF177 domain-containing protein	yceD, ylbN	123	97.619			-0.842	-0.842	-3.238	-0.236	-0.692	-0.488	-0.346	-0.346	-0.412	-0.288	-0.236	-0.412	0.167	0.116	-0.236	-0.189
K01057	K01057	6-phosphogluconolactonase [EC:3.1.1.31]	PGLS, pgl, devB	123	97.619	Pentose phosphate pathway (Pentose phosphate cycle)	map00030 Pentose phosphate pathway,map01100 Metabolic pathways,map01110 Biosynthesis of secondary metabolites,map01120 Microbial metabolism in diverse environments,map01200 Carbon metabolism	-0.842	-0.842	-0.692	-0.236	-0.692	-0.488	-0.989	-0.346	-0.412	-1.591	-0.236	-0.412	0.167	0.116	-0.236	-0.189
K03498	K03498	trk/ktr system potassium uptake protein	trkH, trkG, ktrB, ktrD	123	97.619			-1.785	-2.615	-0.692	-0.236	-0.692	-0.488	-0.346	-0.346	-0.412	-0.288	-0.236	-0.412	0.167	0.116	-0.236	-0.189
K01588	K01588	5-(carboxyamino)imidazole ribonucleotide mutase [EC:5.4.99.18]	purE	122	96.825	De novo purine biosynthesis, PRPP + glutamine => IMP	map00230 Purine metabolism,map01100 Metabolic pathways,map01110 Biosynthesis of secondary metabolites	-0.729	-0.729	-0.579	-0.123	-2.757	-0.375	-0.233	-0.233	-0.299	-0.175	-0.677	-0.299	0.28	0.229	-0.123	-0.076
K01714	K01714	4-hydroxy-tetrahydrodipicolinate synthase [EC:4.3.3.7]	dapA	122	96.825	Lysine biosynthesis, succinyl-DAP pathway, aspartate => lysine	map00261 Monobactam biosynthesis,map00300 Lysine biosynthesis,map01100 Metabolic pathways,map01110 Biosynthesis of secondary metabolites,map01120 Microbial metabolism in diverse environments,map01230 Biosynthesis of amino acids	-0.729	-0.729	-2.083	-0.123	-2.083	-0.375	-0.233	-0.233	-0.299	-0.175	-0.123	-0.299	0.28	0.229	-0.123	-0.076
K02358	K02358	elongation factor Tu	tuf, TUFM	122	96.825		map04626 Plant-pathogen interaction	-0.729	-0.729	-0.579	-0.123	-0.579	-0.375	-0.233	-1.947	-0.299	-0.175	-0.123	-0.299	0.28	0.229	-0.123	-0.622
K03073	K03073	preprotein translocase subunit SecE	secE	122	96.825		map02024 Quorum sensing,map03060 Protein export,map03070 Bacterial secretion system	-0.729	-0.729	-0.579	-0.123	-0.579	-0.375	-0.233	-0.233	-0.299	-1.846	-0.123	-0.299	0.28	-0.285	-0.123	-0.076
K03602	K03602	exodeoxyribonuclease VII small subunit [EC:3.1.11.6]	xseB	122	96.825		map03430 Mismatch repair	-0.729	-0.729	-0.579	-0.123	-0.579	-1.598	-0.233	-0.233	-0.299	-0.175	-0.677	-0.299	0.28	0.229	-0.123	-0.622
K03624	K03624	transcription elongation factor GreA	greA	122	96.825			-0.729	-0.729	-2.757	-0.123	-0.579	-0.375	-0.233	-0.233	-0.299	-0.175	-0.677	-0.299	0.28	0.229	-0.123	-0.076
K00382	K00382	dihydrolipoamide dehydrogenase [EC:1.8.1.4]	DLD, lpd, pdhD	121	96.032	Citrate cycle (TCA cycle, Krebs cycle)	map00010 Glycolysis / Gluconeogenesis,map00020 Citrate cycle (TCA cycle),map00260 Glycine, serine and threonine metabolism,map00280 Valine, leucine and isoleucine degradation,map00310 Lysine degradation,map00380 Tryptophan metabolism,map00620 Pyruvate metabolism,map00630 Glyoxylate and dicarboxylate metabolism,map00640 Propanoate metabolism,map01100 Metabolic pathways,map01110 Biosynthesis of sec…	-0.638	-0.638	-1.903	-0.032	-0.488	-0.285	-0.142	-0.142	-0.208	-0.61	-0.032	-0.208	0.372	-0.61	-0.032	0.015
K00763	K00763	nicotinate phosphoribosyltransferase [EC:6.3.4.21]	pncB, NAPRT1	121	96.032		map00760 Nicotinate and nicotinamide metabolism,map01100 Metabolic pathways,map01240 Biosynthesis of cofactors	-0.638	-0.638	-0.488	-0.032	-0.488	-3.427	-0.142	-0.142	-0.208	-0.084	-0.032	-0.208	0.372	0.321	-0.032	0.015
K03437	K00763	RNA methyltransferase, TrmH family	spoU	121	96.032			-0.638	-0.638	-0.488	-0.032	-0.488	-3.427	-0.142	-0.142	-0.208	-0.084	-0.032	-0.208	0.372	0.321	-0.032	0.015
K03742	K00763	nicotinamide-nucleotide amidase [EC:3.5.1.42]	pncC	121	96.032		map00760 Nicotinate and nicotinamide metabolism,map01100 Metabolic pathways	-0.638	-0.638	-0.488	-0.032	-0.488	-3.427	-0.142	-0.142	-0.208	-0.084	-0.032	-0.208	0.372	0.321	-0.032	0.015
K07102	K00763	N-acetylmuramate 1-kinase [EC:2.7.1.221]	amgK	121	96.032		map00520 Amino sugar and nucleotide sugar metabolism,map01100 Metabolic pathways,map01250 Biosynthesis of nucleotide sugars	-0.638	-0.638	-0.488	-0.032	-0.488	-3.427	-0.142	-0.142	-0.208	-0.084	-0.032	-0.208	0.372	0.321	-0.032	0.015
K12132	K00763	eukaryotic-like serine/threonine-protein kinase [EC:2.7.11.1]	prkC, stkP	121	96.032			-0.638	-0.638	-0.488	-0.032	-0.488	-3.427	-0.142	-0.142	-0.208	-0.084	-0.032	-0.208	0.372	0.321	-0.032	0.015
K00796	K00796	dihydropteroate synthase [EC:2.5.1.15]	folP	121	96.032	Tetrahydrofolate biosynthesis, GTP => THF	map00790 Folate biosynthesis,map01100 Metabolic pathways,map01240 Biosynthesis of cofactors	-0.638	-0.638	-0.488	-0.032	-2.532	-0.285	-0.142	-0.142	-0.208	-0.084	-0.032	-0.208	0.372	-0.61	-0.032	0.015
K01495	K00796	GTP cyclohydrolase IA [EC:3.5.4.16]	GCH1, folE	121	96.032	Tetrahydrofolate biosynthesis, GTP => THF	map00790 Folate biosynthesis,map01100 Metabolic pathways,map01240 Biosynthesis of cofactors	-0.638	-0.638	-0.488	-0.032	-2.532	-0.285	-0.142	-0.142	-0.208	-0.084	-0.032	-0.208	0.372	-0.61	-0.032	0.015
K01633	K00796	7,8-dihydroneopterin aldolase/epimerase/oxygenase [EC:4.1.2.25 5.1.99.8 1.13.11.81]	folB	121	96.032	Tetrahydrofolate biosynthesis, GTP => THF	map00790 Folate biosynthesis,map01100 Metabolic pathways,map01240 Biosynthesis of cofactors	-0.638	-0.638	-0.488	-0.032	-2.532	-0.285	-0.142	-0.142	-0.208	-0.084	-0.032	-0.208	0.372	-0.61	-0.032	0.015
K13940	K00796	dihydroneopterin aldolase / 2-amino-4-hydroxy-6-hydroxymethyldihydropteridine diphosphokinase [EC:4.1.2.25 2.7.6.3]	sulD	121	96.032	Tetrahydrofolate biosynthesis, GTP => THF	map00790 Folate biosynthesis,map01100 Metabolic pathways,map01240 Biosynthesis of cofactors	-0.638	-0.638	-0.488	-0.032	-2.532	-0.285	-0.142	-0.142	-0.208	-0.084	-0.032	-0.208	0.372	-0.61	-0.032	0.015
K00847	K00847	fructokinase [EC:2.7.1.4]	E2.7.1.4, scrK	121	96.032		map00051 Fructose and mannose metabolism,map00500 Starch and sucrose metabolism,map00520 Amino sugar and nucleotide sugar metabolism,map01100 Metabolic pathways,map01110 Biosynthesis of secondary metabolites,map01250 Biosynthesis of nucleotide sugars	-0.638	-2.239	-1.903	-0.032	-0.488	-0.285	-0.142	-0.68	-0.208	-0.084	-0.032	-0.208	0.372	0.321	-0.032	0.015
K01784	K01784	UDP-glucose 4-epimerase [EC:5.1.3.2]	galE, GALE	121	96.032	Galactose degradation, Leloir pathway, galactose => alpha-D-glucose-1P	map00052 Galactose metabolism,map00520 Amino sugar and nucleotide sugar metabolism,map00541 O-Antigen nucleotide sugar biosynthesis,map01100 Metabolic pathways,map01250 Biosynthesis of nucleotide sugars	-0.638	-0.638	-0.488	-0.032	-0.488	-0.285	-0.142	-0.68	-0.208	-0.084	-0.032	-2.377	0.372	0.321	-0.032	0.015
K01874	K01874	methionyl-tRNA synthetase [EC:6.1.1.10]	MARS, metG	121	96.032		map00450 Selenocompound metabolism,map00970 Aminoacyl-tRNA biosynthesis,map01100 Metabolic pathways	-0.638	-0.638	-0.488	-0.032	-0.488	-0.285	-0.142	-2.721	-0.208	-0.084	-0.032	-0.208	0.372	0.321	-0.032	0.015
K02919	K02919	large subunit ribosomal protein L36	RP-L36, MRPL36, rpmJ	121	96.032		map03010 Ribosome	-0.638	-0.638	-1.172	-0.032	-0.488	-0.285	-0.142	-0.142	-0.208	-0.084	-0.032	-0.763	-0.934	0.321	-0.032	0.015
K10773	K10773	endonuclease III [EC:4.2.99.18]	NTH	121	96.032		map03410 Base excision repair	-0.638	-0.638	-0.488	-0.032	-0.488	-0.285	-0.142	-0.142	-2.946	-0.084	-0.032	-0.208	0.372	0.321	-0.032	0.015
K21471	K21471	peptidoglycan DL-endopeptidase CwlO [EC:3.4.-.-]	cwlO	121	96.032			-0.638	-0.638	-1.172	-0.032	-0.488	-0.285	-0.142	-0.68	-0.208	-1.542	-0.032	-0.208	0.372	0.321	-0.032	0.015
K01104	K01104	protein-tyrosine phosphatase [EC:3.1.3.48]	E3.1.3.48	120	95.238			-0.562	-0.562	-1.775	0.044	-0.412	-2.377	-0.066	-0.066	-0.132	-0.008	0.044	-0.132	0.449	0.398	0.044	0.092
K01142	K01142	exodeoxyribonuclease III [EC:3.1.11.2]	E3.1.11.2, xthA	120	95.238		map03410 Base excision repair	-0.562	-0.562	-1.072	0.044	-0.412	-0.208	-0.066	-0.066	-0.132	-0.008	0.044	-2.775	0.449	0.398	0.044	0.092
K01153	K01153	type I restriction enzyme, R subunit [EC:3.1.21.3]	hsdR	120	95.238			-0.562	-2.127	-0.412	-1.663	-0.412	-0.208	-0.066	-0.066	-0.132	-0.008	0.044	-0.132	0.449	0.398	0.044	0.092
K01246	K01246	DNA-3-methyladenine glycosylase I [EC:3.2.2.20]	tag	120	95.238		map03410 Base excision repair	-0.562	-2.127	-2.382	0.044	-0.412	-0.208	-0.066	-0.066	-0.132	-0.008	-0.447	-0.132	0.449	0.398	0.044	0.092
K01696	K01696	tryptophan synthase beta chain [EC:4.2.1.20]	trpB	120	95.238	Tryptophan biosynthesis, chorismate => tryptophan	map00260 Glycine, serine and threonine metabolism,map00400 Phenylalanine, tyrosine and tryptophan biosynthesis,map01100 Metabolic pathways,map01110 Biosynthesis of secondary metabolites,map01230 Biosynthesis of amino acids	-0.562	-0.562	-0.412	-0.447	-2.382	-0.208	-0.066	-0.066	-0.132	-0.008	0.044	-0.132	0.449	-0.481	0.044	0.092
K01733	K01733	threonine synthase [EC:4.2.3.1]	thrC	120	95.238	Threonine biosynthesis, aspartate => homoserine => threonine	map00260 Glycine, serine and threonine metabolism,map00750 Vitamin B6 metabolism,map01100 Metabolic pathways,map01110 Biosynthesis of secondary metabolites,map01120 Microbial metabolism in diverse environments,map01230 Biosynthesis of amino acids	-0.562	-0.562	-0.412	0.044	-0.412	-0.208	-0.066	-0.066	-0.132	-2.79	0.044	-0.132	0.449	0.398	0.044	0.092
K02035	K02035	peptide/nickel transport system substrate-binding protein	ABC.PE.S	120	95.238		map02024 Quorum sensing	-0.562	-0.562	-0.412	-0.447	-0.412	-0.208	-0.066	-0.066	-0.132	-2.29	0.044	-0.132	0.449	0.398	0.044	0.092
K02078	K02078	acyl carrier protein	acpP	120	95.238	Aurachin biosynthesis, anthranilate => aurachin A	map00998 Biosynthesis of various antibiotics,map01100 Metabolic pathways,map01110 Biosynthesis of secondary metabolites	-0.562	-0.562	-0.412	0.044	-0.412	-0.208	-0.066	-0.066	-3.496	-0.008	0.044	-0.132	0.449	0.398	0.044	0.092
K03789	K03789	[ribosomal protein S18]-alanine N-acetyltransferase [EC:2.3.1.266]	rimI	120	95.238			-0.562	-0.562	-0.412	0.044	-0.412	-0.208	-0.066	-0.066	-0.132	-2.79	0.044	-0.132	0.449	0.398	0.044	0.092
K07082	K07082	UPF0755 protein	K07082	120	95.238			-0.562	-0.562	-0.412	0.044	-0.412	-0.208	-0.58	-0.066	-0.132	-0.008	0.044	-2.775	0.449	0.398	0.044	0.092
K00850	K00850	6-phosphofructokinase 1 [EC:2.7.1.11]	pfkA, PFK	119	94.444	Glycolysis (Embden-Meyerhof pathway), glucose => pyruvate	map00010 Glycolysis / Gluconeogenesis,map00030 Pentose phosphate pathway,map00051 Fructose and mannose metabolism,map00052 Galactose metabolism,map00680 Methane metabolism,map01100 Metabolic pathways,map01110 Biosynthesis of secondary metabolites,map01120 Microbial metabolism in diverse environments,map01200 Carbon metabolism,map01230 Biosynthesis of amino acids,map03018 RNA degradation,map04066 …	-0.496	-0.496	-0.346	0.11	-0.346	-0.142	0	-3.554	-0.066	0.058	0.11	-0.066	0.515	0.464	0.11	0.158
K03629	K00850	DNA replication and repair protein RecF	recF	119	94.444		map03440 Homologous recombination	-0.496	-0.496	-0.346	0.11	-0.346	-0.142	0	-3.554	-0.066	0.058	0.11	-0.066	0.515	0.464	0.11	0.158
K05592	K00850	ATP-dependent RNA helicase DeaD [EC:3.6.4.13]	deaD, cshA	119	94.444		map03018 RNA degradation	-0.496	-0.496	-0.346	0.11	-0.346	-0.142	0	-3.554	-0.066	0.058	0.11	-0.066	0.515	0.464	0.11	0.158
K01586	K01586	diaminopimelate decarboxylase [EC:4.1.1.20]	lysA	119	94.444	Lysine biosynthesis, succinyl-DAP pathway, aspartate => lysine	map00300 Lysine biosynthesis,map00470 D-Amino acid metabolism,map01100 Metabolic pathways,map01110 Biosynthesis of secondary metabolites,map01120 Microbial metabolism in diverse environments,map01230 Biosynthesis of amino acids	-0.496	-0.496	-0.346	-0.364	-2.269	-0.142	0	-0.497	-0.066	-0.426	0.11	-0.066	0.515	0.029	0.11	0.158
K02003	K02003	putative ABC transport system ATP-binding protein	ABC.CD.A	119	94.444			-0.496	-0.496	-0.346	0.11	-0.346	-0.142	0	0	-0.066	-3.074	0.11	-0.066	0.515	0.464	0.11	0.158
K02004	K02003	putative ABC transport system permease protein	ABC.CD.P	119	94.444			-0.496	-0.496	-0.346	0.11	-0.346	-0.142	0	0	-0.066	-3.074	0.11	-0.066	0.515	0.464	0.11	0.158
K03284	K03284	magnesium transporter	corA	119	94.444			-2.036	-0.496	-0.346	0.11	-0.346	-0.142	0	0	-2.47	0.058	0.11	-0.066	0.515	0.464	0.11	0.158
K03575	K03575	A/G-specific adenine glycosylase [EC:3.2.2.31]	mutY	119	94.444		map03410 Base excision repair	-0.496	-0.496	-2.269	-0.364	-0.346	-0.142	0	0	-0.066	0.058	0.11	-0.066	-0.624	0.464	0.11	0.158
K04488	K04488	nitrogen fixation protein NifU and related proteins	iscU, nifU	119	94.444			-0.496	-0.496	-0.346	0.11	-0.346	-0.142	0	0	-0.066	-3.074	0.11	-0.066	0.515	0.464	0.11	0.158
K19302	K19302	undecaprenyl-diphosphatase [EC:3.6.1.27]	bcrC	119	94.444		map00550 Peptidoglycan biosynthesis,map00552 Teichoic acid biosynthesis	-0.496	-2.036	-1.674	0.11	-2.269	-0.142	0	0	-0.066	0.058	0.11	-0.066	0.515	0.464	0.11	0.158
K00215	K00215	4-hydroxy-tetrahydrodipicolinate reductase [EC:1.17.1.8]	dapB	118	93.651	Lysine biosynthesis, succinyl-DAP pathway, aspartate => lysine	map00261 Monobactam biosynthesis,map00300 Lysine biosynthesis,map01100 Metabolic pathways,map01110 Biosynthesis of secondary metabolites,map01120 Microbial metabolism in diverse environments,map01230 Biosynthesis of amino acids	-0.438	-0.438	-1.591	-0.293	-2.178	-0.084	0.058	0.058	-0.008	0.117	0.169	-0.008	0.574	0.1	0.169	-0.238
K00608	K00608	aspartate carbamoyltransferase [EC:2.1.3.2]	pyrBI	118	93.651	De novo pyrimidine biosynthesis, glutamine (+ PRPP) => UMP	map00240 Pyrimidine metabolism,map00250 Alanine, aspartate and glutamate metabolism,map01100 Metabolic pathways,map01240 Biosynthesis of cofactors	-0.438	-0.438	-0.288	0.169	-2.178	-2.571	0.058	0.058	-0.008	0.117	0.169	-0.008	0.574	0.523	0.169	0.216
K00609	K00608	aspartate carbamoyltransferase catalytic subunit [EC:2.1.3.2]	pyrB, PYR2	118	93.651	De novo pyrimidine biosynthesis, glutamine (+ PRPP) => UMP	map00240 Pyrimidine metabolism,map00250 Alanine, aspartate and glutamate metabolism,map01100 Metabolic pathways,map01240 Biosynthesis of cofactors	-0.438	-0.438	-0.288	0.169	-2.178	-2.571	0.058	0.058	-0.008	0.117	0.169	-0.008	0.574	0.523	0.169	0.216
K00943	K00943	dTMP kinase [EC:2.7.4.9]	tmk, DTYMK	118	93.651	Pyrimidine deoxyribonucleotide biosynthesis, UDP => dTTP	map00240 Pyrimidine metabolism,map01100 Metabolic pathways,map01232 Nucleotide metabolism	-0.438	-0.438	-0.288	0.169	-0.288	-0.084	0.058	0.058	-0.008	-3.605	0.169	-0.008	0.574	0.523	0.169	0.216
K00963	K00943	UTP--glucose-1-phosphate uridylyltransferase [EC:2.7.7.9]	UGP2, galU, galF	118	93.651	Ascorbate biosynthesis, animals, glucose-1P => ascorbate	map00040 Pentose and glucuronate interconversions,map00052 Galactose metabolism,map00500 Starch and sucrose metabolism,map00520 Amino sugar and nucleotide sugar metabolism,map00541 O-Antigen nucleotide sugar biosynthesis,map01100 Metabolic pathways,map01110 Biosynthesis of secondary metabolites,map01240 Biosynthesis of cofactors,map01250 Biosynthesis of nucleotide sugars	-0.438	-0.438	-0.288	0.169	-0.288	-0.084	0.058	0.058	-0.008	-3.605	0.169	-0.008	0.574	0.523	0.169	0.216
K02028	K00943	polar amino acid transport system ATP-binding protein [EC:7.4.2.1]	ABC.PA.A	118	93.651			-0.438	-0.438	-0.288	0.169	-0.288	-0.084	0.058	0.058	-0.008	-3.605	0.169	-0.008	0.574	0.523	0.169	0.216
K02029	K00943	polar amino acid transport system permease protein	ABC.PA.P	118	93.651			-0.438	-0.438	-0.288	0.169	-0.288	-0.084	0.058	0.058	-0.008	-3.605	0.169	-0.008	0.574	0.523	0.169	0.216
K02071	K00943	D-methionine transport system ATP-binding protein	metN	118	93.651		map02010 ABC transporters	-0.438	-0.438	-0.288	0.169	-0.288	-0.084	0.058	0.058	-0.008	-3.605	0.169	-0.008	0.574	0.523	0.169	0.216
K02072	K00943	D-methionine transport system permease protein	metI	118	93.651		map02010 ABC transporters	-0.438	-0.438	-0.288	0.169	-0.288	-0.084	0.058	0.058	-0.008	-3.605	0.169	-0.008	0.574	0.523	0.169	0.216
K02073	K00943	D-methionine transport system substrate-binding protein	metQ	118	93.651		map02010 ABC transporters	-0.438	-0.438	-0.288	0.169	-0.288	-0.084	0.058	0.058	-0.008	-3.605	0.169	-0.008	0.574	0.523	0.169	0.216
K02654	K00943	leader peptidase (prepilin peptidase) / N-methyltransferase [EC:3.4.23.43 2.1.1.-]	pilD, pppA	118	93.651			-0.438	-0.438	-0.288	0.169	-0.288	-0.084	0.058	0.058	-0.008	-3.605	0.169	-0.008	0.574	0.523	0.169	0.216
K03060	K00943	DNA-directed RNA polymerase subunit omega [EC:2.7.7.6]	rpoZ	118	93.651		map03020 RNA polymerase	-0.438	-0.438	-0.288	0.169	-0.288	-0.084	0.058	0.058	-0.008	-3.605	0.169	-0.008	0.574	0.523	0.169	0.216
K03699	K00943	magnesium and cobalt exporter, CNNM family	tlyC	118	93.651			-0.438	-0.438	-0.288	0.169	-0.288	-0.084	0.058	0.058	-0.008	-3.605	0.169	-0.008	0.574	0.523	0.169	0.216
K03976	K00943	Cys-tRNA(Pro)/Cys-tRNA(Cys) deacylase [EC:3.1.1.-]	ybaK, ebsC	118	93.651			-0.438	-0.438	-0.288	0.169	-0.288	-0.084	0.058	0.058	-0.008	-3.605	0.169	-0.008	0.574	0.523	0.169	0.216
K04042	K00943	bifunctional UDP-N-acetylglucosamine pyrophosphorylase / glucosamine-1-phosphate N-acetyltransferase [EC:2.7.7.23 2.3.1.157]	glmU	118	93.651	UDP-N-acetyl-D-glucosamine biosynthesis, prokaryotes, glucose => UDP-GlcNAc	map00520 Amino sugar and nucleotide sugar metabolism,map00541 O-Antigen nucleotide sugar biosynthesis,map01100 Metabolic pathways,map01250 Biosynthesis of nucleotide sugars	-0.438	-0.438	-0.288	0.169	-0.288	-0.084	0.058	0.058	-0.008	-3.605	0.169	-0.008	0.574	0.523	0.169	0.216
K04487	K00943	cysteine desulfurase [EC:2.8.1.7]	iscS, NFS1	118	93.651		map00730 Thiamine metabolism,map01100 Metabolic pathways,map01240 Biosynthesis of cofactors,map04122 Sulfur relay system	-0.438	-0.438	-0.288	0.169	-0.288	-0.084	0.058	0.058	-0.008	-3.605	0.169	-0.008	0.574	0.523	0.169	0.216
K01710	K01710	dTDP-glucose 4,6-dehydratase [EC:4.2.1.46]	rfbB, rmlB, rffG	118	93.651	dTDP-L-rhamnose biosynthesis	map00521 Streptomycin biosynthesis,map00523 Polyketide sugar unit biosynthesis,map00525 Acarbose and validamycin biosynthesis,map00541 O-Antigen nucleotide sugar biosynthesis,map01055 Biosynthesis of vancomycin group antibiotics,map01100 Metabolic pathways,map01110 Biosynthesis of secondary metabolites,map01250 Biosynthesis of nucleotide sugars	-0.438	-1.96	-0.288	0.169	-0.288	-1.106	0.058	0.058	-0.008	0.117	0.169	-1.763	0.574	0.523	0.169	0.216
K01840	K01840	phosphomannomutase [EC:5.4.2.8]	manB	118	93.651		map00051 Fructose and mannose metabolism,map00520 Amino sugar and nucleotide sugar metabolism,map00541 O-Antigen nucleotide sugar biosynthesis,map01100 Metabolic pathways,map01110 Biosynthesis of secondary metabolites,map01250 Biosynthesis of nucleotide sugars	-0.438	-0.438	-0.288	0.169	-0.288	-0.084	0.058	0.058	-0.008	0.117	0.169	-0.008	0.574	0.523	0.169	-2.899
K03281	K03281	chloride channel protein, CIC family	TC.CIC	118	93.651			-0.438	-0.438	-0.288	0.169	-0.288	-0.61	-0.426	-0.426	-0.008	0.117	0.169	-2.29	0.574	0.523	0.169	0.216
K03327	K03327	multidrug resistance protein, MATE family	TC.MATE, SLC47A, norM, mdtK, dinF	118	93.651			-0.438	-0.438	-2.178	0.169	-0.288	-0.084	0.058	0.058	-0.008	0.117	0.169	-2.29	0.574	0.523	0.169	0.216
K03497	K03497	ParB family transcriptional regulator, chromosome partitioning protein	parB, spo0J	118	93.651			-0.438	-0.438	-2.178	0.169	-0.288	-2.571	0.058	0.058	-0.008	0.117	0.169	-0.008	0.574	0.523	0.169	0.216
K06883	K06883	uncharacterized protein	K06883	118	93.651			-0.438	-0.438	-0.288	0.169	-0.288	-0.084	-0.426	-3.074	-0.008	0.117	0.169	-0.008	0.574	0.523	0.169	0.216
K13788	K13788	phosphate acetyltransferase [EC:2.3.1.8]	pta	118	93.651	Phosphate acetyltransferase-acetate kinase pathway, acetyl-CoA => acetate	map00430 Taurine and hypotaurine metabolism,map00620 Pyruvate metabolism,map00640 Propanoate metabolism,map00680 Methane metabolism,map00720 Carbon fixation pathways in prokaryotes,map01100 Metabolic pathways,map01120 Microbial metabolism in diverse environments,map01200 Carbon metabolism	-0.438	-1.96	-0.288	0.169	-0.288	-0.084	-1.985	0.058	-0.008	0.117	0.169	-0.008	0.574	0.523	0.169	-0.238
K00014	K00014	shikimate dehydrogenase [EC:1.1.1.25]	aroE	117	92.857	Shikimate pathway, phosphoenolpyruvate + erythrose-4P => chorismate	map00400 Phenylalanine, tyrosine and tryptophan biosynthesis,map00999 Biosynthesis of various plant secondary metabolites,map01100 Metabolic pathways,map01110 Biosynthesis of secondary metabolites,map01230 Biosynthesis of amino acids	-0.386	-0.386	-0.236	-3.65	-0.236	-0.032	0.11	0.11	0.044	0.169	0.221	0.044	0.627	0.575	0.221	0.269
K00891	K00014	shikimate kinase [EC:2.7.1.71]	aroK, aroL	117	92.857	Shikimate pathway, phosphoenolpyruvate + erythrose-4P => chorismate	map00400 Phenylalanine, tyrosine and tryptophan biosynthesis,map01100 Metabolic pathways,map01110 Biosynthesis of secondary metabolites,map01230 Biosynthesis of amino acids	-0.386	-0.386	-0.236	-3.65	-0.236	-0.032	0.11	0.11	0.044	0.169	0.221	0.044	0.627	0.575	0.221	0.269
K03524	K00014	BirA family transcriptional regulator, biotin operon repressor / biotin---[acetyl-CoA-carboxylase] ligase [EC:6.3.4.15]	birA	117	92.857		map00780 Biotin metabolism,map01100 Metabolic pathways	-0.386	-0.386	-0.236	-3.65	-0.236	-0.032	0.11	0.11	0.044	0.169	0.221	0.044	0.627	0.575	0.221	0.269
K00226	K00226	dihydroorotate dehydrogenase (fumarate) [EC:1.3.98.1]	pyrD	117	92.857	De novo pyrimidine biosynthesis, glutamine (+ PRPP) => UMP	map00240 Pyrimidine metabolism,map01100 Metabolic pathways,map01240 Biosynthesis of cofactors	-0.386	-0.386	-0.236	0.221	-2.102	-2.458	0.11	-0.364	0.044	0.169	0.221	0.044	0.627	0.575	0.221	0.269
K00925	K00925	acetate kinase [EC:2.7.2.1]	ackA	117	92.857	Methanogenesis, acetate => methane	map00430 Taurine and hypotaurine metabolism,map00620 Pyruvate metabolism,map00640 Propanoate metabolism,map00680 Methane metabolism,map00720 Carbon fixation pathways in prokaryotes,map01100 Metabolic pathways,map01120 Microbial metabolism in diverse environments,map01200 Carbon metabolism	-0.386	-1.894	-0.236	0.221	-0.236	-0.032	-1.857	-0.364	0.044	0.169	-0.231	0.044	0.627	0.575	0.221	0.269
K01835	K01835	phosphoglucomutase [EC:5.4.2.2]	pgm	117	92.857	Nucleotide sugar biosynthesis, glucose => UDP-glucose	map00010 Glycolysis / Gluconeogenesis,map00030 Pentose phosphate pathway,map00052 Galactose metabolism,map00230 Purine metabolism,map00500 Starch and sucrose metabolism,map00520 Amino sugar and nucleotide sugar metabolism,map00521 Streptomycin biosynthesis,map01100 Metabolic pathways,map01110 Biosynthesis of secondary metabolites,map01120 Microbial metabolism in diverse environments,map01250 Bios…	-0.386	-0.386	-0.236	0.221	-0.236	-0.032	0.11	0.11	0.044	0.169	-3.65	0.044	0.627	0.575	0.221	0.269
K01955	K01955	carbamoyl-phosphate synthase large subunit [EC:6.3.5.5]	carB, CPA2	117	92.857	De novo pyrimidine biosynthesis, glutamine (+ PRPP) => UMP	map00240 Pyrimidine metabolism,map00250 Alanine, aspartate and glutamate metabolism,map01100 Metabolic pathways,map01240 Biosynthesis of cofactors	-0.386	-0.386	-0.236	0.221	-2.102	-1.459	0.11	0.11	0.044	0.169	0.221	0.044	-0.168	0.575	0.221	-0.176
K02030	K02030	polar amino acid transport system substrate-binding protein	ABC.PA.S	117	92.857			-0.386	-1.894	-0.236	0.221	-0.236	-0.032	0.11	0.11	0.044	-2.609	0.221	0.044	0.627	0.575	0.221	0.269
K02033	K02033	peptide/nickel transport system permease protein	ABC.PE.P	117	92.857		map02024 Quorum sensing	-0.386	-0.386	-0.236	-0.231	-0.236	-0.032	0.11	0.11	0.044	-3.124	0.221	0.044	0.627	0.575	0.221	0.269
K04564	K04564	superoxide dismutase, Fe-Mn family [EC:1.15.1.1]	SOD2	117	92.857		map04013 MAPK signaling pathway - fly,map04068 FoxO signaling pathway,map04146 Peroxisome,map04211 Longevity regulating pathway,map04212 Longevity regulating pathway - worm,map04213 Longevity regulating pathway - multiple species,map05016 Huntington disease,map05208 Chemical carcinogenesis - reactive oxygen species,map05417 Lipid and atherosclerosis	-0.386	-0.386	-1.52	0.221	-0.236	-0.032	0.11	0.11	0.044	-2.609	0.221	0.044	0.627	0.575	0.221	0.269
K06148	K06148	ATP-binding cassette, subfamily C, bacterial	ABCC-BAC	117	92.857			-0.386	-0.386	-0.236	0.221	-0.236	-1.036	0.11	-2.848	0.044	0.169	0.221	0.044	0.627	0.575	0.221	0.269
K07025	K07025	putative hydrolase of the HAD superfamily	K07025	117	92.857			-0.386	-1.894	-1.52	0.221	-0.236	-0.032	0.11	0.11	0.044	0.169	0.221	0.044	0.627	0.575	0.221	-1.447
K09861	K09861	uncharacterized protein	K09861	117	92.857			-0.386	-1.894	-0.857	0.221	-0.236	-0.032	0.11	0.11	0.044	0.169	0.221	-2.64	0.627	0.575	0.221	0.269
K15780	K15780	bifunctional protein TilS/HprT [EC:6.3.4.19 2.4.2.8]	tilS-hprT	117	92.857		map00230 Purine metabolism,map01100 Metabolic pathways,map01110 Biosynthesis of secondary metabolites,map01232 Nucleotide metabolism	-0.386	-0.386	-2.102	0.221	-0.236	-2.458	0.11	0.11	0.044	0.169	-0.231	0.044	0.627	0.575	0.221	0.269
K00384	K00384	thioredoxin reductase (NADPH) [EC:1.8.1.9]	trxB, TRR	116	92.063		map00450 Selenocompound metabolism	-0.339	-0.339	-0.189	0.269	-0.189	0.015	0.158	0.158	0.092	0.216	0.269	0.092	0.675	0.623	0.269	-3.69
K01802	K00384	peptidylprolyl isomerase [EC:5.2.1.8]	E5.2.1.8	116	92.063			-0.339	-0.339	-0.189	0.269	-0.189	0.015	0.158	0.158	0.092	0.216	0.269	0.092	0.675	0.623	0.269	-3.69
K03648	K00384	uracil-DNA glycosylase [EC:3.2.2.27]	UNG, UDG	116	92.063		map03410 Base excision repair,map05340 Primary immunodeficiency	-0.339	-0.339	-0.189	0.269	-0.189	0.015	0.158	0.158	0.092	0.216	0.269	0.092	0.675	0.623	0.269	-3.69
K04763	K00384	integrase/recombinase XerD	xerD	116	92.063			-0.339	-0.339	-0.189	0.269	-0.189	0.015	0.158	0.158	0.092	0.216	0.269	0.092	0.675	0.623	0.269	-3.69
K06131	K00384	cardiolipin synthase A/B [EC:2.7.8.-]	clsA_B	116	92.063		map00564 Glycerophospholipid metabolism,map01100 Metabolic pathways	-0.339	-0.339	-0.189	0.269	-0.189	0.015	0.158	0.158	0.092	0.216	0.269	0.092	0.675	0.623	0.269	-3.69
K08724	K00384	penicillin-binding protein 2B	pbpB	116	92.063		map00550 Peptidoglycan biosynthesis,map01100 Metabolic pathways	-0.339	-0.339	-0.189	0.269	-0.189	0.015	0.158	0.158	0.092	0.216	0.269	0.092	0.675	0.623	0.269	-3.69
K12552	K00384	penicillin-binding protein 1 [EC:3.4.-.-]	pbpA	116	92.063		map00550 Peptidoglycan biosynthesis,map01100 Metabolic pathways,map01501 beta-Lactam resistance	-0.339	-0.339	-0.189	0.269	-0.189	0.015	0.158	0.158	0.092	0.216	0.269	0.092	0.675	0.623	0.269	-3.69
K12556	K00384	penicillin-binding protein 2X	pbp2X	116	92.063		map00550 Peptidoglycan biosynthesis,map01100 Metabolic pathways,map01501 beta-Lactam resistance	-0.339	-0.339	-0.189	0.269	-0.189	0.015	0.158	0.158	0.092	0.216	0.269	0.092	0.675	0.623	0.269	-3.69
K01937	K01937	CTP synthase [EC:6.3.4.2]	pyrG, CTPS	116	92.063	Pyrimidine ribonucleotide biosynthesis, UMP => UDP/UTP,CDP/CTP	map00240 Pyrimidine metabolism,map01100 Metabolic pathways,map01232 Nucleotide metabolism,map01240 Biosynthesis of cofactors	-1.106	-0.339	-1.459	0.269	-2.036	0.015	0.158	0.158	-0.845	0.216	0.269	0.092	-0.106	0.623	0.269	0.316
K16898	K16898	ATP-dependent helicase/nuclease subunit A [EC:5.6.2.4 3.1.-.-]	addA	116	92.063			-1.836	-0.339	-0.189	0.269	-0.189	0.015	-0.309	0.158	-2.527	0.216	0.269	0.092	0.675	0.623	0.269	-0.121
K20074	K20074	PPM family protein phosphatase [EC:3.1.3.16]	prpC, phpP	116	92.063			-0.339	-0.339	-0.802	0.269	-0.189	-0.974	0.158	0.158	0.092	-2.429	0.269	0.092	0.675	0.623	0.269	0.316
K00941	K00941	hydroxymethylpyrimidine/phosphomethylpyrimidine kinase [EC:2.7.1.49 2.7.4.7]	thiD	115	91.27	Thiamine biosynthesis, prokaryotes, AIR (+ DXP/tyrosine) => TMP/TPP	map00730 Thiamine metabolism,map01100 Metabolic pathways,map01240 Biosynthesis of cofactors	-0.295	-0.295	-0.145	0.312	-1.978	-0.919	0.201	0.201	-2.436	0.26	0.312	0.135	0.719	0.667	0.312	0.36
K01739	K01739	cystathionine gamma-synthase [EC:2.5.1.48]	metB	115	91.27	Methionine biosynthesis, aspartate => homoserine => methionine	map00270 Cysteine and methionine metabolism,map00450 Selenocompound metabolism,map00920 Sulfur metabolism,map01100 Metabolic pathways,map01110 Biosynthesis of secondary metabolites,map01230 Biosynthesis of amino acids	-0.295	-1.784	-0.752	0.312	-1.978	0.059	0.201	0.201	0.135	-1.2	0.312	0.135	0.719	0.269	0.312	0.36
K01956	K01956	carbamoyl-phosphate synthase small subunit [EC:6.3.5.5]	carA, CPA1	115	91.27	De novo pyrimidine biosynthesis, glutamine (+ PRPP) => UMP	map00240 Pyrimidine metabolism,map00250 Alanine, aspartate and glutamate metabolism,map01100 Metabolic pathways,map01240 Biosynthesis of cofactors	-0.295	-0.295	-0.145	0.312	-1.978	-2.291	0.201	0.201	0.135	0.26	0.312	0.135	-0.05	0.667	0.312	-0.071
K01992	K01992	ABC-2 type transport system permease protein	ABC-2.P	115	91.27			-0.295	-0.295	-0.145	0.312	-0.145	-0.443	0.201	0.201	0.135	0.26	0.312	0.135	0.719	0.667	0.312	-3.209
K03458	K03458	nucleobase:cation symporter-2, NCS2 family	TC.NCS2	115	91.27			-0.295	-1.784	-1.978	0.312	-0.145	0.059	0.201	0.201	0.135	-0.188	0.312	0.135	-0.518	0.269	0.312	0.36
K03743	K03743	nicotinamide-nucleotide amidase [EC:3.5.1.42]	pncC	115	91.27		map00760 Nicotinate and nicotinamide metabolism,map01100 Metabolic pathways	-0.295	-0.295	-0.752	0.312	-0.145	-2.291	0.201	0.201	0.135	0.26	0.312	-1.978	0.719	0.667	0.312	0.36
K04047	K04047	starvation-inducible DNA-binding protein	dps	115	91.27			-0.295	-0.295	-0.145	0.312	-0.145	0.059	-0.259	-2.136	0.135	-0.188	0.312	0.135	0.323	0.667	0.312	-0.473
K07560	K07560	D-aminoacyl-tRNA deacylase [EC:3.1.1.96]	dtd, DTD	115	91.27			-0.295	-0.295	-0.145	0.312	-0.145	0.059	-0.259	0.201	0.135	0.26	0.312	0.135	0.719	0.667	0.312	-3.209
K08999	K08999	uncharacterized protein	K08999	115	91.27			-0.295	-0.295	-1.978	0.312	-0.145	0.059	0.201	0.201	0.135	-2.749	0.312	0.135	0.719	0.667	0.312	0.36
K11175	K11175	phosphoribosylglycinamide formyltransferase 1 [EC:2.1.2.2]	purN	115	91.27	De novo purine biosynthesis, PRPP + glutamine => IMP	map00230 Purine metabolism,map00670 One carbon pool by folate,map01100 Metabolic pathways,map01110 Biosynthesis of secondary metabolites	-1.784	-0.295	-0.145	0.312	-1.978	0.059	0.201	0.201	0.135	-1.831	0.312	0.135	0.719	0.667	0.312	0.36
K11788	K11788	phosphoribosylamine--glycine ligase / phosphoribosylformylglycinamidine cyclo-ligase [EC:6.3.4.13 6.3.3.1]	ADE5	115	91.27	De novo purine biosynthesis, PRPP + glutamine => IMP	map00230 Purine metabolism,map01100 Metabolic pathways,map01110 Biosynthesis of secondary metabolites	-0.295	-0.295	-0.145	0.312	-1.978	0.059	0.201	0.201	0.135	-2.749	0.312	0.135	0.719	0.667	0.312	0.36
K15125	K15125	filamentous hemagglutinin	fhaB	115	91.27		map05133 Pertussis	-0.295	-0.295	-0.145	-1.651	-0.145	0.059	0.201	0.201	0.135	-1.493	0.312	0.135	0.719	0.667	0.312	0.36
K15526	K15526	L-cysteine:1D-myo-inositol 2-amino-2-deoxy-alpha-D-glucopyranoside ligase [EC:6.3.1.13]	mshC	115	91.27			-1.784	-1.784	-0.145	0.312	-0.145	0.059	-0.259	0.201	-2.436	0.26	0.312	0.135	0.719	0.667	0.312	0.36
K00297	K00297	methylenetetrahydrofolate reductase (NADH) [EC:1.5.1.54]	metF, MTHFR	114	90.476	Reductive acetyl-CoA pathway (Wood-Ljungdahl pathway)	map00670 One carbon pool by folate,map00720 Carbon fixation pathways in prokaryotes,map01100 Metabolic pathways,map01120 Microbial metabolism in diverse environments,map01200 Carbon metabolism	-0.255	-0.255	-0.105	0.352	-1.926	0.099	-2.053	0.242	0.175	-0.556	0.352	0.175	0.76	0.314	0.352	0.4
K01465	K01465	dihydroorotase [EC:3.5.2.3]	URA4, pyrC	114	90.476	De novo pyrimidine biosynthesis, glutamine (+ PRPP) => UMP	map00240 Pyrimidine metabolism,map01100 Metabolic pathways,map01240 Biosynthesis of cofactors	-0.255	-0.255	-0.105	0.352	-1.926	-2.225	-1.267	0.242	0.175	0.3	0.352	0.175	0.76	0.708	0.352	0.4
K01735	K01735	3-dehydroquinate synthase [EC:4.2.3.4]	aroB	114	90.476	Shikimate pathway, phosphoenolpyruvate + erythrose-4P => chorismate	map00400 Phenylalanine, tyrosine and tryptophan biosynthesis,map01100 Metabolic pathways,map01110 Biosynthesis of secondary metabolites,map01230 Biosynthesis of amino acids	-0.255	-0.255	-0.105	-2.793	-1.926	0.099	0.242	0.242	0.175	0.3	0.352	0.175	0.76	0.708	0.352	0.4
K01736	K01735	chorismate synthase [EC:4.2.3.5]	aroC	114	90.476	Shikimate pathway, phosphoenolpyruvate + erythrose-4P => chorismate	map00400 Phenylalanine, tyrosine and tryptophan biosynthesis,map01100 Metabolic pathways,map01110 Biosynthesis of secondary metabolites,map01230 Biosynthesis of amino acids	-0.255	-0.255	-0.105	-2.793	-1.926	0.099	0.242	0.242	0.175	0.3	0.352	0.175	0.76	0.708	0.352	0.4
K13829	K01735	shikimate kinase / 3-dehydroquinate synthase [EC:2.7.1.71 4.2.3.4]	aroKB	114	90.476	Shikimate pathway, phosphoenolpyruvate + erythrose-4P => chorismate	map00400 Phenylalanine, tyrosine and tryptophan biosynthesis,map01100 Metabolic pathways,map01110 Biosynthesis of secondary metabolites,map01230 Biosynthesis of amino acids	-0.255	-0.255	-0.105	-2.793	-1.926	0.099	0.242	0.242	0.175	0.3	0.352	0.175	0.76	0.708	0.352	0.4
K03216	K03216	tRNA (cytidine/uridine-2'-O-)-methyltransferase [EC:2.1.1.207]	trmL, cspR	114	90.476			-0.255	-1.737	-0.105	0.352	-0.105	0.099	-0.214	0.242	0.175	-2.636	-0.081	0.175	0.76	0.708	0.352	0.4
K03696	K03696	ATP-dependent Clp protease ATP-binding subunit ClpC	clpC	114	90.476			-0.255	-0.255	-1.926	0.352	-0.105	-2.225	0.242	-1.267	0.175	0.3	0.352	0.175	0.76	0.708	0.352	0.4
K07462	K07462	single-stranded-DNA-specific exonuclease [EC:3.1.-.-]	recJ	114	90.476		map03410 Base excision repair,map03430 Mismatch repair,map03440 Homologous recombination	-1.737	-1.737	-0.105	0.352	-0.105	0.099	-0.214	0.242	-2.36	0.3	0.352	0.175	0.76	0.314	0.352	0.4
K13052	K13052	cell division protein DivIC	divIC, divA	114	90.476			-0.255	-0.255	-0.105	0.352	-0.105	-2.225	0.242	-2.495	0.175	0.3	0.352	0.175	0.76	0.708	0.352	0.4
K15738	K15738	ABC transport system ATP-binding/permease protein	uup	114	90.476			-0.255	-0.255	-1.926	-2.793	-0.105	0.099	0.242	0.242	0.175	0.3	0.352	0.175	0.76	0.708	0.352	0.4
K16786	K16786	energy-coupling factor transport system ATP-binding protein [EC:7.-.-.-]	ecfA1	114	90.476		map02010 ABC transporters	-0.255	-0.255	-0.105	0.352	-0.105	0.099	0.242	-1.602	0.175	-2.199	0.352	0.175	0.76	0.708	0.352	0.4
K00661	K00661	maltose O-acetyltransferase [EC:2.3.1.79]	maa	113	89.683			-0.218	-1.693	-1.309	0.39	-0.068	0.136	-1.982	0.279	0.213	-0.101	0.39	-0.695	0.798	0.746	0.39	0.438
K01817	K01817	phosphoribosylanthranilate isomerase [EC:5.3.1.24]	trpF	113	89.683	Tryptophan biosynthesis, chorismate => tryptophan	map00400 Phenylalanine, tyrosine and tryptophan biosynthesis,map01100 Metabolic pathways,map01110 Biosynthesis of secondary metabolites,map01230 Biosynthesis of amino acids	-0.218	-0.218	-1.309	-2.253	-1.879	0.136	0.279	0.279	0.213	0.338	0.39	0.213	0.798	0.746	0.39	0.438
K01834	K01834	2,3-bisphosphoglycerate-dependent phosphoglycerate mutase [EC:5.4.2.11]	PGAM, gpmA	113	89.683	Glycolysis (Embden-Meyerhof pathway), glucose => pyruvate	map00010 Glycolysis / Gluconeogenesis,map00260 Glycine, serine and threonine metabolism,map00680 Methane metabolism,map01100 Metabolic pathways,map01110 Biosynthesis of secondary metabolites,map01120 Microbial metabolism in diverse environments,map01200 Carbon metabolism,map01230 Biosynthesis of amino acids,map04922 Glucagon signaling pathway,map05230 Central carbon metabolism in cancer	-0.218	-0.218	-0.068	0.39	-0.068	0.136	0.279	0.279	0.213	-0.812	0.39	0.213	0.798	0.746	0.39	-2.833
K02433	K02433	aspartyl-tRNA(Asn)/glutamyl-tRNA(Gln) amidotransferase subunit A [EC:6.3.5.6 6.3.5.7]	gatA, QRSL1	113	89.683		map00970 Aminoacyl-tRNA biosynthesis,map01100 Metabolic pathways	-0.218	-0.218	-0.068	0.39	-0.068	-2.167	0.279	0.279	0.213	-2.545	0.39	0.213	0.798	0.746	0.39	0.438
K02435	K02433	aspartyl-tRNA(Asn)/glutamyl-tRNA(Gln) amidotransferase subunit C [EC:6.3.5.6 6.3.5.7]	gatC, GATC	113	89.683		map00970 Aminoacyl-tRNA biosynthesis,map01100 Metabolic pathways	-0.218	-0.218	-0.068	0.39	-0.068	-2.167	0.279	0.279	0.213	-2.545	0.39	0.213	0.798	0.746	0.39	0.438
K02440	K02440	glycerol uptake facilitator protein	GLPF	113	89.683			-0.218	-0.218	-0.068	-0.728	-0.068	-0.824	0.279	0.279	0.213	-0.812	0.39	0.213	0.798	0.746	0.39	-1.13
K02806	K02806	nitrogen PTS system EIIA component [EC:2.7.1.-]	ptsN	113	89.683		map02060 Phosphotransferase system (PTS)	-0.218	-0.218	-0.068	0.39	-0.068	0.136	-2.418	0.279	-2.294	0.338	0.39	0.213	0.798	0.746	0.39	0.438
K06217	K06217	phosphate starvation-inducible protein PhoH and related proteins	phoH, phoL	113	89.683			-0.218	-0.218	-1.879	-2.681	-0.068	0.136	0.279	0.279	0.213	0.338	0.39	0.213	0.412	0.746	0.39	0.438
K11991	K11991	tRNA(adenine34) deaminase [EC:3.5.4.33]	tadA	113	89.683			-0.218	-0.218	-1.879	0.39	-0.068	0.136	0.279	0.279	0.213	0.338	0.39	0.213	0.798	0.746	0.39	-2.833
K12524	K12524	bifunctional aspartokinase / homoserine dehydrogenase 1 [EC:2.7.2.4 1.1.1.3]	thrA	113	89.683	Lysine biosynthesis, succinyl-DAP pathway, aspartate => lysine	map00260 Glycine, serine and threonine metabolism,map00261 Monobactam biosynthesis,map00270 Cysteine and methionine metabolism,map00300 Lysine biosynthesis,map01100 Metabolic pathways,map01110 Biosynthesis of secondary metabolites,map01120 Microbial metabolism in diverse environments,map01230 Biosynthesis of amino acids	-0.218	-0.218	-1.309	-2.681	-0.068	0.136	0.279	0.279	0.213	-0.511	0.39	0.213	0.798	0.746	0.39	0.438
K01439	K01439	succinyl-diaminopimelate desuccinylase [EC:3.5.1.18]	dapE	112	88.889	Lysine biosynthesis, succinyl-DAP pathway, aspartate => lysine	map00300 Lysine biosynthesis,map01100 Metabolic pathways,map01120 Microbial metabolism in diverse environments,map01230 Biosynthesis of amino acids	-1.653	-0.183	-0.626	0.425	-0.033	0.171	0.314	0.314	0.248	-0.062	0.425	0.248	0.833	0.782	0.425	-2.72
K01760	K01760	cysteine-S-conjugate beta-lyase [EC:4.4.1.13]	metC	112	88.889	Methionine biosynthesis, aspartate => homoserine => methionine	map00270 Cysteine and methionine metabolism,map00450 Selenocompound metabolism,map01100 Metabolic pathways,map01110 Biosynthesis of secondary metabolites,map01230 Biosynthesis of amino acids	-0.183	-1.653	-0.033	0.425	-1.836	0.171	0.314	0.314	0.248	-2.469	0.425	0.248	0.833	0.396	0.425	0.473
K02434	K02434	aspartyl-tRNA(Asn)/glutamyl-tRNA(Gln) amidotransferase subunit B [EC:6.3.5.6 6.3.5.7]	gatB, PET112	112	88.889		map00970 Aminoacyl-tRNA biosynthesis,map01100 Metabolic pathways	-0.183	-0.183	-0.033	0.425	-0.033	-2.115	0.314	0.314	0.248	-2.469	0.425	0.248	0.833	0.782	0.425	0.055
K03310	K03310	alanine or glycine:cation symporter, AGCS family	TC.AGCS	112	88.889			-0.183	-0.183	-0.033	0.425	-1.836	0.171	-0.133	0.314	0.248	-1.033	0.425	0.248	0.088	-0.413	0.425	0.473
K06158	K06158	ATP-binding cassette, subfamily F, member 3	ABCF3	112	88.889			-0.183	-0.931	-0.033	0.425	-0.033	0.171	0.314	0.314	-1.342	0.373	-2.59	0.248	0.833	0.782	0.425	0.473
K07033	K07033	uncharacterized protein	K07033	112	88.889			-0.183	-0.183	-1.267	0.425	-0.033	-2.115	0.314	-2.352	0.248	0.373	0.425	0.248	0.833	0.782	0.425	0.473
K09013	K07033	Fe-S cluster assembly ATP-binding protein	sufC	112	88.889			-0.183	-0.183	-1.267	0.425	-0.033	-2.115	0.314	-2.352	0.248	0.373	0.425	0.248	0.833	0.782	0.425	0.473
K09014	K07033	Fe-S cluster assembly protein SufB	sufB	112	88.889			-0.183	-0.183	-1.267	0.425	-0.033	-2.115	0.314	-2.352	0.248	0.373	0.425	0.248	0.833	0.782	0.425	0.473
K09015	K07033	Fe-S cluster assembly protein SufD	sufD	112	88.889			-0.183	-0.183	-1.267	0.425	-0.033	-2.115	0.314	-2.352	0.248	0.373	0.425	0.248	0.833	0.782	0.425	0.473
K08281	K08281	nicotinamidase/pyrazinamidase [EC:3.5.1.19 3.5.1.-]	pncA	112	88.889		map00760 Nicotinate and nicotinamide metabolism,map01100 Metabolic pathways,map01240 Biosynthesis of cofactors	-0.183	-0.183	-0.626	0.425	-0.033	0.171	0.314	0.314	0.248	-0.469	0.425	-1.79	0.833	-0.757	0.425	0.473
K08483	K08483	phosphoenolpyruvate-protein phosphotransferase (PTS system enzyme I) [EC:2.7.3.9]	ptsI	112	88.889		map02060 Phosphotransferase system (PTS)	-0.183	-0.183	-0.033	0.425	-0.033	0.171	-1.92	0.314	0.248	-2.469	0.425	0.248	0.833	0.782	0.425	0.473
K11189	K08483			112	88.889			-0.183	-0.183	-0.033	0.425	-0.033	0.171	-1.92	0.314	0.248	-2.469	0.425	0.248	0.833	0.782	0.425	0.473
K09458	K09458	3-oxoacyl-[acyl-carrier-protein] synthase II [EC:2.3.1.179]	fabF, OXSM, CEM1	112	88.889	Fatty acid biosynthesis, elongation	map00061 Fatty acid biosynthesis,map00780 Biotin metabolism,map01100 Metabolic pathways,map01212 Fatty acid metabolism,map01240 Biosynthesis of cofactors	-0.183	-0.183	-0.033	-2.59	-0.033	-2.115	0.314	0.314	0.248	0.373	0.425	0.248	0.833	0.782	0.425	0.473
K14761	K14761	ribosome-associated protein	ybcJ	112	88.889			-0.183	-0.183	-0.033	0.425	-0.033	-2.115	0.314	0.314	0.248	-2.469	0	0.248	0.833	0.782	0.425	0.473
K16787	K16787	energy-coupling factor transport system ATP-binding protein [EC:7.-.-.-]	ecfA2	112	88.889		map02010 ABC transporters	-0.183	-0.183	-0.033	0.425	-0.033	0.171	-1.92	-0.133	0.248	-2.045	0.425	0.248	0.833	0.782	0.425	0.473
K20945	K20945	tyrosine-protein phosphatase [EC:3.1.3.48]	vpsU	112	88.889		map05111 Biofilm formation - Vibrio cholerae	-0.183	-0.183	-1.267	0.425	-0.033	-2.115	-2.352	0.314	0.248	0.373	0.425	0.248	0.833	0.782	0.425	0.473
K00286	K00286	pyrroline-5-carboxylate reductase [EC:1.5.1.2]	proC	111	88.095	Proline biosynthesis, glutamate => proline	map00330 Arginine and proline metabolism,map01100 Metabolic pathways,map01110 Biosynthesis of secondary metabolites,map01230 Biosynthesis of amino acids	-0.15	-0.15	-1.228	0.458	-1.795	0.204	0.347	0.347	0.281	-2.403	0.458	0.281	0.867	0.07	0.458	0.506
K00564	K00564	16S rRNA (guanine1207-N2)-methyltransferase [EC:2.1.1.172]	rsmC	111	88.095			-0.15	-0.15	0	0.458	0	0.204	0.347	-2.294	0.281	-2.403	0.458	0.281	0.867	0.815	0.458	0.506
K00872	K00564	homoserine kinase [EC:2.7.1.39]	thrB	111	88.095	Threonine biosynthesis, aspartate => homoserine => threonine	map00260 Glycine, serine and threonine metabolism,map01100 Metabolic pathways,map01110 Biosynthesis of secondary metabolites,map01120 Microbial metabolism in diverse environments,map01230 Biosynthesis of amino acids	-0.15	-0.15	0	0.458	0	0.204	0.347	-2.294	0.281	-2.403	0.458	0.281	0.867	0.815	0.458	0.506
K00615	K00615	transketolase [EC:2.2.1.1]	E2.2.1.1, tktA, tktB	111	88.095	Pentose phosphate pathway (Pentose phosphate cycle)	map00030 Pentose phosphate pathway,map00710 Carbon fixation in photosynthetic organisms,map01051 Biosynthesis of ansamycins,map01100 Metabolic pathways,map01110 Biosynthesis of secondary metabolites,map01120 Microbial metabolism in diverse environments,map01200 Carbon metabolism,map01230 Biosynthesis of amino acids	-0.15	-0.15	0	0.458	0	0.204	0.347	0.347	0.281	0.406	0.458	0.281	-2.702	0.815	0.458	0.506
K03427	K03427	type I restriction enzyme M protein [EC:2.1.1.72]	hsdM	111	88.095			-0.895	-1.616	0	-0.359	-0.59	0.204	0.347	-0.097	0.281	-0.026	0.036	-0.614	-0.111	0.433	0.458	0.506
K04092	K04092	chorismate mutase [EC:5.4.99.5]	tyrA1	111	88.095	Phenylalanine biosynthesis, chorismate => phenylpyruvate => phenylalanine	map00400 Phenylalanine, tyrosine and tryptophan biosynthesis,map01100 Metabolic pathways,map01110 Biosynthesis of secondary metabolites,map01230 Biosynthesis of amino acids	-0.15	-0.15	0	-2.513	0	0.204	0.347	0.347	0.281	0.406	0.458	-2.183	0.867	0.815	0.458	0.506
K11717	K11717	cysteine desulfurase / selenocysteine lyase [EC:2.8.1.7 4.4.1.16]	sufS	111	88.095		map00450 Selenocompound metabolism,map01100 Metabolic pathways	-0.15	-0.15	-1.228	0.458	0	0.204	-1.865	-2.294	0.281	0.406	0.458	0.281	0.867	0.815	0.458	0.506
K12574	K12574	ribonuclease J [EC:3.1.-.-]	rnj	111	88.095		map03018 RNA degradation	-0.15	-0.15	0	0.458	0	-2.067	0.347	-2.294	0.281	-0.724	0.458	0.281	0.867	0.815	0.458	0.506
K00995	K00995	CDP-diacylglycerol---glycerol-3-phosphate 3-phosphatidyltransferase [EC:2.7.8.5]	pgsA, PGS1	110	87.302		map00564 Glycerophospholipid metabolism,map01100 Metabolic pathways	-0.119	-0.119	0.031	0.49	0.031	0.236	0.379	0.379	0.312	-1.511	0.49	0.312	0.899	0.847	0.49	-2.553
K01243	K01243	adenosylhomocysteine nucleosidase [EC:3.2.2.9]	mtnN, mtn, pfs	110	87.302	Methionine salvage pathway	map00270 Cysteine and methionine metabolism,map01100 Metabolic pathways,map01230 Biosynthesis of amino acids	-0.119	-0.119	0.031	0.49	0.031	0.236	-1.816	0.379	0.312	0.437	0.49	0.312	0.899	0.847	0.49	-2.553
K01485	K01485	cytosine/creatinine deaminase [EC:3.5.4.1 3.5.4.21]	codA	110	87.302		map00240 Pyrimidine metabolism,map00330 Arginine and proline metabolism,map01100 Metabolic pathways,map01232 Nucleotide metabolism	-0.119	-0.119	-1.758	0.49	-1.758	0.236	0.379	0.379	0.312	0.437	0.49	0.312	0.899	0.847	0.49	-2.553
K01619	K01619	deoxyribose-phosphate aldolase [EC:4.1.2.4]	deoC, DERA	110	87.302		map00030 Pentose phosphate pathway,map01100 Metabolic pathways	-0.119	-0.119	0.031	0.49	0.031	0.236	0.379	-2.242	0.312	0.437	-2.447	0.312	0.899	0.847	0.49	0.538
K21636	K21636	ribonucleoside-triphosphate reductase (formate) [EC:1.1.98.6]	nrdD	110	87.302		map00230 Purine metabolism,map00240 Pyrimidine metabolism,map01100 Metabolic pathways,map01232 Nucleotide metabolism	-0.119	-0.119	0.031	0.49	0.031	0.236	-2.242	0.379	0.312	0.437	-2.447	0.312	0.899	0.847	0.49	0.538
K00627	K00627	pyruvate dehydrogenase E2 component (dihydrolipoamide acetyltransferase) [EC:2.3.1.12]	DLAT, aceF, pdhC	109	86.508	Pyruvate oxidation, pyruvate => acetyl-CoA	map00010 Glycolysis / Gluconeogenesis,map00020 Citrate cycle (TCA cycle),map00620 Pyruvate metabolism,map01100 Metabolic pathways,map01110 Biosynthesis of secondary metabolites,map01120 Microbial metabolism in diverse environments,map01200 Carbon metabolism	-1.548	-0.089	0.061	0.52	0.061	0.265	0.408	0.408	0.342	-2.292	0.52	0.342	0.93	0.877	0.52	-1.393
K00645	K00645	[acyl-carrier-protein] S-malonyltransferase [EC:2.3.1.39]	fabD, MCAT, MCT1	109	86.508	Fatty acid biosynthesis, initiation	map00061 Fatty acid biosynthesis,map00333 Prodigiosin biosynthesis,map01100 Metabolic pathways,map01110 Biosynthesis of secondary metabolites,map01212 Fatty acid metabolism	-1.548	-0.089	0.061	-2.389	0.061	0.265	0.408	0.408	-2.093	0.467	0.52	0.342	0.93	0.877	0.52	0.567
K00648	K00645	3-oxoacyl-[acyl-carrier-protein] synthase III [EC:2.3.1.180]	fabH	109	86.508	Fatty acid biosynthesis, initiation	map00061 Fatty acid biosynthesis,map01100 Metabolic pathways,map01212 Fatty acid metabolism	-1.548	-0.089	0.061	-2.389	0.061	0.265	0.408	0.408	-2.093	0.467	0.52	0.342	0.93	0.877	0.52	0.567
K01664	K01664	para-aminobenzoate synthetase component II [EC:2.6.1.85]	pabA	109	86.508		map00790 Folate biosynthesis,map01240 Biosynthesis of cofactors	-0.089	-1.548	0.061	-2.389	-1.723	0.265	0.408	0.408	0.342	0.041	0.52	0.342	0.93	0.142	0.52	0.567
K02015	K02015	iron complex transport system permease protein	ABC.FEV.P	109	86.508			-0.089	-0.089	-0.524	0.52	-0.524	0.265	0.408	0.408	0.342	0.467	0.52	0.342	-2.11	0.877	0.52	0.567
K02016	K02015	iron complex transport system substrate-binding protein	ABC.FEV.S	109	86.508			-0.089	-0.089	-0.524	0.52	-0.524	0.265	0.408	0.408	0.342	0.467	0.52	0.342	-2.11	0.877	0.52	0.567
K03711	K03711	Fur family transcriptional regulator, ferric uptake regulator	fur, zur, furB	109	86.508			-0.089	-0.089	0.061	0.52	0.061	0.265	0.408	0.408	0.342	0.467	0.52	0.342	0.93	-3.178	0.52	0.567
K07738	K07738	transcriptional repressor NrdR	nrdR	109	86.508			-0.089	-0.089	0.061	-2.389	0.061	0.265	0.408	0.408	0.342	-2.292	0.52	0.342	0.93	0.877	0.52	0.567
K12573	K12573	ribonuclease R [EC:3.1.13.1]	rnr, vacB	109	86.508		map03018 RNA degradation	-0.089	-1.548	0.061	0.52	0.061	0.265	0.408	0.408	-2.093	0.467	-2.389	0.342	0.93	0.877	0.52	0.567
K16924	K16924	energy-coupling factor transport system substrate-specific component	mtsT	109	86.508			-0.089	-0.089	-0.524	-2.389	0.061	0.265	0.408	0.408	0.342	0.467	0.52	0.342	0.93	-0.753	0.52	0.567
K17758	K17758	ADP-dependent NAD(P)H-hydrate dehydratase [EC:4.2.1.136]	nnrD	109	86.508			-0.089	-0.089	0.061	-2.389	-1.723	-1.984	0.408	0.408	0.342	0.467	0.52	0.342	0.93	0.877	0.52	0.567
K00210	K00210			108	85.714			-0.061	-0.061	-1.126	-2.336	-1.69	0.294	0.437	0.437	0.37	-0.871	0.548	0.37	0.959	0.906	0.548	0.596
K00220	K00210	cyclohexadieny/prephenate dehydrogenase [EC:1.3.1.43 1.3.1.12]	tyrC	108	85.714	Tyrosine biosynthesis, chorismate => arogenate => tyrosine	map00400 Phenylalanine, tyrosine and tryptophan biosynthesis,map00401 Novobiocin biosynthesis,map01100 Metabolic pathways,map01110 Biosynthesis of secondary metabolites,map01230 Biosynthesis of amino acids	-0.061	-0.061	-1.126	-2.336	-1.69	0.294	0.437	0.437	0.37	-0.871	0.548	0.37	0.959	0.906	0.548	0.596
K04517	K00210	prephenate dehydrogenase [EC:1.3.1.12]	tyrA2	108	85.714	Tyrosine biosynthesis, chorismate => HPP => tyrosine	map00400 Phenylalanine, tyrosine and tryptophan biosynthesis,map00401 Novobiocin biosynthesis,map01100 Metabolic pathways,map01110 Biosynthesis of secondary metabolites,map01230 Biosynthesis of amino acids	-0.061	-0.061	-1.126	-2.336	-1.69	0.294	0.437	0.437	0.37	-0.871	0.548	0.37	0.959	0.906	0.548	0.596
K04518	K00210	prephenate dehydratase [EC:4.2.1.51]	pheA2	108	85.714	Phenylalanine biosynthesis, chorismate => phenylpyruvate => phenylalanine	map00400 Phenylalanine, tyrosine and tryptophan biosynthesis,map01100 Metabolic pathways,map01110 Biosynthesis of secondary metabolites,map01230 Biosynthesis of amino acids	-0.061	-0.061	-1.126	-2.336	-1.69	0.294	0.437	0.437	0.37	-0.871	0.548	0.37	0.959	0.906	0.548	0.596
K02529	K02529	LacI family transcriptional regulator	lacI, galR	108	85.714			-0.061	-0.061	-1.126	0.548	0.089	0.294	-1.728	0.437	0.37	0.495	0.548	0.37	0.959	0.906	0.548	-2.428
K02825	K02825	pyrimidine operon attenuation protein / uracil phosphoribosyltransferase [EC:2.4.2.9]	pyrR	108	85.714		map00240 Pyrimidine metabolism,map01100 Metabolic pathways,map01232 Nucleotide metabolism	-0.061	-0.061	-0.494	0.548	0.089	-1.025	0.437	-1.728	0.37	-2.245	0.548	0.37	0.959	0.906	0.548	0.596
K03088	K03088	RNA polymerase sigma-70 factor, ECF subfamily	rpoE	108	85.714			-0.061	-0.061	0.089	-1.528	0.089	0.294	0.437	0.437	0.37	0.495	0.548	-1.18	0.587	-0.563	0.548	0.596
K06442	K06442	23S rRNA (cytidine1920-2'-O)/16S rRNA (cytidine1409-2'-O)-methyltransferase [EC:2.1.1.226 2.1.1.227]	tlyA	108	85.714			-0.061	-0.061	0.089	0.548	0.089	-1.946	0.437	0.437	0.37	-2.245	0.548	-1.614	0.959	0.906	0.548	0.596
K06959	K06959	protein Tex	tex	108	85.714			-1.517	-1.517	0.089	0.548	0.089	0.294	-2.151	0.437	-2.052	0.071	0.548	0.37	0.959	0.906	0.548	0.596
K07173	K07173	S-ribosylhomocysteine lyase [EC:4.4.1.21]	luxS	108	85.714	Cysteine biosynthesis, methionine => cysteine	map00270 Cysteine and methionine metabolism,map01100 Metabolic pathways,map01230 Biosynthesis of amino acids,map02024 Quorum sensing,map02026 Biofilm formation - Escherichia coli,map05111 Biofilm formation - Vibrio cholerae	-0.061	-0.061	0.089	0.548	0.089	0.294	-2.151	0	0.37	0.495	0.548	0.37	0.959	0.906	0.548	-2.428
K08744	K08744	cardiolipin synthase (CMP-forming) [EC:2.7.8.41]	CRLS	108	85.714		map00564 Glycerophospholipid metabolism,map01100 Metabolic pathways	-0.061	-0.061	0.089	0.548	0.089	0.294	0.437	0.437	0.37	-2.245	0.548	0.37	0.959	0.906	0.548	-2.428
K13799	K13799	pantoate ligase / CMP/dCMP kinase [EC:6.3.2.1 2.7.4.25]	panC-cmk	108	85.714	Pantothenate biosynthesis, valine/L-aspartate => pantothenate	map00240 Pyrimidine metabolism,map00410 beta-Alanine metabolism,map00770 Pantothenate and CoA biosynthesis,map01100 Metabolic pathways,map01110 Biosynthesis of secondary metabolites,map01232 Nucleotide metabolism,map01240 Biosynthesis of cofactors	-0.061	-1.517	0.089	0.548	0.089	0.294	-2.151	0.437	0.37	0.495	-2.336	0.37	0.959	0.906	0.548	0.596
K00520	K00520	mercuric reductase [EC:1.16.1.1]	merA	107	84.921			-1.487	-0.034	0.116	0.575	0.116	-0.993	0.464	0.464	-2.015	-2.201	0.575	0.398	0.986	0.934	0.575	0.623
K00845	K00845	glucokinase [EC:2.7.1.2]	glk	107	84.921	Glycolysis (Embden-Meyerhof pathway), glucose => pyruvate	map00010 Glycolysis / Gluconeogenesis,map00052 Galactose metabolism,map00500 Starch and sucrose metabolism,map00520 Amino sugar and nucleotide sugar metabolism,map00521 Streptomycin biosynthesis,map00524 Neomycin, kanamycin and gentamicin biosynthesis,map01100 Metabolic pathways,map01110 Biosynthesis of secondary metabolites,map01120 Microbial metabolism in diverse environments,map01200 Carbon me…	-0.034	-0.034	0.116	-2.289	0.116	0.321	0.464	0.464	0.398	0.523	0.575	0.398	0.986	0.934	0.575	-2.376
K01448	K01448	N-acetylmuramoyl-L-alanine amidase [EC:3.5.1.28]	amiABC	107	84.921		map01503 Cationic antimicrobial peptide (CAMP) resistance	-1.487	-1.487	0.116	0.575	0.116	0.321	-1.69	0.464	0.398	0.523	-1.486	0.398	0.986	0.206	0.575	0.623
K01652	K01652	acetolactate synthase I/II/III large subunit [EC:2.2.1.6]	E2.2.1.6L, ilvB, ilvG, ilvI	107	84.921	Valine/isoleucine biosynthesis, pyruvate => valine / 2-oxobutanoate => isoleucine	map00290 Valine, leucine and isoleucine biosynthesis,map00650 Butanoate metabolism,map00660 C5-Branched dibasic acid metabolism,map00770 Pantothenate and CoA biosynthesis,map01100 Metabolic pathways,map01110 Biosynthesis of secondary metabolites,map01210 2-Oxocarboxylic acid metabolism,map01230 Biosynthesis of amino acids	-0.034	-1.487	0.116	-1.887	-1.659	0.321	0.464	0.464	0.398	-1.384	0.575	0.398	0.986	0.934	0.575	0.623
K01809	K01809	mannose-6-phosphate isomerase [EC:5.3.1.8]	manA, MPI	107	84.921	Ascorbate biosynthesis, plants, fructose-6P => ascorbate	map00051 Fructose and mannose metabolism,map00520 Amino sugar and nucleotide sugar metabolism,map00541 O-Antigen nucleotide sugar biosynthesis,map01100 Metabolic pathways,map01110 Biosynthesis of secondary metabolites,map01240 Biosynthesis of cofactors,map01250 Biosynthesis of nucleotide sugars	-0.034	-0.034	0.116	0.575	0.116	-0.993	0.464	-1.69	0.398	0.523	0.575	0.398	0.986	0.934	0.575	-2.376
K01938	K01938	formate--tetrahydrofolate ligase [EC:6.3.4.3]	fhs	107	84.921	C1-unit interconversion, prokaryotes	map00670 One carbon pool by folate,map00720 Carbon fixation pathways in prokaryotes,map01100 Metabolic pathways,map01120 Microbial metabolism in diverse environments,map01200 Carbon metabolism,map01240 Biosynthesis of cofactors	-0.034	-0.034	0.116	0.575	0.116	-1.911	-2.111	0.029	-2.015	0.523	0.575	0.398	0.986	0.934	0.575	0.623
K03790	K03790	[ribosomal protein S5]-alanine N-acetyltransferase [EC:2.3.1.267]	rimJ	107	84.921			-0.034	-0.034	0.116	0.575	0.116	-1.911	0.464	-1.273	0.398	0.523	-2.289	0.398	0.986	0.934	0.575	0.623
K04771	K04771	serine protease Do [EC:3.4.21.107]	degP, htrA	107	84.921		map01503 Cationic antimicrobial peptide (CAMP) resistance,map02020 Two-component system	-1.487	-1.487	-1.096	0.575	0.116	0.321	-2.111	0.464	-2.015	0.523	0.575	0.398	0.986	0.934	0.575	0.623
K07058	K07058	membrane protein	K07058	107	84.921			-0.034	-0.034	0.116	0.575	0.116	0.321	0.464	0.464	-2.015	-0.297	0.575	0.398	0.617	0.934	0.575	-2.376
K08591	K08591	acyl phosphate:glycerol-3-phosphate acyltransferase [EC:2.3.1.275]	plsY	107	84.921		map00561 Glycerolipid metabolism,map00564 Glycerophospholipid metabolism,map01100 Metabolic pathways,map01110 Biosynthesis of secondary metabolites	-0.034	-1.487	0.116	0.575	0.116	-0.156	0.029	0.464	0.398	-2.201	-1.486	0.398	0.986	0.934	0.575	0.623
K13497	K13497	anthranilate synthase/phosphoribosyltransferase [EC:4.1.3.27 2.4.2.18]	trpGD	107	84.921	Tryptophan biosynthesis, chorismate => tryptophan	map00400 Phenylalanine, tyrosine and tryptophan biosynthesis,map01100 Metabolic pathways,map01110 Biosynthesis of secondary metabolites,map01230 Biosynthesis of amino acids	-0.034	-1.487	-1.096	-2.289	-1.659	0.321	0.464	0.464	0.398	0.1	0.575	0.398	0.986	0.206	0.575	0.623
K13789	K13789	geranylgeranyl diphosphate synthase, type II [EC:2.5.1.1 2.5.1.10 2.5.1.29]	GGPS	107	84.921	C10-C20 isoprenoid biosynthesis, bacteria	map00900 Terpenoid backbone biosynthesis,map01100 Metabolic pathways,map01110 Biosynthesis of secondary metabolites	-0.77	-1.487	0.116	0.575	0.116	0.321	0.464	0.464	-2.015	0.523	-2.289	0.398	0.986	0.934	0.575	0.218
K16783	K16783	biotin transport system permease protein	bioN	107	84.921		map02010 ABC transporters	-1.487	-0.034	-1.096	0.575	0.116	0.321	0.464	-2.111	0.398	-2.201	0.575	0.398	0.986	0.934	0.575	0.623
K17759	K17759	NAD(P)H-hydrate epimerase [EC:5.1.99.6]	NAXE, nnrE	107	84.921			-0.034	-0.034	-1.096	-2.289	-1.659	-1.911	0.464	0.464	0.398	0.523	0.575	0.398	0.986	0.934	0.575	0.623
K00053	K00053	ketol-acid reductoisomerase [EC:1.1.1.86]	ilvC	106	84.127	Valine/isoleucine biosynthesis, pyruvate => valine / 2-oxobutanoate => isoleucine	map00290 Valine, leucine and isoleucine biosynthesis,map00770 Pantothenate and CoA biosynthesis,map01100 Metabolic pathways,map01110 Biosynthesis of secondary metabolites,map01210 2-Oxocarboxylic acid metabolism,map01230 Biosynthesis of amino acids	-0.008	-0.008	0.142	-2.245	-1.629	0.347	0.49	0.49	0.424	-1.348	0.602	0.424	1.013	0.235	0.602	0.649
K01653	K00053	acetolactate synthase I/III small subunit [EC:2.2.1.6]	E2.2.1.6S, ilvH, ilvN	106	84.127	Valine/isoleucine biosynthesis, pyruvate => valine / 2-oxobutanoate => isoleucine	map00290 Valine, leucine and isoleucine biosynthesis,map00650 Butanoate metabolism,map00660 C5-Branched dibasic acid metabolism,map00770 Pantothenate and CoA biosynthesis,map01100 Metabolic pathways,map01110 Biosynthesis of secondary metabolites,map01210 2-Oxocarboxylic acid metabolism,map01230 Biosynthesis of amino acids	-0.008	-0.008	0.142	-2.245	-1.629	0.347	0.49	0.49	0.424	-1.348	0.602	0.424	1.013	0.235	0.602	0.649
K00571	K00571	site-specific DNA-methyltransferase (adenine-specific) [EC:2.1.1.72]	E2.1.1.72	106	84.127			-0.008	-1.459	0.142	0.602	0.142	0.347	-1.239	0.49	-1.544	0.549	0.602	0.424	1.013	0.961	0.602	-1.54
K00783	K00783	23S rRNA (pseudouridine1915-N3)-methyltransferase [EC:2.1.1.177]	rlmH	106	84.127			-1.459	-1.459	0.142	0.602	0.142	0.347	0.057	0.49	-1.98	0.549	-2.245	0.424	1.013	0.961	0.602	0.649
K02768	K02768	fructose PTS system EIIA component [EC:2.7.1.202]	fruB	106	84.127		map00051 Fructose and mannose metabolism,map01100 Metabolic pathways,map01120 Microbial metabolism in diverse environments,map02060 Phosphotransferase system (PTS)	-0.008	-0.008	0.142	0.602	0.142	0.347	-1.653	0.49	-1.98	-2.161	0.602	0.424	1.013	0.961	0.602	0.649
K02769	K02768	fructose PTS system EIIB component [EC:2.7.1.202]	fruAb	106	84.127		map00051 Fructose and mannose metabolism,map01100 Metabolic pathways,map01120 Microbial metabolism in diverse environments,map02060 Phosphotransferase system (PTS)	-0.008	-0.008	0.142	0.602	0.142	0.347	-1.653	0.49	-1.98	-2.161	0.602	0.424	1.013	0.961	0.602	0.649
K02770	K02768	fructose PTS system EIIBC or EIIC component [EC:2.7.1.202]	fruA	106	84.127		map00051 Fructose and mannose metabolism,map01100 Metabolic pathways,map01120 Microbial metabolism in diverse environments,map02060 Phosphotransferase system (PTS)	-0.008	-0.008	0.142	0.602	0.142	0.347	-1.653	0.49	-1.98	-2.161	0.602	0.424	1.013	0.961	0.602	0.649
K03311	K03311	branched-chain amino acid:cation transporter, LIVCS family	TC.LIVCS	106	84.127			-0.008	-0.008	-0.437	0.602	0.142	0.347	0.057	0.057	0.424	-2.161	-2.245	0.424	1.013	0.961	0.602	0.649
K03665	K03665	GTPase	hflX	106	84.127			-0.008	-0.008	-0.437	-2.245	0.142	0.347	0.49	0.49	0.424	0.549	0.602	0.424	1.013	0.961	0.602	-2.328
K07052	K07052	CAAX protease family protein	K07052	106	84.127			-0.008	-0.008	-0.437	0.602	0.142	-0.963	0.49	-1.653	0.424	0.549	0.602	0.424	1.013	0.961	0.602	-2.328
K09772	K09772	cell division inhibitor SepF	sepF	106	84.127			-0.008	-0.008	0.142	0.602	0.142	-1.878	0.49	-2.073	0.424	-2.161	0.602	0.424	1.013	0.961	0.602	0.649
K11528	K09772	UDP-N-acetylglucosamine pyrophosphorylase [EC:2.7.7.23]	glmU	106	84.127		map00520 Amino sugar and nucleotide sugar metabolism,map01100 Metabolic pathways	-0.008	-0.008	0.142	0.602	0.142	-1.878	0.49	-2.073	0.424	-2.161	0.602	0.424	1.013	0.961	0.602	0.649
K09817	K09817	zinc transport system ATP-binding protein [EC:7.2.2.20]	znuC	106	84.127		map02010 ABC transporters	-0.008	-0.008	0.142	0.602	0.142	0.347	-1.653	-2.073	0.424	-1.752	0.602	0.424	1.013	0.961	0.602	0.649
K15580	K15580	oligopeptide transport system substrate-binding protein	oppA, mppA	106	84.127		map01501 beta-Lactam resistance,map02010 ABC transporters,map02024 Quorum sensing	-0.008	-0.008	0.142	0.602	0.142	0.347	-1.653	0.49	0.424	-1.059	-2.245	0.424	1.013	0.961	0.602	0.649
K15583	K15583	oligopeptide transport system ATP-binding protein	oppD	106	84.127		map01501 beta-Lactam resistance,map02010 ABC transporters,map02024 Quorum sensing	-0.742	-0.008	-1.067	0.602	0.142	-0.963	-2.073	0.49	-1.98	0.549	0.191	0.424	1.013	0.961	0.602	0.649
K16785	K16785	energy-coupling factor transport system permease protein	ecfT	106	84.127		map02010 ABC transporters	-0.008	-0.008	0.142	0.602	0.142	0.347	-1.653	-1.653	0.424	-2.161	0.602	0.424	1.013	0.961	0.602	0.649
K22278	K22278	peptidoglycan-N-acetylglucosamine deacetylase [EC:3.5.1.104]	pgdA	106	84.127			-0.008	-0.008	-1.629	0.602	0.142	-1.878	0.49	-1.653	-1.98	0.549	0.602	0.424	1.013	0.961	0.602	0.649
K00016	K00016	L-lactate dehydrogenase [EC:1.1.1.27]	LDH, ldh	105	83.333		map00010 Glycolysis / Gluconeogenesis,map00270 Cysteine and methionine metabolism,map00620 Pyruvate metabolism,map00640 Propanoate metabolism,map01100 Metabolic pathways,map01110 Biosynthesis of secondary metabolites,map01120 Microbial metabolism in diverse environments,map04066 HIF-1 signaling pathway,map04922 Glucagon signaling pathway,map05230 Central carbon metabolism in cancer	0.016	0.016	-1.601	0.627	0.167	-1.847	0.515	-1.207	0.449	-2.123	0.627	0.449	1.039	0.986	0.627	0.675
K00052	K00052	3-isopropylmalate dehydrogenase [EC:1.1.1.85]	leuB, IMDH	105	83.333	Leucine biosynthesis, 2-oxoisovalerate => 2-oxoisocaproate	map00290 Valine, leucine and isoleucine biosynthesis,map00660 C5-Branched dibasic acid metabolism,map01100 Metabolic pathways,map01110 Biosynthesis of secondary metabolites,map01210 2-Oxocarboxylic acid metabolism,map01230 Biosynthesis of amino acids	0.016	0.016	0.167	-2.205	-1.601	0.372	0.515	0.515	0.449	-1.716	0.627	0.449	1.039	0.264	0.627	0.675
K01649	K00052	2-isopropylmalate synthase [EC:2.3.3.13]	leuA, IMS	105	83.333	Leucine biosynthesis, 2-oxoisovalerate => 2-oxoisocaproate	map00290 Valine, leucine and isoleucine biosynthesis,map00620 Pyruvate metabolism,map01100 Metabolic pathways,map01110 Biosynthesis of secondary metabolites,map01210 2-Oxocarboxylic acid metabolism,map01230 Biosynthesis of amino acids	0.016	0.016	0.167	-2.205	-1.601	0.372	0.515	0.515	0.449	-1.716	0.627	0.449	1.039	0.264	0.627	0.675
K01703	K00052	3-isopropylmalate/(R)-2-methylmalate dehydratase large subunit [EC:4.2.1.33 4.2.1.35]	leuC, IPMI-L	105	83.333	Leucine biosynthesis, 2-oxoisovalerate => 2-oxoisocaproate	map00290 Valine, leucine and isoleucine biosynthesis,map00660 C5-Branched dibasic acid metabolism,map00966 Glucosinolate biosynthesis,map01100 Metabolic pathways,map01110 Biosynthesis of secondary metabolites,map01210 2-Oxocarboxylic acid metabolism,map01230 Biosynthesis of amino acids	0.016	0.016	0.167	-2.205	-1.601	0.372	0.515	0.515	0.449	-1.716	0.627	0.449	1.039	0.264	0.627	0.675
K01704	K00052	3-isopropylmalate/(R)-2-methylmalate dehydratase small subunit [EC:4.2.1.33 4.2.1.35]	leuD, IPMI-S	105	83.333	Leucine biosynthesis, 2-oxoisovalerate => 2-oxoisocaproate	map00290 Valine, leucine and isoleucine biosynthesis,map00660 C5-Branched dibasic acid metabolism,map01100 Metabolic pathways,map01110 Biosynthesis of secondary metabolites,map01210 2-Oxocarboxylic acid metabolism,map01230 Biosynthesis of amino acids	0.016	0.016	0.167	-2.205	-1.601	0.372	0.515	0.515	0.449	-1.716	0.627	0.449	1.039	0.264	0.627	0.675
K00549	K00549	5-methyltetrahydropteroyltriglutamate--homocysteine methyltransferase [EC:2.1.1.14]	metE	105	83.333	Methionine biosynthesis, aspartate => homoserine => methionine	map00270 Cysteine and methionine metabolism,map00450 Selenocompound metabolism,map01100 Metabolic pathways,map01110 Biosynthesis of secondary metabolites,map01230 Biosynthesis of amino acids	0.016	0.016	-1.039	0.627	0.167	0.372	0.515	0.515	0.449	-2.123	0.627	0.449	1.039	0.617	0.627	-2.285
K00656	K00656	formate C-acetyltransferase [EC:2.3.1.54]	E2.3.1.54, pflD	105	83.333		map00620 Pyruvate metabolism,map00640 Propanoate metabolism,map00650 Butanoate metabolism,map01100 Metabolic pathways,map01120 Microbial metabolism in diverse environments	0.016	-1.432	0.167	0.627	0.167	0.372	-2.038	0.084	0.449	0.574	-2.205	-0.425	1.039	0.986	0.627	0.675
K04069	K00656	pyruvate formate lyase activating enzyme [EC:1.97.1.4]	pflA, pflC, pflE	105	83.333			0.016	-1.432	0.167	0.627	0.167	0.372	-2.038	0.084	0.449	0.574	-2.205	-0.425	1.039	0.986	0.627	0.675
K00876	K00876	uridine kinase [EC:2.7.1.48]	udk, UCK	105	83.333		map00240 Pyrimidine metabolism,map00983 Drug metabolism - other enzymes,map01100 Metabolic pathways,map01232 Nucleotide metabolism	0.016	0.016	-1.039	0.627	0.167	0.372	0.084	-0.323	-1.947	0.574	0.627	0.449	1.039	0.986	0.627	-2.285
K01589	K01589	5-(carboxyamino)imidazole ribonucleotide synthase [EC:6.3.4.18]	purK	105	83.333	De novo purine biosynthesis, PRPP + glutamine => IMP	map00230 Purine metabolism,map01100 Metabolic pathways,map01110 Biosynthesis of secondary metabolites	0.016	0.016	-1.601	0.627	0.167	0.372	0.515	0.515	0.449	-2.123	0.627	0.449	1.039	0.986	0.627	-2.285
K01754	K01754	threonine dehydratase [EC:4.3.1.19]	E4.3.1.19, ilvA, tdcB	105	83.333	Isoleucine biosynthesis, threonine => 2-oxobutanoate => isoleucine	map00260 Glycine, serine and threonine metabolism,map00290 Valine, leucine and isoleucine biosynthesis,map01100 Metabolic pathways,map01110 Biosynthesis of secondary metabolites,map01200 Carbon metabolism,map01230 Biosynthesis of amino acids	0.016	0.016	0.167	-2.205	-1.039	0.372	0.515	0.515	0.449	-1.716	0.217	0.449	1.039	0.264	0.627	0.675
K03523	K03523	biotin transport system substrate-specific component	bioY	105	83.333		map02010 ABC transporters	0.016	0.016	0.167	-2.205	0.167	-1.847	0.515	-2.038	0.449	0.574	0.627	0.449	1.039	0.986	0.627	0.675
K03529	K03529	chromosome segregation protein	smc	105	83.333			0.016	-1.432	0.167	0.627	0.167	-1.847	-1.619	0.515	0.449	-2.123	0.627	0.449	1.039	0.986	0.627	0.675
K05896	K03529	segregation and condensation protein A	scpA	105	83.333			0.016	-1.432	0.167	0.627	0.167	-1.847	-1.619	0.515	0.449	-2.123	0.627	0.449	1.039	0.986	0.627	0.675
K06024	K03529	segregation and condensation protein B	scpB	105	83.333			0.016	-1.432	0.167	0.627	0.167	-1.847	-1.619	0.515	0.449	-2.123	0.627	0.449	1.039	0.986	0.627	0.675
K06153	K06153	undecaprenyl-diphosphatase [EC:3.6.1.27]	bacA	105	83.333		map00550 Peptidoglycan biosynthesis,map00552 Teichoic acid biosynthesis	0.016	0.016	0.167	-2.205	0.167	-1.847	0.515	0.515	-1.947	0.574	0.627	0.449	1.039	0.986	0.627	0.273
K09762	K09762	cell division protein WhiA	whiA	105	83.333			0.016	0.016	0.167	0.627	0.167	-1.847	0.515	-2.038	0.449	-2.123	0.627	0.449	0.673	0.986	0.627	0.675
K00857	K00857	thymidine kinase [EC:2.7.1.21]	tdk, TK	104	82.54		map00240 Pyrimidine metabolism,map00983 Drug metabolism - other enzymes,map01100 Metabolic pathways,map01232 Nucleotide metabolism	0.04	0.04	0.191	0.651	0.191	0.396	0.539	-2.005	-1.916	0.598	-2.168	0.473	1.064	1.011	0.651	0.699
K01520	K01520	dUTP pyrophosphatase [EC:3.6.1.23]	dut, DUT	104	82.54	Pyrimidine deoxyribonucleotide biosynthesis, UDP => dTTP	map00240 Pyrimidine metabolism,map00983 Drug metabolism - other enzymes,map01100 Metabolic pathways,map01232 Nucleotide metabolism	-1.406	0.04	-0.385	-1.377	0.191	0.396	0.539	0.539	-1.916	0.598	0.651	-1.916	1.064	1.011	0.651	0.699
K01609	K01609	indole-3-glycerol phosphate synthase [EC:4.1.1.48]	trpC	104	82.54	Tryptophan biosynthesis, chorismate => tryptophan	map00400 Phenylalanine, tyrosine and tryptophan biosynthesis,map01100 Metabolic pathways,map01110 Biosynthesis of secondary metabolites,map01230 Biosynthesis of amino acids	0.04	0.04	-1.013	-2.168	-1.574	0.396	0.539	0.539	0.473	-0.996	0.651	0.473	1.064	0.061	0.651	0.699
K01687	K01687	dihydroxy-acid dehydratase [EC:4.2.1.9]	ilvD	104	82.54	Valine/isoleucine biosynthesis, pyruvate => valine / 2-oxobutanoate => isoleucine	map00290 Valine, leucine and isoleucine biosynthesis,map00770 Pantothenate and CoA biosynthesis,map01100 Metabolic pathways,map01110 Biosynthesis of secondary metabolites,map01210 2-Oxocarboxylic acid metabolism,map01230 Biosynthesis of amino acids	0.04	-1.406	0.191	-2.168	-1.574	0.396	0.539	0.539	0.473	-1.282	0.651	0.473	1.064	0.291	0.651	0.699
K02221	K02221	YggT family protein	yggT	104	82.54			0.04	0.04	0.191	0.651	-1.574	0.396	0.539	0.539	0.473	-2.088	0.651	0.473	0.699	1.011	0.651	-2.244
K02621	K02621	topoisomerase IV subunit A [EC:5.6.2.2]	parC	104	82.54			0.04	0.04	-1.574	-2.168	0.191	0.396	0.539	0.539	0.473	0.598	0.651	0.473	1.064	1.011	0.651	-2.244
K09815	K09815	zinc transport system substrate-binding protein	znuA	104	82.54		map02010 ABC transporters	0.04	0.04	0.191	-2.168	0.191	0.396	-1.587	-2.005	0.473	0.598	0.651	0.473	1.064	1.011	0.651	0.699
K09816	K09816	zinc transport system permease protein	znuB	104	82.54		map02010 ABC transporters	0.04	0.04	0.191	-0.142	0.191	0.396	-1.587	-2.005	0.473	-1.682	0.651	0.473	1.064	1.011	0.651	0.699
K00958	K00958	sulfate adenylyltransferase [EC:2.7.7.4]	sat, met3	103	81.746	Assimilatory sulfate reduction, sulfate => H2S	map00230 Purine metabolism,map00261 Monobactam biosynthesis,map00450 Selenocompound metabolism,map00920 Sulfur metabolism,map01100 Metabolic pathways,map01110 Biosynthesis of secondary metabolites,map01120 Microbial metabolism in diverse environments	-1.381	-1.381	0.214	0.674	0.214	-1.789	0.134	-1.974	-1.886	0.622	0.674	0.496	1.088	1.035	0.674	0.722
K01101	K01101	4-nitrophenyl phosphatase [EC:3.1.3.41]	E3.1.3.41	103	81.746		map00627 Aminobenzoate degradation,map01120 Microbial metabolism in diverse environments	0.064	0.064	-0.361	0.674	0.214	-1.789	0.563	-1.974	0.496	0.622	0.674	0.496	1.088	1.035	0.674	-2.207
K01657	K01657	anthranilate synthase component I [EC:4.1.3.27]	trpE	103	81.746	Tryptophan biosynthesis, chorismate => tryptophan	map00400 Phenylalanine, tyrosine and tryptophan biosynthesis,map00405 Phenazine biosynthesis,map01100 Metabolic pathways,map01110 Biosynthesis of secondary metabolites,map01230 Biosynthesis of amino acids,map02024 Quorum sensing,map02025 Biofilm formation - Pseudomonas aeruginosa	0.064	0.064	0.214	-2.132	-1.548	0.419	0.563	0.563	0.496	-2.055	0.674	0.496	1.088	0.089	0.674	0.722
K03316	K03316	monovalent cation:H+ antiporter, CPA1 family	TC.CPA1	103	81.746			0.064	0.064	-0.361	0.674	-1.548	-0.051	-1.147	-1.556	0.496	0.622	0.674	0.496	-0.316	0.668	0.674	0.722
K03647	K03647	protein involved in ribonucleotide reduction	nrdI	103	81.746			0.064	-1.381	-0.987	0.674	0.214	0.419	0.563	0.134	0.496	-2.055	0.674	0.496	1.088	1.035	0.674	-2.207
K10823	K10823	oligopeptide transport system ATP-binding protein	oppF	103	81.746		map01501 beta-Lactam resistance,map02010 ABC transporters,map02024 Quorum sensing	-1.381	0.064	0.214	0.268	0.214	0.419	-1.974	0.563	-1.886	0.622	-1.344	0.496	1.088	1.035	0.674	0.722
K11065	K11065	thioredoxin-dependent peroxiredoxin [EC:1.11.1.24]	tpx	103	81.746			0.064	0.064	-0.987	0.674	-1.548	0.419	0.134	0.563	-1.886	-2.055	0.268	0.496	1.088	0.317	0.674	0.722
K15582	K15582	oligopeptide transport system permease protein	oppC	103	81.746		map01501 beta-Lactam resistance,map02010 ABC transporters,map02024 Quorum sensing	0.064	0.064	0.214	0.268	0.214	-0.879	0.563	0.134	0.496	-2.055	-2.132	0.05	1.088	1.035	0.674	0.722
K01091	K01091	phosphoglycolate phosphatase [EC:3.1.3.18]	gph	102	80.952		map00630 Glyoxylate and dicarboxylate metabolism,map01100 Metabolic pathways,map01110 Biosynthesis of secondary metabolites	-1.358	-1.358	-0.963	-2.099	0.236	0.442	0.585	0.585	0.519	0.644	-2.099	0.519	1.111	1.059	0.697	0.745
K01154	K01154	type I restriction enzyme, S subunit [EC:3.1.21.3]	hsdS	102	80.952			-0.643	-1.358	0.236	-0.359	-1.523	0.442	0.585	-0.246	-0.348	-0.163	0.697	-0.348	0.401	0.342	0.292	-0.029
K01673	K01673	carbonic anhydrase [EC:4.2.1.1]	cynT, can	102	80.952		map00910 Nitrogen metabolism,map01100 Metabolic pathways	0.086	-1.358	-1.523	0.292	-1.523	0.442	0.585	0.585	-1.857	-0.163	0.697	-1.425	1.111	0.342	0.697	0.745
K02612	K02612	ring-1,2-phenylacetyl-CoA epoxidase subunit PaaD	paaD	102	80.952	Phenylacetate degradation, phenylaxetate => acetyl-CoA/succinyl-CoA	map00360 Phenylalanine metabolism,map01100 Metabolic pathways,map01120 Microbial metabolism in diverse environments	0.086	0.086	-1.523	0.697	0.236	-1.762	0.585	-1.527	0.519	0.644	0.697	0.519	1.111	1.059	0.697	-2.172
K03402	K03402	transcriptional regulator of arginine metabolism	argR, ahrC	102	80.952			0.086	0.086	-1.523	-2.099	-1.523	0.442	0.158	-1.944	0.519	0.644	0.697	0.519	1.111	1.059	0.697	0.347
K03572	K03572	DNA mismatch repair protein MutL	mutL	102	80.952		map03430 Mismatch repair	-1.358	-1.358	0.236	0.697	0.236	0.442	-1.527	0.585	-1.425	0.644	-2.099	0.519	1.111	1.059	0.697	0.745
K04068	K04068	anaerobic ribonucleoside-triphosphate reductase activating protein [EC:1.97.1.4]	nrdG	102	80.952			-1.358	0.086	0.236	0.697	0.236	0.442	-1.944	0.585	-1.857	0.644	-2.099	0.519	1.111	1.059	0.697	0.745
K16193	K04068	uncharacterized membrane protein ArfC	arfC	102	80.952			-1.358	0.086	0.236	0.697	0.236	0.442	-1.944	0.585	-1.857	0.644	-2.099	0.519	1.111	1.059	0.697	0.745
K10563	K10563	formamidopyrimidine-DNA glycosylase [EC:3.2.2.23 4.2.99.18]	mutM, fpg	102	80.952		map03410 Base excision repair	0.086	0.086	-1.523	0.697	-1.523	0.442	0.585	0.585	0.519	-2.024	0.697	0.519	1.111	1.059	0.697	-2.172
K16264	K10563	cobalt-zinc-cadmium efflux system protein	czcD, zitB	102	80.952			0.086	0.086	-1.523	0.697	-1.523	0.442	0.585	0.585	0.519	-2.024	0.697	0.519	1.111	1.059	0.697	-2.172
K13421	K13421	uridine monophosphate synthetase [EC:2.4.2.10 4.1.1.23]	UMPS	102	80.952	De novo pyrimidine biosynthesis, glutamine (+ PRPP) => UMP	map00240 Pyrimidine metabolism,map00983 Drug metabolism - other enzymes,map01100 Metabolic pathways,map01240 Biosynthesis of cofactors	0.086	0.086	0.236	0.697	-1.523	-1.762	0.585	-1.527	0.519	0.644	0.697	0.519	1.111	1.059	0.697	-2.172
K14170	K14170	chorismate mutase / prephenate dehydratase [EC:5.4.99.5 4.2.1.51]	pheA	102	80.952	Phenylalanine biosynthesis, chorismate => phenylpyruvate => phenylalanine	map00400 Phenylalanine, tyrosine and tryptophan biosynthesis,map01100 Metabolic pathways,map01110 Biosynthesis of secondary metabolites,map01230 Biosynthesis of amino acids	0.086	0.086	-0.963	-2.099	-1.523	0.442	0.585	0.585	0.519	-0.69	0.697	-1.857	1.111	1.059	0.697	0.745
K00001	K00001	alcohol dehydrogenase [EC:1.1.1.1]	E1.1.1.1, adh	101	80.159		map00010 Glycolysis / Gluconeogenesis,map00071 Fatty acid degradation,map00350 Tyrosine metabolism,map00620 Pyruvate metabolism,map00625 Chloroalkane and chloroalkene degradation,map00626 Naphthalene degradation,map00830 Retinol metabolism,map00980 Metabolism of xenobiotics by cytochrome P450,map00982 Drug metabolism - cytochrome P450,map01100 Metabolic pathways,map01110 Biosynthesis of secondary…	-0.62	-1.334	-0.939	0.719	-0.314	-0.829	-0.223	0.607	-1.398	-1.994	0.719	0.54	1.134	0.716	0.719	0.767
K00588	K00588	caffeoyl-CoA O-methyltransferase [EC:2.1.1.104]	E2.1.1.104	101	80.159	Monolignol biosynthesis, phenylalanine/tyrosine => monolignol	map00940 Phenylpropanoid biosynthesis,map00941 Flavonoid biosynthesis,map00945 Stilbenoid, diarylheptanoid and gingerol biosynthesis,map01100 Metabolic pathways,map01110 Biosynthesis of secondary metabolites	-1.334	-1.334	0.258	0.719	0.258	-1.736	0.607	0.181	-1.83	0.666	-2.068	0.54	1.134	1.081	0.719	0.767
K00700	K00700	1,4-alpha-glucan branching enzyme [EC:2.4.1.18]	GBE1, glgB	101	80.159	Trehalose biosynthesis, D-glucose 1P => trehalose	map00500 Starch and sucrose metabolism,map01100 Metabolic pathways,map01110 Biosynthesis of secondary metabolites	0.108	0.108	0.258	0.719	0.258	0.463	0.607	0.607	0.54	0.666	-2.068	-1.398	1.134	0.716	0.719	-2.138
K00705	K00705	4-alpha-glucanotransferase [EC:2.4.1.25]	malQ	101	80.159	Glycogen degradation, glycogen => glucose-6P	map00500 Starch and sucrose metabolism,map01100 Metabolic pathways,map01110 Biosynthesis of secondary metabolites	0.108	0.108	0.258	0.719	0.258	0.463	0.607	0.607	0.54	0.666	-2.068	-1.83	1.134	1.081	0.719	-2.138
K01695	K01695	tryptophan synthase alpha chain [EC:4.2.1.20]	trpA	101	80.159	Tryptophan biosynthesis, chorismate => tryptophan	map00260 Glycine, serine and threonine metabolism,map00400 Phenylalanine, tyrosine and tryptophan biosynthesis,map01100 Metabolic pathways,map01110 Biosynthesis of secondary metabolites,map01230 Biosynthesis of amino acids	0.108	0.108	-0.939	-2.068	-1.499	0.463	0.607	0.607	0.54	-1.994	0.719	0.54	1.134	0.14	0.719	0.767
K01916	K01916	NAD+ synthase [EC:6.3.1.5]	nadE	101	80.159	NAD biosynthesis, aspartate => quinolinate => NAD	map00760 Nicotinate and nicotinamide metabolism,map01100 Metabolic pathways,map01240 Biosynthesis of cofactors	-1.334	-1.334	0.258	0.719	0.258	-1.736	0.607	0.181	-1.83	-1.994	0.719	0.54	0.773	1.081	0.719	0.767
K05845	K05845	osmoprotectant transport system substrate-binding protein	opuC	101	80.159		map02010 ABC transporters	0.108	0.108	0.258	-0.783	0.258	-1.736	0.607	-0.794	0.54	-1.994	0.719	0.54	1.134	1.081	0.719	-0.263
K05846	K05845	osmoprotectant transport system permease protein	opuBD	101	80.159		map02010 ABC transporters	0.108	0.108	0.258	-0.783	0.258	-1.736	0.607	-0.794	0.54	-1.994	0.719	0.54	1.134	1.081	0.719	-0.263
K06346	K06346	spoIIIJ-associated protein	jag	101	80.159			0.108	0.108	0.258	0.719	0.258	-1.736	0.607	-1.915	0.54	-1.994	0.719	-1.398	1.134	1.081	0.719	0.767
K06960	K06346	uncharacterized protein	K06960	101	80.159			0.108	0.108	0.258	0.719	0.258	-1.736	0.607	-1.915	0.54	-1.994	0.719	-1.398	1.134	1.081	0.719	0.767
K12267	K12267	peptide methionine sulfoxide reductase msrA/msrB [EC:1.8.4.11 1.8.4.12]	msrAB	101	80.159			-1.334	-1.334	0.258	0.719	0.258	0.463	-1.093	0.181	-1.83	0.666	-2.068	0.54	1.134	1.081	0.719	0.767
K00674	K00674	2,3,4,5-tetrahydropyridine-2,6-dicarboxylate N-succinyltransferase [EC:2.3.1.117]	dapD	100	79.365	Lysine biosynthesis, succinyl-DAP pathway, aspartate => lysine	map00300 Lysine biosynthesis,map01100 Metabolic pathways,map01120 Microbial metabolism in diverse environments,map01230 Biosynthesis of amino acids	0.129	0.129	-0.916	0.337	-1.476	0.485	0.629	0.629	0.562	-1.965	0.337	0.562	1.156	0.739	0.741	-2.107
K00766	K00766	anthranilate phosphoribosyltransferase [EC:2.4.2.18]	trpD	100	79.365	Tryptophan biosynthesis, chorismate => tryptophan	map00400 Phenylalanine, tyrosine and tryptophan biosynthesis,map01100 Metabolic pathways,map01110 Biosynthesis of secondary metabolites,map01230 Biosynthesis of amino acids	0.129	-1.312	-0.916	-2.038	-1.476	0.485	0.629	0.629	0.562	-1.965	0.741	0.562	1.156	0.391	0.741	0.789
K00772	K00772	5'-methylthioadenosine phosphorylase [EC:2.4.2.28]	mtaP, MTAP	100	79.365	Methionine salvage pathway	map00270 Cysteine and methionine metabolism,map01100 Metabolic pathways	0.129	-1.312	0.279	0.741	0.279	0.485	-1.473	0.203	0.562	-1.965	-2.038	0.562	1.156	1.103	0.741	0.789
K01772	K01772	protoporphyrin/coproporphyrin ferrochelatase [EC:4.98.1.1 4.99.1.9]	hemH, FECH	100	79.365	Heme biosynthesis, plants and bacteria, glutamate => heme	map00860 Porphyrin metabolism,map01100 Metabolic pathways,map01110 Biosynthesis of secondary metabolites,map01240 Biosynthesis of cofactors	0.129	0.129	-1.476	0.337	-1.476	0.485	0.629	0.629	0.562	-1.965	0.741	0.562	-0.473	0.164	0.741	0.789
K02010	K02010	iron(III) transport system ATP-binding protein [EC:7.2.2.7]	afuC, fbpC	100	79.365		map02010 ABC transporters	0.129	-1.312	-0.292	0.741	0.279	0.485	0.629	0.629	-1.804	-1.965	-2.038	0.562	1.156	1.103	0.741	0.789
K02523	K02523	octaprenyl-diphosphate synthase [EC:2.5.1.90]	ispB	100	79.365		map00900 Terpenoid backbone biosynthesis,map01110 Biosynthesis of secondary metabolites	-1.312	-1.312	0.279	0.741	0.279	0.485	-1.888	0.629	-1.804	0.688	-2.038	0.562	1.156	1.103	0.741	0.789
K03495	K02523	tRNA uridine 5-carboxymethylaminomethyl modification enzyme	gidA, mnmG, MTO1	100	79.365			-1.312	-1.312	0.279	0.741	0.279	0.485	-1.888	0.629	-1.804	0.688	-2.038	0.562	1.156	1.103	0.741	0.789
K03555	K02523	DNA mismatch repair protein MutS	mutS	100	79.365		map03430 Mismatch repair	-1.312	-1.312	0.279	0.741	0.279	0.485	-1.888	0.629	-1.804	0.688	-2.038	0.562	1.156	1.103	0.741	0.789
K03630	K02523	DNA repair protein RadC	radC	100	79.365			-1.312	-1.312	0.279	0.741	0.279	0.485	-1.888	0.629	-1.804	0.688	-2.038	0.562	1.156	1.103	0.741	0.789
K03650	K02523	tRNA modification GTPase [EC:3.6.-.-]	mnmE, trmE, MSS1	100	79.365			-1.312	-1.312	0.279	0.741	0.279	0.485	-1.888	0.629	-1.804	0.688	-2.038	0.562	1.156	1.103	0.741	0.789
K03978	K02523	GTP-binding protein	engB	100	79.365			-1.312	-1.312	0.279	0.741	0.279	0.485	-1.888	0.629	-1.804	0.688	-2.038	0.562	1.156	1.103	0.741	0.789
K07568	K02523	S-adenosylmethionine:tRNA ribosyltransferase-isomerase [EC:2.4.99.17]	queA	100	79.365			-1.312	-1.312	0.279	0.741	0.279	0.485	-1.888	0.629	-1.804	0.688	-2.038	0.562	1.156	1.103	0.741	0.789
K03767	K03767	peptidyl-prolyl cis-trans isomerase A (cyclophilin A) [EC:5.2.1.8]	PPIA	100	79.365		map01503 Cationic antimicrobial peptide (CAMP) resistance,map03250 Viral life cycle - HIV-1,map04217 Necroptosis	0.129	0.129	0.279	-2.038	-1.476	0.485	0.629	0.629	0.562	-1.965	0.741	-1.372	1.156	1.103	0.337	0.789
K07497	K07497	putative transposase	K07497	100	79.365			0.129	0.129	0.279	0.337	0.279	0.018	0.629	0.203	0.119	-0.64	-0.044	-0.301	-0.704	0.391	0.337	0.393
K09022	K09022	2-iminobutanoate/2-iminopropanoate deaminase [EC:3.5.99.10]	ridA, tdcF, RIDA	100	79.365			0.129	-1.312	0.279	0.741	0.279	0.485	-1.888	0.629	-1.804	0.688	-2.038	0.562	1.156	0.391	0.741	0.789
K00882	K00882	1-phosphofructokinase [EC:2.7.1.56]	fruK	99	78.571		map00051 Fructose and mannose metabolism,map01100 Metabolic pathways,map02060 Phosphotransferase system (PTS)	0.149	0.149	0.3	0.761	0.3	0.505	-1.447	-1.862	-1.779	-1.938	0.761	0.582	1.178	1.125	0.761	0.81
K16370	K00882	6-phosphofructokinase 2 [EC:2.7.1.11]	pfkB	99	78.571	Glycolysis (Embden-Meyerhof pathway), glucose => pyruvate	map00010 Glycolysis / Gluconeogenesis,map00030 Pentose phosphate pathway,map00051 Fructose and mannose metabolism,map00052 Galactose metabolism,map00680 Methane metabolism,map01100 Metabolic pathways,map01110 Biosynthesis of secondary metabolites,map01120 Microbial metabolism in diverse environments,map01200 Carbon metabolism,map01230 Biosynthesis of amino acids	0.149	0.149	0.3	0.761	0.3	0.505	-1.447	-1.862	-1.779	-1.938	0.761	0.582	1.178	1.125	0.761	0.81
K01962	K01962	acetyl-CoA carboxylase carboxyl transferase subunit alpha [EC:6.4.1.2 2.1.3.15]	accA	99	78.571	Fatty acid biosynthesis, initiation	map00061 Fatty acid biosynthesis,map00620 Pyruvate metabolism,map00640 Propanoate metabolism,map00720 Carbon fixation pathways in prokaryotes,map01100 Metabolic pathways,map01110 Biosynthesis of secondary metabolites,map01120 Microbial metabolism in diverse environments,map01200 Carbon metabolism,map01212 Fatty acid metabolism	0.149	0.149	0.3	-2.009	0.3	0.505	0.649	0.649	0.582	-1.938	0.761	0.582	1.178	1.125	0.761	-2.077
K01963	K01962	acetyl-CoA carboxylase carboxyl transferase subunit beta [EC:6.4.1.2 2.1.3.15]	accD	99	78.571	Fatty acid biosynthesis, initiation	map00061 Fatty acid biosynthesis,map00620 Pyruvate metabolism,map00640 Propanoate metabolism,map00720 Carbon fixation pathways in prokaryotes,map01100 Metabolic pathways,map01110 Biosynthesis of secondary metabolites,map01120 Microbial metabolism in diverse environments,map01200 Carbon metabolism,map01212 Fatty acid metabolism	0.149	0.149	0.3	-2.009	0.3	0.505	0.649	0.649	0.582	-1.938	0.761	0.582	1.178	1.125	0.761	-2.077
K02687	K02687	ribosomal protein L11 methyltransferase [EC:2.1.1.-]	prmA	99	78.571			-1.29	-1.29	0.3	0.761	0.3	0.505	-1.862	0.649	-1.779	0.708	-2.009	0.582	1.178	1.125	0.761	0.415
K03705	K03705	heat-inducible transcriptional repressor	hrcA	99	78.571			0.149	0.149	0.3	0.761	0.3	-1.687	0.649	-1.447	0.582	-1.938	-1.616	0.582	1.178	1.125	0.761	0.81
K03722	K03722	ATP-dependent DNA helicase DinG [EC:5.6.2.3]	dinG	99	78.571			0.149	0.149	0.3	-1.616	0.3	0.505	0.225	0.649	0.582	-1.938	0.761	0.582	1.178	1.125	0.761	-2.077
K03744	K03744	LemA protein	lemA	99	78.571			0.149	-1.29	0.3	-0.514	0.3	0.505	-1.447	0.649	0.582	0.708	-2.009	-1.779	1.178	1.125	0.761	0.81
K08303	K08303	U32 family peptidase [EC:3.4.-.-]	prtC, trhP	99	78.571		map05120 Epithelial cell signaling in Helicobacter pylori infection	-1.29	-1.29	0.3	0.761	0.3	0.505	-1.862	0.225	-1.779	0.708	-2.009	0.582	1.178	1.125	0.761	0.81
K11085	K11085	ATP-binding cassette, subfamily B, bacterial MsbA [EC:7.5.2.6]	msbA	99	78.571		map02010 ABC transporters	0.149	0.149	0.3	-2.009	0.3	0.505	-1.862	0.649	-1.348	0.708	-0.732	0.582	1.178	0.762	0.761	0.81
K00558	K00558	DNA (cytosine-5)-methyltransferase 1 [EC:2.1.1.37]	DNMT1, dcm	98	77.778	Methionine degradation	map00270 Cysteine and methionine metabolism,map01100 Metabolic pathways,map05206 MicroRNAs in cancer	0.169	0.169	0.32	-0.265	-0.25	-0.387	0.67	-0.722	0.603	0.729	0.782	0.162	-0.047	-0.115	-0.491	-0.193
K02492	K02492	glutamyl-tRNA reductase [EC:1.2.1.70]	hemA	98	77.778	Heme biosynthesis, plants and bacteria, glutamate => heme	map00860 Porphyrin metabolism,map01100 Metabolic pathways,map01110 Biosynthesis of secondary metabolites,map01120 Microbial metabolism in diverse environments,map01240 Biosynthesis of cofactors	0.169	0.169	0.32	0.782	0.32	0.525	0.67	0.67	0.603	-1.912	0.782	0.603	0.495	-2.242	0.782	0.83
K11068	K11068	hemolysin III	hlyIII	98	77.778			0.169	0.169	0.32	0.782	0.32	-1.664	0.67	0.246	0.603	-0.349	-1.982	0.603	1.199	1.146	0.782	-2.048
K12506	K12506	2-C-methyl-D-erythritol 4-phosphate cytidylyltransferase / 2-C-methyl-D-erythritol 2,4-cyclodiphosphate synthase [EC:2.7.7.60 4.6.1.12]	ispDF	98	77.778	C5 isoprenoid biosynthesis, non-mevalonate pathway	map00900 Terpenoid backbone biosynthesis,map01100 Metabolic pathways,map01110 Biosynthesis of secondary metabolites	0.169	0.169	-0.25	0.38	0.32	0.525	0.67	0.67	0.603	0.729	0.782	-0.257	-0.989	0.436	-1.982	0.83
K16784	K16784	biotin transport system ATP-binding protein [EC:7.6.2.-]	bioM	98	77.778		map02010 ABC transporters	-1.269	0.169	-0.25	0.782	0.32	-1.664	0.67	-1.423	-1.755	-1.912	0.782	0.603	1.199	1.146	0.782	0.83
K00991	K00991	2-C-methyl-D-erythritol 4-phosphate cytidylyltransferase [EC:2.7.7.60]	ispD	97	76.984	C5 isoprenoid biosynthesis, non-mevalonate pathway	map00900 Terpenoid backbone biosynthesis,map01100 Metabolic pathways,map01110 Biosynthesis of secondary metabolites	0.189	0.189	-0.23	0.401	0.339	0.545	0.689	0.689	0.622	0.748	0.401	-0.236	-0.956	0.458	-1.956	0.85
K01193	K01193	beta-fructofuranosidase [EC:3.2.1.26]	INV, sacA	97	76.984		map00052 Galactose metabolism,map00500 Starch and sucrose metabolism,map01100 Metabolic pathways,map01110 Biosynthesis of secondary metabolites	0.189	-1.249	-0.23	0.802	0.339	0.545	-1.813	-1.813	0.622	-0.051	0.802	0.622	1.22	1.166	0.802	-2.021
K01286	K01286	D-alanyl-D-alanine carboxypeptidase [EC:3.4.16.4]	E3.4.16.4	97	76.984			0.189	-1.249	-0.852	0.802	0.339	0.545	-0.7	0.689	0.622	-1.887	0.401	-0.236	1.22	1.166	0.802	-2.021
K02372	K02372	3-hydroxyacyl-[acyl-carrier-protein] dehydratase [EC:4.2.1.59]	fabZ	97	76.984	Fatty acid biosynthesis, elongation	map00061 Fatty acid biosynthesis,map00780 Biotin metabolism,map01100 Metabolic pathways,map01212 Fatty acid metabolism,map01240 Biosynthesis of cofactors	-1.249	-1.249	0.339	-0.243	0.339	0.545	-1.813	0.689	-1.732	0.748	-1.956	0.622	1.22	1.166	0.802	0.85
K02564	K02564	glucosamine-6-phosphate deaminase [EC:3.5.99.6]	nagB, GNPDA	97	76.984		map00520 Amino sugar and nucleotide sugar metabolism,map01100 Metabolic pathways	0.189	0.189	0.339	0.802	0.339	0.545	0.266	-1.813	0.622	-0.051	-1.956	0.622	1.22	1.166	0.802	-2.021
K02837	K02837	peptide chain release factor 3	prfC	97	76.984			-1.249	-1.249	-1.411	0.802	0.339	0.545	-1.813	0.689	-1.732	0.748	-1.956	0.622	1.22	1.166	0.802	0.85
K02970	K02837	small subunit ribosomal protein S21	RP-S21, MRPS21, rpsU	97	76.984		map03010 Ribosome	-1.249	-1.249	-1.411	0.802	0.339	0.545	-1.813	0.689	-1.732	0.748	-1.956	0.622	1.22	1.166	0.802	0.85
K09698	K02837	nondiscriminating glutamyl-tRNA synthetase [EC:6.1.1.24]	gltX	97	76.984		map00970 Aminoacyl-tRNA biosynthesis,map01100 Metabolic pathways,map01240 Biosynthesis of cofactors	-1.249	-1.249	-1.411	0.802	0.339	0.545	-1.813	0.689	-1.732	0.748	-1.956	0.622	1.22	1.166	0.802	0.85
K03558	K03558	membrane protein required for colicin V production	cvpA	97	76.984			-1.249	-1.249	0.339	0.802	0.339	0.545	0.266	0.689	-1.732	-1.887	0.802	0.622	1.22	1.166	0.802	-2.021
K03763	K03763	DNA polymerase III subunit alpha, Gram-positive type [EC:2.7.7.7]	polC	97	76.984		map03030 DNA replication,map03430 Mismatch repair,map03440 Homologous recombination	0.189	0.189	0.339	0.802	0.339	-1.641	-1.813	0.689	0.622	-1.887	-1.956	0.622	1.22	1.166	0.802	0.85
K07133	K07133	uncharacterized protein	K07133	97	76.984			-1.249	0.189	0.339	0.802	0.339	-0.739	-1.813	-1.399	-0.558	0.748	-1.563	0.622	1.22	1.166	0.802	0.85
K07742	K07742	uncharacterized protein	ylxR	97	76.984			0.189	0.189	0.339	0.802	0.339	-1.641	-0.429	-1.813	-1.732	-1.887	0.802	0.622	1.22	1.166	0.802	0.85
K15383	K15383	MtN3 and saliva related transmembrane protein	K15383	97	76.984			-1.249	-1.249	0.339	0.401	0.339	-0.366	-1.813	0.266	-1.732	0.748	0.802	-1.732	1.22	0.458	0.802	0.85
K00033	K00033	6-phosphogluconate dehydrogenase [EC:1.1.1.44 1.1.1.343]	PGD, gnd, gntZ	96	76.19	Pentose phosphate pathway (Pentose phosphate cycle)	map00030 Pentose phosphate pathway,map00480 Glutathione metabolism,map01100 Metabolic pathways,map01110 Biosynthesis of secondary metabolites,map01120 Microbial metabolism in diverse environments,map01200 Carbon metabolism	0.208	0.208	-1.39	0.821	0.359	0.564	0.709	0.709	0.642	-1.863	0.821	0.642	1.24	1.186	-1.931	-1.995
K02027	K02027	multiple sugar transport system substrate-binding protein	ABC.MS.S	96	76.19			0.208	0.208	-0.21	0.821	0.359	-1.619	0.709	0.709	0.642	0.768	-1.931	-1.279	1.24	1.186	0.821	-1.995
K02242	K02242	competence protein ComFC	comFC	96	76.19			0.208	0.208	0.359	0.821	0.359	-1.619	0.709	-1.79	0.642	-1.863	0.821	0.642	1.24	1.186	0.821	-1.995
K03734	K03734	FAD:protein FMN transferase [EC:2.7.1.180]	apbE	96	76.19			-1.229	-1.229	0.359	0.421	0.359	0.564	-1.376	0.709	0.642	0.768	-1.931	0.642	1.24	1.186	0.821	-1.995
K05520	K05520	protease I [EC:3.5.1.124]	pfpI	96	76.19			0.208	0.208	0.359	0.821	0.359	-1.619	0.709	-1.376	0.642	0.768	-1.931	0.642	1.24	1.186	0.821	-1.995
K06889	K06889	uncharacterized protein	K06889	96	76.19			0.208	0.208	-0.832	0.821	0.359	-1.165	0.709	-1.376	0.642	0.768	-1.155	0.642	1.24	0.826	0.821	-1.995
K07258	K07258	serine-type D-Ala-D-Ala carboxypeptidase (penicillin-binding protein 5/6) [EC:3.4.16.4]	dacC, dacA, dacD	96	76.19		map00550 Peptidoglycan biosynthesis,map01100 Metabolic pathways	-1.229	-1.229	0.359	-1.931	0.359	0.564	-1.376	0.709	0.642	-1.863	0.421	-0.216	1.24	1.186	0.821	0.87
K00036	K00036	glucose-6-phosphate 1-dehydrogenase [EC:1.1.1.49 1.1.1.363]	G6PD, zwf	95	75.397	Pentose phosphate pathway (Pentose phosphate cycle)	map00030 Pentose phosphate pathway,map00480 Glutathione metabolism,map01100 Metabolic pathways,map01110 Biosynthesis of secondary metabolites,map01120 Microbial metabolism in diverse environments,map01200 Carbon metabolism,map05230 Central carbon metabolism in cancer,map05415 Diabetic cardiomyopathy	0.226	0.226	-1.37	0.84	0.377	0.583	0.727	0.727	0.66	-1.839	0.84	0.66	1.26	0.846	-1.907	-1.97
K00688	K00688	glycogen phosphorylase [EC:2.4.1.1]	PYG, glgP	95	75.397	Glycogen degradation, glycogen => glucose-6P	map00500 Starch and sucrose metabolism,map01100 Metabolic pathways,map01110 Biosynthesis of secondary metabolites,map02026 Biofilm formation - Escherichia coli,map04217 Necroptosis,map04910 Insulin signaling pathway,map04922 Glucagon signaling pathway,map04931 Insulin resistance	0.226	0.226	0.377	0.84	0.377	0.583	-1.767	0.727	0.66	0.787	-1.907	-1.257	1.26	1.206	0.84	-1.97
K01790	K01790	dTDP-4-dehydrorhamnose 3,5-epimerase [EC:5.1.3.13]	rfbC, rmlC	95	75.397	dTDP-L-rhamnose biosynthesis	map00521 Streptomycin biosynthesis,map00523 Polyketide sugar unit biosynthesis,map00541 O-Antigen nucleotide sugar biosynthesis,map01100 Metabolic pathways,map01110 Biosynthesis of secondary metabolites,map01250 Biosynthesis of nucleotide sugars	0.226	-1.209	0.377	-0.867	-1.37	0.583	0.727	0.727	0.66	0.787	0.84	-1.687	1.26	-0.18	0.84	-1.209
K01808	K01808	ribose 5-phosphate isomerase B [EC:5.3.1.6]	rpiB	95	75.397	Pentose phosphate pathway (Pentose phosphate cycle)	map00030 Pentose phosphate pathway,map00051 Fructose and mannose metabolism,map00710 Carbon fixation in photosynthetic organisms,map01100 Metabolic pathways,map01110 Biosynthesis of secondary metabolites,map01120 Microbial metabolism in diverse environments,map01200 Carbon metabolism,map01230 Biosynthesis of amino acids	0.226	0.226	0.377	-1.907	-0.812	-1.598	-1.353	0.306	0.66	0.787	0.84	0.66	1.26	1.206	-1.514	0.889
K02050	K02050	NitT/TauT family transport system permease protein	ABC.SN.P	95	75.397			0.226	-1.209	0.377	0.84	-1.37	-0.325	0.727	0.727	0.66	-1.839	0.441	-0.838	1.26	0.5	-1.907	0.889
K03570	K03570	rod shape-determining protein MreC	mreC	95	75.397			-1.209	0.226	0.377	-1.907	0.377	0.583	-1.767	0.727	-0.838	0.787	-1.907	0.66	1.26	1.206	0.84	0.889
K03709	K03709	DtxR family transcriptional regulator, Mn-dependent transcriptional regulator	troR	95	75.397			0.226	0.226	-0.812	0.84	0.377	-1.598	0.727	-1.767	0.66	-1.839	0.84	0.66	1.26	1.206	0.84	-1.585
K06878	K06878	tRNA-binding protein	K06878	95	75.397			-1.209	-1.209	0.377	0.84	0.377	0.583	-1.767	-0.951	-1.687	0.787	-1.907	0.66	1.26	1.206	0.84	0.889
K19002	K06878	1,2-diacylglycerol 3-alpha-glucosyltransferase [EC:2.4.1.337]	mgs, bgsB	95	75.397		map00552 Teichoic acid biosynthesis,map00561 Glycerolipid metabolism,map01100 Metabolic pathways	-1.209	-1.209	0.377	0.84	0.377	0.583	-1.767	-0.951	-1.687	0.787	-1.907	0.66	1.26	1.206	0.84	0.889
K08309	K08309	soluble lytic murein transglycosylase [EC:4.2.2.-]	slt	95	75.397			-1.209	-1.209	-0.812	0.84	-1.37	0.583	0.306	0.727	-1.687	0.787	-1.907	-1.687	1.26	1.206	0.84	0.889
K09811	K09811	cell division transport system permease protein	ftsX	95	75.397		map02010 ABC transporters	0.226	0.226	-0.19	-1.907	0.377	0.583	-1.353	0.306	0.66	0.787	-1.907	-1.257	1.26	1.206	0.84	0.889
K09812	K09811	cell division transport system ATP-binding protein	ftsE	95	75.397		map02010 ABC transporters	0.226	0.226	-0.19	-1.907	0.377	0.583	-1.353	0.306	0.66	0.787	-1.907	-1.257	1.26	1.206	0.84	0.889
K13950	K13950	para-aminobenzoate synthetase [EC:2.6.1.85]	pabAB	95	75.397		map00790 Folate biosynthesis,map01240 Biosynthesis of cofactors	-1.209	0.226	-0.19	-1.907	-1.37	-0.325	0.727	0.727	0.66	0.378	0.84	0.222	1.26	0.5	0.84	-1.97
K18682	K18682	ribonucrease Y [EC:3.1.-.-]	rny	95	75.397		map03018 RNA degradation	-1.209	0.226	0.377	0.84	0.377	-1.598	-1.767	-1.767	-0.517	0.787	-1.132	0.66	1.26	1.206	0.84	0.889
K21929	K21929	uracil-DNA glycosylase [EC:3.2.2.27]	udg	95	75.397		map03410 Base excision repair	0.226	0.226	0.377	0.84	0.377	-0.697	-0.657	0.727	0.66	-1.839	0.84	-1.687	1.26	1.206	0.84	-1.97
K00868	K00868	pyridoxine kinase [EC:2.7.1.35]	pdxK, pdxY	94	74.603		map00750 Vitamin B6 metabolism,map01100 Metabolic pathways,map01240 Biosynthesis of cofactors	0.245	0.245	0.396	-1.883	0.396	0.139	0.746	-1.745	-1.666	0.397	-1.491	0.679	1.279	1.225	0.859	0.907
K02777	K02777	sugar PTS system EIIA component [EC:2.7.1.-]	crr	94	74.603		map00010 Glycolysis / Gluconeogenesis,map00500 Starch and sucrose metabolism,map00520 Amino sugar and nucleotide sugar metabolism,map01100 Metabolic pathways,map02026 Biofilm formation - Escherichia coli,map02060 Phosphotransferase system (PTS),map05111 Biofilm formation - Vibrio cholerae	0.245	0.245	0.396	0.859	0.396	0.601	-1.745	-1.745	0.679	-1.817	0.859	0.679	1.279	1.225	0.859	-1.945
K03293	K03293	amino acid transporter, AAT family	TC.AAT	94	74.603			0.245	0.245	-1.351	0.859	-1.351	-1.577	0.746	-1.332	0.679	-1.817	0.859	0.679	-0.085	0.866	0.859	0.907
K03590	K03590	cell division protein FtsA	ftsA	94	74.603		map04112 Cell cycle - Caulobacter	-1.19	-1.19	-0.171	0.859	0.396	0.601	-1.745	0.746	-1.666	0.805	-1.883	0.679	1.279	1.225	0.859	-0.518
K03710	K03710	GntR family transcriptional regulator	K03710	94	74.603			0.245	0.245	-0.792	0.859	0.396	0.601	-1.332	-1.332	0.679	-1.817	0.859	0.679	1.279	1.225	0.859	-1.945
K03785	K03785	3-dehydroquinate dehydratase I [EC:4.2.1.10]	aroD	94	74.603	Shikimate pathway, phosphoenolpyruvate + erythrose-4P => chorismate	map00400 Phenylalanine, tyrosine and tryptophan biosynthesis,map01100 Metabolic pathways,map01110 Biosynthesis of secondary metabolites,map01230 Biosynthesis of amino acids	0.245	-1.19	-0.792	-1.883	-1.351	0.601	-1.745	0.746	0.679	0.805	-1.883	0.679	1.279	1.225	0.859	0.907
K03799	K03799	heat shock protein HtpX [EC:3.4.24.-]	htpX	94	74.603			0.245	-1.19	-0.171	-1.883	0.396	0.601	-1.745	0.746	0.679	-1.416	0.859	-1.666	1.279	1.225	0.859	0.907
K05847	K05847	osmoprotectant transport system ATP-binding protein [EC:7.6.2.9]	opuA	94	74.603		map02010 ABC transporters	0.245	0.245	0.396	-0.62	0.396	-1.577	0.746	-0.637	0.679	-1.817	0.859	0.679	1.279	1.225	0.859	-1.945
K06191	K06191	glutaredoxin-like protein NrdH	nrdH	94	74.603			0.245	-1.19	-1.351	-1.883	0.396	-1.123	0.746	0.746	0.679	-1.817	0.859	-1.666	1.279	1.225	0.859	0.907
K09747	K09747	nucleoid-associated protein EbfC	ebfC	94	74.603			-1.19	0.245	0.396	0.859	0.396	0.601	-1.745	0.746	-1.666	-1.817	-1.883	0.679	1.279	1.225	0.859	0.907
K01270	K01270	dipeptidase D [EC:3.4.13.-]	pepD	93	73.81		map00480 Glutathione metabolism,map01100 Metabolic pathways	-1.171	-1.171	0.413	0.877	0.413	0.619	-1.724	-1.724	-1.645	0.824	-1.86	0.697	1.298	1.244	0.877	0.926
K15460	K01270	tRNA1Val (adenine37-N6)-methyltransferase [EC:2.1.1.223]	yfiC, trmX	93	73.81			-1.171	-1.171	0.413	0.877	0.413	0.619	-1.724	-1.724	-1.645	0.824	-1.86	0.697	1.298	1.244	0.877	0.926
K01626	K01626	3-deoxy-7-phosphoheptulonate synthase [EC:2.5.1.54]	E2.5.1.54, aroF, aroG, aroH	93	73.81	Shikimate pathway, phosphoenolpyruvate + erythrose-4P => chorismate	map00400 Phenylalanine, tyrosine and tryptophan biosynthesis,map01100 Metabolic pathways,map01110 Biosynthesis of secondary metabolites,map01230 Biosynthesis of amino acids,map02024 Quorum sensing	0.263	0.263	-1.332	-1.86	-1.332	0.619	0.764	0.764	0.697	-1.795	0.877	0.697	1.298	1.244	0.877	-1.922
K02049	K02049	NitT/TauT family transport system ATP-binding protein	ABC.SN.A	93	73.81			0.263	0.263	0.413	0.877	-1.332	0.619	0.764	0.764	-1.645	-1.795	0.479	-0.798	1.298	0.54	-1.86	0.926
K02809	K02809			93	73.81			0.263	0.263	-0.153	0.877	0.413	0.619	-1.724	-1.724	0.697	-1.795	0.877	0.697	1.298	1.244	0.877	-1.922
K02810	K02809	sucrose PTS system EIIBCA or EIIBC component [EC:2.7.1.211]	scrA, sacP, sacX, ptsS	93	73.81		map00500 Starch and sucrose metabolism,map02060 Phosphotransferase system (PTS)	0.263	0.263	-0.153	0.877	0.413	0.619	-1.724	-1.724	0.697	-1.795	0.877	0.697	1.298	1.244	0.877	-1.922
K03581	K03581	exodeoxyribonuclease V alpha subunit [EC:3.1.11.5]	recD	93	73.81		map03440 Homologous recombination	-1.171	0.263	0.413	0.877	0.413	0.619	-1.724	0.344	-1.645	-1.795	-1.86	0.697	1.298	1.244	0.877	0.926
K07030	K07030	fatty acid kinase [EC:2.7.2.18]	fakA	93	73.81			0.263	-1.171	0.413	0.877	0.413	-1.557	0.344	-1.724	0.697	-1.795	0.877	0.697	1.298	1.244	0.877	-1.922
K07284	K07284	sortase A [EC:3.4.22.70]	srtA	93	73.81			0.263	0.263	-1.332	0.877	0.413	-1.557	0.764	-1.724	0.697	-1.795	0.877	0.697	1.298	1.244	0.877	-1.922
K10112	K10112	multiple sugar transport system ATP-binding protein [EC:7.5.2.-]	msmX, msmK, malK, sugC, ggtA, msiK	93	73.81		map02010 ABC transporters	0.263	0.263	-1.332	-0.824	0.413	-1.557	0.764	0.764	0.697	-1.795	0.877	0.26	1.298	1.244	0.877	-1.922
K00008	K00008	L-iditol 2-dehydrogenase [EC:1.1.1.14]	SORD, gutB	92	73.016	Glucuronate pathway (uronate pathway)	map00040 Pentose and glucuronate interconversions,map00051 Fructose and mannose metabolism,map01100 Metabolic pathways	0.28	0.28	-1.313	-0.142	-1.313	-1.538	0.782	0.782	0.278	-1.773	0.895	0.715	1.317	0.905	0.895	-1.899
K00537	K00537	arsenate reductase (glutaredoxin) [EC:1.20.4.1]	arsC	92	73.016			-1.153	-1.153	0.431	0.895	0.431	0.637	-1.703	0.782	-1.625	-1.773	-1.838	0.715	1.317	1.263	0.895	0.944
K02456	K00537	general secretion pathway protein G	gspG	92	73.016		map03070 Bacterial secretion system,map05111 Biofilm formation - Vibrio cholerae	-1.153	-1.153	0.431	0.895	0.431	0.637	-1.703	0.782	-1.625	-1.773	-1.838	0.715	1.317	1.263	0.895	0.944
K04083	K00537	molecular chaperone Hsp33	hslO	92	73.016			-1.153	-1.153	0.431	0.895	0.431	0.637	-1.703	0.782	-1.625	-1.773	-1.838	0.715	1.317	1.263	0.895	0.944
K07574	K00537	RNA-binding protein	yhbY	92	73.016			-1.153	-1.153	0.431	0.895	0.431	0.637	-1.703	0.782	-1.625	-1.773	-1.838	0.715	1.317	1.263	0.895	0.944
K00557	K00557	tRNA (uracil-5-)-methyltransferase [EC:2.1.1.35]	trmA	92	73.016			0.28	0.28	-1.313	0.895	-1.313	0.637	0.782	0.362	0.715	-1.773	0.497	-1.196	1.317	0.338	0.895	-1.899
K00758	K00758	thymidine phosphorylase [EC:2.4.2.4]	deoA, TYMP	92	73.016		map00240 Pyrimidine metabolism,map00983 Drug metabolism - other enzymes,map01100 Metabolic pathways,map01232 Nucleotide metabolism,map05219 Bladder cancer	0.28	0.28	-0.755	0.895	-1.313	-1.538	0.782	-1.703	0.715	-1.773	-1.838	0.715	1.317	1.263	0.895	0.944
K01443	K01443	N-acetylglucosamine-6-phosphate deacetylase [EC:3.5.1.25]	nagA, AMDHD2	92	73.016		map00520 Amino sugar and nucleotide sugar metabolism,map01100 Metabolic pathways	0.28	0.28	0.431	0.895	0.431	0.637	0.782	-1.703	0.715	-1.773	-1.838	0.715	1.317	1.263	0.895	-1.899
K01533	K01533	P-type Cu2+ transporter [EC:7.2.2.9]	copB	92	73.016			-0.441	-1.153	0.431	0.895	0.431	-0.639	0.362	0.782	-0.778	0.841	-1.067	-0.138	0.23	0.56	-1.447	0.944
K02808	K02808			92	73.016			0.28	0.28	-0.755	0.895	0.431	0.637	-1.703	-1.703	0.715	-1.773	0.895	0.715	1.317	1.263	0.895	-1.899
K06196	K06196	cytochrome c-type biogenesis protein	ccdA	92	73.016			0.28	0.28	0.431	0.895	0.431	-0.268	0.782	-1.703	0.715	-1.773	-1.067	0.715	1.317	1.263	0.895	-1.899
K06199	K06199	fluoride exporter	crcB, FEX	92	73.016			0.28	0.28	-0.135	-1.838	0.431	0.637	0.782	0.782	0.715	0.841	0.895	0.715	-0.593	0.165	-1.838	0.944
K07007	K07007	3-dehydro-bile acid Delta4,6-reductase [EC:1.3.1.114]	baiN	92	73.016		map00121 Secondary bile acid biosynthesis	-1.153	-1.153	-0.755	0.895	0.431	0.637	-1.703	-1.29	-1.625	0.841	-1.838	0.715	1.317	1.263	0.895	0.944
K07088	K07088			92	73.016			0.28	-1.153	0.431	-0.142	0.431	-0.268	0.362	0.782	0.715	-0.226	0.12	0.715	-0.041	-1.24	0.895	0.944
K09819	K09819	manganese/iron transport system permease protein	ABC.MN.P	92	73.016			0.28	0.28	-1.313	0.895	0.431	-1.538	0.782	-1.703	0.715	-1.773	0.895	0.278	1.317	1.263	0.895	-1.899
K14155	K14155	cysteine-S-conjugate beta-lyase [EC:4.4.1.13]	patB, malY	92	73.016	Methionine biosynthesis, aspartate => homoserine => methionine	map00270 Cysteine and methionine metabolism,map00450 Selenocompound metabolism,map01100 Metabolic pathways,map01110 Biosynthesis of secondary metabolites,map01230 Biosynthesis of amino acids	0.28	-1.153	0.431	0.895	0.431	-1.538	-1.29	-1.703	0.715	0.841	-1.838	-1.196	1.317	1.263	0.895	0.944
K00067	K00067	dTDP-4-dehydrorhamnose reductase [EC:1.1.1.133]	rfbD, rmlD	91	72.222	dTDP-L-rhamnose biosynthesis	map00521 Streptomycin biosynthesis,map00523 Polyketide sugar unit biosynthesis,map00541 O-Antigen nucleotide sugar biosynthesis,map01100 Metabolic pathways,map01110 Biosynthesis of secondary metabolites,map01250 Biosynthesis of nucleotide sugars	0.297	-1.135	-0.117	-0.783	-1.295	-1.065	0.799	0.799	0.732	0.859	0.913	-1.176	1.336	-0.094	0.913	-1.12
K00162	K00162	pyruvate dehydrogenase E1 component beta subunit [EC:1.2.4.1]	PDHB, pdhB	91	72.222	Pyruvate oxidation, pyruvate => acetyl-CoA	map00010 Glycolysis / Gluconeogenesis,map00020 Citrate cycle (TCA cycle),map00620 Pyruvate metabolism,map01100 Metabolic pathways,map01110 Biosynthesis of secondary metabolites,map01120 Microbial metabolism in diverse environments,map01200 Carbon metabolism,map04066 HIF-1 signaling pathway,map04922 Glucagon signaling pathway,map05230 Central carbon metabolism in cancer,map05415 Diabetic cardiomyo…	-1.135	0.297	-0.737	0.913	0.448	-1.519	0.799	-1.27	0.732	-1.753	0.913	0.732	1.336	0.579	0.913	-1.877
K00795	K00795	farnesyl diphosphate synthase [EC:2.5.1.1 2.5.1.10]	ispA	91	72.222	C10-C20 isoprenoid biosynthesis, bacteria	map00900 Terpenoid backbone biosynthesis,map01100 Metabolic pathways,map01110 Biosynthesis of secondary metabolites	-1.135	-1.135	0.448	0.913	0.448	0.655	-1.683	0.799	-1.606	-1.753	-1.817	0.732	1.336	1.281	0.913	0.572
K01187	K01187	alpha-glucosidase [EC:3.2.1.20]	malZ	91	72.222		map00052 Galactose metabolism,map00500 Starch and sucrose metabolism,map01100 Metabolic pathways,map01110 Biosynthesis of secondary metabolites	0.297	0.297	0.448	0.913	0.448	-1.519	0.799	-1.27	-1.606	0.859	-1.046	0.732	1.336	0.923	0.913	-1.877
K01759	K01759	lactoylglutathione lyase [EC:4.4.1.5]	GLO1, gloA	91	72.222		map00620 Pyruvate metabolism,map01100 Metabolic pathways	0.297	-1.135	0.448	0.913	0.448	0.655	-1.683	0.799	-1.606	-1.753	-1.046	-0.759	1.336	1.281	0.515	0.961
K03621	K03621	phosphate acyltransferase [EC:2.3.1.274]	plsX	91	72.222		map00561 Glycerolipid metabolism,map01100 Metabolic pathways,map01110 Biosynthesis of secondary metabolites	-1.135	-1.135	-0.117	0.913	0.448	0.655	-1.683	0.799	-1.606	-1.753	-1.817	0.732	1.336	1.281	0.913	0.961
K03672	K03672	thioredoxin 2 [EC:1.8.1.8]	trxC	91	72.222			0.297	-1.135	-1.295	0.913	0.448	-1.519	0.799	0.799	0.732	-1.753	0.913	-1.606	0.981	1.281	0.913	-1.877
K05515	K05515	penicillin-binding protein 2 [EC:3.4.16.4]	mrdA	91	72.222		map00550 Peptidoglycan biosynthesis,map01100 Metabolic pathways,map01501 beta-Lactam resistance	-1.135	-1.135	0.448	-1.817	0.448	0.655	-1.683	0.799	-1.606	0.859	-1.817	0.732	1.336	1.281	0.913	0.961
K16363	K05515	UDP-3-O-[3-hydroxymyristoyl] N-acetylglucosamine deacetylase / 3-hydroxyacyl-[acyl-carrier-protein] dehydratase [EC:3.5.1.108 4.2.1.59]	lpxC-fabZ	91	72.222	Fatty acid biosynthesis, elongation	map00061 Fatty acid biosynthesis,map00540 Lipopolysaccharide biosynthesis,map01100 Metabolic pathways,map01212 Fatty acid metabolism	-1.135	-1.135	0.448	-1.817	0.448	0.655	-1.683	0.799	-1.606	0.859	-1.817	0.732	1.336	1.281	0.913	0.961
K06915	K06915	DNA double-strand break repair helicase HerA and related ATPase	herA	91	72.222			0.297	-1.135	-0.117	-1.817	0.448	0.655	0.799	0.799	0.732	0.859	-1.817	-1.606	1.336	1.281	0.913	-1.12
K07124	K07124	uncharacterized protein	K07124	91	72.222			0.297	0.297	0.448	0.913	0.448	-1.065	0.799	-1.27	0.732	-1.753	-1.046	0.732	1.336	1.281	0.913	-1.877
K13582	K13582	localization factor PodJL	podJ	91	72.222		map04112 Cell cycle - Caulobacter	0.297	0.297	-0.737	-1.817	0.448	-1.519	0.799	-1.27	0.732	-1.753	0.913	-1.176	1.336	1.281	0.913	0.961
K00161	K00161	pyruvate dehydrogenase E1 component alpha subunit [EC:1.2.4.1]	PDHA, pdhA	90	71.429	Pyruvate oxidation, pyruvate => acetyl-CoA	map00010 Glycolysis / Gluconeogenesis,map00020 Citrate cycle (TCA cycle),map00620 Pyruvate metabolism,map01100 Metabolic pathways,map01110 Biosynthesis of secondary metabolites,map01120 Microbial metabolism in diverse environments,map01200 Carbon metabolism,map04066 HIF-1 signaling pathway,map04922 Glucagon signaling pathway,map05230 Central carbon metabolism in cancer,map05415 Diabetic cardiomyo…	-1.118	0.314	-0.719	0.93	0.465	-1.5	0.817	-1.663	0.749	-1.732	0.93	0.749	1.354	0.598	0.93	-1.856
K00865	K00865	glycerate 2-kinase [EC:2.7.1.165]	glxK, garK	90	71.429		map00260 Glycine, serine and threonine metabolism,map00561 Glycerolipid metabolism,map00630 Glyoxylate and dicarboxylate metabolism,map01100 Metabolic pathways,map01110 Biosynthesis of secondary metabolites,map01120 Microbial metabolism in diverse environments	0.314	0.314	-1.277	0.93	-0.099	-0.602	0.398	-1.663	0.749	0.084	-1.796	0.749	1.354	1.299	0.93	-1.856
K01258	K01258	tripeptide aminopeptidase [EC:3.4.11.4]	pepT	90	71.429			-1.118	-1.118	0.465	0.93	0.465	-0.602	-1.663	-1.663	-1.586	0.876	-1.796	0.749	1.354	1.299	0.93	0.979
K01259	K01259	proline iminopeptidase [EC:3.4.11.5]	pip	90	71.429		map00330 Arginine and proline metabolism,map01100 Metabolic pathways	0.314	0.314	-0.099	0.93	0.465	-1.5	0.817	0.817	0.749	-1.732	0.93	0.749	0.439	-0.426	0.93	-1.856
K01493	K01493	dCMP deaminase [EC:3.5.4.12]	comEB	90	71.429		map00240 Pyrimidine metabolism,map01100 Metabolic pathways,map01232 Nucleotide metabolism	-1.118	0.314	0.465	0.93	0.465	-1.5	-1.663	-1.663	-1.586	0.876	-1.796	0.749	1.354	1.299	0.93	0.979
K01665	K01665	para-aminobenzoate synthetase component I [EC:2.6.1.85]	pabB	90	71.429		map00790 Folate biosynthesis,map01240 Biosynthesis of cofactors	-1.118	0.314	-0.099	-1.796	-1.277	-0.232	0.817	0.817	-1.586	0.47	0.93	0.749	1.354	0.598	0.93	-1.856
K02619	K01665	4-amino-4-deoxychorismate lyase [EC:4.1.3.38]	pabC	90	71.429		map00790 Folate biosynthesis,map01240 Biosynthesis of cofactors	-1.118	0.314	-0.099	-1.796	-1.277	-0.232	0.817	0.817	-1.586	0.47	0.93	0.749	1.354	0.598	0.93	-1.856
K02040	K02040	phosphate transport system substrate-binding protein	pstS	90	71.429		map02010 ABC transporters,map02020 Two-component system,map05152 Tuberculosis	0.314	0.314	-1.277	-1.405	-1.277	0.672	0.817	0.817	-1.586	0.876	-1.405	0.749	1.354	1.299	0.93	-1.099
K02793	K02793	mannose PTS system EIIA component [EC:2.7.1.191]	manXa	90	71.429		map00051 Fructose and mannose metabolism,map00520 Amino sugar and nucleotide sugar metabolism,map01100 Metabolic pathways,map02060 Phosphotransferase system (PTS)	0.314	0.314	-0.719	0.93	0.465	-0.602	-1.663	0.817	-1.586	-1.732	0.93	0.749	1.354	1.299	0.93	-1.856
K02794	K02793	mannose PTS system EIIAB component [EC:2.7.1.191]	manX	90	71.429		map00051 Fructose and mannose metabolism,map00520 Amino sugar and nucleotide sugar metabolism,map01100 Metabolic pathways,map02060 Phosphotransferase system (PTS)	0.314	0.314	-0.719	0.93	0.465	-0.602	-1.663	0.817	-1.586	-1.732	0.93	0.749	1.354	1.299	0.93	-1.856
K03116	K03116	sec-independent protein translocase protein TatA	tatA	90	71.429		map03060 Protein export,map03070 Bacterial secretion system	0.314	0.314	-0.719	0.533	-1.277	0.672	0.817	0.817	-1.586	-1.732	0.93	-0.421	1.354	-0.898	0.93	0.979
K03118	K03116	sec-independent protein translocase protein TatC	tatC	90	71.429		map03060 Protein export,map03070 Bacterial secretion system	0.314	0.314	-0.719	0.533	-1.277	0.672	0.817	0.817	-1.586	-1.732	0.93	-0.421	1.354	-0.898	0.93	0.979
K03322	K03322	manganese transport protein	mntH	90	71.429			-1.118	0.314	-1.277	0.533	0.465	-1.5	0.398	-1.25	0.749	0.084	-1.796	0.749	0.27	0.598	0.93	0.59
K05540	K05540	tRNA-dihydrouridine synthase B [EC:1.-.-.-]	dusB	90	71.429			-1.118	-1.118	0.465	0.93	0.465	0.672	-1.663	0.817	-1.586	0.876	-1.796	-1.157	1.354	1.299	0.93	-0.438
K06890	K06890	uncharacterized protein	K06890	90	71.429			-1.118	-1.118	-0.099	-1.796	0.465	0.672	-1.663	0.817	-1.586	0.876	-1.796	0.749	1.354	1.299	0.93	0.979
K07015	K07015	putative phosphatase [EC:3.1.3.-]	yqeG	90	71.429			0.314	-1.118	-1.277	0.93	0.465	-1.5	0.398	-1.663	0.749	-1.732	0.93	0.749	1.354	1.299	0.93	-1.856
K12952	K07015	cation-transporting P-type ATPase E [EC:7.2.2.-]	ctpE	90	71.429			0.314	-1.118	-1.277	0.93	0.465	-1.5	0.398	-1.663	0.749	-1.732	0.93	0.749	1.354	1.299	0.93	-1.856
K07456	K07456	DNA mismatch repair protein MutS2	mutS2	90	71.429		map03430 Mismatch repair	-1.118	-1.118	0.465	0.93	0.465	-1.5	-1.663	-1.663	-1.586	0.876	-1.026	0.749	1.354	1.299	0.93	0.979
K09760	K09760	DNA recombination protein RmuC	rmuC	90	71.429			0.314	0.314	-0.719	-0.327	-1.277	0.672	0.817	0.817	-0.102	0.876	-1.796	-1.586	1.354	1.299	0.93	-1.856
K15771	K15771	arabinogalactan oligomer / maltooligosaccharide transport system permease protein	ganP, mdxF	90	71.429		map02010 ABC transporters	0.314	0.314	0.465	-0.763	0.465	-0.602	0.817	-0.559	0.749	0.876	-1.796	-0.74	1.354	1.299	0.93	-1.856
K15772	K15772	arabinogalactan oligomer / maltooligosaccharide transport system permease protein	ganQ, mdxG	90	71.429		map02010 ABC transporters	0.314	0.314	0.465	0.93	0.465	-1.046	-0.559	-1.663	0.749	-1.732	-1.796	-0.74	1.354	1.299	0.93	0.979
K21739	K21739	probable pyridine nucleotide-disulfide oxidoreductase	rclA	90	71.429			-1.118	0.314	0.465	0.93	0.465	-1.5	-1.663	-1.663	-1.586	-1.732	0.93	0.314	1.354	1.299	0.93	0.979
K01256	K01256	aminopeptidase N [EC:3.4.11.2]	pepN	89	70.635		map00480 Glutathione metabolism,map01100 Metabolic pathways	0.331	0.331	-1.259	-1.776	-0.701	0.689	0.834	0.834	0.766	-1.312	0.947	-1.567	1.372	1.317	0.947	-1.835
K01740	K01740	O-acetylhomoserine (thiol)-lyase [EC:2.5.1.49]	metY	89	70.635		map00270 Cysteine and methionine metabolism,map01100 Metabolic pathways	0.331	-1.101	-0.082	0.551	-1.259	-0.584	0.834	-0.541	0.766	0.102	0.947	-1.567	-0.739	0.616	0.947	0.996
K02395	K02395	peptidoglycan hydrolase FlgJ	flgJ	89	70.635		map02040 Flagellar assembly	-1.101	-1.101	-0.082	-0.087	0.482	0.689	-1.644	-0.541	-1.567	0.893	-1.776	0.766	1.372	1.317	0.947	-0.014
K06193	K06193	protein PhnA	phnA	89	70.635			-1.101	-1.101	-0.701	0.947	0.482	0.689	-1.644	0.415	-1.567	-1.712	-0.087	-1.138	1.372	1.317	0.947	0.607
K06950	K06950	uncharacterized protein	K06950	89	70.635			-1.101	-1.101	0.482	0.947	0.482	-1.481	-1.644	-1.231	-1.567	0.893	-1.776	0.766	1.372	1.317	0.947	0.996
K16899	K06950	ATP-dependent helicase/nuclease subunit B [EC:5.6.2.4 3.1.-.-]	addB	89	70.635			-1.101	-1.101	0.482	0.947	0.482	-1.481	-1.644	-1.231	-1.567	0.893	-1.776	0.766	1.372	1.317	0.947	0.996
K07010	K07010	putative glutamine amidotransferase	K07010	89	70.635			-1.101	-1.101	0.482	0.947	0.482	-1.481	-1.644	-1.644	0.766	0.893	-1.776	-1.138	1.372	1.317	0.947	0.996
K07444	K07444	putative N6-adenine-specific DNA methylase [EC:2.1.1.-]	ypsC	89	70.635			-1.101	-1.101	-0.082	0.947	0.482	0.689	-1.644	0.834	-1.567	0.893	-1.776	0.766	1.372	1.317	0.947	-1.835
K12297	K07444	23S rRNA (guanine2069-N7)-methyltransferase / 23S rRNA (guanine2445-N2)-methyltransferase [EC:2.1.1.264 2.1.1.173]	rlmKL	89	70.635			-1.101	-1.101	-0.082	0.947	0.482	0.689	-1.644	0.834	-1.567	0.893	-1.776	0.766	1.372	1.317	0.947	-1.835
K07461	K07461	putative endonuclease	K07461	89	70.635			-1.101	-1.101	0.482	0.947	0.482	-1.481	-1.231	0.834	-1.567	-1.312	-1.776	0.766	1.372	1.317	0.947	0.996
K07778	K07778	two-component system, NarL family, sensor histidine kinase DesK [EC:2.7.13.3]	desK	89	70.635		map02020 Two-component system	0.331	0.331	-1.259	0.947	-1.259	-1.481	0.834	-1.644	0.766	-1.712	0.947	0.331	1.372	1.317	0.947	-1.835
K14161	K14161	protein ImuB	imuB	89	70.635			0.331	0.331	-1.259	0.551	0.482	-1.481	-1.231	-1.231	0.766	0.102	-1.776	0.766	0.677	0.395	0.947	0.996
K19286	K19286	FMN reductase [NAD(P)H] [EC:1.5.1.39]	nfrA2	89	70.635		map00740 Riboflavin metabolism,map01100 Metabolic pathways	-1.101	-0.388	-0.701	0.947	0.482	-1.028	-1.644	0.415	0.766	0.893	-1.776	0.766	1.372	0.96	0.947	-1.835
K20534	K20534	polyisoprenyl-phosphate glycosyltransferase [EC:2.4.-.-]	gtrB	89	70.635			-1.101	-1.101	-0.082	0.947	0.482	-1.481	-1.644	-1.231	-1.567	0.893	0.947	0.766	-0.097	0.96	0.947	0.996
K00147	K00147	glutamate-5-semialdehyde dehydrogenase [EC:1.2.1.41]	proA	88	69.841	Proline biosynthesis, glutamate => proline	map00330 Arginine and proline metabolism,map00332 Carbapenem biosynthesis,map01100 Metabolic pathways,map01110 Biosynthesis of secondary metabolites,map01230 Biosynthesis of amino acids	0.347	0.347	-0.684	-1.756	-1.242	0.705	0.85	0.85	0.783	-1.693	-1.756	-1.12	1.39	0.634	0.964	1.013
K00931	K00147	glutamate 5-kinase [EC:2.7.2.11]	proB	88	69.841	Proline biosynthesis, glutamate => proline	map00330 Arginine and proline metabolism,map00332 Carbapenem biosynthesis,map01100 Metabolic pathways,map01110 Biosynthesis of secondary metabolites,map01230 Biosynthesis of amino acids	0.347	0.347	-0.684	-1.756	-1.242	0.705	0.85	0.85	0.783	-1.693	-1.756	-1.12	1.39	0.634	0.964	1.013
K00625	K00625	phosphate acetyltransferase [EC:2.3.1.8]	E2.3.1.8, pta	88	69.841	Methanogenesis, acetate => methane	map00430 Taurine and hypotaurine metabolism,map00620 Pyruvate metabolism,map00640 Propanoate metabolism,map00680 Methane metabolism,map00720 Carbon fixation pathways in prokaryotes,map01100 Metabolic pathways,map01120 Microbial metabolism in diverse environments,map01200 Carbon metabolism	-1.084	-1.084	0.499	0.964	0.499	-1.463	-1.625	-1.213	-1.549	0.91	-1.756	0.783	1.39	1.335	0.964	0.625
K00756	K00756	pyrimidine-nucleoside phosphorylase [EC:2.4.2.2]	pdp	88	69.841		map00240 Pyrimidine metabolism,map01100 Metabolic pathways,map01232 Nucleotide metabolism	-1.084	0.347	-0.684	0.964	0.499	-1.463	-1.625	-1.625	-1.549	0.91	-1.756	0.783	1.39	1.335	0.964	1.013
K02057	K02057	simple sugar transport system permease protein	ABC.SS.P	88	69.841			0.347	0.347	0.499	0.964	0.499	-0.197	0.85	-1.213	0.783	-1.693	-1.756	-1.12	1.39	1.335	0.964	-1.059
K03294	K03294	basic amino acid/polyamine antiporter, APA family	TC.APA	88	69.841			-0.371	-1.084	-1.242	0.964	-0.684	-0.567	0.85	-1.213	-1.549	-1.693	-0.987	0.783	1.39	1.335	0.964	1.013
K03769	K03769	peptidyl-prolyl cis-trans isomerase C [EC:5.2.1.8]	ppiC	88	69.841			-1.084	-1.084	-0.065	0.964	0.499	0.705	-1.625	0.85	-1.549	0.91	-1.756	0.348	1.39	1.335	0.964	-1.814
K06881	K06881	bifunctional oligoribonuclease and PAP phosphatase NrnA [EC:3.1.3.7 3.1.13.3]	nrnA	88	69.841		map00920 Sulfur metabolism,map01100 Metabolic pathways,map01120 Microbial metabolism in diverse environments	-1.084	-1.084	0.499	0.964	0.499	-1.463	-1.625	-1.625	-1.549	0.91	-1.756	0.783	1.39	1.335	0.964	1.013
K12585	K06881	exosome complex exonuclease DIS3/RRP44 [EC:3.1.13.-]	DIS3, RRP44	88	69.841		map03018 RNA degradation	-1.084	-1.084	0.499	0.964	0.499	-1.463	-1.625	-1.625	-1.549	0.91	-1.756	0.783	1.39	1.335	0.964	1.013
K11072	K11072	spermidine/putrescine transport system ATP-binding protein [EC:7.6.2.11]	potA	88	69.841		map02010 ABC transporters	0.347	-1.084	-0.065	0.964	0.499	0.705	0.433	0.433	-1.549	-1.693	-1.756	0.783	1.39	1.335	0.964	-1.814
K11710	K11710	manganese/zinc/iron transport system ATP- binding protein [EC:7.2.2.5]	troB, mntB, znuC	88	69.841		map02010 ABC transporters	0.347	-1.084	0.499	0.964	0.499	-1.463	-1.625	-1.625	0.783	-1.693	-1.756	0.783	1.39	1.335	0.964	1.013
K15581	K15581	oligopeptide transport system permease protein	oppB	88	69.841		map01501 beta-Lactam resistance,map02010 ABC transporters,map02024 Quorum sensing	0.347	0.347	0.499	-1.756	0.499	-0.567	-1.213	0.433	0.783	-1.693	-1.756	-0.067	1.39	1.335	0.964	1.013
K00243	K00243	uncharacterized protein	K00243	87	69.048			-1.067	-1.067	-0.049	0.98	0.515	-1.446	-1.606	-1.606	-1.531	0.927	-1.736	0.799	1.407	1.352	0.98	1.03
K00849	K00849	galactokinase [EC:2.7.1.6]	galK	87	69.048	Nucleotide sugar biosynthesis, galactose => UDP-galactose	map00052 Galactose metabolism,map00520 Amino sugar and nucleotide sugar metabolism,map01100 Metabolic pathways,map01250 Biosynthesis of nucleotide sugars	0.364	0.364	-0.049	-1.736	-0.049	0.722	-1.194	-1.606	0.799	0.522	0.98	-1.102	1.407	1.352	0.585	-1.04
K00864	K00864	glycerol kinase [EC:2.7.1.30]	glpK, GK	87	69.048		map00561 Glycerolipid metabolism,map01100 Metabolic pathways,map03320 PPAR signaling pathway,map04626 Plant-pathogen interaction	0.364	0.364	-0.049	0.98	-1.225	-0.549	0.867	-1.194	0.799	-0.888	0.98	0.799	1.407	0.653	-1.346	-1.794
K00965	K00965	UDPglucose--hexose-1-phosphate uridylyltransferase [EC:2.7.7.12]	galT, GALT	87	69.048	Nucleotide sugar biosynthesis, galactose => UDP-galactose	map00052 Galactose metabolism,map00520 Amino sugar and nucleotide sugar metabolism,map01100 Metabolic pathways,map01250 Biosynthesis of nucleotide sugars,map04917 Prolactin signaling pathway	0.364	-1.067	-0.049	-1.736	0.515	0.722	-1.194	-1.606	0.799	0.927	-1.736	-1.102	1.407	1.352	0.98	1.03
K00975	K00975	glucose-1-phosphate adenylyltransferase [EC:2.7.7.27]	glgC	87	69.048	Trehalose biosynthesis, D-glucose 1P => trehalose	map00500 Starch and sucrose metabolism,map00520 Amino sugar and nucleotide sugar metabolism,map01100 Metabolic pathways,map01110 Biosynthesis of secondary metabolites,map01250 Biosynthesis of nucleotide sugars,map02026 Biofilm formation - Escherichia coli	0.364	0.364	0.515	0.98	0.515	0.722	0.867	-1.606	0.799	-1.674	-1.736	-1.102	1.407	1.352	0.98	-1.794
K01421	K01421	putative membrane protein	yhgE	87	69.048			-1.067	0.364	-1.225	0.98	-1.225	-1.446	0.867	-1.606	0.799	-1.674	0.585	0.799	1.407	1.352	0.98	-1.794
K01658	K01658	anthranilate synthase component II [EC:4.1.3.27]	trpG	87	69.048	Tryptophan biosynthesis, chorismate => tryptophan	map00400 Phenylalanine, tyrosine and tryptophan biosynthesis,map00405 Phenazine biosynthesis,map01100 Metabolic pathways,map01110 Biosynthesis of secondary metabolites,map01230 Biosynthesis of amino acids,map02024 Quorum sensing,map02025 Biofilm formation - Pseudomonas aeruginosa	0.364	-1.067	0.515	-1.736	-1.225	0.722	-1.606	0.867	-1.531	0.522	-1.736	0.799	1.407	0.653	0.98	1.03
K01785	K01785	aldose 1-epimerase [EC:5.1.3.3]	galM, GALM	87	69.048	Galactose degradation, Leloir pathway, galactose => alpha-D-glucose-1P	map00010 Glycolysis / Gluconeogenesis,map00052 Galactose metabolism,map01100 Metabolic pathways,map01110 Biosynthesis of secondary metabolites,map01120 Microbial metabolism in diverse environments	0.364	0.364	-0.049	-1.736	-0.667	0.722	0.867	-1.194	0.799	0.927	-1.736	0.799	1.407	1.352	0.209	-1.794
K03436	K03436	DeoR family transcriptional regulator, fructose operon transcriptional repressor	fruR2, fruR	87	69.048			0.364	0.364	0.515	0.98	0.515	-1.446	-0.796	-1.606	-1.531	-0.888	0.98	0.799	1.407	1.352	0.98	-1.794
K03783	K03783	purine-nucleoside phosphorylase [EC:2.4.2.1]	punA, PNP	87	69.048	Adenine ribonucleotide degradation, AMP => Urate	map00230 Purine metabolism,map00760 Nicotinate and nicotinamide metabolism,map01100 Metabolic pathways,map01110 Biosynthesis of secondary metabolites,map01232 Nucleotide metabolism	0.364	0.364	-1.225	0.98	0.515	-1.446	0.867	-1.606	0.799	0.927	-1.736	-1.102	1.407	1.352	0.98	-1.794
K03839	K03839	flavodoxin I	fldA, nifF, isiB	87	69.048			-1.067	-1.067	0.515	0.98	0.515	0.722	-1.606	-1.606	-1.531	0.927	-1.736	-1.531	1.407	1.352	0.98	1.03
K06212	K06212	formate transporter	focA	87	69.048			0.364	-1.067	0.515	0.98	0.515	0.722	0.449	0.449	-1.531	-1.674	-1.736	0.799	1.407	0.653	0.98	-1.794
K21993	K06212	formate transporter	fdhC	87	69.048			0.364	-1.067	0.515	0.98	0.515	0.722	0.449	0.449	-1.531	-1.674	-1.736	0.799	1.407	0.653	0.98	-1.794
K21464	K21464	penicillin-binding protein 2D [EC:2.4.1.129 3.4.16.4]	pbpG	87	69.048		map00550 Peptidoglycan biosynthesis,map01100 Metabolic pathways	-1.067	-1.067	0.515	0.98	0.515	-1.446	-1.606	0.867	-1.531	-1.674	-1.736	0.799	1.407	1.352	0.98	1.03
K22044	K22044	moderate conductance mechanosensitive channel	ybiO	87	69.048			-1.067	0.364	-1.225	0.98	0.515	-1.446	-1.194	0.867	-1.531	-1.674	-1.736	0.799	1.407	1.352	0.98	1.03
K00262	K00262	glutamate dehydrogenase (NADP+) [EC:1.4.1.4]	E1.4.1.4, gdhA	86	68.254		map00220 Arginine biosynthesis,map00250 Alanine, aspartate and glutamate metabolism,map00910 Nitrogen metabolism,map01100 Metabolic pathways,map01120 Microbial metabolism in diverse environments	0.38	0.38	-1.208	-1.717	-1.208	0.738	0.883	0.883	0.382	0.943	-1.717	-1.084	1.425	1.369	0.997	-1.775
K01079	K01079	phosphoserine phosphatase [EC:3.1.3.3]	serB, PSPH	86	68.254	Serine biosynthesis, glycerate-3P => serine	map00260 Glycine, serine and threonine metabolism,map00680 Methane metabolism,map01100 Metabolic pathways,map01110 Biosynthesis of secondary metabolites,map01120 Microbial metabolism in diverse environments,map01200 Carbon metabolism,map01230 Biosynthesis of amino acids	0.38	0.38	-1.208	-1.717	-1.208	0.738	0.883	0.883	0.816	0.943	-1.717	-1.513	1.425	1.369	0.997	-1.775
K01126	K01126	glycerophosphoryl diester phosphodiesterase [EC:3.1.4.46]	E3.1.4.46, glpQ, ugpQ	86	68.254		map00564 Glycerophospholipid metabolism	0.38	0.38	-0.032	0.997	0.531	-0.532	0.883	-1.176	0.816	-1.256	0.997	0.816	0.346	1.369	-1.717	-1.775
K01571	K01571	oxaloacetate decarboxylase (Na+ extruding) subunit alpha [EC:7.2.4.2]	oadA	86	68.254		map00620 Pyruvate metabolism,map01100 Metabolic pathways	-1.051	0.38	0.531	-1.717	0.531	0.738	-1.588	-1.588	-1.513	0.943	-1.717	0.816	1.425	1.369	0.997	1.046
K01821	K01821	4-oxalocrotonate tautomerase [EC:5.3.2.6]	praC, xylH	86	68.254	Catechol meta-cleavage, catechol => acetyl-CoA / 4-methylcatechol => propanoyl-CoA	map00362 Benzoate degradation,map00621 Dioxin degradation,map00622 Xylene degradation,map01100 Metabolic pathways,map01120 Microbial metabolism in diverse environments,map01220 Degradation of aromatic compounds	-1.051	-1.051	-0.032	0.997	0.531	-1.428	-1.588	0.883	-1.513	-1.656	-1.717	0.816	1.425	1.369	0.997	1.046
K02851	K02851	UDP-GlcNAc:undecaprenyl-phosphate/decaprenyl-phosphate GlcNAc-1-phosphate transferase [EC:2.7.8.33 2.7.8.35]	wecA, tagO, rfe	86	68.254		map00542 O-Antigen repeat unit biosynthesis,map00552 Teichoic acid biosynthesis,map00572 Arabinogalactan biosynthesis - Mycobacterium,map01100 Metabolic pathways	0.38	0.38	-1.208	-1.717	-1.208	0.738	0.883	-1.176	0.816	0.539	0.997	0.816	1.073	-1.492	0.997	1.046
K07095	K07095	uncharacterized protein	K07095	86	68.254			-1.051	-1.051	0.531	-1.717	0.531	-1.428	0.883	-1.588	-1.513	0.943	-1.717	0.816	1.425	1.369	0.997	1.046
K07251	K07251	thiamine kinase [EC:2.7.1.89]	thiK	86	68.254		map00730 Thiamine metabolism,map01100 Metabolic pathways	0.38	0.38	-1.208	0.997	0.531	-0.975	-1.588	-1.176	0.816	-1.256	-0.255	0.816	1.425	1.369	0.997	-1.392
K10010	K10010	L-cystine transport system ATP-binding protein [EC:7.4.2.1]	tcyC, yecC	86	68.254		map02010 ABC transporters	-1.051	-1.051	-1.208	0.997	-1.208	0.738	-1.176	0.466	-1.513	-1.656	0.226	0.816	1.425	1.369	0.997	-0.769
K14540	K14540	ribosome biogenesis GTPase A	rbgA	86	68.254			-1.051	-1.051	0.531	0.997	0.531	-1.428	-1.588	0.466	-1.513	-1.656	-1.717	0.816	1.425	1.369	0.997	1.046
K00626	K00626	acetyl-CoA C-acetyltransferase [EC:2.3.1.9]	ACAT, atoB	85	67.46	Ketone body biosynthesis, acetyl-CoA => acetoacetate/3-hydroxybutyrate/acetone	map00071 Fatty acid degradation,map00280 Valine, leucine and isoleucine degradation,map00310 Lysine degradation,map00362 Benzoate degradation,map00380 Tryptophan metabolism,map00620 Pyruvate metabolism,map00630 Glyoxylate and dicarboxylate metabolism,map00650 Butanoate metabolism,map00720 Carbon fixation pathways in prokaryotes,map00900 Terpenoid backbone biosynthesis,map01100 Metabolic pathways,…	-1.034	-1.034	0.547	1.013	0.547	-1.411	0.899	-1.158	-1.496	-1.637	-1.699	0.398	1.442	1.386	1.013	0.307
K00784	K00784	ribonuclease Z [EC:3.1.26.11]	rnz	85	67.46			-1.034	-1.034	-1.192	1.013	0.547	0.754	-1.57	0.086	-1.496	0.959	-1.699	0.832	1.442	1.386	1.013	-1.756
K00812	K00812	aspartate aminotransferase [EC:2.6.1.1]	aspB	85	67.46		map00220 Arginine biosynthesis,map00250 Alanine, aspartate and glutamate metabolism,map00270 Cysteine and methionine metabolism,map00330 Arginine and proline metabolism,map00350 Tyrosine metabolism,map00360 Phenylalanine metabolism,map00400 Phenylalanine, tyrosine and tryptophan biosynthesis,map00401 Novobiocin biosynthesis,map00950 Isoquinoline alkaloid biosynthesis,map00960 Tropane, piperidine …	-1.034	-1.034	0.547	0.619	0.547	-1.411	-1.57	-1.57	-1.496	0.171	-1.699	0.832	1.442	1.386	1.013	1.062
K00852	K00852	ribokinase [EC:2.7.1.15]	rbsK, RBKS	85	67.46		map00030 Pentose phosphate pathway,map01100 Metabolic pathways	0.395	0.395	-1.192	1.013	0.547	-1.411	-1.158	-1.158	0.832	-1.238	-1.699	0.832	0.223	1.386	1.013	1.062
K00973	K00973	glucose-1-phosphate thymidylyltransferase [EC:2.7.7.24]	rfbA, rmlA, rffH	85	67.46	dTDP-L-rhamnose biosynthesis	map00521 Streptomycin biosynthesis,map00523 Polyketide sugar unit biosynthesis,map00525 Acarbose and validamycin biosynthesis,map00541 O-Antigen nucleotide sugar biosynthesis,map01100 Metabolic pathways,map01110 Biosynthesis of secondary metabolites,map01250 Biosynthesis of nucleotide sugars	0.395	0.395	-0.016	-1.699	-1.192	-1.411	0.899	0.899	0.832	0.959	1.013	-1.496	1.442	-0.324	1.013	-1.003
K01436	K01436	amidohydrolase [EC:3.5.1.-]	yhaA	85	67.46			-1.034	-1.034	0.547	0.619	0.547	-0.958	0.899	-1.158	-1.496	0.555	1.013	0.832	1.442	-2.171	1.013	1.062
K03152	K03152	protein deglycase [EC:3.5.1.124]	thiJ	85	67.46			0.395	-1.034	0.547	1.013	0.547	-0.515	-1.57	-1.158	0.832	0.959	-1.699	-0.652	1.442	1.386	1.013	-1.756
K03328	K03328	polysaccharide transporter, PST family	TC.PST	85	67.46			-1.034	-1.034	-1.192	1.013	0.547	-1.411	-1.57	-1.57	-1.496	0.959	-1.699	0.832	1.442	1.386	1.013	1.062
K18672	K03328	diadenylate cyclase [EC:2.7.7.85]	dacA	85	67.46			-1.034	-1.034	-1.192	1.013	0.547	-1.411	-1.57	-1.57	-1.496	0.959	-1.699	0.832	1.442	1.386	1.013	1.062
K03800	K03800	lipoate---protein ligase [EC:6.3.1.20]	lplA, lplJ, lipL1	85	67.46		map00785 Lipoic acid metabolism,map01100 Metabolic pathways,map01240 Biosynthesis of cofactors	-1.034	-1.034	-0.634	1.013	0.547	0.754	0.899	-1.158	0.832	-1.637	-1.699	0.832	1.442	0.688	1.013	-1.756
K04516	K04516	chorismate mutase [EC:5.4.99.5]	AROA1, aroA	85	67.46	Phenylalanine biosynthesis, chorismate => phenylpyruvate => phenylalanine	map00400 Phenylalanine, tyrosine and tryptophan biosynthesis,map01100 Metabolic pathways,map01110 Biosynthesis of secondary metabolites,map01230 Biosynthesis of amino acids	-1.034	-1.034	0.547	-1.699	0.547	0.754	-1.57	0.899	-1.496	0.959	-1.699	-1.496	1.442	1.386	1.013	1.062
K07386	K07386	putative endopeptidase [EC:3.4.24.-]	pepO	85	67.46			0.395	0.395	-0.634	-1.699	-1.192	-0.958	0.899	-1.57	0.832	0.959	1.013	-1.496	1.442	1.386	1.013	-1.756
K07693	K07693	two-component system, NarL family, response regulator DesR	desR	85	67.46		map02020 Two-component system	0.395	0.395	-1.192	1.013	-1.192	-1.411	-0.471	-1.57	0.832	-1.637	1.013	0.398	1.442	1.386	1.013	-1.756
K12410	K12410	NAD-dependent deacetylase [EC:2.3.1.286]	npdA	85	67.46		map00760 Nicotinate and nicotinamide metabolism,map01100 Metabolic pathways	0.395	0.395	0.547	1.013	-1.192	0.754	0.899	-1.158	0.832	0.959	1.013	0.832	1.442	-0.786	-1.699	-1.756
K21417	K21417	acetoin:2,6-dichlorophenolindophenol oxidoreductase subunit beta [EC:1.1.1.-]	acoB	85	67.46			-1.034	0.395	-0.634	1.013	0.547	-1.411	0.899	-1.158	-1.496	-1.637	1.013	0.832	1.442	0.688	1.013	-1.756
K02005	K02005	HlyD family secretion protein	ABC.CD.TX	84	66.667			0.411	-1.018	0.562	-1.681	-1.175	-1.394	-1.553	-1.141	0.847	0.975	-1.681	0.414	1.459	1.403	1.029	1.078
K03484	K03484	LacI family transcriptional regulator, sucrose operon repressor	scrR	84	66.667			0.411	-1.018	-1.175	1.029	-1.175	-0.13	-1.553	-1.553	0.847	-1.619	1.029	0.847	1.459	1.403	1.029	-1.737
K03784	K03784	purine-nucleoside phosphorylase [EC:2.4.2.1]	deoD	84	66.667	Adenine ribonucleotide degradation, AMP => Urate	map00230 Purine metabolism,map00760 Nicotinate and nicotinamide metabolism,map01100 Metabolic pathways,map01110 Biosynthesis of secondary metabolites,map01232 Nucleotide metabolism	0.411	-1.018	0.562	1.029	0.562	0.769	-1.141	-1.553	0.847	-1.619	-1.681	0.847	1.459	1.403	1.029	-1.737
K03786	K03786	3-dehydroquinate dehydratase II [EC:4.2.1.10]	aroQ, qutE	84	66.667	Shikimate pathway, phosphoenolpyruvate + erythrose-4P => chorismate	map00400 Phenylalanine, tyrosine and tryptophan biosynthesis,map01100 Metabolic pathways,map01110 Biosynthesis of secondary metabolites,map01230 Biosynthesis of amino acids	-1.018	0.411	0.562	-1.681	-1.175	0.769	0.915	-1.141	-1.479	0.975	1.029	-1.479	1.459	1.403	1.029	-1.737
K06182	K06182	23S rRNA pseudouridine2604 synthase [EC:5.4.99.21]	rluF	84	66.667			-1.018	-1.018	0.562	1.029	0.562	-1.394	-1.553	0.915	-1.479	-1.619	0.26	0.847	1.459	1.403	1.029	-1.737
K07009	K07009	lipid II isoglutaminyl synthase (glutamine-hydrolysing) [EC:6.3.5.13]	gatD	84	66.667		map00550 Peptidoglycan biosynthesis,map01100 Metabolic pathways	0.411	0.411	-1.175	1.029	0.562	-1.394	-1.553	-1.553	0.847	-1.619	1.029	0.414	1.459	1.049	1.029	-1.737
K19225	K19225	rhomboid protease GluP [EC:3.4.21.105]	gluP	84	66.667			0.411	0.411	-1.175	-1.681	0.562	-0.941	0.915	-1.553	0.847	-1.619	1.029	0.847	1.108	1.403	1.029	-1.737
K20862	K20862	FMN hydrolase / 5-amino-6-(5-phospho-D-ribitylamino)uracil phosphatase [EC:3.1.3.102 3.1.3.104]	yigB	84	66.667	Riboflavin biosynthesis, plants and bacteria, GTP => riboflavin/FMN/FAD	map00740 Riboflavin metabolism,map01100 Metabolic pathways,map01110 Biosynthesis of secondary metabolites,map01240 Biosynthesis of cofactors	-1.018	-1.018	-0.618	1.029	0.562	0.769	-1.553	0.499	0.847	-1.619	-1.681	0.847	1.459	1.049	1.029	-1.737
K00867	K00867	type I pantothenate kinase [EC:2.7.1.33]	coaA	83	65.873	Coenzyme A biosynthesis, pantothenate => CoA	map00770 Pantothenate and CoA biosynthesis,map01100 Metabolic pathways,map01240 Biosynthesis of cofactors	0.426	0.426	-1.159	-1.663	0.578	0.785	0.931	-1.535	0.863	-1.602	1.045	-1.462	1.476	1.42	1.045	-1.719
K01179	K01179	endoglucanase [EC:3.2.1.4]	E3.2.1.4	83	65.873		map00500 Starch and sucrose metabolism,map01100 Metabolic pathways,map02020 Two-component system	-1.003	0.426	0.016	1.045	0.578	-1.378	-1.124	0.515	0.016	0.588	-1.663	0.43	1.476	0.723	-1.663	-0.119
K01893	K01893	asparaginyl-tRNA synthetase [EC:6.1.1.22]	NARS, asnS	83	65.873		map00970 Aminoacyl-tRNA biosynthesis	-1.003	-1.003	0.578	1.045	0.578	0.785	-1.535	-1.535	-1.462	0.991	-1.663	0.863	1.476	1.42	1.045	-1.719
K01989	K01989	putative tryptophan/tyrosine transport system substrate-binding protein	K01989	83	65.873			-1.003	-1.003	0.578	1.045	0.578	-0.483	0.515	-1.124	-1.462	-1.602	-1.663	-1.462	1.476	1.42	1.045	1.094
K05832	K01989	putative tryptophan/tyrosine transport system permease protein	K05832	83	65.873			-1.003	-1.003	0.578	1.045	0.578	-0.483	0.515	-1.124	-1.462	-1.602	-1.663	-1.462	1.476	1.42	1.045	1.094
K05833	K01989	putative tryptophan/tyrosine transport system ATP-binding protein	K05833	83	65.873			-1.003	-1.003	0.578	1.045	0.578	-0.483	0.515	-1.124	-1.462	-1.602	-1.663	-1.462	1.476	1.42	1.045	1.094
K02056	K02056	simple sugar transport system ATP-binding protein [EC:7.5.2.-]	ABC.SS.A	83	65.873			0.426	0.426	0.578	1.045	0.578	-1.378	0.931	-1.124	0.863	-1.602	-1.663	-1.033	1.476	1.42	1.045	-1.719
K02160	K02160	acetyl-CoA carboxylase biotin carboxyl carrier protein	accB, bccP	83	65.873	Fatty acid biosynthesis, initiation	map00061 Fatty acid biosynthesis,map00620 Pyruvate metabolism,map00640 Propanoate metabolism,map00720 Carbon fixation pathways in prokaryotes,map01100 Metabolic pathways,map01110 Biosynthesis of secondary metabolites,map01120 Microbial metabolism in diverse environments,map01200 Carbon metabolism,map01212 Fatty acid metabolism	-1.003	0.426	-0.602	-1.663	0.578	0.785	-1.535	0.931	-1.462	-1.602	-1.663	0.863	1.476	1.42	1.045	1.094
K02795	K02795	mannose PTS system EIIC component	manY	83	65.873		map00051 Fructose and mannose metabolism,map00520 Amino sugar and nucleotide sugar metabolism,map01100 Metabolic pathways,map02060 Phosphotransferase system (PTS)	0.426	0.426	-0.602	1.045	0.578	-0.483	-1.535	-1.535	-1.462	-1.602	1.045	0.863	1.476	1.42	1.045	-1.719
K03823	K03823	phosphinothricin acetyltransferase [EC:2.3.1.183]	pat, bar	83	65.873		map00440 Phosphonate and phosphinate metabolism,map01110 Biosynthesis of secondary metabolites	0.426	0.426	0.578	1.045	0.578	-0.114	-0.727	0.931	0.863	-1.602	-1.663	0.863	0.784	-1.423	1.045	1.094
K06201	K06201	copper homeostasis protein	cutC	83	65.873			0.426	0.426	0.016	1.045	0.578	-1.378	-1.124	-1.535	0.863	0.991	-1.663	-1.033	1.476	1.42	1.045	-1.719
K13498	K13498	indole-3-glycerol phosphate synthase / phosphoribosylanthranilate isomerase [EC:4.1.1.48 5.3.1.24]	trpCF	83	65.873	Tryptophan biosynthesis, chorismate => tryptophan	map00400 Phenylalanine, tyrosine and tryptophan biosynthesis,map01100 Metabolic pathways,map01110 Biosynthesis of secondary metabolites,map01230 Biosynthesis of amino acids	-1.003	-1.003	-0.602	-1.663	-1.159	0.785	-1.535	0.931	-1.462	0.991	-1.663	0.863	1.476	0.503	1.045	1.094
K22100	K13498	2,5-diamino-6-(5-phospho-D-ribosylamino)pyrimidin-4(3H)-one isomerase/dehydratase [EC:4.2.1.160]	trpF	83	65.873	Tetrahydrofolate biosynthesis, mediated by ribA and trpF, GTP => THF	map00790 Folate biosynthesis,map01100 Metabolic pathways,map01240 Biosynthesis of cofactors	-1.003	-1.003	-0.602	-1.663	-1.159	0.785	-1.535	0.931	-1.462	0.991	-1.663	0.863	1.476	0.503	1.045	1.094
K17836	K17836	beta-lactamase class A [EC:3.5.2.6]	penP	83	65.873	beta-Lactam resistance, Bla system	map00311 Penicillin and cephalosporin biosynthesis,map01110 Biosynthesis of secondary metabolites,map01501 beta-Lactam resistance	-1.003	-1.003	0.016	1.045	-1.159	-0.925	-1.124	-1.535	-1.462	0.588	-1.663	0.016	1.476	1.42	1.045	1.094
K01092	K01092	myo-inositol-1(or 4)-monophosphatase [EC:3.1.3.25]	E3.1.3.25, IMPA, suhB	82	65.079	Inositol phosphate metabolism, Ins(1,3,4,5)P4 => Ins(1,3,4)P3 => myo-inositol	map00521 Streptomycin biosynthesis,map00562 Inositol phosphate metabolism,map01100 Metabolic pathways,map01110 Biosynthesis of secondary metabolites,map04070 Phosphatidylinositol signaling system	0.442	0.442	-1.144	-1.645	0.593	0.8	0.947	0.947	-1.016	-1.585	-1.645	0.879	1.493	1.437	1.061	-1.701
K01598	K01598	phosphopantothenoylcysteine decarboxylase [EC:4.1.1.36]	PPCDC, coaC	82	65.079	Coenzyme A biosynthesis, pantothenate => CoA	map00770 Pantothenate and CoA biosynthesis,map01100 Metabolic pathways,map01240 Biosynthesis of cofactors	-0.987	-0.987	0.593	1.061	0.593	0.8	-1.519	0.947	-1.445	-1.585	-1.645	0.879	1.493	1.437	1.061	-1.701
K01599	K01599	uroporphyrinogen decarboxylase [EC:4.1.1.37]	hemE, UROD	82	65.079	Heme biosynthesis, plants and bacteria, glutamate => heme	map00860 Porphyrin metabolism,map01100 Metabolic pathways,map01110 Biosynthesis of secondary metabolites,map01240 Biosynthesis of cofactors	0.442	0.442	-1.144	-1.645	-1.144	0.8	0.947	0.947	0.879	-1.585	1.061	0.879	0.802	-0.725	-0.619	1.11
K02008	K02008	cobalt/nickel transport system permease protein	cbiQ	82	65.079		map02010 ABC transporters	-0.987	0.442	0.031	1.061	0.593	0.8	0.531	-1.519	-1.445	-1.585	-1.645	0.879	1.493	1.437	1.061	-1.701
K03816	K03816	xanthine phosphoribosyltransferase [EC:2.4.2.22]	xpt	82	65.079		map00230 Purine metabolism,map01100 Metabolic pathways,map01110 Biosynthesis of secondary metabolites,map01232 Nucleotide metabolism	-0.987	-0.987	-1.144	1.061	0.593	-1.361	-1.519	-1.519	-1.445	0.604	-1.645	0.879	1.493	0.74	1.061	1.11
K09155	K09155	uncharacterized protein	K09155	82	65.079			-0.987	-0.987	0.031	1.061	0.593	-1.361	-1.519	-1.519	-1.445	1.007	-1.645	-1.016	1.493	1.437	1.061	1.11
K14260	K14260	alanine-synthesizing transaminase [EC:2.6.1.66 2.6.1.2]	alaA	82	65.079		map00220 Arginine biosynthesis,map00250 Alanine, aspartate and glutamate metabolism,map00290 Valine, leucine and isoleucine biosynthesis,map01100 Metabolic pathways,map01110 Biosynthesis of secondary metabolites,map01210 2-Oxocarboxylic acid metabolism,map01230 Biosynthesis of amino acids	-0.987	-0.987	0.031	-1.645	-1.144	0.8	0.947	0.947	-1.445	-0.8	1.061	-1.016	1.493	1.437	1.061	-1.701
K15539	K15539	cytoskeleton protein RodZ	rodZ	82	65.079			-0.987	-0.987	-0.586	-1.645	0.593	0.8	-1.107	0.947	-1.445	-1.585	-1.645	0.879	1.493	1.437	1.061	1.11
K19976	K19976	manganese transport system permease protein	mntB	82	65.079		map02010 ABC transporters	-0.987	-0.987	-0.586	1.061	0.593	0.8	-1.519	-1.519	-1.445	-1.185	1.061	0.446	1.493	1.437	1.061	-1.701
K20276	K20276	large repetitive protein	bapA	82	65.079		map02024 Quorum sensing	0.442	0.442	-1.144	0.292	0.593	-1.361	0.947	0.531	0.879	-0.528	1.061	-0.602	-0.278	-0.489	1.061	0.106
K01447	K01447	N-acetylmuramoyl-L-alanine amidase [EC:3.5.1.28]	xlyAB	81	64.286			-0.972	-0.972	0.608	1.076	-0.571	-0.083	0.547	-1.502	-1.429	-0.036	-1.628	0.462	1.51	1.453	1.076	-1.683
K01791	K01791	UDP-N-acetylglucosamine 2-epimerase (non-hydrolysing) [EC:5.1.3.14]	wecB	81	64.286		map00520 Amino sugar and nucleotide sugar metabolism,map00541 O-Antigen nucleotide sugar biosynthesis,map01100 Metabolic pathways,map01250 Biosynthesis of nucleotide sugars,map02020 Two-component system,map05111 Biofilm formation - Vibrio cholerae	0.457	0.457	-1.128	0.049	-1.128	0.816	0.962	-1.09	-1.429	1.022	-1.628	0.462	0.294	0.223	-0.171	1.126
K02068	K02068	UDP-glucose/iron transport system ATP-binding protein	STAR1, fetA	81	64.286			0.457	0.457	-1.128	1.076	0.608	-1.345	-1.502	-1.502	0.894	-1.168	-1.628	0.894	1.51	1.453	1.076	-0.68
K03087	K03087	RNA polymerase nonessential primary-like sigma factor	rpoS	81	64.286		map02026 Biofilm formation - Escherichia coli,map05111 Biofilm formation - Vibrio cholerae	-0.972	0.457	-0.571	1.076	0.608	-1.345	-1.502	-1.09	-1.429	-1.568	-1.628	0.894	1.51	1.453	1.076	1.126
K07335	K07335	basic membrane protein A and related proteins	bmpA, bmpB, tmpC	81	64.286		map02010 ABC transporters	0.457	0.457	-0.571	1.076	0.608	-1.345	0.962	-1.09	0.894	-1.568	-1.628	-1	1.51	1.453	1.076	-1.683
K09157	K09157	uncharacterized protein	K09157	81	64.286			-0.972	-0.972	-0.571	-1.628	-1.128	0.816	-1.502	0.547	-1.429	-1.568	1.076	-1	1.51	1.453	1.076	1.126
K10947	K10947	PadR family transcriptional regulator, regulatory protein PadR	padR	81	64.286			0.457	0.457	-1.128	1.076	0.608	-1.345	-1.09	-1.09	-1.429	-1.568	-1.628	0.894	1.51	1.453	1.076	0.372
K16868	K16868	tellurite methyltransferase [EC:2.1.1.265]	tehB	81	64.286			-0.26	-0.972	-1.128	1.076	0.608	0.816	-1.502	0.547	-1.429	-1.568	-1.628	-1.429	1.51	0.757	1.076	1.126
K00949	K00949	thiamine pyrophosphokinase [EC:2.7.6.2]	thiN, TPK1, THI80	80	63.492	Thiamine biosynthesis, plants, AIR (+ NAD+) => TMP/thiamine/TPP	map00730 Thiamine metabolism,map01100 Metabolic pathways,map01240 Biosynthesis of cofactors	-0.956	-0.956	0.623	1.092	0.623	-1.329	-1.485	-1.485	-0.57	1.038	-1.611	0.909	1.526	1.47	1.092	-1.666
K01560	K01560	2-haloacid dehalogenase [EC:3.8.1.2]	E3.8.1.2	80	63.492		map00361 Chlorocyclohexane and chlorobenzene degradation,map00625 Chloroalkane and chloroalkene degradation,map01100 Metabolic pathways,map01120 Microbial metabolism in diverse environments	0.472	-0.956	-0.555	1.092	0.623	-0.067	0.562	-1.074	-1.412	-1.551	-1.611	0.909	1.526	1.47	1.092	-1.666
K02236	K02236	leader peptidase (prepilin peptidase) / N-methyltransferase [EC:3.4.23.43 2.1.1.-]	comC	80	63.492			-0.956	-0.956	0.623	1.092	-1.112	-0.067	-1.485	-1.485	-1.412	-1.551	-1.611	0.909	1.526	1.47	1.092	1.141
K03117	K03117	sec-independent protein translocase protein TatB	tatB	80	63.492		map03060 Protein export,map03070 Bacterial secretion system	0.472	0.472	-0.555	0.699	-1.112	0.831	0.977	0.977	-1.412	-1.551	1.092	-0.253	1.526	-0.687	1.092	-1.666
K03483	K03483	mannitol operon transcriptional activator	mtlR	80	63.492			-0.956	-0.956	0.623	1.092	0.623	-1.329	-1.485	-1.485	-1.412	-1.551	-1.611	0.909	1.526	1.47	1.092	1.141
K05985	K03483	ribonuclease M5 [EC:3.1.26.8]	rnmV	80	63.492			-0.956	-0.956	0.623	1.092	0.623	-1.329	-1.485	-1.485	-1.412	-1.551	-1.611	0.909	1.526	1.47	1.092	1.141
K09787	K03483	uncharacterized protein	K09787	80	63.492			-0.956	-0.956	0.623	1.092	0.623	-1.329	-1.485	-1.485	-1.412	-1.551	-1.611	0.909	1.526	1.47	1.092	1.141
K15986	K03483	manganese-dependent inorganic pyrophosphatase [EC:3.6.1.1]	ppaC	80	63.492		map00190 Oxidative phosphorylation	-0.956	-0.956	0.623	1.092	0.623	-1.329	-1.485	-1.485	-1.412	-1.551	-1.611	0.909	1.526	1.47	1.092	1.141
K03502	K03502	DNA polymerase V	umuC	80	63.492			-0.956	-0.956	-1.112	0.699	0.623	-1.329	-1.485	-1.074	-1.412	1.038	-1.611	0.909	0.836	0.554	1.092	1.141
K03571	K03571	rod shape-determining protein MreD	mreD	80	63.492			-0.956	-0.956	-1.112	-1.611	0.623	0.831	-1.485	0.977	-1.412	-1.551	-1.611	0.909	1.526	1.47	1.092	1.141
K03752	K03752	molybdenum cofactor guanylyltransferase [EC:2.7.7.77]	mobA	80	63.492		map00790 Folate biosynthesis,map01100 Metabolic pathways	0.472	0.472	0.062	1.092	0.623	0.831	-1.485	0.977	0.909	-1.551	1.092	0.909	-0.55	-1.359	1.092	1.141
K06969	K06969	23S rRNA (cytosine1962-C5)-methyltransferase [EC:2.1.1.191]	rlmI	80	63.492			-0.956	-0.956	0.062	-1.611	0.623	0.831	-1.485	0.977	-1.412	1.038	-1.611	0.909	1.526	1.47	1.092	-1.666
K07089	K07089	uncharacterized protein	K07089	80	63.492			-0.956	0.472	-1.112	-1.611	-1.112	-1.329	-1.074	0.977	0.909	-1.551	-1.611	0.477	1.526	1.47	1.092	1.141
K07816	K07816	GTP pyrophosphokinase [EC:2.7.6.5]	E2.7.6.5	80	63.492		map00230 Purine metabolism,map01100 Metabolic pathways	-0.244	-0.956	0.062	1.092	0.623	-1.329	0.977	-0.677	-0.984	-1.551	-1.611	0.909	1.526	1.47	1.092	-1.666
K09818	K09818	manganese/iron transport system substrate-binding protein	ABC.MN.S	80	63.492			-0.956	-0.956	-1.112	1.092	0.623	0.831	-1.485	-1.485	-1.412	-1.551	1.092	0.477	1.526	1.47	1.092	-1.666
K11601	K09818	manganese transport system substrate-binding protein	mntC	80	63.492		map02010 ABC transporters,map02020 Two-component system	-0.956	-0.956	-1.112	1.092	0.623	0.831	-1.485	-1.485	-1.412	-1.551	1.092	0.477	1.526	1.47	1.092	-1.666
K11604	K09818	manganese/iron transport system substrate-binding protein	sitA	80	63.492		map02010 ABC transporters	-0.956	-0.956	-1.112	1.092	0.623	0.831	-1.485	-1.485	-1.412	-1.551	1.092	0.477	1.526	1.47	1.092	-1.666
K19975	K09818	manganese transport system substrate-binding protein	mntC	80	63.492		map02010 ABC transporters	-0.956	-0.956	-1.112	1.092	0.623	0.831	-1.485	-1.485	-1.412	-1.551	1.092	0.477	1.526	1.47	1.092	-1.666
K11070	K11070	spermidine/putrescine transport system permease protein	potC	80	63.492		map02010 ABC transporters	-0.956	-0.956	0.062	1.092	0.623	0.831	-1.485	0.562	-1.412	-1.551	-1.611	0.909	1.526	1.47	1.092	-1.666
K13832	K13832	3-dehydroquinate dehydratase / shikimate dehydrogenase [EC:4.2.1.10 1.1.1.25]	aroDE, DHQ-SDH	80	63.492	Shikimate pathway, phosphoenolpyruvate + erythrose-4P => chorismate	map00400 Phenylalanine, tyrosine and tryptophan biosynthesis,map00999 Biosynthesis of various plant secondary metabolites,map01100 Metabolic pathways,map01110 Biosynthesis of secondary metabolites,map01230 Biosynthesis of amino acids	0.472	-0.956	-1.112	-1.611	-1.112	-1.329	-1.485	0.977	0.909	-1.551	-1.611	0.909	1.526	1.47	1.092	1.141
K00383	K00383	glutathione reductase (NADPH) [EC:1.8.1.7]	GSR, gor	79	62.698		map00480 Glutathione metabolism,map01100 Metabolic pathways,map04918 Thyroid hormone synthesis,map05415 Diabetic cardiomyopathy	-0.941	0.486	-1.097	1.107	0.638	0.846	-1.469	-1.057	-1.396	-1.534	1.107	-0.554	1.543	1.486	0.715	-1.649
K00703	K00703	starch synthase [EC:2.4.1.21]	glgA	79	62.698	Trehalose biosynthesis, D-glucose 1P => trehalose	map00500 Starch and sucrose metabolism,map01100 Metabolic pathways,map01110 Biosynthesis of secondary metabolites,map02026 Biofilm formation - Escherichia coli	-0.941	-0.941	0.638	1.107	0.638	0.846	-1.469	-1.057	-1.396	1.053	-1.594	-0.968	1.543	1.486	1.107	-1.649
K02487	K02487			79	62.698			-0.941	-0.941	0.638	1.107	0.638	-0.861	-1.057	0.992	-1.396	-1.534	-1.594	0.924	1.543	1.486	1.107	-1.649
K02558	K02558	UDP-N-acetylmuramate: L-alanyl-gamma-D-glutamyl-meso-diaminopimelate ligase [EC:6.3.2.45]	mpl	79	62.698			-0.941	-0.941	-1.097	1.107	0.638	0.846	-1.469	0.992	-1.396	-1.534	-1.594	0.924	1.543	1.486	1.107	-1.649
K16509	K02558	regulatory protein spx	spxA	79	62.698			-0.941	-0.941	-1.097	1.107	0.638	0.846	-1.469	0.992	-1.396	-1.534	-1.594	0.924	1.543	1.486	1.107	-1.649
K03496	K03496	chromosome partitioning protein	parA, soj	79	62.698			0.486	0.486	0.077	1.107	0.638	-0.861	0.992	0.992	0.924	1.053	1.107	-0.554	-1.762	-0.944	0.081	1.157
K05776	K05776	molybdate transport system ATP-binding protein	modF	79	62.698		map02010 ABC transporters	0.486	0.486	0.638	-0.569	-1.097	0.39	0.992	-1.057	0.924	-1.534	1.107	-0.554	1.543	-2.037	1.107	1.157
K07166	K07166	ACT domain-containing protein	K07166	79	62.698			-0.941	-0.941	-0.54	-1.594	-1.097	-0.052	-1.469	0.578	-1.396	-1.534	1.107	-0.968	1.543	1.486	1.107	1.157
K07177	K07177	Lon-like protease	K07177	79	62.698			0.486	0.486	-1.097	-1.594	0.638	-1.313	0.992	-1.469	0.924	-1.534	1.107	-0.968	1.543	1.486	1.107	-1.649
K07243	K07243	high-affinity iron transporter	FTR, FTH1, efeU	79	62.698			0.486	-0.941	0.638	0.715	-1.097	0.846	-1.057	0.992	0.924	-1.534	-0.139	-0.237	1.543	-0.323	1.107	-1.649
K07452	K07452	5-methylcytosine-specific restriction enzyme B [EC:3.1.21.-]	mcrB	79	62.698			0.486	-0.941	0.638	-1.204	0.077	-1.313	0.182	0.992	0.924	0.267	1.107	-0.968	-0.121	0.401	-1.594	1.157
K07533	K07533	foldase protein PrsA [EC:5.2.1.8]	prsA	79	62.698			-0.941	0.486	0.638	1.107	0.638	-1.313	-1.469	0.992	-1.396	-1.534	-1.594	0.924	1.543	1.486	1.107	-1.649
K07729	K07729	putative transcriptional regulator	K07729	79	62.698			0.486	-0.941	-1.097	-0.349	0.077	-0.419	0.992	-1.469	-1.396	0.651	-1.594	0.924	1.543	1.486	1.107	-1.649
K11145	K11145	mini-ribonuclease III [EC:3.1.26.-]	mrnC	79	62.698			-0.941	-0.941	0.077	1.107	0.638	-1.313	-1.469	-1.469	-1.396	-1.534	-1.594	0.924	1.543	1.486	1.107	1.157
K15634	K15634	2,3-bisphosphoglycerate-dependent phosphoglycerate mutase [EC:5.4.2.11]	gpmB	79	62.698	Glycolysis (Embden-Meyerhof pathway), glucose => pyruvate	map00010 Glycolysis / Gluconeogenesis,map00260 Glycine, serine and threonine metabolism,map00680 Methane metabolism,map01100 Metabolic pathways,map01110 Biosynthesis of secondary metabolites,map01120 Microbial metabolism in diverse environments,map01200 Carbon metabolism,map01230 Biosynthesis of amino acids	-0.941	0.486	-1.097	-1.594	-1.097	-1.313	-1.469	-1.057	0.924	-0.004	1.107	-1.396	1.543	1.486	1.107	0.154
K16922	K16922	putative peptide zinc metalloprotease protein	yydH	79	62.698			0.486	-0.941	-1.097	1.107	0.638	-1.313	-1.057	-1.469	-1.396	-1.534	-1.594	0.492	1.543	1.486	1.107	1.157
K19142	K19142	CRISPR-associated protein Cmr6	cmr6	79	62.698			-0.941	-0.941	-1.097	1.107	0.638	-0.052	-1.469	-1.469	-1.396	-1.534	0.715	0.924	1.543	1.486	1.107	-1.267
K00004	K00004	(R,R)-butanediol dehydrogenase / meso-butanediol dehydrogenase / diacetyl reductase [EC:1.1.1.4 1.1.1.- 1.1.1.303]	BDH, butB	78	61.905		map00650 Butanoate metabolism,map01110 Biosynthesis of secondary metabolites	-0.926	-0.926	-0.525	0.73	0.653	-1.298	0.593	0.593	-1.38	-1.518	1.123	0.939	0.87	0.807	-0.553	-1.632
K00027	K00027	malate dehydrogenase (oxaloacetate-decarboxylating) [EC:1.1.1.38]	ME2, sfcA, maeA	78	61.905		map00620 Pyruvate metabolism,map01200 Carbon metabolism,map02020 Two-component system	0.501	0.501	0.653	0.356	0.653	0.861	-1.453	1.008	0.508	1.068	-1.577	0.939	-0.306	-0.649	-0.333	1.172
K00616	K00616	transaldolase [EC:2.2.1.2]	E2.2.1.2, talA, talB	78	61.905	Pentose phosphate pathway (Pentose phosphate cycle)	map00030 Pentose phosphate pathway,map01100 Metabolic pathways,map01110 Biosynthesis of secondary metabolites,map01120 Microbial metabolism in diverse environments,map01200 Carbon metabolism,map01230 Biosynthesis of amino acids	0.501	0.501	-0.525	1.123	-1.082	0.861	1.008	1.008	0.939	-1.518	1.123	0.939	-0.306	-0.925	-1.577	1.172
K00797	K00797	spermidine synthase [EC:2.5.1.16]	speE, SRM, SPE3	78	61.905	Methionine salvage pathway	map00270 Cysteine and methionine metabolism,map00330 Arginine and proline metabolism,map00480 Glutathione metabolism,map01100 Metabolic pathways	0.501	0.501	-0.525	-1.577	0.653	-1.298	0.593	1.008	-1.38	-1.518	1.123	-0.952	-0.306	1.149	1.123	1.172
K01190	K01190	beta-galactosidase [EC:3.2.1.23]	lacZ	78	61.905		map00052 Galactose metabolism,map00511 Other glycan degradation,map00600 Sphingolipid metabolism,map01100 Metabolic pathways	0.501	0.501	-1.082	-1.577	-1.082	0.405	-1.041	-1.453	0.939	0.283	-0.123	-0.952	1.56	1.502	0.73	-0.63
K01200	K01200	pullulanase [EC:3.2.1.41]	pulA	78	61.905	Glycogen degradation, glycogen => glucose-6P	map00500 Starch and sucrose metabolism,map01100 Metabolic pathways,map01110 Biosynthesis of secondary metabolites	0.501	-0.926	-1.082	1.123	0.653	-1.298	-1.453	-1.453	0.939	1.068	-1.577	-0.952	1.56	1.502	1.123	-1.632
K01878	K01878	glycyl-tRNA synthetase alpha chain [EC:6.1.1.14]	glyQ	78	61.905		map00970 Aminoacyl-tRNA biosynthesis	-0.926	-0.926	0.653	-1.577	0.653	0.861	-1.453	1.008	-1.38	-1.518	-1.577	-0.952	1.56	1.502	1.123	1.172
K01879	K01878	glycyl-tRNA synthetase beta chain [EC:6.1.1.14]	glyS	78	61.905		map00970 Aminoacyl-tRNA biosynthesis	-0.926	-0.926	0.653	-1.577	0.653	0.861	-1.453	1.008	-1.38	-1.518	-1.577	-0.952	1.56	1.502	1.123	1.172
K14164	K01878	glycyl-tRNA synthetase [EC:6.1.1.14]	glyQS	78	61.905		map00970 Aminoacyl-tRNA biosynthesis	-0.926	-0.926	0.653	-1.577	0.653	0.861	-1.453	1.008	-1.38	-1.518	-1.577	-0.952	1.56	1.502	1.123	1.172
K02622	K02622	topoisomerase IV subunit B [EC:5.6.2.2]	parE	78	61.905			-0.926	-0.926	-1.082	-1.577	0.653	0.861	-1.453	1.008	-1.38	1.068	-1.577	0.939	1.56	1.502	1.123	-1.632
K03469	K03469	ribonuclease HI [EC:3.1.26.4]	rnhA, RNASEH1	78	61.905		map03030 DNA replication	0.501	0.501	0.653	1.123	0.653	0.861	1.008	1.008	0.939	1.068	1.123	0.939	-1.74	-2.016	-1.577	1.172
K03694	K03694	ATP-dependent Clp protease ATP-binding subunit ClpA	clpA	78	61.905			0.501	0.501	0.653	1.123	0.653	0.861	1.008	1.008	0.939	1.068	1.123	0.939	-1.176	-0.925	-0.333	-1.632
K03811	K03811	nicotinamide mononucleotide transporter	pnuC	78	61.905			-0.926	0.501	-1.082	-0.553	-1.082	0.861	1.008	-1.453	-1.38	1.068	1.123	-1.38	1.56	0.588	-0.333	-0.63
K06596	K06596	chemosensory pili system protein ChpA (sensor histidine kinase/response regulator)	chpA	78	61.905		map02020 Two-component system,map02025 Biofilm formation - Pseudomonas aeruginosa	-0.926	-0.926	0.653	1.123	0.653	-1.298	-1.041	1.008	-1.38	-1.518	-1.577	0.939	1.56	1.502	1.123	-1.632
K06966	K06966	pyrimidine/purine-5'-nucleotide nucleosidase [EC:3.2.2.10 3.2.2.-]	ppnN	78	61.905		map00230 Purine metabolism,map00240 Pyrimidine metabolism,map01100 Metabolic pathways,map01232 Nucleotide metabolism	0.501	0.501	0.092	-0.553	0.653	0.405	1.008	1.008	0.939	1.068	1.123	0.939	-2.089	-2.016	1.123	1.172
K07260	K07260	zinc D-Ala-D-Ala carboxypeptidase [EC:3.4.17.14]	vanY	78	61.905	Vancomycin resistance, D-Ala-D-Lac type	map00550 Peptidoglycan biosynthesis,map01100 Metabolic pathways,map01502 Vancomycin resistance,map02020 Two-component system	-0.926	-0.926	-1.082	0.73	0.653	-1.298	1.008	-1.041	-1.38	-1.518	1.123	-0.952	1.56	1.502	1.123	-1.632
K07282	K07282	gamma-polyglutamate biosynthesis protein CapA	capA, pgsA	78	61.905	Bacillus anthracis pathogenicity signature, polyglutamic acid capsule biosynthesis		0.501	0.501	-0.525	-0.812	0.653	-1.298	-1.041	-1.453	-1.38	1.068	-1.577	0.508	1.56	1.502	1.123	-0.23
K07590	K07590	large subunit ribosomal protein L7A	RP-L7A, rplGB	78	61.905		map03010 Ribosome	-0.926	-0.926	0.092	1.123	0.653	-1.298	-1.453	-1.453	-1.38	-1.518	-1.577	0.939	1.56	1.149	1.123	1.172
K08723	K08723	pyrimidine 5'-nucleotidase [EC:3.1.3.-]	yjjG	78	61.905		map00240 Pyrimidine metabolism,map01100 Metabolic pathways,map01232 Nucleotide metabolism	-0.926	-0.926	-0.525	1.123	0.653	-0.036	-1.453	1.008	-1.38	-1.518	-1.577	0.939	1.56	1.502	1.123	-1.632
K08987	K08987	putative membrane protein	K08987	78	61.905			0.501	-0.926	-0.525	0.73	-0.525	-1.298	-1.041	0.197	-1.38	-0.226	1.123	-0.538	1.56	0.418	1.123	-1.632
K11737	K11737	D-serine/D-alanine/glycine transporter	cycA	78	61.905			0.501	0.501	-1.082	-1.577	-1.082	-1.298	-1.041	-1.453	0.939	-1.518	1.123	0.939	0.222	1.149	1.123	1.172
K00814	K00814	alanine transaminase [EC:2.6.1.2]	GPT, ALT	77	61.111	C4-dicarboxylic acid cycle, NAD - malic enzyme type	map00220 Arginine biosynthesis,map00250 Alanine, aspartate and glutamate metabolism,map00710 Carbon fixation in photosynthetic organisms,map01100 Metabolic pathways,map01120 Microbial metabolism in diverse environments,map01200 Carbon metabolism,map01210 2-Oxocarboxylic acid metabolism,map01230 Biosynthesis of amino acids	-0.912	-0.912	-1.067	-1.561	-1.067	0.876	1.023	1.023	-1.365	-1.502	1.138	-1.365	1.576	1.519	1.138	-1.615
K01182	K01182	oligo-1,6-glucosidase [EC:3.2.1.10]	IMA, malL	77	61.111		map00052 Galactose metabolism,map00500 Starch and sucrose metabolism,map01100 Metabolic pathways	0.516	0.516	-0.51	-1.561	0.107	-1.282	1.023	-1.025	0.954	-1.502	1.138	0.954	0.125	1.166	1.138	-1.615
K01415	K01415	endothelin-converting enzyme [EC:3.4.24.71]	ECE	77	61.111			0.516	0.516	-0.51	-1.561	-1.067	-0.83	1.023	-1.437	0.954	-1.502	1.138	-1.365	1.576	1.519	1.138	-1.615
K01587	K01587	phosphoribosylaminoimidazole carboxylase / phosphoribosylaminoimidazole-succinocarboxamide synthase [EC:4.1.1.21 6.3.2.6]	PAICS	77	61.111	De novo purine biosynthesis, PRPP + glutamine => IMP	map00230 Purine metabolism,map01100 Metabolic pathways,map01110 Biosynthesis of secondary metabolites	-0.912	-0.912	0.668	1.138	-1.067	-1.282	-1.437	-1.437	-1.365	-1.502	-1.561	0.954	1.576	1.519	1.138	1.188
K01829	K01829	disulfide reductase [EC:1.8.-.-]	dsbH	77	61.111			-0.912	-0.912	-1.067	0.745	-1.067	-1.282	0.608	-1.437	-1.365	-1.502	0.745	0.954	1.576	1.519	1.138	-1.615
K02026	K02026	multiple sugar transport system permease protein	ABC.MS.P1	77	61.111			0.516	0.516	-1.067	-0.537	0.668	-1.282	1.023	-1.437	0.954	-1.502	-1.561	0.523	1.576	1.519	1.138	-1.615
K02039	K02039	phosphate transport system protein	phoU	77	61.111			0.516	0.516	-1.067	-1.561	-1.067	-1.282	1.023	-1.025	-1.365	-1.502	-1.561	0.954	1.576	1.519	1.138	1.188
K03308	K03308	neurotransmitter:Na+ symporter, NSS family	TC.NSS	77	61.111			0.516	0.516	0.107	1.138	-1.067	0.876	1.023	0.608	0.954	0.298	1.138	0.954	-2.068	0.823	-1.561	-1.615
K03695	K03695	ATP-dependent Clp protease ATP-binding subunit ClpB	clpB	77	61.111		map04213 Longevity regulating pathway - multiple species	0.516	0.516	0.668	1.138	0.668	0.876	1.023	1.023	0.954	1.083	1.138	0.954	-1.156	-1.078	-0.317	-1.615
K06409	K06409	stage V sporulation protein B	spoVB	77	61.111			-0.912	-0.912	-1.067	1.138	0.668	-1.282	-1.437	-1.437	-1.365	-1.502	-1.561	0.954	1.576	1.519	1.138	1.188
K06967	K06409	tRNA (adenine22-N1)-methyltransferase [EC:2.1.1.217]	trmK	77	61.111			-0.912	-0.912	-1.067	1.138	0.668	-1.282	-1.437	-1.437	-1.365	-1.502	-1.561	0.954	1.576	1.519	1.138	1.188
K07570	K06409	general stress protein 13	GSP13	77	61.111			-0.912	-0.912	-1.067	1.138	0.668	-1.282	-1.437	-1.437	-1.365	-1.502	-1.561	0.954	1.576	1.519	1.138	1.188
K07571	K06409	S1 RNA binding domain protein	K07571	77	61.111			-0.912	-0.912	-1.067	1.138	0.668	-1.282	-1.437	-1.437	-1.365	-1.502	-1.561	0.954	1.576	1.519	1.138	1.188
K09685	K06409	purine operon repressor	purR	77	61.111			-0.912	-0.912	-1.067	1.138	0.668	-1.282	-1.437	-1.437	-1.365	-1.502	-1.561	0.954	1.576	1.519	1.138	1.188
K06518	K06518	holin-like protein	cidA	77	61.111			-0.912	-0.912	0.107	-1.561	0.668	0.876	0.608	1.023	-1.365	0.298	-1.561	0.954	0.125	1.519	1.138	-1.615
K06929	K06929	uncharacterized protein	K06929	77	61.111			-0.912	-0.912	-1.067	-1.561	-1.067	-1.282	1.023	-1.025	-1.365	-1.502	1.138	-0.936	1.576	1.519	1.138	1.188
K07213	K07213	copper chaperone	ATOX1, ATX1, copZ, golB	77	61.111		map04978 Mineral absorption	-0.912	-0.912	0.668	1.138	0.668	0.876	1.023	1.023	-1.365	1.083	-1.561	0.954	-0.493	-1.299	1.138	1.188
K07320	K07320	ribosomal protein L3 glutamine methyltransferase [EC:2.1.1.298]	prmB	77	61.111			-0.912	-0.912	-1.067	-1.561	0.668	0.876	-1.437	1.023	-1.365	1.083	-1.561	0.523	1.576	1.519	1.138	-1.615
K07483	K07483	transposase	K07483	77	61.111			-0.2	-0.912	0.107	0.371	0.668	-0.021	0.608	-0.63	0.11	-0.448	0.113	-0.523	-0.288	0.435	0.113	0.186
K15051	K15051	DNA-entry nuclease	endA	77	61.111			-0.2	-0.912	-1.067	-1.561	0.668	-1.282	-1.025	-0.341	-1.365	1.083	-1.561	-0.523	1.576	1.519	1.138	1.188
K15792	K15792	MurE/MurF fusion protein [EC:6.3.2.13 6.3.2.10]	murEF	77	61.111		map00300 Lysine biosynthesis,map00550 Peptidoglycan biosynthesis,map01100 Metabolic pathways	0.516	0.516	0.668	1.138	0.668	0.876	1.023	1.023	0.954	1.083	1.138	0.954	-2.068	-1.996	-1.561	1.188
K17734	K17734	serine protease AprX [EC:3.4.21.-]	aprX	77	61.111			-0.912	-0.912	0.107	0.745	-1.067	0.876	-1.437	1.023	0.954	-1.502	-1.561	-0.936	1.576	1.166	1.138	-1.615
K19689	K19689	aminopeptidase [EC:3.4.11.-]	ampS, pepS, ampT	77	61.111			-0.912	-0.912	-0.51	1.138	0.668	-1.282	-1.437	-1.437	-1.365	-1.502	-1.561	0.954	1.576	1.166	1.138	1.188
K21744	K21744	MerR family transcriptional regulator, thiopeptide resistance regulator	tipA	77	61.111			0.516	-0.912	-1.067	0.745	0.668	-1.282	-1.025	-1.437	0.523	-1.502	1.138	-0.936	1.576	1.166	1.138	-1.615
K00156	K00156	pyruvate dehydrogenase (quinone) [EC:1.2.5.1]	poxB	76	60.317		map00620 Pyruvate metabolism,map01100 Metabolic pathways	0.53	0.53	-1.052	-1.544	-1.052	-1.267	1.037	-1.421	0.969	-1.486	-0.78	0.538	1.592	1.535	-0.78	1.203
K00158	K00156	pyruvate oxidase [EC:1.2.3.3]	E1.2.3.3, poxL	76	60.317		map00620 Pyruvate metabolism,map01100 Metabolic pathways	0.53	0.53	-1.052	-1.544	-1.052	-1.267	1.037	-1.421	0.969	-1.486	-0.78	0.538	1.592	1.535	-0.78	1.203
K00651	K00651	homoserine O-succinyltransferase/O-acetyltransferase [EC:2.3.1.46 2.3.1.31]	metA	76	60.317	Methionine biosynthesis, aspartate => homoserine => methionine	map00270 Cysteine and methionine metabolism,map00920 Sulfur metabolism,map01100 Metabolic pathways,map01110 Biosynthesis of secondary metabolites,map01230 Biosynthesis of amino acids	-0.897	-0.897	0.682	0.761	-1.052	-1.267	-1.421	-1.421	-1.349	0.313	-1.544	-0.921	1.592	1.182	1.153	1.203
K00817	K00817	histidinol-phosphate aminotransferase [EC:2.6.1.9]	hisC	76	60.317	Histidine biosynthesis, PRPP => histidine	map00340 Histidine metabolism,map00350 Tyrosine metabolism,map00360 Phenylalanine metabolism,map00400 Phenylalanine, tyrosine and tryptophan biosynthesis,map00401 Novobiocin biosynthesis,map00960 Tropane, piperidine and pyridine alkaloid biosynthesis,map01100 Metabolic pathways,map01110 Biosynthesis of secondary metabolites,map01230 Biosynthesis of amino acids	0.53	0.53	-0.495	-1.544	-1.052	0.89	1.037	1.037	0.969	0.313	1.153	0.969	-0.699	-1.976	1.153	1.203
K00860	K00860	adenylylsulfate kinase [EC:2.7.1.25]	cysC	76	60.317	Assimilatory sulfate reduction, sulfate => H2S	map00230 Purine metabolism,map00920 Sulfur metabolism,map01100 Metabolic pathways,map01120 Microbial metabolism in diverse environments	-0.897	-0.897	0.122	1.153	0.682	-1.267	-1.421	1.037	-1.349	-1.486	-1.544	0.969	1.592	1.535	1.153	-1.598
K06023	K00860	HPr kinase/phosphorylase [EC:2.7.11.- 2.7.4.-]	hprK, ptsK	76	60.317			-0.897	-0.897	0.122	1.153	0.682	-1.267	-1.421	1.037	-1.349	-1.486	-1.544	0.969	1.592	1.535	1.153	-1.598
K01269	K01269	aminopeptidase [EC:3.4.11.-]	yhfE	76	60.317			-0.897	-0.897	0.122	1.153	0.682	-1.267	0.623	-1.01	-1.349	-1.486	-1.544	0.969	1.592	1.535	1.153	-1.598
K01274	K01274	beta-Ala-Xaa dipeptidase [EC:3.4.13.-]	pepV	76	60.317			-0.897	-0.897	-1.052	1.153	0.682	-1.267	-1.01	-1.421	-1.349	1.098	-1.544	0.969	1.592	1.535	1.153	-1.598
K02796	K02796	mannose PTS system EIID component	manZ	76	60.317		map00051 Fructose and mannose metabolism,map00520 Amino sugar and nucleotide sugar metabolism,map01100 Metabolic pathways,map02060 Phosphotransferase system (PTS)	0.53	-0.897	-0.495	1.153	0.682	-0.373	-1.421	-1.421	-1.349	-1.486	1.153	-0.921	1.592	1.535	1.153	-1.598
K03546	K03546	DNA repair protein SbcC/Rad50	sbcC, rad50	76	60.317			0.53	-0.897	0.122	1.153	-1.052	0.89	1.037	1.037	0.969	-1.486	1.153	0.969	-1.699	-1.059	1.153	1.203
K03708	K03708	transcriptional regulator of stress and heat shock response	ctsR	76	60.317			-0.897	-0.897	-1.052	1.153	0.682	-1.267	-1.421	-1.421	-1.349	-1.486	-1.544	0.969	1.243	1.535	1.153	1.203
K05362	K05362	UDP-N-acetylmuramoyl-L-alanyl-D-glutamate-L-lysine ligase [EC:6.3.2.7]	murE	76	60.317		map00550 Peptidoglycan biosynthesis,map01100 Metabolic pathways	-0.897	-0.897	-1.052	1.153	0.682	-1.267	-1.421	-1.421	-1.349	-1.486	-1.544	0.538	1.592	1.535	1.153	1.203
K09790	K09790	uncharacterized protein	K09790	76	60.317			-0.897	-0.897	0.122	-1.544	0.682	0.89	-1.421	1.037	-1.349	-1.486	-1.544	-0.508	1.592	0.84	1.153	1.203
K14187	K14187	chorismate mutase / prephenate dehydrogenase [EC:5.4.99.5 1.3.1.12]	tyrA	76	60.317	Phenylalanine biosynthesis, chorismate => phenylpyruvate => phenylalanine	map00400 Phenylalanine, tyrosine and tryptophan biosynthesis,map00401 Novobiocin biosynthesis,map01100 Metabolic pathways,map01110 Biosynthesis of secondary metabolites,map01230 Biosynthesis of amino acids	-0.897	-0.897	-0.495	-1.544	-1.052	0.89	-1.421	1.037	-1.349	-0.195	-1.544	-1.349	1.592	1.535	1.153	1.203
K15894	K15894	UDP-N-acetylglucosamine 4,6-dehydratase/5-epimerase [EC:4.2.1.115 5.1.3.-]	pseB, wbjB	76	60.317	UDP-L-FucNAm biosynthesis	map00520 Amino sugar and nucleotide sugar metabolism,map00541 O-Antigen nucleotide sugar biosynthesis,map01100 Metabolic pathways,map01250 Biosynthesis of nucleotide sugars	0.53	-0.897	0.122	1.153	0.682	-0.006	-1.01	0.623	-1.349	1.098	1.153	-0.508	-0.967	0.84	-1.544	1.203
K00611	K00611	ornithine carbamoyltransferase [EC:2.1.3.3]	OTC, argF, argI	75	59.524	Urea cycle	map00220 Arginine biosynthesis,map01100 Metabolic pathways,map01110 Biosynthesis of secondary metabolites,map01230 Biosynthesis of amino acids	0.544	0.544	-0.48	-1.528	-1.037	0.905	1.052	1.052	-0.905	-1.47	-1.528	0.984	1.609	-0.869	1.168	1.218
K00805	K00805	heptaprenyl diphosphate synthase component 1 [EC:2.5.1.30]	hepS	75	59.524		map00900 Terpenoid backbone biosynthesis,map01110 Biosynthesis of secondary metabolites	0.544	0.544	0.137	1.168	0.137	0.905	1.052	1.052	0.984	1.113	1.168	0.984	-2.027	-1.957	-1.528	1.218
K01512	K01512	acylphosphatase [EC:3.6.1.7]	acyP	75	59.524		map00620 Pyruvate metabolism,map00627 Aminobenzoate degradation,map01100 Metabolic pathways,map01120 Microbial metabolism in diverse environments	0.544	-0.882	-1.037	-1.528	0.697	0.905	-1.406	-0.994	-1.334	-1.47	1.168	0.984	1.609	1.551	1.168	-1.582
K01823	K01823	isopentenyl-diphosphate Delta-isomerase [EC:5.3.3.2]	idi, IDI	75	59.524	C5 isoprenoid biosynthesis, mevalonate pathway	map00900 Terpenoid backbone biosynthesis,map01100 Metabolic pathways,map01110 Biosynthesis of secondary metabolites	0.544	0.544	-0.48	1.168	0.697	-1.252	1.052	-1.406	-1.334	-1.071	-1.528	0.984	0.537	1.198	1.168	-1.582
K02034	K02034	peptide/nickel transport system permease protein	ABC.PE.P1	75	59.524		map02024 Quorum sensing	0.544	0.544	0.697	0.776	0.697	0.905	1.052	1.052	0.984	-1.47	1.168	0.984	-0.565	-1.957	-1.528	1.218
K05822	K05822	tetrahydrodipicolinate N-acetyltransferase [EC:2.3.1.89]	dapH, dapD	75	59.524	Lysine biosynthesis, acetyl-DAP pathway, aspartate => lysine	map00300 Lysine biosynthesis,map01100 Metabolic pathways,map01110 Biosynthesis of secondary metabolites,map01230 Biosynthesis of amino acids	-0.882	-0.882	-0.48	0.776	-1.037	0.905	-1.406	1.052	-1.334	-1.47	-1.528	0.984	1.609	1.198	1.168	-1.582
K07107	K07107	acyl-CoA thioester hydrolase [EC:3.1.2.-]	ybgC	75	59.524			-0.882	0.544	0.697	1.168	-1.037	0.905	1.052	1.052	-1.334	1.113	1.168	0.984	-2.027	-1.957	1.168	1.218
K07139	K07139	uncharacterized protein	K07139	75	59.524			-0.882	-0.882	0.137	-1.528	-1.037	-1.252	-1.406	-1.406	-1.334	1.113	-1.528	0.984	1.609	1.551	1.168	1.218
K10716	K10716	voltage-gated potassium channel	kch, trkA, mthK, pch	75	59.524			0.544	0.544	0.697	-1.528	0.137	-1.252	0.638	-0.994	0.984	-1.47	1.168	0.984	0.159	0.468	1.168	-1.582
K11704	K11704	iron/zinc/manganese/copper transport system substrate-binding protein	mtsA	75	59.524		map02010 ABC transporters	-0.882	-0.882	-1.037	1.168	0.697	0.905	-1.406	-1.406	-1.334	-1.47	1.168	-1.334	1.609	1.551	1.168	-1.582
K19971	K11704	manganese/zinc transport system substrate-binding protein	psaA, scaA, sloC	75	59.524		map02010 ABC transporters	-0.882	-0.882	-1.037	1.168	0.697	0.905	-1.406	-1.406	-1.334	-1.47	1.168	-1.334	1.609	1.551	1.168	-1.582
K13953	K13953	alcohol dehydrogenase, propanol-preferring [EC:1.1.1.1]	adhP	75	59.524		map00010 Glycolysis / Gluconeogenesis,map00071 Fatty acid degradation,map00350 Tyrosine metabolism,map00620 Pyruvate metabolism,map00625 Chloroalkane and chloroalkene degradation,map00626 Naphthalene degradation,map00830 Retinol metabolism,map00980 Metabolism of xenobiotics by cytochrome P450,map00982 Drug metabolism - cytochrome P450,map01100 Metabolic pathways,map01110 Biosynthesis of secondary…	-0.882	0.544	-0.48	-1.528	-1.037	-1.252	1.052	1.052	0.984	-1.47	1.168	-0.176	0.92	0.078	1.168	-1.582
K20444	K20444	O-antigen biosynthesis protein [EC:2.4.1.-]	rfbC	75	59.524			-0.882	-0.882	-1.037	-1.139	-1.037	0.905	0.638	0.638	-0.492	1.113	1.168	0.984	0.397	-0.253	0.402	-1.582
K00788	K00788	thiamine-phosphate pyrophosphorylase [EC:2.5.1.3]	thiE	74	58.73	Thiamine biosynthesis, prokaryotes, AIR (+ DXP/tyrosine) => TMP/TPP	map00730 Thiamine metabolism,map01100 Metabolic pathways,map01240 Biosynthesis of cofactors	-0.156	0.559	0.151	1.183	-1.023	0.024	1.067	1.067	-1.319	0.344	1.183	0.998	-2.007	0.095	-1.512	1.233
K01807	K01807	ribose 5-phosphate isomerase A [EC:5.3.1.6]	rpiA	74	58.73	Pentose phosphate pathway (Pentose phosphate cycle)	map00030 Pentose phosphate pathway,map00710 Carbon fixation in photosynthetic organisms,map01100 Metabolic pathways,map01110 Biosynthesis of secondary metabolites,map01120 Microbial metabolism in diverse environments,map01200 Carbon metabolism,map01230 Biosynthesis of amino acids	-0.868	-0.868	-1.023	1.183	0.711	0.92	-1.39	1.067	-1.319	-1.454	-1.512	0.998	0.414	1.567	1.183	-1.566
K02021	K02021	putative ABC transport system ATP-binding protein	ABC.MR	74	58.73			-0.868	0.559	0.711	-1.512	-1.023	0.92	-1.39	1.067	-1.319	1.128	1.183	-0.89	0.72	0.095	1.183	-1.566
K02025	K02025	multiple sugar transport system permease protein	ABC.MS.P	74	58.73			0.559	0.559	-1.023	-0.49	0.711	-1.237	1.067	-1.39	0.998	-1.454	-1.512	-0.477	1.625	1.567	1.183	-1.566
K02371	K02371	enoyl-[acyl-carrier protein] reductase II [EC:1.3.1.9]	fabK	74	58.73	Fatty acid biosynthesis, elongation	map00061 Fatty acid biosynthesis,map01100 Metabolic pathways,map01212 Fatty acid metabolism	-0.868	-0.868	0.151	1.183	0.711	-1.237	-1.39	-1.39	-1.319	-1.454	-1.512	-0.89	1.625	1.567	1.183	1.233
K04094	K04094	methylenetetrahydrofolate--tRNA-(uracil-5-)-methyltransferase [EC:2.1.1.74]	trmFO, gid	74	58.73			-0.868	-0.868	0.151	1.183	-1.023	-1.237	-1.39	-1.39	-1.319	-1.454	-1.512	0.568	1.625	1.215	1.183	1.233
K06179	K06179	23S rRNA pseudouridine955/2504/2580 synthase [EC:5.4.99.24]	rluC	74	58.73			0.559	0.559	0.711	1.183	-1.023	0.92	1.067	1.067	0.998	1.128	1.183	0.998	-2.007	-1.938	-1.512	1.233
K06896	K06896	maltose 6'-phosphate phosphatase [EC:3.1.3.90]	mapP	74	58.73		map00500 Starch and sucrose metabolism,map01100 Metabolic pathways	-0.868	-0.868	-0.465	1.183	-1.023	0.92	-1.39	-1.39	-1.319	-1.454	1.183	-0.89	1.625	1.567	1.183	-1.566
K07263	K07263	zinc protease [EC:3.4.24.-]	pqqL	74	58.73			-0.868	0.559	-1.023	-1.512	-1.023	-0.343	-1.39	1.067	-1.319	1.128	-1.512	0.998	1.625	1.567	1.183	-1.566
K07273	K07273	lysozyme	acm	74	58.73			-0.868	0.559	-0.465	-1.512	-1.023	-1.237	-1.39	-1.39	-1.319	1.128	1.183	0.568	1.625	1.567	1.183	-1.566
K11069	K11069	spermidine/putrescine transport system substrate-binding protein	potD	74	58.73		map02010 ABC transporters	-0.868	-0.868	0.151	1.183	0.711	0.92	-1.39	-1.39	-1.319	-1.454	-1.512	0.998	1.625	1.567	1.183	-1.566
K11071	K11069	spermidine/putrescine transport system permease protein	potB	74	58.73		map02010 ABC transporters	-0.868	-0.868	0.151	1.183	0.711	0.92	-1.39	-1.39	-1.319	-1.454	-1.512	0.998	1.625	1.567	1.183	-1.566
K12257	K12257	SecD/SecF fusion protein	secDF	74	58.73		map02024 Quorum sensing,map03060 Protein export,map03070 Bacterial secretion system	0.559	0.559	0.711	1.183	-1.023	0.92	1.067	1.067	0.998	1.128	0.791	0.998	-2.007	-1.587	-1.512	1.233
K17073	K17073	putative lysine transport system substrate-binding protein	lysX1	74	58.73		map02010 ABC transporters	-0.868	-0.868	-0.465	1.183	0.711	-1.237	-1.39	-0.979	-1.319	-1.454	-1.512	-0.89	1.625	1.567	1.183	1.233
K17074	K17073	putative lysine transport system permease protein	lysX2	74	58.73		map02010 ABC transporters	-0.868	-0.868	-0.465	1.183	0.711	-1.237	-1.39	-0.979	-1.319	-1.454	-1.512	-0.89	1.625	1.567	1.183	1.233
K21903	K21903	ArsR family transcriptional regulator, lead/cadmium/zinc/bismuth-responsive transcriptional repressor	cadC, smtB	74	58.73			-0.868	-0.868	0.711	1.183	0.711	-1.237	-0.295	-1.39	-1.319	-1.454	1.183	0.998	0.554	-0.127	-0.27	1.233
K00721	K00721	dolichol-phosphate mannosyltransferase [EC:2.4.1.83]	DPM1	73	57.937		map00510 N-Glycan biosynthesis,map01100 Metabolic pathways	0.573	0.573	0.166	-1.497	0.725	-1.222	1.082	-0.963	1.013	1.143	1.198	-1.304	-0.422	1.583	0.174	-1.55
K00851	K00851	gluconokinase [EC:2.7.1.12]	idnK, gntK	73	57.937		map00030 Pentose phosphate pathway,map01100 Metabolic pathways,map01110 Biosynthesis of secondary metabolites,map01120 Microbial metabolism in diverse environments,map01200 Carbon metabolism	-0.141	-0.141	-1.008	1.198	0.725	-0.769	-0.963	1.082	-1.304	-1.439	-1.497	1.013	0.431	1.583	1.198	-1.55
K02538	K02538	mannose operon transcriptional activator	manR	73	57.937			-0.141	0.573	-1.008	-0.474	0.725	-1.222	-1.375	-1.375	-1.304	-1.439	1.198	1.013	1.642	1.583	1.198	-1.55
K03072	K03072	preprotein translocase subunit SecD	secD	73	57.937		map03060 Protein export,map03070 Bacterial secretion system	0.573	0.573	0.725	1.198	-1.008	0.934	1.082	1.082	1.013	1.143	0.806	1.013	-1.988	-1.92	-1.497	1.248
K03074	K03072	preprotein translocase subunit SecF	secF	73	57.937		map03060 Protein export,map03070 Bacterial secretion system	0.573	0.573	0.725	1.198	-1.008	0.934	1.082	1.082	1.013	1.143	0.806	1.013	-1.988	-1.92	-1.497	1.248
K03151	K03151	tRNA uracil 4-sulfurtransferase [EC:2.8.1.4]	thiI	73	57.937	Thiamine biosynthesis, prokaryotes, AIR (+ DXP/tyrosine) => TMP/TPP	map00730 Thiamine metabolism,map01100 Metabolic pathways,map01240 Biosynthesis of cofactors,map04122 Sulfur relay system	-0.853	-0.853	-0.451	1.198	0.725	0.934	-1.375	-1.375	-1.304	-1.439	-1.497	1.013	1.642	1.583	1.198	-1.55
K03342	K03342	para-aminobenzoate synthetase / 4-amino-4-deoxychorismate lyase [EC:2.6.1.85 4.1.3.38]	pabBC	73	57.937		map00790 Folate biosynthesis,map01240 Biosynthesis of cofactors	-0.853	0.573	0.166	-1.497	-1.008	0.039	-1.375	1.082	-1.304	0.742	-1.497	0.582	1.642	0.889	1.198	-1.55
K04072	K04072	acetaldehyde dehydrogenase / alcohol dehydrogenase [EC:1.2.1.10 1.1.1.1]	adhE	73	57.937		map00010 Glycolysis / Gluconeogenesis,map00071 Fatty acid degradation,map00350 Tyrosine metabolism,map00620 Pyruvate metabolism,map00625 Chloroalkane and chloroalkene degradation,map00626 Naphthalene degradation,map00650 Butanoate metabolism,map01100 Metabolic pathways,map01110 Biosynthesis of secondary metabolites,map01120 Microbial metabolism in diverse environments,map01220 Degradation of arom…	-0.853	-0.853	-0.451	0.432	0.725	0.039	-1.375	0.668	-1.304	-1.439	-1.497	0.17	1.642	1.583	1.198	-1.55
K04691	K04691	serine protease DegS [EC:3.4.21.-]	hhoB, degS	73	57.937			-0.853	-0.853	-1.008	1.198	0.725	0.934	-1.375	-0.963	-1.304	-1.439	-1.497	1.013	1.642	1.583	1.198	-1.55
K05886	K05886	serine 3-dehydrogenase (NADP+) [EC:1.1.1.276]	sdh	73	57.937			-0.853	-0.853	0.725	-1.497	-1.008	0.934	-1.375	0.668	-1.304	0.742	-1.497	-1.304	0.193	1.583	1.198	1.248
K06857	K06857	tungstate transport system ATP-binding protein [EC:7.3.2.6]	tupC, vupC	73	57.937		map02010 ABC transporters	0.573	0.573	-1.008	1.198	0.725	-1.222	-1.375	-0.963	-1.304	-1.439	-1.497	1.013	1.642	1.583	1.198	-1.168
K07017	K07017	uncharacterized protein	K07017	73	57.937			-0.853	-0.853	-1.008	1.198	0.725	0.934	-1.375	0.668	-1.304	-1.439	-1.497	-0.875	1.642	1.583	1.198	-1.55
K07090	K07090	uncharacterized protein	K07090	73	57.937			0.573	0.573	0.166	1.198	0.725	0.934	1.082	1.082	1.013	0.088	0.432	1.013	-1.988	-1.224	-1.497	1.248
K07146	K07146	UPF0176 protein	K07146	73	57.937			-0.853	-0.853	-1.008	-1.497	0.725	-1.222	1.082	-0.963	-1.304	-1.439	1.198	1.013	1.642	0.889	1.198	-1.55
K09810	K09810	lipoprotein-releasing system ATP-binding protein [EC:7.6.2.-]	lolD	73	57.937		map02010 ABC transporters	0.573	0.573	0.725	0.806	-0.451	0.934	0.668	1.082	1.013	1.143	-1.497	0.582	0.086	-0.441	-1.497	-1.55
K10009	K10009	L-cystine transport system permease protein	tcyB, yecS	73	57.937		map02010 ABC transporters	0.573	0.573	-1.008	-1.497	0.725	0.934	-0.963	1.082	1.013	-1.439	0.432	1.013	0.953	-0.56	1.198	-1.55
K01595	K01595	phosphoenolpyruvate carboxylase [EC:4.1.1.31]	ppc	72	57.143	CAM (Crassulacean acid metabolism), dark	map00620 Pyruvate metabolism,map00680 Methane metabolism,map00710 Carbon fixation in photosynthetic organisms,map00720 Carbon fixation pathways in prokaryotes,map01100 Metabolic pathways,map01120 Microbial metabolism in diverse environments,map01200 Carbon metabolism	-0.839	-0.839	-0.436	1.212	-0.994	0.494	-0.948	1.096	-1.289	-1.423	-1.481	-0.86	1.658	1.599	1.212	-1.534
K02006	K02006	cobalt/nickel transport system ATP-binding protein	cbiO	72	57.143		map02010 ABC transporters	-0.839	0.587	0.74	-1.481	0.74	0.948	0.683	-1.36	-1.289	-1.423	-1.481	-1.289	0.969	0.517	1.212	1.263
K03733	K03733	integrase/recombinase XerC	xerC	72	57.143			0.587	0.587	0.74	-1.481	0.74	0.948	1.096	1.096	1.028	1.157	1.212	1.028	-0.512	-0.424	-1.481	-1.534
K04093	K04093	chorismate mutase [EC:5.4.99.5]	pheA1	72	57.143	Phenylalanine biosynthesis, chorismate => phenylpyruvate => phenylalanine	map00400 Phenylalanine, tyrosine and tryptophan biosynthesis,map01100 Metabolic pathways,map01110 Biosynthesis of secondary metabolites,map01230 Biosynthesis of amino acids	-0.839	-0.839	-0.436	-1.481	-0.994	0.948	-1.36	1.096	-1.289	-1.423	-1.481	-1.289	1.658	1.599	1.212	1.263
K05810	K05810	purine-nucleoside/S-methyl-5'-thioadenosine phosphorylase / adenosine deaminase [EC:2.4.2.1 2.4.2.28 3.5.4.4]	LACC1, yfiH	72	57.143	Methionine salvage pathway	map00230 Purine metabolism,map00270 Cysteine and methionine metabolism,map01100 Metabolic pathways,map01232 Nucleotide metabolism	0.587	0.587	0.74	1.212	-0.994	0.948	0.683	1.096	0.597	1.157	1.212	1.028	-1.969	-1.901	-1.481	1.263
K06149	K06149	universal stress protein A	uspA	72	57.143			-0.839	-0.839	-0.994	1.212	0.74	0.948	-1.36	-1.36	-1.289	-1.423	-1.481	1.028	1.658	1.599	1.212	-1.534
K07004	K07004	uncharacterized protein	K07004	72	57.143			-0.839	0.587	-0.994	0.821	-0.994	-1.207	1.096	-1.36	1.028	0.374	-1.481	-0.86	0.587	0.905	-0.03	-0.535
K08968	K08968	L-methionine (R)-S-oxide reductase [EC:1.8.4.14]	msrC	72	57.143		map00270 Cysteine and methionine metabolism,map01100 Metabolic pathways	-0.839	-0.839	-0.994	1.212	-0.994	-1.207	-1.36	-1.36	-1.289	1.157	-1.481	1.028	1.658	1.599	1.212	-1.534
K18889	K18889	ATP-binding cassette, subfamily B, multidrug efflux pump	mdlA, smdA	72	57.143		map02010 ABC transporters	-0.839	-0.839	-0.994	1.212	0.74	-1.207	-1.36	-1.36	-1.289	-1.423	-1.481	-0.86	1.658	1.599	1.212	1.263
K18890	K18889	ATP-binding cassette, subfamily B, multidrug efflux pump	mdlB, smdB	72	57.143		map02010 ABC transporters	-0.839	-0.839	-0.994	1.212	0.74	-1.207	-1.36	-1.36	-1.289	-1.423	-1.481	-0.86	1.658	1.599	1.212	1.263
K00054	K00054	hydroxymethylglutaryl-CoA reductase [EC:1.1.1.88]	mvaA	71	56.349	C5 isoprenoid biosynthesis, mevalonate pathway, archaea	map00900 Terpenoid backbone biosynthesis,map01110 Biosynthesis of secondary metabolites	0.601	-0.825	-0.422	1.227	0.754	-1.192	-1.345	-0.933	-1.274	-1.408	-1.466	1.042	1.674	1.615	1.227	-1.519
K00901	K00901	diacylglycerol kinase (ATP) [EC:2.7.1.107]	dgkA, DGK	71	56.349		map00561 Glycerolipid metabolism,map00564 Glycerophospholipid metabolism,map01100 Metabolic pathways,map01110 Biosynthesis of secondary metabolites,map04070 Phosphatidylinositol signaling system,map04072 Phospholipase D signaling pathway,map04361 Axon regeneration,map05231 Choline metabolism in cancer	-0.825	-0.825	-0.422	-1.466	0.754	0.963	-1.345	1.111	-1.274	-1.408	-1.466	1.042	1.674	1.615	1.227	-1.519
K01961	K00901	acetyl-CoA carboxylase, biotin carboxylase subunit [EC:6.4.1.2 6.3.4.14]	accC	71	56.349	Fatty acid biosynthesis, initiation	map00061 Fatty acid biosynthesis,map00620 Pyruvate metabolism,map00640 Propanoate metabolism,map00720 Carbon fixation pathways in prokaryotes,map01100 Metabolic pathways,map01110 Biosynthesis of secondary metabolites,map01120 Microbial metabolism in diverse environments,map01200 Carbon metabolism,map01212 Fatty acid metabolism	-0.825	-0.825	-0.422	-1.466	0.754	0.963	-1.345	1.111	-1.274	-1.408	-1.466	1.042	1.674	1.615	1.227	-1.519
K00940	K00940	nucleoside-diphosphate kinase [EC:2.7.4.6]	ndk, NME	71	56.349	Adenine ribonucleotide biosynthesis, IMP => ADP,ATP	map00230 Purine metabolism,map00240 Pyrimidine metabolism,map00983 Drug metabolism - other enzymes,map01100 Metabolic pathways,map01110 Biosynthesis of secondary metabolites,map01232 Nucleotide metabolism,map01240 Biosynthesis of cofactors,map04016 MAPK signaling pathway - plant	0.601	0.601	-0.979	-1.466	-0.979	0.963	1.111	1.111	1.042	-1.408	-0.702	1.042	-1.95	0.533	1.227	1.278
K01176	K01176	alpha-amylase [EC:3.2.1.1]	AMY, amyA, malS	71	56.349		map00500 Starch and sucrose metabolism,map01100 Metabolic pathways,map01110 Biosynthesis of secondary metabolites,map04970 Salivary secretion,map04972 Pancreatic secretion,map04973 Carbohydrate digestion and absorption	0.601	0.601	-0.422	-1.466	-0.979	-1.192	-1.345	-0.933	1.042	1.172	-1.466	-0.432	1.674	1.615	1.227	-1.519
K01919	K01919	glutamate--cysteine ligase [EC:6.3.2.2]	gshA	71	56.349	Glutathione biosynthesis, glutamate => glutathione	map00270 Cysteine and methionine metabolism,map00480 Glutathione metabolism,map01100 Metabolic pathways,map01240 Biosynthesis of cofactors	-0.825	-0.825	-0.979	1.227	-0.979	0.963	-1.345	1.111	-1.274	-1.408	-1.466	-0.845	1.674	1.615	1.227	-1.519
K03304	K03304	tellurite resistance protein	tehA	71	56.349			-0.825	-0.825	-0.979	1.227	-0.979	0.963	-1.345	-1.345	-1.274	-1.408	1.227	-0.845	1.674	0.921	1.227	-1.519
K03324	K03324	phosphate:Na+ symporter	yjbB	71	56.349			-0.825	-0.825	0.754	1.227	0.754	-1.192	-1.345	-0.933	-1.274	1.172	-1.466	-0.432	0.604	1.615	1.227	-1.519
K03367	K03367	D-alanine--poly(phosphoribitol) ligase subunit 1 [EC:6.1.1.13]	dltA	71	56.349	Cationic antimicrobial peptide (CAMP) resistance, dltABCD operon	map00470 D-Amino acid metabolism,map00552 Teichoic acid biosynthesis,map01100 Metabolic pathways,map01503 Cationic antimicrobial peptide (CAMP) resistance,map02020 Two-component system,map05150 Staphylococcus aureus infection	-0.825	-0.825	-0.422	1.227	0.754	-1.192	-1.345	-0.25	-1.274	-1.408	-1.466	1.042	1.674	1.615	1.227	-1.519
K03628	K03628	transcription termination factor Rho	rho	71	56.349		map03018 RNA degradation	0.601	0.601	0.754	1.227	0.754	0.963	1.111	1.111	1.042	1.172	1.227	1.042	-0.875	-1.883	-1.466	-1.519
K03698	K03698	3'-5' exoribonuclease [EC:3.1.-.-]	cbf, cbf1	71	56.349			-0.825	-0.825	-0.979	1.227	0.754	-0.74	-1.345	-0.25	-1.274	-1.408	-1.466	1.042	1.674	1.615	1.227	-1.519
K03925	K03925	transcriptional regulator MraZ	mraZ	71	56.349			0.601	0.601	-0.979	1.227	0.754	-0.299	1.111	1.111	1.042	1.172	1.227	1.042	-1.95	-1.883	-1.466	1.278
K06048	K06048	glutamate---cysteine ligase / carboxylate-amine ligase [EC:6.3.2.2 6.3.-.-]	gshA, ybdK	71	56.349		map00480 Glutathione metabolism,map01100 Metabolic pathways	0.601	-0.825	-0.979	-1.466	-0.979	-1.192	1.111	-0.933	1.042	-1.408	1.227	-1.274	1.326	0.921	1.227	-1.519
K07584	K07584	uncharacterized protein	ysxB	71	56.349			-0.825	-0.825	0.754	1.227	0.754	-1.192	-1.345	-1.345	-1.274	-1.408	-1.466	1.042	1.674	1.615	-1.466	1.278
K09888	K09888	cell division protein ZapA	zapA	71	56.349			-0.825	-0.825	-0.979	-1.466	0.754	0.963	-1.345	1.111	-1.274	1.172	-1.466	1.042	1.674	0.144	1.227	-1.519
K13503	K13503	anthranilate synthase [EC:4.1.3.27]	trpEG	71	56.349	Tryptophan biosynthesis, chorismate => tryptophan	map00400 Phenylalanine, tyrosine and tryptophan biosynthesis,map01100 Metabolic pathways,map01110 Biosynthesis of secondary metabolites,map01230 Biosynthesis of amino acids	-0.825	-0.825	0.195	-1.466	-0.979	0.068	-1.345	1.111	-1.274	0.771	-1.466	0.612	1.674	0.921	1.227	-1.519
K13894	K13894	microcin C transport system permease protein	yejB	71	56.349		map02010 ABC transporters	-0.825	-0.825	0.754	0.836	0.754	-1.192	-1.345	1.111	-1.274	-1.408	-1.466	-0.845	1.674	1.615	1.227	-1.519
K00869	K00869	mevalonate kinase [EC:2.7.1.36]	MVK, mvaK1	70	55.556	C5 isoprenoid biosynthesis, mevalonate pathway	map00900 Terpenoid backbone biosynthesis,map01100 Metabolic pathways,map01110 Biosynthesis of secondary metabolites,map04146 Peroxisome	0.615	-0.811	-0.407	1.242	0.768	-1.178	-1.33	-1.33	-1.259	-1.393	-1.45	1.056	1.691	1.631	1.242	-1.503
K00938	K00869	phosphomevalonate kinase [EC:2.7.4.2]	E2.7.4.2, mvaK2	70	55.556	C5 isoprenoid biosynthesis, mevalonate pathway	map00900 Terpenoid backbone biosynthesis,map01100 Metabolic pathways,map01110 Biosynthesis of secondary metabolites	0.615	-0.811	-0.407	1.242	0.768	-1.178	-1.33	-1.33	-1.259	-1.393	-1.45	1.056	1.691	1.631	1.242	-1.503
K01597	K00869	diphosphomevalonate decarboxylase [EC:4.1.1.33]	MVD, mvaD	70	55.556	C5 isoprenoid biosynthesis, mevalonate pathway	map00900 Terpenoid backbone biosynthesis,map01100 Metabolic pathways,map01110 Biosynthesis of secondary metabolites	0.615	-0.811	-0.407	1.242	0.768	-1.178	-1.33	-1.33	-1.259	-1.393	-1.45	1.056	1.691	1.631	1.242	-1.503
K01641	K00869	hydroxymethylglutaryl-CoA synthase [EC:2.3.3.10]	HMGCS	70	55.556	Ketone body biosynthesis, acetyl-CoA => acetoacetate/3-hydroxybutyrate/acetone	map00280 Valine, leucine and isoleucine degradation,map00650 Butanoate metabolism,map00900 Terpenoid backbone biosynthesis,map01100 Metabolic pathways,map01110 Biosynthesis of secondary metabolites,map03320 PPAR signaling pathway	0.615	-0.811	-0.407	1.242	0.768	-1.178	-1.33	-1.33	-1.259	-1.393	-1.45	1.056	1.691	1.631	1.242	-1.503
K16190	K00869	glucuronokinase [EC:2.7.1.43]	GLCAK	70	55.556	Glucuronate pathway (uronate pathway)	map00040 Pentose and glucuronate interconversions,map00053 Ascorbate and aldarate metabolism,map00520 Amino sugar and nucleotide sugar metabolism,map01100 Metabolic pathways,map01250 Biosynthesis of nucleotide sugars	0.615	-0.811	-0.407	1.242	0.768	-1.178	-1.33	-1.33	-1.259	-1.393	-1.45	1.056	1.691	1.631	1.242	-1.503
K03147	K03147	phosphomethylpyrimidine synthase [EC:4.1.99.17]	thiC	70	55.556	Thiamine biosynthesis, prokaryotes, AIR (+ DXP/tyrosine) => TMP/TPP	map00730 Thiamine metabolism,map01100 Metabolic pathways,map01240 Biosynthesis of cofactors	-0.811	0.615	0.768	1.242	-0.965	0.082	0.712	1.125	-1.259	-0.34	1.242	1.056	-1.931	0.161	-1.45	1.293
K05367	K05367	penicillin-binding protein 1C [EC:2.4.1.129]	pbpC	70	55.556		map00550 Peptidoglycan biosynthesis,map01100 Metabolic pathways	-0.811	-0.811	0.209	1.242	0.768	-1.178	-1.33	-0.918	-1.259	-1.393	-1.45	1.056	1.691	1.631	1.242	-1.503
K05970	K05970	sialate O-acetylesterase [EC:3.1.1.53]	SIAE	70	55.556			0.615	-0.811	0.209	0.851	0.768	-1.178	-1.33	-1.33	-1.259	0.786	1.242	-1.259	1.691	-0.168	1.242	-1.503
K06948	K06948	30S ribosome assembly GTPase	yqeH	70	55.556			-0.811	-0.811	0.768	1.242	0.768	-1.178	-1.33	-1.33	-1.259	-1.393	-1.45	1.056	1.691	1.631	1.242	-1.503
K08602	K06948	oligoendopeptidase F [EC:3.4.24.-]	pepF, pepB	70	55.556			-0.811	-0.811	0.768	1.242	0.768	-1.178	-1.33	-1.33	-1.259	-1.393	-1.45	1.056	1.691	1.631	1.242	-1.503
K11144	K06948	primosomal protein DnaI	dnaI	70	55.556			-0.811	-0.811	0.768	1.242	0.768	-1.178	-1.33	-1.33	-1.259	-1.393	-1.45	1.056	1.691	1.631	1.242	-1.503
K07271	K07271	lipopolysaccharide cholinephosphotransferase [EC:2.7.8.-]	licD	70	55.556		map00552 Teichoic acid biosynthesis	-0.811	-0.811	-0.965	1.242	0.768	-0.725	-1.33	-1.33	1.056	1.187	-1.45	-1.259	0.136	0.938	-0.428	1.293
K00021	K00021	hydroxymethylglutaryl-CoA reductase (NADPH) [EC:1.1.1.34]	HMGCR	69	54.762	C5 isoprenoid biosynthesis, mevalonate pathway	map00900 Terpenoid backbone biosynthesis,map01100 Metabolic pathways,map01110 Biosynthesis of secondary metabolites,map04152 AMPK signaling pathway,map04976 Bile secretion	-0.797	-0.797	-0.393	1.257	0.782	-1.163	-1.315	-0.903	-1.244	-1.378	-1.435	1.071	1.707	1.647	1.257	-1.488
K02246	K00021	competence protein ComGD	comGD	69	54.762			-0.797	-0.797	-0.393	1.257	0.782	-1.163	-1.315	-0.903	-1.244	-1.378	-1.435	1.071	1.707	1.647	1.257	-1.488
K00285	K00285	D-amino-acid dehydrogenase [EC:1.4.5.1]	dadA	69	54.762		map00360 Phenylalanine metabolism,map00470 D-Amino acid metabolism,map01100 Metabolic pathways	-0.797	-0.797	-0.951	1.257	0.782	-1.163	-1.315	1.14	-1.244	-1.378	-1.435	-0.815	1.707	1.647	1.257	-1.488
K00563	K00563	23S rRNA (guanine745-N1)-methyltransferase [EC:2.1.1.187]	rlmA1	69	54.762			0.629	0.629	-0.951	1.257	0.782	-0.71	-0.903	-1.315	-0.815	-0.979	-1.435	-1.244	1.707	1.647	1.257	-1.488
K01537	K01537	P-type Ca2+ transporter type 2C [EC:7.2.2.10]	ATP2C	69	54.762			-0.797	-0.797	0.782	0.015	0.782	-1.163	-1.315	-0.903	-1.244	0.801	-1.435	-0.815	1.707	1.647	1.257	-1.488
K01719	K01719	uroporphyrinogen-III synthase [EC:4.2.1.75]	hemD, UROS	69	54.762	Heme biosynthesis, plants and bacteria, glutamate => heme	map00860 Porphyrin metabolism,map01100 Metabolic pathways,map01110 Biosynthesis of secondary metabolites,map01120 Microbial metabolism in diverse environments,map01240 Biosynthesis of cofactors	0.629	0.629	0.782	-1.435	-0.951	0.992	1.14	1.14	1.071	1.201	1.257	1.071	-0.839	-1.848	-1.435	1.307
K01749	K01719	hydroxymethylbilane synthase [EC:2.5.1.61]	hemC, HMBS	69	54.762	Heme biosynthesis, plants and bacteria, glutamate => heme	map00860 Porphyrin metabolism,map01100 Metabolic pathways,map01110 Biosynthesis of secondary metabolites,map01120 Microbial metabolism in diverse environments,map01240 Biosynthesis of cofactors	0.629	0.629	0.782	-1.435	-0.951	0.992	1.14	1.14	1.071	1.201	1.257	1.071	-0.839	-1.848	-1.435	1.307
K13542	K01719	uroporphyrinogen III methyltransferase / synthase [EC:2.1.1.107 4.2.1.75]	cobA-hemD	69	54.762	Heme biosynthesis, plants and bacteria, glutamate => heme	map00860 Porphyrin metabolism,map01100 Metabolic pathways,map01110 Biosynthesis of secondary metabolites,map01120 Microbial metabolism in diverse environments,map01240 Biosynthesis of cofactors	0.629	0.629	0.782	-1.435	-0.951	0.992	1.14	1.14	1.071	1.201	1.257	1.071	-0.839	-1.848	-1.435	1.307
K01999	K01999	branched-chain amino acid transport system substrate-binding protein	livK	69	54.762		map02010 ABC transporters,map02024 Quorum sensing	-0.797	-0.797	0.782	-1.435	0.782	-0.71	-0.903	-0.903	-1.244	-1.378	-1.435	-0.815	1.707	1.647	1.257	1.307
K02506	K02506	leader peptidase HopD [EC:3.4.23.43]	hofD, hopD	69	54.762			-0.797	-0.797	-0.951	1.257	-0.951	0.992	-1.315	-1.315	-1.244	-1.378	-1.435	1.071	1.707	1.647	1.257	-1.488
K03386	K03386	peroxiredoxin 2/4 [EC:1.11.1.24]	PRDX2_4, ahpC	69	54.762		map04214 Apoptosis - fly	0.629	0.629	0.782	-1.435	-0.951	0.992	0.727	1.14	-1.244	1.201	1.257	1.071	-1.913	-1.153	1.257	1.307
K05786	K05786	chloramphenicol-sensitive protein RarD	rarD	69	54.762			0.629	-0.797	-0.951	0.866	-0.951	0.992	1.14	1.14	1.071	-1.378	1.257	1.071	-1.913	-1.848	1.257	1.307
K06215	K06215	pyridoxal 5'-phosphate synthase pdxS subunit [EC:4.3.3.6]	pdxS, pdx1	69	54.762	Pyridoxal-P biosynthesis, R5P + glyceraldehyde-3P + glutamine => pyridoxal-P	map00750 Vitamin B6 metabolism,map01100 Metabolic pathways,map01240 Biosynthesis of cofactors	0.629	0.629	0.782	-1.435	-0.951	-1.163	1.14	-1.315	1.071	1.201	1.257	1.071	-1.913	0.954	1.257	-1.488
K07862	K07862	serine/threonine transporter	sstT	69	54.762			-0.797	-0.797	-0.951	-1.435	0.223	0.992	-1.315	0.727	-1.244	-1.378	-1.435	-1.244	1.707	0.735	1.257	1.307
K08177	K08177	MFS transporter, OFA family, oxalate/formate antiporter	oxlT	69	54.762			-0.797	0.629	-0.951	-0.413	-0.951	-1.163	-1.315	1.14	-1.244	-1.378	-1.435	-0.815	1.707	1.647	1.257	0.308
K08986	K08986	putative membrane protein	ycgQ	69	54.762			-0.797	0.629	-0.951	-1.435	-0.951	-1.163	-0.903	-1.315	1.071	-1.378	-1.435	-0.815	1.707	1.647	1.257	1.307
K09689	K09689	capsular polysaccharide transport system ATP-binding protein [EC:7.6.2.12]	kpsT	69	54.762		map02010 ABC transporters	0.629	-0.797	-0.393	-1.435	-0.951	-0.27	1.14	0.044	1.071	-1.378	1.257	1.071	1.707	-1.153	1.257	-1.488
K15342	K15342	CRISP-associated protein Cas1	cas1	69	54.762			-0.084	0.629	0.782	0.015	-0.393	-0.71	-0.903	0.727	1.071	0.418	0.866	-0.815	0.05	-0.934	0.234	0.308
K00259	K00259	alanine dehydrogenase [EC:1.4.1.1]	ald	68	53.968		map00250 Alanine, aspartate and glutamate metabolism,map00430 Taurine and hypotaurine metabolism,map01100 Metabolic pathways	-0.783	0.643	-0.936	1.271	-0.936	-1.149	1.154	-1.3	-1.229	-0.964	-1.42	1.085	1.724	0.311	1.271	-1.472
K01207	K01207	beta-N-acetylhexosaminidase [EC:3.2.1.52]	nagZ	68	53.968		map00520 Amino sugar and nucleotide sugar metabolism,map00531 Glycosaminoglycan degradation,map01100 Metabolic pathways,map01501 beta-Lactam resistance	0.643	0.643	0.796	-1.42	0.237	1.006	1.154	1.154	1.085	-1.363	1.271	-1.229	0.067	-0.917	-1.42	1.322
K01223	K01223	6-phospho-beta-glucosidase [EC:3.2.1.86]	E3.2.1.86B, bglA	68	53.968		map00010 Glycolysis / Gluconeogenesis,map00500 Starch and sucrose metabolism	0.643	0.643	-0.379	-1.42	0.796	-1.149	-1.3	-1.3	-1.229	-1.363	1.271	-0.388	1.724	1.664	1.271	-1.472
K01372	K01372	bleomycin hydrolase [EC:3.4.22.40]	BLMH, pepC	68	53.968			0.643	-0.783	-0.936	-1.42	0.796	-1.149	-1.3	-1.3	1.085	1.216	-1.42	-1.229	1.724	1.664	1.271	-1.472
K01575	K01575	acetolactate decarboxylase [EC:4.1.1.5]	alsD, budA, aldC	68	53.968		map00650 Butanoate metabolism,map00660 C5-Branched dibasic acid metabolism,map01110 Biosynthesis of secondary metabolites	-0.783	-0.783	-0.936	0.881	-0.936	-1.149	-1.3	-1.3	-1.229	-1.363	1.271	0.656	0.82	1.664	1.271	-1.472
K01755	K01755	argininosuccinate lyase [EC:4.3.2.1]	argH, ASL	68	53.968	Urea cycle	map00220 Arginine biosynthesis,map00250 Alanine, aspartate and glutamate metabolism,map01100 Metabolic pathways,map01110 Biosynthesis of secondary metabolites,map01230 Biosynthesis of amino acids	0.643	0.643	-0.379	-1.42	-0.936	1.006	1.154	1.154	1.085	-1.363	-1.42	1.085	-0.557	-0.357	1.271	1.322
K01940	K01755	argininosuccinate synthase [EC:6.3.4.5]	argG, ASS1	68	53.968	Urea cycle	map00220 Arginine biosynthesis,map00250 Alanine, aspartate and glutamate metabolism,map01100 Metabolic pathways,map01110 Biosynthesis of secondary metabolites,map01230 Biosynthesis of amino acids,map05418 Fluid shear stress and atherosclerosis	0.643	0.643	-0.379	-1.42	-0.936	1.006	1.154	1.154	1.085	-1.363	-1.42	1.085	-0.557	-0.357	1.271	1.322
K01995	K01995	branched-chain amino acid transport system ATP-binding protein	livG	68	53.968		map02010 ABC transporters,map02024 Quorum sensing	-0.783	-0.783	0.796	-1.42	0.796	-1.149	-0.888	-0.888	-1.229	-1.363	-1.42	-0.801	1.724	1.664	1.271	1.322
K01996	K01995	branched-chain amino acid transport system ATP-binding protein	livF	68	53.968		map02010 ABC transporters,map02024 Quorum sensing	-0.783	-0.783	0.796	-1.42	0.796	-1.149	-0.888	-0.888	-1.229	-1.363	-1.42	-0.801	1.724	1.664	1.271	1.322
K01997	K01995	branched-chain amino acid transport system permease protein	livH	68	53.968		map02010 ABC transporters,map02024 Quorum sensing	-0.783	-0.783	0.796	-1.42	0.796	-1.149	-0.888	-0.888	-1.229	-1.363	-1.42	-0.801	1.724	1.664	1.271	1.322
K01998	K01995	branched-chain amino acid transport system permease protein	livM	68	53.968		map02010 ABC transporters,map02024 Quorum sensing	-0.783	-0.783	0.796	-1.42	0.796	-1.149	-0.888	-0.888	-1.229	-1.363	-1.42	-0.801	1.724	1.664	1.271	1.322
K02036	K02036	phosphate transport system ATP-binding protein [EC:7.3.2.1]	pstB	68	53.968		map02010 ABC transporters	0.643	0.643	-0.936	-1.42	-0.936	-1.149	1.154	-0.888	-1.229	-1.363	-1.42	1.085	1.724	1.664	1.271	-1.09
K02038	K02036	phosphate transport system permease protein	pstA	68	53.968		map02010 ABC transporters	0.643	0.643	-0.936	-1.42	-0.936	-1.149	1.154	-0.888	-1.229	-1.363	-1.42	1.085	1.724	1.664	1.271	-1.09
K03700	K03700	recombination protein U	recU	68	53.968			-0.783	-0.783	-0.379	1.271	0.796	-1.149	-1.3	-1.3	-1.229	-1.363	-1.42	1.085	1.724	1.664	1.271	-1.472
K03739	K03739	membrane protein involved in D-alanine export	dltB	68	53.968	Cationic antimicrobial peptide (CAMP) resistance, dltABCD operon	map00552 Teichoic acid biosynthesis,map01503 Cationic antimicrobial peptide (CAMP) resistance,map02020 Two-component system,map05150 Staphylococcus aureus infection	-0.783	-0.783	-0.379	1.271	0.796	-1.149	-1.3	-1.3	-1.229	-1.363	-1.42	1.085	1.724	1.664	1.271	-1.472
K03740	K03739	D-alanine transfer protein	dltD	68	53.968	Cationic antimicrobial peptide (CAMP) resistance, dltABCD operon	map00552 Teichoic acid biosynthesis,map01503 Cationic antimicrobial peptide (CAMP) resistance,map02020 Two-component system,map05150 Staphylococcus aureus infection	-0.783	-0.783	-0.379	1.271	0.796	-1.149	-1.3	-1.3	-1.229	-1.363	-1.42	1.085	1.724	1.664	1.271	-1.472
K14188	K03739	D-alanine--poly(phosphoribitol) ligase subunit 2 [EC:6.1.1.13]	dltC	68	53.968	Cationic antimicrobial peptide (CAMP) resistance, dltABCD operon	map00470 D-Amino acid metabolism,map00552 Teichoic acid biosynthesis,map01100 Metabolic pathways,map01503 Cationic antimicrobial peptide (CAMP) resistance,map02020 Two-component system,map05150 Staphylococcus aureus infection	-0.783	-0.783	-0.379	1.271	0.796	-1.149	-1.3	-1.3	-1.229	-1.363	-1.42	1.085	1.724	1.664	1.271	-1.472
K07404	K07404	6-phosphogluconolactonase [EC:3.1.1.31]	pgl	68	53.968	Pentose phosphate pathway (Pentose phosphate cycle)	map00030 Pentose phosphate pathway,map01100 Metabolic pathways,map01110 Biosynthesis of secondary metabolites,map01120 Microbial metabolism in diverse environments,map01200 Carbon metabolism	-0.783	0.643	-0.379	1.271	0.796	-1.149	-0.888	-1.3	-1.229	0.433	-1.42	1.085	1.724	1.664	-1.42	-1.472
K07586	K07586	uncharacterized protein	ygaC	68	53.968			-0.783	-0.783	-0.936	1.271	0.796	-1.149	-0.888	-1.3	-1.229	-1.363	-1.42	1.085	1.724	1.664	1.271	-1.472
K08282	K08282	non-specific serine/threonine protein kinase [EC:2.7.11.1]	E2.7.11.1	68	53.968			0.643	-0.783	-0.379	-1.42	-0.936	-1.149	0.742	-1.3	-1.229	-1.363	1.271	-0.801	1.724	1.664	1.271	-1.472
K12341	K12341	adhesin YadA	yadA	68	53.968		map03070 Bacterial secretion system,map05135 Yersinia infection	-0.783	-0.783	-0.936	1.271	0.796	-1.149	-1.3	-1.3	-1.229	-0.964	-1.42	1.085	1.724	1.664	1.271	-1.472
K15866	K15866	2-(1,2-epoxy-1,2-dihydrophenyl)acetyl-CoA isomerase [EC:5.3.3.18]	paaG	68	53.968	Phenylacetate degradation, phenylaxetate => acetyl-CoA/succinyl-CoA	map00360 Phenylalanine metabolism,map01100 Metabolic pathways,map01120 Microbial metabolism in diverse environments	-0.783	-0.783	-0.936	-1.42	-0.936	-1.149	1.154	-0.888	-1.229	-1.363	-1.03	-1.229	1.724	1.664	1.271	1.322
K21064	K21064	5-amino-6-(5-phospho-D-ribitylamino)uracil phosphatase [EC:3.1.3.104]	ycsE, yitU, ywtE	68	53.968	Riboflavin biosynthesis, plants and bacteria, GTP => riboflavin/FMN/FAD	map00740 Riboflavin metabolism,map01100 Metabolic pathways,map01110 Biosynthesis of secondary metabolites,map01240 Biosynthesis of cofactors	-0.783	-0.783	-0.936	-1.42	0.796	-1.149	-1.3	-1.3	-1.229	-1.363	-1.42	1.085	1.724	1.664	1.271	1.322
K21681	K21681	ribitol-5-phosphate 2-dehydrogenase (NADP+) / D-ribitol-5-phosphate cytidylyltransferase [EC:1.1.1.405 2.7.7.40]	bcs1	68	53.968		map00040 Pentose and glucuronate interconversions,map01100 Metabolic pathways	0.643	0.643	-0.936	0.881	0.796	-1.149	1.154	1.154	1.085	-1.363	0.881	-0.073	-0.681	0.97	-1.42	-1.472
K21687	K21687	resuscitation-promoting factor RpfA	rpfA	68	53.968			0.643	-0.783	-0.936	-0.179	-0.379	-1.149	0.742	-1.3	1.085	-1.363	1.271	0.243	1.724	-0.475	1.271	-1.472
K00841	K00841	aminotransferase [EC:2.6.1.-]	patA	67	53.175	Lysine biosynthesis, acetyl-DAP pathway, aspartate => lysine	map00300 Lysine biosynthesis,map01100 Metabolic pathways,map01110 Biosynthesis of secondary metabolites,map01230 Biosynthesis of amino acids	-0.769	-0.769	-0.365	0.896	0.81	-1.134	-1.285	-1.285	-1.215	-1.348	-1.405	1.1	1.741	1.68	1.286	-1.457
K10907	K00841	aminotransferase [EC:2.6.1.-]	K10907	67	53.175			-0.769	-0.769	-0.365	0.896	0.81	-1.134	-1.285	-1.285	-1.215	-1.348	-1.405	1.1	1.741	1.68	1.286	-1.457
K01356	K01356	repressor LexA [EC:3.4.21.88]	lexA	67	53.175			0.657	0.657	0.81	1.286	0.81	1.02	1.169	-0.478	1.1	-0.296	1.286	1.1	-1.877	-1.813	-1.015	0.954
K01450	K01450			67	53.175			-0.769	-0.769	-0.922	1.286	0.81	-1.134	-1.285	-1.285	-1.215	-1.348	-1.405	1.1	1.741	1.68	1.286	-1.457
K02240	K01450	competence protein ComFA	comFA	67	53.175			-0.769	-0.769	-0.922	1.286	0.81	-1.134	-1.285	-1.285	-1.215	-1.348	-1.405	1.1	1.741	1.68	1.286	-1.457
K02243	K01450	competence protein ComGA	comGA	67	53.175			-0.769	-0.769	-0.922	1.286	0.81	-1.134	-1.285	-1.285	-1.215	-1.348	-1.405	1.1	1.741	1.68	1.286	-1.457
K02244	K01450	competence protein ComGB	comGB	67	53.175			-0.769	-0.769	-0.922	1.286	0.81	-1.134	-1.285	-1.285	-1.215	-1.348	-1.405	1.1	1.741	1.68	1.286	-1.457
K02245	K01450	competence protein ComGC	comGC	67	53.175			-0.769	-0.769	-0.922	1.286	0.81	-1.134	-1.285	-1.285	-1.215	-1.348	-1.405	1.1	1.741	1.68	1.286	-1.457
K03048	K01450	DNA-directed RNA polymerase subunit delta	rpoE	67	53.175		map03020 RNA polymerase	-0.769	-0.769	-0.922	1.286	0.81	-1.134	-1.285	-1.285	-1.215	-1.348	-1.405	1.1	1.741	1.68	1.286	-1.457
K03346	K01450	replication initiation and membrane attachment protein	dnaB	67	53.175			-0.769	-0.769	-0.922	1.286	0.81	-1.134	-1.285	-1.285	-1.215	-1.348	-1.405	1.1	1.741	1.68	1.286	-1.457
K03693	K01450	penicillin-binding protein 1B	pbp1b	67	53.175		map00550 Peptidoglycan biosynthesis,map01100 Metabolic pathways,map01501 beta-Lactam resistance	-0.769	-0.769	-0.922	1.286	0.81	-1.134	-1.285	-1.285	-1.215	-1.348	-1.405	1.1	1.741	1.68	1.286	-1.457
K03706	K01450	transcriptional pleiotropic repressor	codY	67	53.175			-0.769	-0.769	-0.922	1.286	0.81	-1.134	-1.285	-1.285	-1.215	-1.348	-1.405	1.1	1.741	1.68	1.286	-1.457
K04074	K01450	cell division initiation protein	divIVA	67	53.175			-0.769	-0.769	-0.922	1.286	0.81	-1.134	-1.285	-1.285	-1.215	-1.348	-1.405	1.1	1.741	1.68	1.286	-1.457
K06399	K01450	stage IV sporulation protein B [EC:3.4.21.116]	spoIVB	67	53.175			-0.769	-0.769	-0.922	1.286	0.81	-1.134	-1.285	-1.285	-1.215	-1.348	-1.405	1.1	1.741	1.68	1.286	-1.457
K07652	K01450	two-component system, OmpR family, sensor histidine kinase VicK [EC:2.7.13.3]	vicK	67	53.175		map02020 Two-component system	-0.769	-0.769	-0.922	1.286	0.81	-1.134	-1.285	-1.285	-1.215	-1.348	-1.405	1.1	1.741	1.68	1.286	-1.457
K12551	K01450	monofunctional glycosyltransferase [EC:2.4.1.129]	sgtA	67	53.175		map00550 Peptidoglycan biosynthesis,map01100 Metabolic pathways	-0.769	-0.769	-0.922	1.286	0.81	-1.134	-1.285	-1.285	-1.215	-1.348	-1.405	1.1	1.741	1.68	1.286	-1.457
K18692	K01450	ATP-dependent RNA helicase CshB [EC:3.6.4.13]	cshB	67	53.175			-0.769	-0.769	-0.922	1.286	0.81	-1.134	-1.285	-1.285	-1.215	-1.348	-1.405	1.1	1.741	1.68	1.286	-1.457
K20707	K01450	lysine racemase [EC:5.1.1.5]	E5.1.1.5	67	53.175			-0.769	-0.769	-0.922	1.286	0.81	-1.134	-1.285	-1.285	-1.215	-1.348	-1.405	1.1	1.741	1.68	1.286	-1.457
K01839	K01839	phosphopentomutase [EC:5.4.2.7]	deoB	67	53.175		map00030 Pentose phosphate pathway,map00230 Purine metabolism,map01100 Metabolic pathways	-0.769	-0.769	-0.365	-1.405	0.81	-1.134	-1.285	-1.285	-1.215	-1.348	-1.405	1.1	1.741	0.986	1.286	1.337
K02037	K02037	phosphate transport system permease protein	pstC	67	53.175		map02010 ABC transporters	0.657	0.657	-0.922	-1.405	-0.922	-1.134	1.169	-0.873	-1.215	-1.348	-1.405	1.1	1.392	1.68	1.286	-1.075
K02548	K02548	1,4-dihydroxy-2-naphthoate polyprenyltransferase [EC:2.5.1.74]	menA	67	53.175	Menaquinone biosynthesis, chorismate (+ polyprenyl-PP) => menaquinol	map00130 Ubiquinone and other terpenoid-quinone biosynthesis,map01100 Metabolic pathways,map01110 Biosynthesis of secondary metabolites,map01240 Biosynthesis of cofactors	0.657	0.657	-0.365	1.286	0.252	1.02	1.169	-1.285	1.1	1.23	1.286	1.1	-1.877	-1.813	-1.405	1.337
K05685	K05685	macrolide transport system ATP-binding/permease protein [EC:7.6.2.-]	macB	67	53.175		map02010 ABC transporters	-0.056	-0.769	0.81	1.286	0.81	1.02	-1.285	0.756	1.1	-0.949	0.264	-1.215	-1.53	-0.34	1.286	1.337
K06075	K06075	MarR family transcriptional regulator, transcriptional regulator for hemolysin	slyA	67	53.175			0.657	-0.769	0.81	0.896	-0.365	-1.134	-1.285	0.361	-1.215	-1.348	-1.405	-0.786	1.392	1.329	1.286	-1.457
K06198	K06198	competence protein CoiA	coiA	67	53.175			-0.769	-0.769	-0.922	1.286	0.81	-1.134	-1.285	-1.285	-1.215	-0.949	-1.405	0.67	1.741	1.68	1.286	-1.457
K06899	K06899	nucleoid-associated protein	ndpA	67	53.175			-0.769	-0.769	-0.922	-1.405	0.81	1.02	-1.285	-1.285	-1.215	-1.348	-1.405	-1.215	1.741	1.68	1.286	1.337
K07224	K07224	iron uptake system component EfeO	efeO	67	53.175			0.657	-0.769	-0.365	0.896	-0.922	-0.241	-0.873	0.756	-1.215	-1.348	0.045	-0.058	1.741	-0.119	1.286	-1.457
K08681	K08681	pyridoxal 5'-phosphate synthase pdxT subunit [EC:4.3.3.6]	pdxT, pdx2	67	53.175	Pyridoxal-P biosynthesis, R5P + glyceraldehyde-3P + glutamine => pyridoxal-P	map00750 Vitamin B6 metabolism,map01100 Metabolic pathways,map01240 Biosynthesis of cofactors	0.657	0.657	-0.365	-1.405	-0.922	-1.134	1.169	-1.285	1.1	1.23	1.286	1.1	-1.877	0.986	1.286	-1.457
K11392	K11392	16S rRNA (cytosine1407-C5)-methyltransferase [EC:2.1.1.178]	rsmF	67	53.175			-0.769	-0.769	-0.922	-1.405	-0.922	-1.134	-1.285	-1.285	-1.215	1.23	-1.405	-1.215	1.741	1.68	1.286	1.337
K12204	K12204	defect in organelle trafficking protein DotC	dotC, traI	67	53.175			-0.769	-0.769	-0.922	1.286	-0.922	1.02	0.756	0.756	-1.215	-0.949	-1.405	-1.215	1.741	1.68	-1.405	-1.457
K16788	K16788	niacin transporter	niaX	67	53.175			-0.769	-0.769	-0.922	-1.405	0.81	-1.134	-1.285	-1.285	-1.215	-1.348	-1.405	0.67	1.741	1.68	1.286	1.337
K21449	K21449	trimeric autotransporter adhesin	ata, sadA, emaA	67	53.175			0.657	-0.769	-0.922	-0.383	0.81	1.02	-0.873	1.169	1.1	-0.566	-1.405	1.1	-0.116	-0.011	-0.641	1.337
K22230	K22230	scyllo-inositol 2-dehydrogenase (NADP+) [EC:1.1.1.-]	iolU	67	53.175		map00562 Inositol phosphate metabolism,map01100 Metabolic pathways,map01120 Microbial metabolism in diverse environments	0.657	-0.769	-0.365	1.286	-0.922	-1.134	-1.285	-1.285	-1.215	0.178	-1.405	-0.786	1.741	1.68	1.286	-1.457
K00757	K00757	uridine phosphorylase [EC:2.4.2.3]	udp, UPP	66	52.381		map00240 Pyrimidine metabolism,map00983 Drug metabolism - other enzymes,map01100 Metabolic pathways,map01232 Nucleotide metabolism	-0.755	-0.755	-0.908	-1	0.824	1.034	-1.271	-1.271	-1.2	1.245	-1.39	-1.2	1.757	1.696	1.301	-1.442
K01261	K01261	glutamyl aminopeptidase [EC:3.4.11.7]	pepA	66	52.381			-0.755	-0.755	-0.908	0.911	0.824	-1.12	-1.271	-1.271	-1.2	-1.333	-1.39	1.114	1.757	1.696	1.301	-1.442
K03547	K03547	DNA repair protein SbcD/Mre11	sbcD, mre11	66	52.381			0.671	0.671	0.266	1.301	0.824	-1.12	1.183	-0.859	1.114	-1.333	1.301	1.114	-1.86	-1.796	1.301	1.352
K03713	K03713	MerR family transcriptional regulator, glutamine synthetase repressor	glnR	66	52.381			-0.755	-0.755	-0.908	1.301	0.824	-1.12	-1.271	-1.271	-1.2	-1.333	-1.39	1.114	1.409	1.696	1.301	-1.442
K06020	K06020	energy-dependent translational throttle protein EttA	ettA	66	52.381			0.671	-0.755	0.266	1.301	-0.351	1.034	-1.271	1.183	-0.359	0.845	-1.39	0.684	0.309	-0.103	-0.368	-1.442
K06286	K06286	septation ring formation regulator	ezrA	66	52.381			-0.755	-0.755	-0.908	0.911	0.824	-1.12	-1.271	-1.271	-1.2	-1.333	-1.39	1.114	1.757	1.696	1.301	-1.442
K07158	K06286	uncharacterized protein	K07158	66	52.381			-0.755	-0.755	-0.908	0.911	0.824	-1.12	-1.271	-1.271	-1.2	-1.333	-1.39	1.114	1.757	1.696	1.301	-1.442
K11705	K11705	iron/zinc/manganese/copper transport system permease protein	mtsC	66	52.381		map02010 ABC transporters	-0.755	-0.755	-0.908	1.301	0.824	-1.12	-1.271	-1.271	-1.2	-1.333	-1.39	0.684	1.757	1.696	1.301	-1.442
K19084	K11705	bacitracin transport system permease protein	braE, bceB	66	52.381		map02010 ABC transporters,map02020 Two-component system	-0.755	-0.755	-0.908	1.301	0.824	-1.12	-1.271	-1.271	-1.2	-1.333	-1.39	0.684	1.757	1.696	1.301	-1.442
K19972	K11705	manganese/zinc transport system permease protein	psaC, scaB, sloB	66	52.381		map02010 ABC transporters	-0.755	-0.755	-0.908	1.301	0.824	-1.12	-1.271	-1.271	-1.2	-1.333	-1.39	0.684	1.757	1.696	1.301	-1.442
K19973	K11705	manganese transport system ATP-binding protein [EC:7.2.2.5]	mntA	66	52.381		map02010 ABC transporters	-0.755	-0.755	-0.908	1.301	0.824	-1.12	-1.271	-1.271	-1.2	-1.333	-1.39	0.684	1.757	1.696	1.301	-1.442
K16869	K16869	octanoyl-[GcvH]:protein N-octanoyltransferase [EC:2.3.1.204]	lipL	66	52.381	Lipoic acid biosynthesis, animals and bacteria, octanoyl-ACP => dihydrolipoyl-H => dihydrolipoyl-E2	map00785 Lipoic acid metabolism,map01100 Metabolic pathways,map01240 Biosynthesis of cofactors	-0.755	-0.755	-0.908	0.911	0.824	-1.12	0.771	-1.271	-1.2	-1.333	1.301	1.114	0.686	1.003	-1.39	-1.442
K20861	K20861	FMN hydrolase / 5-amino-6-(5-phospho-D-ribitylamino)uracil phosphatase [EC:3.1.3.102 3.1.3.104]	ybjI	66	52.381	Riboflavin biosynthesis, plants and bacteria, GTP => riboflavin/FMN/FAD	map00740 Riboflavin metabolism,map01100 Metabolic pathways,map01110 Biosynthesis of secondary metabolites,map01240 Biosynthesis of cofactors	0.671	-0.755	-0.908	-1.39	-0.908	-1.12	-1.271	-1.271	-1.2	-1.333	1.301	1.114	1.757	1.696	1.301	-1.442
K21613	K21613	N-acetylcysteine deacetylase [EC:3.5.1.-]	scmP	66	52.381			-0.755	-0.755	-0.908	0.911	0.824	-0.667	-1.271	-1.271	-1.2	-1.333	-1.39	1.114	1.757	1.345	1.301	-1.442
K01497	K01497	GTP cyclohydrolase II [EC:3.5.4.25]	ribA, RIB1	65	51.587	Riboflavin biosynthesis, plants and bacteria, GTP => riboflavin/FMN/FAD	map00740 Riboflavin metabolism,map00790 Folate biosynthesis,map01100 Metabolic pathways,map01110 Biosynthesis of secondary metabolites,map01240 Biosynthesis of cofactors,map02024 Quorum sensing	0.685	0.685	-0.894	-1.375	-0.894	1.049	1.198	1.198	-1.186	-1.318	1.316	0.287	-0.183	-1.428	1.316	1.367
K01610	K01610	phosphoenolpyruvate carboxykinase (ATP) [EC:4.1.1.49]	E4.1.1.49, pckA	65	51.587	Gluconeogenesis, oxaloacetate => fructose-6P	map00010 Glycolysis / Gluconeogenesis,map00020 Citrate cycle (TCA cycle),map00620 Pyruvate metabolism,map00710 Carbon fixation in photosynthetic organisms,map01100 Metabolic pathways,map01110 Biosynthesis of secondary metabolites,map01120 Microbial metabolism in diverse environments,map01200 Carbon metabolism	0.685	-0.741	0.838	-1.375	0.838	1.049	1.198	-0.844	1.128	1.26	1.316	0.699	-0.77	-1.085	-1.375	1.367
K01662	K01662	1-deoxy-D-xylulose-5-phosphate synthase [EC:2.2.1.7]	dxs	65	51.587	C5 isoprenoid biosynthesis, non-mevalonate pathway	map00730 Thiamine metabolism,map00900 Terpenoid backbone biosynthesis,map01100 Metabolic pathways,map01110 Biosynthesis of secondary metabolites	0.685	0.685	0.838	0.294	-0.894	1.049	1.198	1.198	1.128	1.26	1.316	-0.757	-1.842	-1.779	-1.375	0.984
K02479	K02479	two-component system, NarL family, response regulator	K02479	65	51.587			-0.741	-0.741	-0.894	1.316	-0.894	-1.106	-1.256	-0.844	-1.186	-1.318	-1.375	1.128	1.774	1.712	1.316	-1.427
K02778	K02778	glucose PTS system EIIB component [EC:2.7.1.199]	ptsGb	65	51.587			-0.741	0.685	-0.894	-1.375	0.838	1.049	-1.256	-1.256	-1.186	-1.318	-1.375	1.128	1.774	1.712	1.316	-1.427
K03449	K03449	MFS transporter, CP family, cyanate transporter	MFS.CP	65	51.587			0.685	-0.741	-0.894	1.316	-0.894	-1.106	-0.844	-0.844	-1.186	-1.318	-1.375	-0.029	1.774	1.712	1.316	-1.427
K06168	K06168	tRNA-2-methylthio-N6-dimethylallyladenosine synthase [EC:2.8.4.3]	miaB	65	51.587			0.685	0.685	0.838	-1.375	-0.894	1.049	1.198	1.198	1.128	1.26	1.316	1.128	-1.842	-1.779	-1.375	1.367
K07098	K07098	uncharacterized protein	K07098	65	51.587			0.685	0.685	-0.336	1.316	-0.894	-0.212	1.198	1.198	1.128	1.26	1.316	-0.757	-1.494	-1.779	-1.375	1.367
K07673	K07673	two-component system, NarL family, nitrate/nitrite sensor histidine kinase NarX [EC:2.7.13.3]	narX	65	51.587		map02020 Two-component system	-0.741	-0.741	-0.894	-1.375	0.838	-1.106	-1.256	1.198	-1.186	-1.318	-1.375	1.128	1.774	1.712	1.316	-1.427
K09951	K09951	CRISPR-associated protein Cas2	cas2	65	51.587			-0.741	-0.741	0.838	0.075	-0.336	-0.652	-1.256	0.785	1.128	0.477	0.925	-0.757	0.117	-0.866	0.294	0.368
K10439	K10439	ribose transport system substrate-binding protein	rbsB	65	51.587		map02010 ABC transporters,map02030 Bacterial chemotaxis	-0.028	0.685	0.28	-1.375	0.838	1.049	-0.449	-1.256	1.128	0.207	-1.375	-0.757	1.426	-0.195	-1.375	1.367
K11752	K11752	diaminohydroxyphosphoribosylaminopyrimidine deaminase / 5-amino-6-(5-phosphoribosylamino)uracil reductase [EC:3.5.4.26 1.1.1.193]	ribD	65	51.587	Riboflavin biosynthesis, plants and bacteria, GTP => riboflavin/FMN/FAD	map00740 Riboflavin metabolism,map01100 Metabolic pathways,map01110 Biosynthesis of secondary metabolites,map01240 Biosynthesis of cofactors,map02024 Quorum sensing	0.685	0.685	0.838	-0.353	-0.894	1.049	1.198	1.198	-1.186	1.26	1.316	1.128	-1.494	-1.428	-0.985	1.367
K16926	K16926	energy-coupling factor transport system substrate-specific component	htsT	65	51.587			-0.028	-0.028	-0.894	1.316	-0.894	-1.106	-1.256	-1.256	0.699	-1.318	-0.985	-1.186	1.774	1.361	1.316	-1.427
K16960	K16960	L-cystine transport system ATP-binding protein [EC:7.4.2.1]	tcyN	65	51.587		map02010 ABC transporters	-0.741	-0.741	-0.894	1.316	-0.894	0.155	-1.256	-1.256	-1.186	-1.318	-1.375	-0.757	1.774	1.712	1.316	-0.428
K00059	K00059	3-oxoacyl-[acyl-carrier protein] reductase [EC:1.1.1.100]	fabG, OAR1	64	50.794	Fatty acid biosynthesis, elongation	map00061 Fatty acid biosynthesis,map00333 Prodigiosin biosynthesis,map00780 Biotin metabolism,map01100 Metabolic pathways,map01110 Biosynthesis of secondary metabolites,map01212 Fatty acid metabolism,map01240 Biosynthesis of cofactors	-0.727	-0.727	-0.88	1.33	0.852	-0.638	-1.241	-0.829	-1.171	-1.304	-1.36	-0.742	1.791	1.729	1.33	-1.412
K00425	K00425	cytochrome bd ubiquinol oxidase subunit I [EC:7.1.1.7]	cydA	64	50.794	Cytochrome bd ubiquinol oxidase	map00190 Oxidative phosphorylation,map02020 Two-component system	0.699	0.699	-0.88	1.33	-0.88	1.063	0.8	-0.829	1.143	1.274	1.33	1.143	-1.825	-1.762	-1.36	1.382
K00426	K00425	cytochrome bd ubiquinol oxidase subunit II [EC:7.1.1.7]	cydB	64	50.794	Cytochrome bd ubiquinol oxidase	map00190 Oxidative phosphorylation,map02020 Two-component system	0.699	0.699	-0.88	1.33	-0.88	1.063	0.8	-0.829	1.143	1.274	1.33	1.143	-1.825	-1.762	-1.36	1.382
K00919	K00919	4-diphosphocytidyl-2-C-methyl-D-erythritol kinase [EC:2.7.1.148]	ispE	64	50.794	C5 isoprenoid biosynthesis, non-mevalonate pathway	map00900 Terpenoid backbone biosynthesis,map01100 Metabolic pathways,map01110 Biosynthesis of secondary metabolites	0.699	0.699	0.294	-1.36	-0.88	1.063	1.212	1.212	1.143	1.274	1.33	1.143	-1.825	-1.762	-1.36	1.382
K01119	K01119	2',3'-cyclic-nucleotide 2'-phosphodiesterase / 3'-nucleotidase [EC:3.1.4.16 3.1.3.6]	cpdB	64	50.794		map00230 Purine metabolism,map00240 Pyrimidine metabolism,map01100 Metabolic pathways	-0.727	0.699	-0.322	-1.36	0.852	1.063	-1.241	-0.829	-1.171	1.274	0.94	1.143	-0.753	1.035	1.33	-1.412
K01236	K01236	maltooligosyltrehalose trehalohydrolase [EC:3.2.1.141]	treZ, glgZ	64	50.794	Trehalose biosynthesis, D-glucose 1P => trehalose	map00500 Starch and sucrose metabolism,map01100 Metabolic pathways,map01110 Biosynthesis of secondary metabolites	0.699	-0.727	0.294	-0.338	-0.88	-1.091	1.212	-0.829	-1.171	-1.304	-1.36	-0.742	1.791	1.378	1.33	-1.412
K01788	K01788	N-acylglucosamine-6-phosphate 2-epimerase [EC:5.1.3.9]	nanE	64	50.794		map00520 Amino sugar and nucleotide sugar metabolism,map01100 Metabolic pathways	0.699	0.699	-0.88	0.94	0.852	1.063	-0.829	-1.241	0.713	-1.304	-1.36	-0.33	0.72	1.729	-1.36	-1.412
K01814	K01814	phosphoribosylformimino-5-aminoimidazole carboxamide ribotide isomerase [EC:5.3.1.16]	hisA	64	50.794	Histidine biosynthesis, PRPP => histidine	map00340 Histidine metabolism,map01100 Metabolic pathways,map01110 Biosynthesis of secondary metabolites,map01230 Biosynthesis of amino acids	0.699	0.699	-0.322	-1.36	-0.88	-0.638	1.212	1.212	1.143	-1.304	1.33	0.301	-0.489	-1.762	1.33	1.382
K01854	K01854	UDP-galactopyranose mutase [EC:5.4.99.9]	glf	64	50.794		map00052 Galactose metabolism,map00520 Amino sugar and nucleotide sugar metabolism,map00541 O-Antigen nucleotide sugar biosynthesis,map01100 Metabolic pathways,map01250 Biosynthesis of nucleotide sugars	-0.727	-0.727	-0.88	0.94	0.852	-0.198	-0.829	-0.829	1.143	-0.904	1.33	-0.742	-0.066	0.817	0.089	-1.029
K02407	K02407	flagellar hook-associated protein 2	fliD	64	50.794		map02040 Flagellar assembly	0.699	0.699	0.852	-1.36	-0.322	1.063	1.212	1.212	1.143	-1.304	1.33	1.143	-0.753	-1.069	-1.36	1.382
K02552	K02552	menaquinone-specific isochorismate synthase [EC:5.4.4.2]	menF	64	50.794	Menaquinone biosynthesis, chorismate (+ polyprenyl-PP) => menaquinol	map00130 Ubiquinone and other terpenoid-quinone biosynthesis,map01053 Biosynthesis of siderophore group nonribosomal peptides,map01100 Metabolic pathways,map01110 Biosynthesis of secondary metabolites,map01240 Biosynthesis of cofactors	0.699	0.699	-0.88	1.33	-0.88	1.063	1.212	-1.241	1.143	1.274	1.33	1.143	-1.825	-1.762	-1.36	1.382
K03654	K03654	ATP-dependent DNA helicase RecQ [EC:5.6.2.4]	recQ	64	50.794		map03018 RNA degradation	0.699	0.699	0.852	-0.596	0.852	1.063	1.212	1.212	-1.171	1.274	1.33	1.143	-1.825	-1.762	-1.36	1.382
K06885	K06885	uncharacterized protein	K06885	64	50.794			-0.727	-0.727	-0.88	1.33	0.852	-1.091	-1.241	-1.241	-1.171	0.492	-1.36	1.143	1.791	1.729	-1.36	-1.412
K06920	K06920	7-cyano-7-deazaguanine synthase [EC:6.3.4.20]	queC	64	50.794		map00790 Folate biosynthesis,map01100 Metabolic pathways	-0.727	-0.727	-0.88	-1.36	-0.88	1.063	-0.829	1.212	-1.171	1.274	-1.36	1.143	-1.825	1.378	1.33	1.382
K07491	K07491	REP-associated tyrosine transposase	rayT	64	50.794			-0.014	-0.727	0.852	0.94	-0.322	-1.091	-1.241	0.118	-1.171	-0.904	-0.97	0.713	0.236	-0.07	1.33	0.999
K10038	K10038	glutamine transport system ATP-binding protein [EC:7.4.2.1]	glnQ	64	50.794		map02010 ABC transporters	-0.727	0.699	0.852	-1.36	0.852	-1.091	-0.829	-1.241	0.713	-1.304	-1.36	-0.742	1.791	1.729	1.33	-1.412
K15770	K15770	arabinogalactan oligomer / maltooligosaccharide transport system substrate-binding protein	cycB, ganO, mdxE	64	50.794		map02010 ABC transporters	0.699	0.699	-0.88	-1.36	-0.88	-1.091	-0.147	-1.241	1.143	-1.304	-1.36	-0.33	1.791	1.729	1.33	-1.412
K16066	K16066	3-hydroxy acid dehydrogenase / malonic semialdehyde reductase [EC:1.1.1.381 1.1.1.-]	ydfG	64	50.794	Pyrimidine degradation, uracil => 3-hydroxypropanoate	map00240 Pyrimidine metabolism,map00260 Glycine, serine and threonine metabolism,map01100 Metabolic pathways	-0.727	-0.727	-0.322	-1.36	-0.88	1.063	-1.241	0.8	-1.171	-1.304	-1.36	-1.171	0.342	1.729	1.33	1.382
K16301	K16301	deferrochelatase/peroxidase EfeB [EC:1.11.1.-]	efeB	64	50.794			0.699	-0.727	-0.322	0.94	-0.88	-0.198	-0.829	0.8	-1.171	-1.304	0.089	-0.014	1.791	-0.409	1.33	-1.412
K00111	K00111	glycerol-3-phosphate dehydrogenase [EC:1.1.5.3]	glpA, glpD	63	50		map00564 Glycerophospholipid metabolism,map01110 Biosynthesis of secondary metabolites	0.713	0.713	0.308	-1.345	-0.866	-0.183	1.227	-0.815	1.157	-0.507	1.345	1.157	-0.252	0.664	-0.955	-1.397
K00364	K00364	GMP reductase [EC:1.7.1.7]	guaC, GMPR	63	50		map00230 Purine metabolism,map01100 Metabolic pathways,map01232 Nucleotide metabolism	-0.713	0.713	-0.866	-1.345	0.866	-1.077	1.227	-1.227	-1.157	-1.289	-1.345	0.728	0.736	1.745	-1.345	1.397
K00793	K00793	riboflavin synthase [EC:2.5.1.9]	ribE, RIB5	63	50	Riboflavin biosynthesis, plants and bacteria, GTP => riboflavin/FMN/FAD	map00740 Riboflavin metabolism,map01100 Metabolic pathways,map01110 Biosynthesis of secondary metabolites,map01240 Biosynthesis of cofactors	0.713	0.713	0.866	-0.323	-0.866	1.077	1.227	1.227	-1.157	1.289	1.345	1.157	-1.808	-1.394	-1.345	1.397
K00794	K00793	6,7-dimethyl-8-ribityllumazine synthase [EC:2.5.1.78]	ribH, RIB4	63	50	Riboflavin biosynthesis, plants and bacteria, GTP => riboflavin/FMN/FAD	map00740 Riboflavin metabolism,map01100 Metabolic pathways,map01110 Biosynthesis of secondary metabolites,map01240 Biosynthesis of cofactors	0.713	0.713	0.866	-0.323	-0.866	1.077	1.227	1.227	-1.157	1.289	1.345	1.157	-1.808	-1.394	-1.345	1.397
K01897	K01897	long-chain acyl-CoA synthetase [EC:6.2.1.3]	ACSL, fadD	63	50	beta-Oxidation, acyl-CoA synthesis	map00061 Fatty acid biosynthesis,map00071 Fatty acid degradation,map01100 Metabolic pathways,map01212 Fatty acid metabolism,map02024 Quorum sensing,map03320 PPAR signaling pathway,map04146 Peroxisome,map04216 Ferroptosis,map04714 Thermogenesis,map04920 Adipocytokine signaling pathway	0.713	0.713	0.866	-1.345	-0.866	1.077	1.227	1.227	1.157	1.289	1.345	1.157	-1.808	-1.745	-1.345	0.647
K02226	K02226	alpha-ribazole phosphatase [EC:3.1.3.73]	cobC, phpB	63	50	Cobalamin biosynthesis, cobyrinate a,c-diamide => cobalamin	map00860 Porphyrin metabolism,map01100 Metabolic pathways,map01240 Biosynthesis of cofactors	0.713	0.713	0.866	1.345	-0.866	-1.077	1.227	-0.815	1.157	0	1.345	1.157	-0.736	-1.745	-1.345	1.397
K02614	K02614	acyl-CoA thioesterase [EC:3.1.2.-]	paaI	63	50		map00360 Phenylalanine metabolism,map01100 Metabolic pathways	-0.713	-0.713	-0.866	-1.345	-0.866	-1.077	1.227	-0.815	-1.157	-1.289	-1.345	-0.728	0.903	1.052	1.345	1.397
K03303	K03303	lactate permease	lctP	63	50			0.713	0.713	-0.308	1.345	-0.866	0.624	0.815	1.227	1.157	-0.889	1.345	1.157	-1.808	-1.745	-1.345	1.397
K03704	K03704	cold shock protein	cspA	63	50			-0.713	0.713	0.866	1.345	0.866	1.077	1.227	1.227	1.157	-1.289	-1.345	1.157	-1.46	-1.052	-0.581	1.397
K07011	K07011			63	50			0.713	-0.713	-0.308	-1.345	-0.866	-1.077	-0.815	-0.815	1.157	1.289	-1.345	-0.728	1.46	-0.52	0.955	1.397
K07313	K07313	serine/threonine protein phosphatase 1 [EC:3.1.3.16]	pphA	63	50			-0.713	-0.713	0.866	0.955	0.866	-1.077	-0.815	-1.227	-1.157	-0.507	-0.581	-0.316	1.808	1.745	-1.345	-0.647
K09976	K09976	uncharacterized protein	K09976	63	50			-0.713	-0.713	-0.866	1.345	0.866	-1.077	-1.227	-1.227	-1.157	-1.289	-1.345	-0.316	1.808	1.745	1.345	-1.397
K11381	K11381	2-oxoisovalerate dehydrogenase E1 component [EC:1.2.4.4]	bkdA	63	50	Leucine degradation, leucine => acetoacetate + acetyl-CoA	map00280 Valine, leucine and isoleucine degradation,map00640 Propanoate metabolism,map01100 Metabolic pathways,map01110 Biosynthesis of secondary metabolites	-0.713	-0.713	-0.308	1.345	-0.866	-1.077	-1.227	-1.227	1.157	-1.289	-1.345	-1.157	1.808	1.052	1.345	-1.397
K22409	K22409	N-acetylmuramoyl-L-alanine amidase [EC:3.5.1.28]	sle1	63	50			-0.713	-0.713	-0.866	1.345	-0.866	-1.077	-1.227	-1.227	-1.157	-1.289	-1.345	0.728	1.808	1.745	1.345	-1.397
K00239	K00239	succinate dehydrogenase / fumarate reductase, flavoprotein subunit [EC:1.3.5.1 1.3.5.4]	sdhA, frdA	62	49.206	Citrate cycle (TCA cycle, Krebs cycle)	map00020 Citrate cycle (TCA cycle),map00190 Oxidative phosphorylation,map00650 Butanoate metabolism,map00720 Carbon fixation pathways in prokaryotes,map01100 Metabolic pathways,map01110 Biosynthesis of secondary metabolites,map01120 Microbial metabolism in diverse environments,map01200 Carbon metabolism,map05134 Legionellosis	0.727	0.727	-0.852	-1.33	-0.852	1.091	1.241	1.241	1.171	1.304	1.36	1.171	-1.791	-1.729	-1.33	1.412
K00240	K00239	succinate dehydrogenase / fumarate reductase, iron-sulfur subunit [EC:1.3.5.1 1.3.5.4]	sdhB, frdB	62	49.206	Citrate cycle (TCA cycle, Krebs cycle)	map00020 Citrate cycle (TCA cycle),map00190 Oxidative phosphorylation,map00650 Butanoate metabolism,map00720 Carbon fixation pathways in prokaryotes,map01100 Metabolic pathways,map01110 Biosynthesis of secondary metabolites,map01120 Microbial metabolism in diverse environments,map01200 Carbon metabolism	0.727	0.727	-0.852	-1.33	-0.852	1.091	1.241	1.241	1.171	1.304	1.36	1.171	-1.791	-1.729	-1.33	1.412
K00432	K00432	glutathione peroxidase [EC:1.11.1.9]	gpx, btuE, bsaA	62	49.206		map00480 Glutathione metabolism,map00590 Arachidonic acid metabolism,map01100 Metabolic pathways,map04918 Thyroid hormone synthesis,map05014 Amyotrophic lateral sclerosis,map05016 Huntington disease,map05022 Pathways of neurodegeneration - multiple diseases	-0.699	-0.699	0.322	-1.33	0.88	-1.063	-0.8	-0.8	-1.143	1.304	-1.33	1.171	0.92	0.409	1.36	-0.999
K00831	K00831	phosphoserine aminotransferase [EC:2.6.1.52]	serC, PSAT1	62	49.206	Serine biosynthesis, glycerate-3P => serine	map00260 Glycine, serine and threonine metabolism,map00270 Cysteine and methionine metabolism,map00680 Methane metabolism,map00750 Vitamin B6 metabolism,map01100 Metabolic pathways,map01110 Biosynthesis of secondary metabolites,map01120 Microbial metabolism in diverse environments,map01200 Carbon metabolism,map01230 Biosynthesis of amino acids,map01240 Biosynthesis of cofactors	0.727	0.727	-0.852	1.36	-0.852	1.091	1.241	1.241	1.171	1.304	-1.33	-0.713	-0.456	-1.729	1.36	-1.382
K01524	K01524	exopolyphosphatase / guanosine-5'-triphosphate,3'-diphosphate pyrophosphatase [EC:3.6.1.11 3.6.1.40]	ppx-gppA	62	49.206		map00230 Purine metabolism,map01100 Metabolic pathways	0.727	0.727	0.322	-1.33	-0.852	1.091	1.241	1.241	1.171	0.904	1.36	0.742	-1.791	-1.729	-1.33	1.412
K01845	K01845	glutamate-1-semialdehyde 2,1-aminomutase [EC:5.4.3.8]	hemL	62	49.206	Heme biosynthesis, plants and bacteria, glutamate => heme	map00860 Porphyrin metabolism,map01100 Metabolic pathways,map01110 Biosynthesis of secondary metabolites,map01120 Microbial metabolism in diverse environments,map01240 Biosynthesis of cofactors	0.727	0.727	0.88	-1.33	-0.852	1.091	1.241	1.241	1.171	-1.274	1.36	1.171	-0.72	-1.378	-1.33	1.412
K02858	K02858	3,4-dihydroxy 2-butanone 4-phosphate synthase [EC:4.1.99.12]	ribB, RIB3	62	49.206	Riboflavin biosynthesis, plants and bacteria, GTP => riboflavin/FMN/FAD	map00740 Riboflavin metabolism,map01100 Metabolic pathways,map01110 Biosynthesis of secondary metabolites,map01240 Biosynthesis of cofactors	0.727	0.727	0.88	-0.308	-0.852	1.091	1.241	1.241	-1.143	1.304	1.36	1.171	-1.791	-1.729	-1.33	1.412
K14652	K02858	3,4-dihydroxy 2-butanone 4-phosphate synthase / GTP cyclohydrolase II [EC:4.1.99.12 3.5.4.25]	ribBA	62	49.206	Riboflavin biosynthesis, plants and bacteria, GTP => riboflavin/FMN/FAD	map00740 Riboflavin metabolism,map00790 Folate biosynthesis,map01100 Metabolic pathways,map01110 Biosynthesis of secondary metabolites,map01240 Biosynthesis of cofactors	0.727	0.727	0.88	-0.308	-0.852	1.091	1.241	1.241	-1.143	1.304	1.36	1.171	-1.791	-1.729	-1.33	1.412
K03832	K03832	periplasmic protein TonB	tonB	62	49.206			0.014	-0.699	0.322	-0.566	-0.294	1.091	-0.8	1.241	0.742	1.304	1.36	-0.713	-0.58	-0.504	-1.33	1.412
K05823	K05823	N-acetyldiaminopimelate deacetylase [EC:3.5.1.47]	dapL	62	49.206	Lysine biosynthesis, acetyl-DAP pathway, aspartate => lysine	map00300 Lysine biosynthesis,map01100 Metabolic pathways,map01110 Biosynthesis of secondary metabolites,map01230 Biosynthesis of amino acids	-0.699	-0.699	-0.852	0.97	-0.852	-1.063	-1.212	-1.212	-1.143	-1.274	-1.33	1.171	1.825	1.411	1.36	-1.382
K06879	K06879	7-cyano-7-deazaguanine reductase [EC:1.7.1.13]	queF	62	49.206		map00790 Folate biosynthesis,map01100 Metabolic pathways	-0.699	-0.699	-0.852	-1.33	-0.852	1.091	-1.212	1.241	-1.143	1.304	-1.33	1.171	-1.791	1.069	1.36	1.412
K09457	K06879	7-cyano-7-deazaguanine reductase [EC:1.7.1.13]	queF	62	49.206		map00790 Folate biosynthesis,map01100 Metabolic pathways	-0.699	-0.699	-0.852	-1.33	-0.852	1.091	-1.212	1.241	-1.143	1.304	-1.33	1.171	-1.791	1.069	1.36	1.412
K08301	K08301	ribonuclease G [EC:3.1.26.-]	rng, cafA	62	49.206			0.727	0.727	0.322	-0.308	-0.852	1.091	1.241	1.241	1.171	1.304	1.36	-0.713	-1.791	-1.729	-1.33	1.412
K09691	K09691	lipopolysaccharide transport system ATP-binding protein	wzt, rbfB	62	49.206		map02010 ABC transporters	0.727	-0.699	-0.294	-1.33	-0.852	-0.169	1.241	-0.8	0.33	1.304	-1.33	0.742	1.825	-1.035	1.36	-1.382
K09825	K09825	Fur family transcriptional regulator, peroxide stress response regulator	perR	62	49.206			-0.699	-0.699	0.88	-1.33	0.88	-1.063	-1.212	-1.212	-1.143	1.304	-1.33	1.171	1.825	-1.035	1.36	1.412
K16169	K16169	xanthine permease	pbuX	62	49.206			-0.699	-0.699	-0.852	1.36	0.88	-1.063	-1.212	-1.212	-1.143	-1.274	-1.33	1.171	0.753	1.411	1.36	-1.382
K16963	K16963	putative S-methylcysteine transport system ATP-binding protein	yxeO	62	49.206		map02010 ABC transporters	-0.699	-0.699	-0.852	1.36	-0.852	0.198	-1.212	-1.212	-1.143	-1.274	-1.33	-0.713	1.825	1.762	1.36	-1.382
K00568	K00568	2-polyprenyl-6-hydroxyphenyl methylase / 3-demethylubiquinone-9 3-methyltransferase [EC:2.1.1.222 2.1.1.64]	ubiG	61	48.413	Ubiquinone biosynthesis, prokaryotes, chorismate (+ polyprenyl-PP) => ubiquinol	map00130 Ubiquinone and other terpenoid-quinone biosynthesis,map01100 Metabolic pathways,map01110 Biosynthesis of secondary metabolites,map01240 Biosynthesis of cofactors	-0.685	-0.685	0.894	-1.316	-0.28	-1.049	-1.198	1.256	-1.128	0.029	-1.316	0.757	1.842	1.779	-0.925	-1.367
K01139	K01139	GTP diphosphokinase / guanosine-3',5'-bis(diphosphate) 3'-diphosphatase [EC:2.7.6.5 3.1.7.2]	spoT	61	48.413		map00230 Purine metabolism,map01100 Metabolic pathways	0.741	0.741	0.894	-0.925	-0.838	1.106	1.256	1.256	1.186	1.318	1.375	-1.128	-1.426	-1.712	-1.316	1.427
K01698	K01698	porphobilinogen synthase [EC:4.2.1.24]	hemB, ALAD	61	48.413	Heme biosynthesis, plants and bacteria, glutamate => heme	map00860 Porphyrin metabolism,map01100 Metabolic pathways,map01110 Biosynthesis of secondary metabolites,map01120 Microbial metabolism in diverse environments,map01240 Biosynthesis of cofactors	0.741	0.741	0.894	-1.316	-0.838	1.106	1.256	1.256	1.186	-1.26	1.375	1.186	-0.703	-1.712	-1.316	1.427
K02779	K02779	glucose PTS system EIICB or EIICBA component [EC:2.7.1.199]	ptsG	61	48.413		map00010 Glycolysis / Gluconeogenesis,map00520 Amino sugar and nucleotide sugar metabolism,map01100 Metabolic pathways,map02060 Phosphotransferase system (PTS),map05111 Biofilm formation - Vibrio cholerae	-0.685	0.741	-0.838	-1.316	0.894	1.106	-1.198	-1.198	-1.128	-1.26	-1.316	-0.287	1.842	1.779	1.375	-1.367
K03339	K03339	6-phospho-5-dehydro-2-deoxy-D-gluconate aldolase [EC:4.1.2.29]	iolJ	61	48.413		map00562 Inositol phosphate metabolism,map01100 Metabolic pathways,map01120 Microbial metabolism in diverse environments	-0.685	-0.685	-0.838	1.375	0.894	-1.049	-1.198	-1.198	-1.128	-1.26	-1.316	-1.128	1.842	1.779	1.375	-1.367
K10830	K03339	manganese/zinc transport system ATP-binding protein [EC:7.2.2.5]	psaB, scaC, sloA	61	48.413		map02010 ABC transporters	-0.685	-0.685	-0.838	1.375	0.894	-1.049	-1.198	-1.198	-1.128	-1.26	-1.316	-1.128	1.842	1.779	1.375	-1.367
K11706	K03339	iron/zinc/manganese/copper transport system ATP-binding protein	mtsB	61	48.413		map02010 ABC transporters	-0.685	-0.685	-0.838	1.375	0.894	-1.049	-1.198	-1.198	-1.128	-1.26	-1.316	-1.128	1.842	1.779	1.375	-1.367
K07105	K07105	uncharacterized protein	K07105	61	48.413			-0.685	-0.685	0.336	-1.316	0.894	-1.049	-1.198	-1.198	-1.128	0.266	-1.316	-0.287	1.842	1.779	1.375	-1.367
K07459	K07459	putative ATP-dependent endonuclease of the OLD family	ybjD	61	48.413			0.741	0.741	0.336	-1.316	-0.838	-1.049	1.256	-0.103	1.186	1.318	1.375	-0.699	-1.086	-0.021	-1.316	1.427
K07720	K07720	two-component system, response regulator YesN	yesN	61	48.413		map02020 Two-component system	0.028	-0.685	0.894	-1.316	0.894	-1.049	-1.198	-1.198	-1.128	-0.477	-1.316	-0.287	1.842	1.779	-1.316	1.427
K08300	K08300	ribonuclease E [EC:3.1.26.12]	rne	61	48.413		map03018 RNA degradation	0.741	0.741	0.336	-0.294	-0.838	1.106	1.256	1.256	1.186	1.318	1.375	-1.128	-1.774	-1.712	-1.316	1.427
K13281	K13281	UV DNA damage endonuclease [EC:3.-.-.-]	uvsE, UVE1	61	48.413			-0.685	-0.685	0.336	1.375	-0.838	-1.049	-1.198	-1.198	-1.128	-1.26	-1.316	1.186	1.842	0.553	1.375	-1.367
K15640	K15640	uncharacterized phosphatase	K15640, phoE	61	48.413			-0.685	0.741	-0.838	-1.316	-0.838	1.106	-1.198	0.844	-1.128	-0.207	-1.316	-0.699	1.494	1.085	-1.316	0.428
K16170	K16170	uric acid permease	pucJ, pucK	61	48.413			-0.685	-0.685	-0.838	1.375	0.894	-1.049	-1.198	-1.198	-1.128	-1.26	-1.316	0.757	0.77	1.428	1.375	-1.367
K19784	K19784	chromate reductase, NAD(P)H dehydrogenase (quinone)	chrR, NQR	61	48.413			-0.685	-0.685	-0.28	-1.316	0.894	-0.595	-0.785	1.256	-1.128	-1.26	-1.316	-1.128	1.494	1.779	1.375	-1.367
K21010	K21010	polysaccharide biosynthesis protein PelE	pelE	61	48.413		map02025 Biofilm formation - Pseudomonas aeruginosa	-0.685	-0.685	0.894	-1.316	-0.838	0.652	-1.198	-0.103	-1.128	-0.207	-1.316	-1.128	1.842	1.428	1.375	-1.367
K21029	K21029	molybdopterin-synthase adenylyltransferase [EC:2.7.7.80]	moeB	61	48.413		map04122 Sulfur relay system	0.741	0.741	0.894	-1.316	-0.838	1.106	1.256	1.256	1.186	-1.26	1.375	1.186	-1.774	-0.8	-0.925	1.427
K21416	K21416	acetoin:2,6-dichlorophenolindophenol oxidoreductase subunit alpha [EC:1.1.1.-]	acoA	61	48.413			-0.685	-0.685	-0.28	1.375	-0.838	-1.049	-1.198	-0.785	-1.128	-1.26	-1.316	0.029	1.842	1.085	1.375	-1.367
K01071	K01071	medium-chain acyl-[acyl-carrier-protein] hydrolase [EC:3.1.2.21]	MCH	60	47.619		map00061 Fatty acid biosynthesis,map01100 Metabolic pathways	-0.671	-0.671	-0.824	-1.301	0.908	-1.034	-1.183	-1.183	-1.114	1.333	-1.301	-1.114	1.86	1.796	1.39	-1.352
K01563	K01563	haloalkane dehalogenase [EC:3.8.1.5]	dhaA	60	47.619		map00361 Chlorocyclohexane and chlorobenzene degradation,map00625 Chloroalkane and chloroalkene degradation,map01100 Metabolic pathways,map01120 Microbial metabolism in diverse environments	0.755	0.755	-0.824	1.39	-0.824	1.12	1.271	1.271	1.2	1.333	1.39	0.772	-1.757	-1.696	-1.301	-1.352
K02058	K02058	simple sugar transport system substrate-binding protein	ABC.SS.S	60	47.619			-0.671	-0.671	-0.824	-1.301	0.908	-1.034	-1.183	-0.771	1.2	-1.245	-1.301	-0.684	1.86	1.796	1.39	-1.352
K04086	K04086	ATP-dependent Clp protease ATP-binding subunit ClpL	clpL	60	47.619			-0.671	-0.671	-0.824	-1.301	-0.824	-1.034	-1.183	-1.183	-1.114	-1.245	-1.301	-0.684	1.86	1.796	1.39	1.442
K06400	K06400	site-specific DNA recombinase	spoIVCA	60	47.619			-0.671	0.755	-0.266	-0.537	0.908	-1.034	-1.183	-1.183	-1.114	-0.845	-1.301	-0.272	1.86	1.796	1.39	-1.352
K07467	K07467	putative DNA relaxase	nicK	60	47.619			-0.671	-0.671	-0.824	-0.279	-0.266	-0.581	-1.183	0.859	-1.114	-1.245	-1.301	0.043	1.512	1.102	1.39	-1.352
K08884	K08884	serine/threonine protein kinase, bacterial [EC:2.7.11.1]	K08884	60	47.619			-0.671	0.755	-0.266	-1.301	-0.266	1.12	1.271	1.271	-1.114	-1.245	1.39	-1.114	0.2	-0.615	-0.537	1.442
K10026	K10026	7-carboxy-7-deazaguanine synthase [EC:4.3.99.3]	queE	60	47.619		map00790 Folate biosynthesis,map01100 Metabolic pathways	0.755	-0.671	-0.824	-1.301	-0.824	0.226	-1.183	1.271	1.2	-0.845	-1.301	1.2	-1.757	1.102	1.39	1.06
K11693	K11693	peptidoglycan pentaglycine glycine transferase (the first glycine) [EC:2.3.2.16]	femX, fmhB	60	47.619		map00550 Peptidoglycan biosynthesis,map01100 Metabolic pathways	-0.671	-0.671	-0.824	1.39	0.908	-1.034	-1.183	-1.183	-1.114	-1.245	-1.301	0.772	1.86	0.442	1.39	-1.352
K00099	K00099	1-deoxy-D-xylulose-5-phosphate reductoisomerase [EC:1.1.1.267]	dxr	59	46.825	C5 isoprenoid biosynthesis, non-mevalonate pathway	map00900 Terpenoid backbone biosynthesis,map01100 Metabolic pathways,map01110 Biosynthesis of secondary metabolites	0.769	0.769	0.365	-1.286	-0.81	1.134	1.285	1.285	1.215	1.348	1.405	-0.67	-1.741	-1.68	-1.286	1.457
K00887	K00887	undecaprenol kinase [EC:2.7.1.66]	dgkA	59	46.825		map00550 Peptidoglycan biosynthesis	-0.657	-0.657	-0.252	-1.286	0.922	-1.02	-1.169	-1.169	-1.1	-1.23	-1.286	1.215	1.877	1.813	1.405	-1.337
K01926	K00887	redox-sensing transcriptional repressor	rex	59	46.825			-0.657	-0.657	-0.252	-1.286	0.922	-1.02	-1.169	-1.169	-1.1	-1.23	-1.286	1.215	1.877	1.813	1.405	-1.337
K01159	K01159	crossover junction endodeoxyribonuclease RuvC [EC:3.1.21.10]	ruvC	59	46.825		map03440 Homologous recombination	0.769	0.769	0.922	-1.286	-0.81	1.134	1.285	1.285	1.215	1.348	1.405	-1.1	-1.741	-1.68	-1.286	1.457
K02527	K01159	3-deoxy-D-manno-octulosonic-acid transferase [EC:2.4.99.12 2.4.99.13 2.4.99.14 2.4.99.15]	kdtA, waaA	59	46.825	KDO2-lipid A biosynthesis, Raetz pathway, LpxL-LpxM type	map00540 Lipopolysaccharide biosynthesis,map01100 Metabolic pathways	0.769	0.769	0.922	-1.286	-0.81	1.134	1.285	1.285	1.215	1.348	1.405	-1.1	-1.741	-1.68	-1.286	1.457
K07391	K01159	magnesium chelatase family protein	comM	59	46.825			0.769	0.769	0.922	-1.286	-0.81	1.134	1.285	1.285	1.215	1.348	1.405	-1.1	-1.741	-1.68	-1.286	1.457
K01304	K01304	pyroglutamyl-peptidase [EC:3.4.19.3]	pcp	59	46.825			-0.657	-0.657	0.922	1.015	0.922	-1.02	1.285	-1.169	-1.1	-1.23	1.405	0.786	-1.741	0.586	-1.286	1.457
K01607	K01607	4-carboxymuconolactone decarboxylase [EC:4.1.1.44]	pcaC	59	46.825		map00362 Benzoate degradation,map01100 Metabolic pathways,map01120 Microbial metabolism in diverse environments,map01220 Degradation of aromatic compounds	0.769	-0.657	-0.81	1.405	-0.81	1.134	0.478	1.285	-1.1	0.059	1.405	-0.67	-1.052	-0.598	-0.896	1.457
K02530	K02530	DeoR family transcriptional regulator, lactose phosphotransferase system repressor	lacR	59	46.825			-0.657	-0.657	-0.252	1.405	-0.252	-1.02	-0.361	-1.169	-1.1	-1.23	-1.286	0.786	1.877	1.813	-0.896	-1.337
K03426	K03426	NAD+ diphosphatase [EC:3.6.1.22]	E3.6.1.22, NUDT12, nudC	59	46.825		map00760 Nicotinate and nicotinamide metabolism,map01100 Metabolic pathways,map04146 Peroxisome	0.769	0.769	-0.81	0.383	-0.81	1.134	1.285	-0.756	1.215	1.348	1.405	-1.1	-0.67	-0.328	-0.264	-1.337
K05946	K05946	N-acetylglucosaminyldiphosphoundecaprenol N-acetyl-beta-D-mannosaminyltransferase [EC:2.4.1.187]	tagA, tarA	59	46.825		map00552 Teichoic acid biosynthesis,map05111 Biofilm formation - Vibrio cholerae	-0.657	-0.657	-0.81	0.383	-0.81	-1.02	-0.756	-0.756	1.215	1.348	-1.286	1.215	-0.084	0.011	-0.264	1.457
K08161	K08161	MFS transporter, DHA1 family, multidrug resistance protein	mdtG	59	46.825			-0.657	-0.657	-0.81	-1.286	-0.81	-1.02	-1.169	-1.169	-1.1	-1.23	-1.286	-0.67	1.877	1.462	1.405	1.457
K11617	K11617	two-component system, NarL family, sensor histidine kinase LiaS [EC:2.7.13.3]	liaS	59	46.825		map02020 Two-component system	-0.657	-0.657	-0.81	-1.286	0.922	-1.02	-0.756	-1.169	-1.1	-1.23	-1.286	1.215	1.877	1.813	1.405	-1.337
K12373	K12373	hexosaminidase [EC:3.2.1.52]	HEXA_B	59	46.825	Keratan sulfate degradation	map00511 Other glycan degradation,map00513 Various types of N-glycan biosynthesis,map00520 Amino sugar and nucleotide sugar metabolism,map00531 Glycosaminoglycan degradation,map00600 Sphingolipid metabolism,map00603 Glycosphingolipid biosynthesis - globo and isoglobo series,map00604 Glycosphingolipid biosynthesis - ganglio series,map01100 Metabolic pathways,map04142 Lysosome	-0.657	0.769	-0.252	-1.286	-0.81	-0.566	1.285	-1.169	0.786	0.949	-0.896	-1.1	0.972	1.119	-1.286	-1.337
K13924	K13924	two-component system, chemotaxis family, CheB/CheR fusion protein [EC:2.1.1.80 3.1.1.61]	cheBR	59	46.825		map02020 Two-component system,map02030 Bacterial chemotaxis	-0.657	-0.657	0.365	-1.286	0.922	0.681	-0.756	-0.361	-0.67	1.348	1.405	0.374	-0.67	0.228	-1.286	1.457
K18474	K18474	trans-2-decenoyl-[acyl-carrier protein] isomerase [EC:5.3.3.14]	fabM	59	46.825		map00061 Fatty acid biosynthesis	-0.657	-0.657	-0.81	-1.286	-0.81	-1.02	-1.169	-1.169	-1.1	-1.23	-1.286	-1.1	1.877	1.813	1.405	1.457
K18816	K18816	aminoglycoside 6'-N-acetyltransferase I [EC:2.3.1.82]	aac6-I, aacA7	59	46.825			-0.657	-0.657	-0.81	-1.286	0.922	-1.02	-0.361	-1.169	-1.1	-1.23	-1.286	0.786	1.877	1.813	1.405	-1.337
K21567	K21567	ferredoxin/flavodoxin---NADP+ reductase [EC:1.18.1.2 1.19.1.1]	fnr	59	46.825			-0.657	-0.657	-0.81	-1.286	0.922	-1.02	-1.169	-0.756	-1.1	-1.23	-1.286	1.215	1.877	1.813	1.405	-1.337
K22457	K22457	asparagine---oxo-acid transaminase [EC:2.6.1.14]	E2.6.1.14	59	46.825		map00250 Alanine, aspartate and glutamate metabolism,map01100 Metabolic pathways	-0.657	-0.657	-0.81	-1.286	0.922	-1.02	-1.169	-1.169	-1.1	0.566	-1.286	-0.67	1.877	1.813	1.405	-1.337
K00231	K00231	protoporphyrinogen/coproporphyrinogen III oxidase [EC:1.3.3.4 1.3.3.15]	PPOX, hemY	58	46.032	Heme biosynthesis, plants and bacteria, glutamate => heme	map00860 Porphyrin metabolism,map01100 Metabolic pathways,map01110 Biosynthesis of secondary metabolites,map01240 Biosynthesis of cofactors	0.783	0.783	-0.796	1.42	-0.796	-1.006	1.3	-1.154	1.229	0.964	1.42	1.229	-1.724	-1.664	-1.271	1.472
K00657	K00657	diamine N-acetyltransferase [EC:2.3.1.57]	speG, SAT	58	46.032	GABA biosynthesis, eukaryotes, putrescine => GABA	map00330 Arginine and proline metabolism,map01100 Metabolic pathways,map04216 Ferroptosis	-0.643	-0.643	-0.796	0.398	-0.796	1.149	1.3	-1.154	-1.085	1.363	-0.881	1.229	0.681	0.027	-1.271	-1.322
K00712	K00712	poly(glycerol-phosphate) alpha-glucosyltransferase [EC:2.4.1.52]	tagE	58	46.032		map00552 Teichoic acid biosynthesis	-0.643	-0.643	-0.237	0.179	-0.796	-1.006	-0.742	-1.154	-1.085	-1.216	-1.271	0.801	1.206	0.357	1.42	0.266
K01096	K01096	phosphatidylglycerophosphatase B [EC:3.1.3.27 3.1.3.81 3.1.3.4 3.6.1.27]	pgpB	58	46.032		map00564 Glycerophospholipid metabolism,map01100 Metabolic pathways	-0.643	-0.643	-0.237	-1.271	-0.796	1.149	-1.154	-1.154	-1.085	-1.216	-1.271	0.801	1.895	1.136	1.42	-1.322
K01639	K01639	N-acetylneuraminate lyase [EC:4.1.3.3]	E4.1.3.3, nanA, NPL	58	46.032		map00520 Amino sugar and nucleotide sugar metabolism,map01100 Metabolic pathways	-0.643	-0.643	-0.796	1.42	-0.237	1.149	-0.742	-1.154	-1.085	0.31	-1.271	-0.656	0.822	1.83	-1.271	-1.322
K01991	K01991	polysaccharide biosynthesis/export protein	wza, gfcE	58	46.032		map02020 Two-component system,map02026 Biofilm formation - Escherichia coli	-0.643	-0.643	-0.796	-1.271	-0.796	-0.552	0.888	1.3	-1.085	1.363	1.42	-1.085	-1.724	1.136	-1.271	1.472
K02086	K02086	DNA replication protein	dnaD	58	46.032			-0.643	-0.643	-0.796	-1.271	0.936	-1.006	-1.154	-1.154	-1.085	-1.216	-1.271	1.229	1.895	1.83	1.42	-1.322
K07476	K02086	toprim domain protein	yusF	58	46.032			-0.643	-0.643	-0.796	-1.271	0.936	-1.006	-1.154	-1.154	-1.085	-1.216	-1.271	1.229	1.895	1.83	1.42	-1.322
K07681	K02086	two-component system, NarL family, vancomycin resistance sensor histidine kinase VraS [EC:2.7.13.3]	vraS	58	46.032		map02020 Two-component system	-0.643	-0.643	-0.796	-1.271	0.936	-1.006	-1.154	-1.154	-1.085	-1.216	-1.271	1.229	1.895	1.83	1.42	-1.322
K07694	K02086	two-component system, NarL family, vancomycin resistance associated response regulator VraR	vraR	58	46.032		map02020 Two-component system	-0.643	-0.643	-0.796	-1.271	0.936	-1.006	-1.154	-1.154	-1.085	-1.216	-1.271	1.229	1.895	1.83	1.42	-1.322
K11618	K02086	two-component system, NarL family, response regulator LiaR	liaR	58	46.032		map02020 Two-component system	-0.643	-0.643	-0.796	-1.271	0.936	-1.006	-1.154	-1.154	-1.085	-1.216	-1.271	1.229	1.895	1.83	1.42	-1.322
K11622	K02086	lia operon protein LiaF	liaF	58	46.032		map02020 Two-component system	-0.643	-0.643	-0.796	-1.271	0.936	-1.006	-1.154	-1.154	-1.085	-1.216	-1.271	1.229	1.895	1.83	1.42	-1.322
K16511	K02086	adapter protein MecA 1/2	mecA1_2	58	46.032			-0.643	-0.643	-0.796	-1.271	0.936	-1.006	-1.154	-1.154	-1.085	-1.216	-1.271	1.229	1.895	1.83	1.42	-1.322
K21465	K02086	penicillin-binding protein A	pbpA	58	46.032		map00550 Peptidoglycan biosynthesis,map01100 Metabolic pathways	-0.643	-0.643	-0.796	-1.271	0.936	-1.006	-1.154	-1.154	-1.085	-1.216	-1.271	1.229	1.895	1.83	1.42	-1.322
K02501	K02501	imidazole glycerol-phosphate synthase subunit HisH [EC:4.3.2.10]	hisH	58	46.032	Histidine biosynthesis, PRPP => histidine	map00340 Histidine metabolism,map01100 Metabolic pathways,map01110 Biosynthesis of secondary metabolites,map01230 Biosynthesis of amino acids	0.783	0.783	-0.237	-1.271	-0.796	-0.552	1.3	1.3	-1.085	-1.216	1.42	0.388	-0.39	-1.664	1.42	1.472
K02760	K02760	cellobiose PTS system EIIB component [EC:2.7.1.196 2.7.1.205]	celA, chbB	58	46.032		map00500 Starch and sucrose metabolism,map02060 Phosphotransferase system (PTS)	-0.643	0.783	-0.237	-1.271	0.936	-1.006	-0.742	-1.154	-1.085	-1.216	-1.271	1.229	1.895	1.83	0.179	-1.322
K03183	K03183	demethylmenaquinone methyltransferase / 2-methoxy-6-polyprenyl-1,4-benzoquinol methylase [EC:2.1.1.163 2.1.1.201]	ubiE	58	46.032	Menaquinone biosynthesis, chorismate (+ polyprenyl-PP) => menaquinol	map00130 Ubiquinone and other terpenoid-quinone biosynthesis,map01100 Metabolic pathways,map01110 Biosynthesis of secondary metabolites,map01240 Biosynthesis of cofactors	0.783	0.783	-0.237	-1.271	-0.796	-1.006	1.3	1.3	1.229	1.363	1.42	1.229	-1.724	-1.664	-1.271	1.472
K03526	K03526	(E)-4-hydroxy-3-methylbut-2-enyl-diphosphate synthase [EC:1.17.7.1 1.17.7.3]	gcpE, ispG	58	46.032	C5 isoprenoid biosynthesis, non-mevalonate pathway	map00900 Terpenoid backbone biosynthesis,map01100 Metabolic pathways,map01110 Biosynthesis of secondary metabolites	0.783	0.783	0.379	-1.271	-0.796	1.149	1.3	1.3	1.229	1.363	1.03	-0.656	-1.724	-1.664	-1.271	1.472
K07343	K07343	DNA transformation protein and related proteins	tfoX	58	46.032			0.783	-0.643	0.379	0.398	0.936	1.149	-0.742	-0.347	0.073	0.964	-1.271	-0.656	0.336	0.135	-0.507	-0.939
K07979	K07979	GntR family transcriptional regulator	ytrA	58	46.032			0.783	-0.643	-0.796	-0.249	0.936	-1.006	-0.742	-1.154	1.229	0.964	-1.271	1.229	-1.036	1.83	1.42	-1.322
K11619	K11619	lia operon protein LiaI	liaI	58	46.032		map02020 Two-component system	-0.643	-0.643	-0.796	1.42	-0.796	-1.006	-1.154	-1.154	-1.085	-1.216	-1.271	-0.656	1.895	1.479	1.42	-1.322
K12296	K12296	competence protein ComX	comX1_2	58	46.032		map02020 Two-component system,map02024 Quorum sensing	-0.643	-0.643	0.379	-1.271	0.936	-1.006	-1.154	-1.154	-1.085	-1.216	-1.271	-0.656	1.206	0.603	1.42	1.472
K13010	K13010	perosamine synthetase [EC:2.6.1.102]	per, rfbE	58	46.032		map00520 Amino sugar and nucleotide sugar metabolism,map00541 O-Antigen nucleotide sugar biosynthesis,map01100 Metabolic pathways,map01250 Biosynthesis of nucleotide sugars	0.783	-0.643	0.379	1.42	0.936	0.255	-0.347	-1.154	-1.085	1.363	-1.271	-0.656	-1.376	1.136	-1.271	1.472
K15912	K15912	UDP-N-acetylglucosamine 4,6-dehydratase [EC:4.2.1.135]	pglF	58	46.032		map00520 Amino sugar and nucleotide sugar metabolism,map00541 O-Antigen nucleotide sugar biosynthesis,map01100 Metabolic pathways,map01250 Biosynthesis of nucleotide sugars	0.783	-0.643	0.379	1.42	0.936	-1.006	-0.742	-1.154	-1.085	-1.216	1.42	-0.656	-0.653	1.136	-1.271	1.472
K20107	K20107			58	46.032			-0.643	-0.643	-0.796	-1.271	0.936	1.149	-1.154	-1.154	-1.085	-1.216	-1.271	-0.656	1.895	1.83	1.42	-1.322
K20108	K20107	maltose PTS system EIICB or EIICBA component [EC:2.7.1.208]	malT	58	46.032		map00500 Starch and sucrose metabolism,map02060 Phosphotransferase system (PTS)	-0.643	-0.643	-0.796	-1.271	0.936	1.149	-1.154	-1.154	-1.085	-1.216	-1.271	-0.656	1.895	1.83	1.42	-1.322
K00241	K00241	succinate dehydrogenase / fumarate reductase, cytochrome b subunit	sdhC, frdC	57	45.238	Citrate cycle (TCA cycle, Krebs cycle)	map00020 Citrate cycle (TCA cycle),map00190 Oxidative phosphorylation,map00650 Butanoate metabolism,map00720 Carbon fixation pathways in prokaryotes,map01100 Metabolic pathways,map01110 Biosynthesis of secondary metabolites,map01120 Microbial metabolism in diverse environments,map01200 Carbon metabolism	0.797	0.797	-0.782	-1.257	-0.782	-0.992	1.315	1.315	1.244	1.378	1.435	1.244	-1.707	-1.647	-1.257	1.488
K00687	K00687	penicillin-binding protein 2B	pbp2B, penA	57	45.238		map00550 Peptidoglycan biosynthesis,map01100 Metabolic pathways,map01501 beta-Lactam resistance	-0.629	-0.629	-0.782	-1.257	0.951	-0.992	-1.14	-1.14	-1.071	-1.201	-1.257	0.815	1.913	1.848	1.435	-1.307
K03471	K00687	ribonuclease HIII [EC:3.1.26.4]	rnhC	57	45.238		map03030 DNA replication	-0.629	-0.629	-0.782	-1.257	0.951	-0.992	-1.14	-1.14	-1.071	-1.201	-1.257	0.815	1.913	1.848	1.435	-1.307
K12553	K00687	penicillin-binding protein 3 [EC:3.4.-.-]	pbp3	57	45.238		map00550 Peptidoglycan biosynthesis,map01100 Metabolic pathways,map01501 beta-Lactam resistance	-0.629	-0.629	-0.782	-1.257	0.951	-0.992	-1.14	-1.14	-1.071	-1.201	-1.257	0.815	1.913	1.848	1.435	-1.307
K00930	K00930	acetylglutamate kinase [EC:2.7.2.8]	argB	57	45.238	Ornithine biosynthesis, glutamate => ornithine	map00220 Arginine biosynthesis,map01100 Metabolic pathways,map01110 Biosynthesis of secondary metabolites,map01210 2-Oxocarboxylic acid metabolism,map01230 Biosynthesis of amino acids	0.797	0.797	-0.223	-1.257	-0.782	0.27	1.315	1.315	1.244	-1.201	-1.257	0.403	-0.373	-1.647	1.435	1.488
K07460	K07460	putative endonuclease	yraN	57	45.238			0.797	0.797	0.951	-1.257	-0.782	1.163	1.315	1.315	0.403	1.378	1.435	-1.071	-1.707	-1.647	-1.257	1.488
K10678	K10678	nitroreductase [EC:1.-.-.-]	nfsA	57	45.238		map00633 Nitrotoluene degradation,map01120 Microbial metabolism in diverse environments	-0.629	-0.629	-0.223	1.435	-0.782	-0.537	-1.14	0.903	-1.071	-1.201	-1.257	-0.641	1.913	1.497	-1.257	-1.307
K11041	K11041	exfoliative toxin A/B	eta	57	45.238		map05150 Staphylococcus aureus infection	-0.629	-0.629	-0.782	1.435	-0.782	-0.992	-1.14	-1.14	-1.071	-1.201	-1.257	-0.641	1.913	1.153	1.435	-1.307
K13529	K13529	AraC family transcriptional regulator, regulatory protein of adaptative response / DNA-3-methyladenine glycosylase II [EC:3.2.2.21]	ada-alkA	57	45.238		map03410 Base excision repair	0.084	-0.629	-0.782	-1.257	-0.782	-0.992	-0.727	-0.727	-1.071	1.378	-1.257	-0.641	0.839	1.497	-1.257	1.488
K19159	K19159	antitoxin YefM	yefM	57	45.238			0.797	-0.629	0.951	-1.257	-0.782	-0.537	1.315	-0.332	1.244	-1.201	0.413	-0.228	0.149	0.261	0.413	-1.307
K00782	K00782	L-lactate dehydrogenase complex protein LldG	lldG	56	44.444			0.811	0.811	-0.209	-1.242	-0.768	0.725	0.918	1.33	1.259	1.393	1.45	-0.626	-1.691	-1.631	-1.242	1.503
K18929	K00782	L-lactate dehydrogenase complex protein LldF	lldF	56	44.444			0.811	0.811	-0.209	-1.242	-0.768	0.725	0.918	1.33	1.259	1.393	1.45	-0.626	-1.691	-1.631	-1.242	1.503
K00946	K00946	thiamine-monophosphate kinase [EC:2.7.4.16]	thiL	56	44.444	Thiamine biosynthesis, prokaryotes, AIR (+ DXP/tyrosine) => TMP/TPP	map00730 Thiamine metabolism,map01100 Metabolic pathways,map01240 Biosynthesis of cofactors	0.811	0.811	-0.768	-1.242	-0.768	1.178	1.33	1.33	1.259	1.393	1.45	-1.056	-1.691	-1.631	-1.242	1.503
K01206	K01206	alpha-L-fucosidase [EC:3.2.1.51]	FUCA	56	44.444		map00511 Other glycan degradation,map04142 Lysosome	-0.615	0.811	-0.768	-1.242	0.407	-0.523	-0.712	0.235	1.259	1.393	-1.242	-1.056	0.857	0.781	-1.242	-1.293
K02275	K02275	cytochrome c oxidase subunit II [EC:7.1.1.9]	coxB, ctaC	56	44.444	Cytochrome c oxidase, prokaryotes	map00190 Oxidative phosphorylation,map01100 Metabolic pathways	-0.615	0.811	-0.768	-1.242	-0.768	-0.977	1.33	1.33	-1.056	-0.786	-0.477	-1.056	1.024	1.171	-0.477	-1.293
K02444	K02444	DeoR family transcriptional regulator, glycerol-3-phosphate regulon repressor	glpR	56	44.444			0.811	0.811	-0.209	-1.242	0.965	-0.082	-0.712	1.33	-1.056	-1.187	-1.242	0.418	1.931	-0.55	1.45	-1.293
K06287	K06287	nucleoside triphosphate pyrophosphatase [EC:3.6.1.-]	yhdE	56	44.444		map00240 Pyrimidine metabolism,map01100 Metabolic pathways,map01232 Nucleotide metabolism	0.811	0.811	0.407	-1.242	-0.768	-0.977	1.33	1.33	1.259	1.393	1.45	-0.626	-1.003	-1.631	-1.242	1.503
K06962	K06962	uncharacterized protein	K06962	56	44.444			-0.615	-0.615	-0.768	1.45	0.965	-0.977	-1.125	-1.125	-1.056	-1.187	-1.242	1.259	0.857	-0.938	1.45	1.503
K07023	K07023	5'-deoxynucleotidase [EC:3.1.3.89]	YGK1, HDDC2	56	44.444		map00230 Purine metabolism,map00240 Pyrimidine metabolism,map01100 Metabolic pathways,map01232 Nucleotide metabolism	-0.615	0.811	-0.768	1.45	0.965	-0.977	0.523	-0.317	-1.056	-1.187	-1.242	0.83	1.024	-0.279	0.428	-1.293
K18979	K18979	epoxyqueuosine reductase [EC:1.17.99.6]	queG	56	44.444			-0.615	-0.615	-0.768	-1.242	0.965	-0.977	-1.125	-0.712	-1.056	1.393	-1.242	1.259	1.242	-1.631	1.45	1.503
K22441	K22441	diamine N-acetyltransferase [EC:2.3.1.57]	paiA	56	44.444			-0.615	-0.615	-0.768	-1.242	-0.768	-0.977	-1.125	-1.125	1.259	-1.187	-0.477	1.259	1.931	0.39	1.45	-1.293
K00013	K00013	histidinol dehydrogenase [EC:1.1.1.23]	hisD	55	43.651	Histidine biosynthesis, PRPP => histidine	map00340 Histidine metabolism,map01100 Metabolic pathways,map01110 Biosynthesis of secondary metabolites,map01230 Biosynthesis of amino acids	0.825	0.825	-0.195	-1.227	-0.754	-0.508	1.345	1.345	-1.042	0.626	-1.227	0.432	-0.34	-1.615	1.466	1.519
K00863	K00863	triose/dihydroxyacetone kinase / FAD-AMP lyase (cyclizing) [EC:2.7.1.28 2.7.1.29 4.6.1.15]	DAK, TKFC	55	43.651	Formaldehyde assimilation, xylulose monophosphate pathway	map00051 Fructose and mannose metabolism,map00561 Glycerolipid metabolism,map00680 Methane metabolism,map01100 Metabolic pathways,map01120 Microbial metabolism in diverse environments,map01200 Carbon metabolism,map04622 RIG-I-like receptor signaling pathway	0.825	0.825	0.422	-1.227	-0.754	-0.963	1.345	-1.111	1.274	-1.172	1.466	0.845	-0.604	0.077	1.466	-1.278
K01226	K01226	trehalose-6-phosphate hydrolase [EC:3.2.1.93]	treC	55	43.651		map00500 Starch and sucrose metabolism,map01100 Metabolic pathways	0.825	0.825	-0.195	-1.227	-0.754	-0.963	1.345	-0.698	-1.042	-1.172	1.466	-0.199	0.734	-0.263	1.466	-1.278
K01541	K01541			55	43.651			-0.601	-0.601	0.979	1.466	0.979	-0.963	-1.111	-1.111	-1.042	-1.172	-1.227	-1.042	0.387	0.968	-0.836	1.519
K12950	K01541	manganese-transporting P-type ATPase C [EC:7.2.2.22]	ctpC	55	43.651			-0.601	-0.601	0.979	1.466	0.979	-0.963	-1.111	-1.111	-1.042	-1.172	-1.227	-1.042	0.387	0.968	-0.836	1.519
K01661	K01661	naphthoate synthase [EC:4.1.3.36]	menB	55	43.651	Menaquinone biosynthesis, chorismate (+ polyprenyl-PP) => menaquinol	map00130 Ubiquinone and other terpenoid-quinone biosynthesis,map01100 Metabolic pathways,map01110 Biosynthesis of secondary metabolites,map01240 Biosynthesis of cofactors	0.825	0.825	-0.754	-1.227	-0.754	1.192	1.345	-1.111	1.274	1.408	1.466	1.274	-1.674	-1.615	-1.227	1.519
K01911	K01661	o-succinylbenzoate---CoA ligase [EC:6.2.1.26]	menE	55	43.651	Menaquinone biosynthesis, chorismate (+ polyprenyl-PP) => menaquinol	map00130 Ubiquinone and other terpenoid-quinone biosynthesis,map01100 Metabolic pathways,map01110 Biosynthesis of secondary metabolites,map01240 Biosynthesis of cofactors	0.825	0.825	-0.754	-1.227	-0.754	1.192	1.345	-1.111	1.274	1.408	1.466	1.274	-1.674	-1.615	-1.227	1.519
K02549	K01661	o-succinylbenzoate synthase [EC:4.2.1.113]	menC	55	43.651	Menaquinone biosynthesis, chorismate (+ polyprenyl-PP) => menaquinol	map00130 Ubiquinone and other terpenoid-quinone biosynthesis,map01100 Metabolic pathways,map01110 Biosynthesis of secondary metabolites,map01240 Biosynthesis of cofactors	0.825	0.825	-0.754	-1.227	-0.754	1.192	1.345	-1.111	1.274	1.408	1.466	1.274	-1.674	-1.615	-1.227	1.519
K02551	K01661	2-succinyl-5-enolpyruvyl-6-hydroxy-3-cyclohexene-1-carboxylate synthase [EC:2.2.1.9]	menD	55	43.651	Menaquinone biosynthesis, chorismate (+ polyprenyl-PP) => menaquinol	map00130 Ubiquinone and other terpenoid-quinone biosynthesis,map01100 Metabolic pathways,map01110 Biosynthesis of secondary metabolites,map01240 Biosynthesis of cofactors	0.825	0.825	-0.754	-1.227	-0.754	1.192	1.345	-1.111	1.274	1.408	1.466	1.274	-1.674	-1.615	-1.227	1.519
K02248	K02248	competence protein ComGF	comGF	55	43.651			-0.601	-0.601	-0.754	-1.227	-0.754	-0.963	-1.111	-1.111	-1.042	-1.172	-1.227	1.274	1.95	1.883	1.466	-1.278
K02348	K02348	ElaA protein	elaA	55	43.651			0.825	0.825	-0.754	1.076	0.979	-0.963	-0.698	-0.698	-1.042	-1.172	-0.204	1.274	-0.017	-1.263	1.466	1.519
K02787	K02787			55	43.651			-0.601	0.825	-0.195	-1.227	-0.195	-0.963	-1.111	-1.111	-1.042	-1.172	-1.227	1.274	1.95	1.883	0.224	-1.278
K02788	K02787	lactose PTS system EIICB component [EC:2.7.1.207]	lacE	55	43.651		map00052 Galactose metabolism,map01100 Metabolic pathways,map02060 Phosphotransferase system (PTS)	-0.601	0.825	-0.195	-1.227	-0.195	-0.963	-1.111	-1.111	-1.042	-1.172	-1.227	1.274	1.95	1.883	0.224	-1.278
K03885	K03885	NADH:quinone reductase (non-electrogenic) [EC:1.6.5.9]	ndh	55	43.651		map00190 Oxidative phosphorylation,map01100 Metabolic pathways	0.825	0.825	-0.754	1.466	0.422	1.192	1.345	-0.698	1.274	0.626	1.466	1.274	-1.674	-1.615	-1.227	-1.278
K06211	K06211	HTH-type transcriptional regulator, transcriptional repressor of NAD biosynthesis genes [EC:2.7.7.1 2.7.1.22]	nadR	55	43.651		map00760 Nicotinate and nicotinamide metabolism,map01100 Metabolic pathways	-0.601	-0.601	-0.195	0.443	-0.754	1.192	-1.111	-1.111	-1.042	-1.172	-1.227	-1.042	1.95	0.525	1.466	-1.278
K06871	K06871	uncharacterized protein	K06871	55	43.651			-0.601	0.825	-0.195	-1.227	-0.754	1.192	-1.111	0.933	1.274	1.408	-0.462	-0.612	0.183	-0.703	-1.227	1.519
K07192	K07192	flotillin	FLOT	55	43.651		map04910 Insulin signaling pathway	0.825	-0.601	-0.195	-1.227	-0.754	1.192	0.538	0.538	1.274	-1.172	-1.227	-0.612	1.602	-1.615	-1.227	1.519
K07552	K07552	MFS transporter, DHA1 family, multidrug resistance protein	bcr, tcaB	55	43.651			0.825	-0.601	-0.754	1.466	-0.754	1.192	-0.698	1.345	1.274	-1.172	1.466	1.274	-1.674	-1.615	-1.227	1.519
K11755	K11755	phosphoribosyl-AMP cyclohydrolase / phosphoribosyl-ATP pyrophosphohydrolase [EC:3.5.4.19 3.6.1.31]	hisIE	55	43.651	Histidine biosynthesis, PRPP => histidine	map00340 Histidine metabolism,map01100 Metabolic pathways,map01110 Biosynthesis of secondary metabolites,map01230 Biosynthesis of amino acids	0.825	0.825	-0.195	-1.227	-0.754	-0.508	1.345	1.345	1.274	-1.172	-1.227	0.432	-0.34	-1.615	1.466	1.519
K16012	K16012	ATP-binding cassette, subfamily C, bacterial CydC	cydC	55	43.651		map02010 ABC transporters	0.825	0.825	-0.754	1.466	-0.754	1.192	0.933	-1.111	1.274	-1.172	1.466	1.274	-1.674	-1.615	-1.227	1.519
K16013	K16012	ATP-binding cassette, subfamily C, bacterial CydD	cydD	55	43.651		map02010 ABC transporters	0.825	0.825	-0.754	1.466	-0.754	1.192	0.933	-1.111	1.274	-1.172	1.466	1.274	-1.674	-1.615	-1.227	1.519
K18928	K18928	L-lactate dehydrogenase complex protein LldE	lldE	55	43.651			0.825	0.825	-0.754	-1.227	-0.754	0.74	0.933	1.345	1.274	1.408	1.466	-0.612	-1.674	-1.615	-1.227	1.519
K01081	K01081	5'-nucleotidase [EC:3.1.3.5]	E3.1.3.5	54	42.857	Adenine ribonucleotide degradation, AMP => Urate	map00230 Purine metabolism,map00240 Pyrimidine metabolism,map00760 Nicotinate and nicotinamide metabolism,map01100 Metabolic pathways,map01110 Biosynthesis of secondary metabolites,map01232 Nucleotide metabolism	0.839	0.839	-0.74	-1.212	0.994	-0.948	1.36	-1.096	1.289	1.423	-1.212	1.289	0.2	-1.599	1.481	-1.263
K01778	K01778	diaminopimelate epimerase [EC:5.1.1.7]	dapF	54	42.857	Lysine biosynthesis, succinyl-DAP pathway, aspartate => lysine	map00300 Lysine biosynthesis,map00470 D-Amino acid metabolism,map01100 Metabolic pathways,map01110 Biosynthesis of secondary metabolites,map01120 Microbial metabolism in diverse environments,map01230 Biosynthesis of amino acids	0.839	0.839	-0.18	-1.212	-0.74	1.207	1.36	1.36	1.289	0.371	1.481	-0.597	-1.658	-1.599	-1.212	1.152
K02656	K02656	type IV pilus assembly protein PilF	pilF	54	42.857			-0.587	-0.587	-0.74	-1.212	-0.74	1.207	-1.096	1.36	-1.028	-0.756	-1.212	-0.597	1.969	1.901	-1.212	-1.263
K03305	K03305	proton-dependent oligopeptide transporter, POT family	TC.POT	54	42.857			0.839	0.839	-0.74	0.717	-0.74	-0.948	1.36	0.948	-1.028	1.423	1.481	1.289	-1.658	-0.128	-1.212	-1.263
K03306	K03306	inorganic phosphate transporter, PiT family	TC.PIT	54	42.857			0.839	0.839	-0.74	-1.212	-0.74	1.207	1.36	1.36	1.289	-1.157	1.481	1.289	-1.658	-1.599	-1.212	1.534
K03797	K03797	carboxyl-terminal processing protease [EC:3.4.21.102]	E3.4.21.102, prc, ctpA	54	42.857			-0.587	-0.587	0.994	-1.212	0.994	1.207	0.948	1.36	-1.028	1.423	-1.212	1.289	-0.447	-1.247	-1.212	1.534
K03930	K03930	putative tributyrin esterase [EC:3.1.1.-]	estA	54	42.857			-0.587	-0.587	-0.74	-1.212	-0.74	-0.948	-1.096	-1.096	-1.028	-1.157	-1.212	0.86	1.969	1.901	1.481	-1.263
K07707	K03930	two-component system, LytTR family, response regulator AgrA	agrA, blpR, fsrA	54	42.857		map02020 Two-component system,map02024 Quorum sensing	-0.587	-0.587	-0.74	-1.212	-0.74	-0.948	-1.096	-1.096	-1.028	-1.157	-1.212	0.86	1.969	1.901	1.481	-1.263
K08326	K03930	aminopeptidase [EC:3.4.11.-]	ypdF	54	42.857			-0.587	-0.587	-0.74	-1.212	-0.74	-0.948	-1.096	-1.096	-1.028	-1.157	-1.212	0.86	1.969	1.901	1.481	-1.263
K03973	K03973	phage shock protein C	pspC	54	42.857			0.839	-0.587	-0.18	-1.212	0.436	-0.948	-1.096	-1.096	-1.028	-0.756	-1.212	-0.597	1.279	1.901	1.481	-1.263
K04758	K04758	ferrous iron transport protein A	feoA	54	42.857			0.839	0.839	-0.18	-1.212	-0.74	-0.948	-0.683	1.36	-1.028	-1.157	1.481	0.86	-0.323	-0.905	1.481	1.534
K07114	K07114	Ca-activated chloride channel homolog	yfbK	54	42.857			0.839	0.839	0.436	-1.212	-0.74	1.207	-0.683	0.553	1.289	1.423	-1.212	1.289	-1.309	-1.247	0.239	1.534
K10681	K10681	two-component system, OmpR family, sensor histidine kinase SaeS [EC:2.7.13.3]	saeS	54	42.857		map02020 Two-component system	-0.587	-0.587	-0.74	1.481	-0.74	-0.948	-1.096	-1.096	-1.028	-1.157	-1.212	0.86	0.751	1.901	0.239	-1.263
K13640	K13640	MerR family transcriptional regulator, heat shock protein HspR	hspR	54	42.857			0.839	0.839	-0.18	-1.212	-0.74	-0.948	1.36	-0.288	1.289	-1.157	1.481	0.131	0.301	-0.905	-0.821	0.535
K16962	K16962	putative S-methylcysteine transport system permease protein	yxeN	54	42.857		map02010 ABC transporters	-0.587	-0.587	-0.74	-1.212	-0.74	-0.494	-1.096	-1.096	-1.028	-1.157	-1.212	-0.597	1.969	1.901	1.481	-0.263
K17076	K17076	putative lysine transport system ATP-binding protein	lysY	54	42.857		map02010 ABC transporters	-0.587	-0.587	-0.18	-1.212	0.994	-0.948	-1.096	-1.096	-1.028	-1.157	-1.212	-0.597	1.969	1.901	1.481	-1.263
K00077	K00077	2-dehydropantoate 2-reductase [EC:1.1.1.169]	panE, apbA	53	42.063	Pantothenate biosynthesis, valine/L-aspartate => pantothenate	map00770 Pantothenate and CoA biosynthesis,map01100 Metabolic pathways,map01110 Biosynthesis of secondary metabolites,map01240 Biosynthesis of cofactors	0.853	0.853	-0.725	1.497	1.008	-0.934	-1.082	-0.668	-1.013	-0.088	-1.198	1.304	0.644	-0.67	1.497	-1.248
K00786	K00786	beta-1,6-galactosyltransferase [EC:2.4.1.-]	GALT29A	53	42.063			0.853	-0.573	-0.725	-1.198	-0.725	-0.934	-1.082	-0.668	1.304	-1.143	1.497	-0.582	1.298	-1.231	0.045	1.55
K00821	K00821	acetylornithine/N-succinyldiaminopimelate aminotransferase [EC:2.6.1.11 2.6.1.17]	argD	53	42.063	Lysine biosynthesis, succinyl-DAP pathway, aspartate => lysine	map00220 Arginine biosynthesis,map00300 Lysine biosynthesis,map01100 Metabolic pathways,map01110 Biosynthesis of secondary metabolites,map01120 Microbial metabolism in diverse environments,map01210 2-Oxocarboxylic acid metabolism,map01230 Biosynthesis of amino acids	0.853	0.853	-0.166	-1.198	-0.725	0.328	1.375	1.375	-1.013	-1.143	-1.198	1.304	-0.307	-1.583	1.497	1.55
K01006	K01006	pyruvate, orthophosphate dikinase [EC:2.7.9.1]	ppdK	53	42.063	CAM (Crassulacean acid metabolism), light	map00010 Glycolysis / Gluconeogenesis,map00620 Pyruvate metabolism,map00710 Carbon fixation in photosynthetic organisms,map00720 Carbon fixation pathways in prokaryotes,map01100 Metabolic pathways,map01110 Biosynthesis of secondary metabolites,map01120 Microbial metabolism in diverse environments,map01200 Carbon metabolism	0.853	0.853	0.451	1.497	-0.725	-0.934	-1.082	0.568	1.304	1.439	-1.198	0.875	0.318	-0.889	-1.198	-1.248
K01138	K01138	uncharacterized sulfatase [EC:3.1.6.-]	K01138	53	42.063			-0.573	-0.573	-0.725	-1.198	-0.725	-0.039	-1.082	0.015	-1.013	0.656	-1.198	-0.582	1.988	0.328	1.497	-1.248
K01467	K01467	beta-lactamase class C [EC:3.5.2.6]	ampC	53	42.063		map01501 beta-Lactam resistance,map02020 Two-component system	-0.573	-0.573	-0.725	-1.198	-0.725	-0.934	-1.082	-0.668	-1.013	-1.143	-1.198	0.146	1.988	1.92	1.497	-1.248
K01679	K01679	fumarate hydratase, class II [EC:4.2.1.2]	E4.2.1.2B, fumC, FH	53	42.063	Citrate cycle (TCA cycle, Krebs cycle)	map00020 Citrate cycle (TCA cycle),map00620 Pyruvate metabolism,map00720 Carbon fixation pathways in prokaryotes,map01100 Metabolic pathways,map01110 Biosynthesis of secondary metabolites,map01120 Microbial metabolism in diverse environments,map01200 Carbon metabolism,map04934 Cushing syndrome,map05200 Pathways in cancer,map05211 Renal cell carcinoma	0.853	0.853	-0.725	-1.198	-0.725	1.222	1.375	1.375	1.304	-1.143	1.497	0.875	-1.642	-1.583	-1.198	1.55
K01737	K01737	6-pyruvoyltetrahydropterin/6-carboxytetrahydropterin synthase [EC:4.2.3.12 4.1.2.50]	queD, ptpS, PTS	53	42.063	Tetrahydrobiopterin biosynthesis, GTP => BH4	map00790 Folate biosynthesis,map01100 Metabolic pathways,map01240 Biosynthesis of cofactors	-0.573	-0.573	-0.725	-1.198	-0.725	0.328	-0.668	1.375	-1.013	-0.742	-1.198	1.304	-1.642	1.224	1.497	1.168
K03091	K03091	RNA polymerase sporulation-specific sigma factor	sigH	53	42.063			-0.573	-0.573	0.451	-1.198	1.008	-0.934	-1.082	-1.082	-1.013	-1.143	-1.198	1.304	1.298	-0.501	1.497	1.55
K03095	K03095	SprT-like protein	sprL	53	42.063			-0.573	-0.573	-0.725	-1.198	1.008	-0.934	-1.082	-1.082	-1.013	-1.143	-1.198	1.304	1.988	1.92	0.045	-1.248
K03453	K03453	bile acid:Na+ symporter, BASS family	TC.BASS	53	42.063			0.853	-0.573	-0.725	-1.198	-0.725	0.769	0.963	0.963	0.875	1.439	-1.198	0.146	-1.642	-1.583	1.497	1.55
K03593	K03593	ATP-binding protein involved in chromosome partitioning	mrp, NUBPL	53	42.063			0.853	0.853	-0.166	-1.198	-0.725	1.222	1.375	1.375	1.304	1.439	1.497	1.304	-1.642	-1.583	-1.198	-1.248
K06919	K06919	putative DNA primase/helicase	K06919	53	42.063			-0.573	0.141	1.008	-0.174	-0.725	0.328	0.28	0.568	0.146	0.656	-1.198	0.462	0.017	-0.112	-0.432	-0.247
K08643	K08643	zinc metalloprotease ZmpB [EC:3.4.24.-]	zmpB	53	42.063			-0.573	-0.573	-0.725	1.497	-0.725	-0.934	-1.082	-1.082	-1.013	-1.143	-1.198	-1.013	1.298	1.004	1.497	-1.248
K10914	K10914	CRP/FNR family transcriptional regulator, cyclic AMP receptor protein	crp	53	42.063		map02020 Two-component system,map02024 Quorum sensing,map02025 Biofilm formation - Pseudomonas aeruginosa,map02026 Biofilm formation - Escherichia coli,map05111 Biofilm formation - Vibrio cholerae	0.853	0.853	-0.725	-1.198	1.008	1.222	0.963	-0.668	1.304	-0.742	1.497	-0.582	-0.193	-1.583	-1.198	1.55
K12555	K12555	penicillin-binding protein 2A [EC:2.4.1.129 3.4.16.4]	pbp2A	53	42.063		map00550 Peptidoglycan biosynthesis,map01100 Metabolic pathways,map01501 beta-Lactam resistance	-0.573	-0.573	-0.725	-1.198	1.008	-0.934	-1.082	-1.082	-1.013	-1.143	-1.198	-0.582	1.988	1.92	1.497	-1.248
K13628	K13628	iron-sulfur cluster assembly protein	iscA	53	42.063			0.853	0.853	-0.725	1.497	-0.725	1.222	1.375	1.375	1.304	-1.143	1.497	1.304	-1.642	-1.583	-1.198	-1.248
K15724	K13628	iron-sulfur cluster insertion protein	erpA	53	42.063			0.853	0.853	-0.725	1.497	-0.725	1.222	1.375	1.375	1.304	-1.143	1.497	1.304	-1.642	-1.583	-1.198	-1.248
K18986	K18986	two-component system, OmpR family, sensor kinase Ihk [EC:2.7.13.3]	ihk	53	42.063		map02020 Two-component system	-0.573	-0.573	-0.725	-0.806	1.008	-0.934	-1.082	-1.082	-1.013	-1.143	-1.198	-1.013	1.988	1.92	1.497	-1.248
K01585	K01585	arginine decarboxylase [EC:4.1.1.19]	speA	52	41.27	Polyamine biosynthesis, arginine => agmatine => putrescine => spermidine	map00330 Arginine and proline metabolism,map01100 Metabolic pathways	-0.559	-0.559	1.023	1.123	-0.711	-0.024	-1.067	-0.653	-0.568	1.454	-1.183	1.319	-1.625	0.577	-1.183	1.566
K01914	K01914	aspartate--ammonia ligase [EC:6.3.1.1]	asnA	52	41.27		map00250 Alanine, aspartate and glutamate metabolism,map00460 Cyanoamino acid metabolism,map01100 Metabolic pathways,map01110 Biosynthesis of secondary metabolites,map01230 Biosynthesis of amino acids	-0.559	-0.559	1.023	-1.183	-0.711	1.237	-1.067	-1.067	-0.998	0.401	-1.183	-0.998	0.439	1.243	1.512	-1.233
K01918	K01918	pantoate--beta-alanine ligase [EC:6.3.2.1]	panC	52	41.27	Pantothenate biosynthesis, valine/L-aspartate => pantothenate	map00410 beta-Alanine metabolism,map00770 Pantothenate and CoA biosynthesis,map01100 Metabolic pathways,map01110 Biosynthesis of secondary metabolites,map01240 Biosynthesis of cofactors	0.868	-0.559	-0.711	-1.183	-0.711	-0.92	0.979	1.39	1.319	1.454	1.512	1.319	-1.625	-1.567	-1.183	0.816
K02897	K02897	large subunit ribosomal protein L25	RP-L25, rplY	52	41.27		map03010 Ribosome	0.868	0.868	-0.711	-1.183	-0.711	1.237	1.39	1.39	1.319	1.454	1.512	1.319	-1.625	-1.567	-1.183	-1.233
K03564	K02897	thioredoxin-dependent peroxiredoxin [EC:1.11.1.24]	BCP, PRXQ, DOT5	52	41.27			0.868	0.868	-0.711	-1.183	-0.711	1.237	1.39	1.39	1.319	1.454	1.512	1.319	-1.625	-1.567	-1.183	-1.233
K03522	K03522	electron transfer flavoprotein alpha subunit	fixB, etfA	52	41.27			0.868	0.868	0.465	-1.183	-0.711	1.237	1.39	1.39	1.319	1.454	-0.417	-0.568	-1.625	-1.567	-1.183	1.566
K04759	K04759	ferrous iron transport protein B	feoB	52	41.27			0.868	0.868	-0.151	-1.183	-0.711	-0.92	-1.067	1.39	-0.998	1.454	-1.183	0.89	-0.29	-0.873	1.512	1.566
K04767	K04767	acetoin utilization protein AcuB	acuB	52	41.27			-0.559	-0.559	-0.711	-1.183	1.023	-0.92	-1.067	-1.067	-0.998	-1.128	-1.183	-0.998	2.007	1.938	1.512	-1.233
K17364	K04767	dihydromethanopterin reductase [EC:1.5.1.47]	dmrA	52	41.27		map00790 Folate biosynthesis,map01240 Biosynthesis of cofactors	-0.559	-0.559	-0.711	-1.183	1.023	-0.92	-1.067	-1.067	-0.998	-1.128	-1.183	-0.998	2.007	1.938	1.512	-1.233
K05363	K05363	serine/alanine adding enzyme [EC:2.3.2.10]	murM	52	41.27		map00550 Peptidoglycan biosynthesis,map01100 Metabolic pathways	-0.559	-0.559	-0.711	1.512	-0.711	-0.92	-1.067	-1.067	-0.998	-1.128	-1.183	-0.998	2.007	0.577	1.512	-1.233
K06188	K06188	aquaporin Z	aqpZ	52	41.27			-0.559	-0.559	-0.151	-1.183	-0.711	0.343	1.39	1.39	-0.998	0.164	-1.183	-0.998	0.336	1.243	-1.183	-0.849
K06994	K06994	putative drug exporter of the RND superfamily	K06994	52	41.27			0.868	0.868	-0.711	-1.183	1.023	1.237	1.39	-1.067	1.319	-1.128	1.512	1.319	-1.625	-0.873	-1.183	1.566
K07053	K07053	3',5'-nucleoside bisphosphate phosphatase [EC:3.1.3.97]	E3.1.3.97	52	41.27			0.868	0.868	1.023	-1.183	-0.711	1.237	1.39	1.39	1.319	-1.128	1.512	-0.568	-1.625	-1.567	-1.183	1.566
K07104	K07104	catechol 2,3-dioxygenase [EC:1.13.11.2]	catE	52	41.27	Catechol meta-cleavage, catechol => acetyl-CoA / 4-methylcatechol => propanoyl-CoA	map00361 Chlorocyclohexane and chlorobenzene degradation,map00362 Benzoate degradation,map00622 Xylene degradation,map00643 Styrene degradation,map01100 Metabolic pathways,map01120 Microbial metabolism in diverse environments,map01220 Degradation of aromatic compounds	-0.559	-0.559	-0.711	1.512	1.023	-0.92	-1.067	-1.067	-0.998	-1.128	-1.183	1.319	0.135	0.851	1.512	-1.233
K08364	K08364	periplasmic mercuric ion binding protein	merP	52	41.27			-0.559	-0.559	0.465	1.512	1.023	1.237	-1.067	1.39	-0.998	1.055	-1.183	-0.998	-0.069	-0.873	1.512	-1.233
K12308	K12308	beta-galactosidase [EC:3.2.1.23]	bgaB, lacA	52	41.27		map00052 Galactose metabolism	0.868	0.868	-0.711	-0.417	-0.711	-0.92	-0.653	-1.067	-0.998	0.164	-1.183	-0.568	2.007	1.938	-1.183	-1.233
K16959	K16959	L-cystine transport system permease protein	tcyM	52	41.27		map02010 ABC transporters	-0.559	-0.559	-0.711	-1.183	-0.711	-0.92	-1.067	-1.067	-0.998	-1.128	-1.183	-0.998	2.007	1.938	1.512	-0.232
K17103	K17103	CDP-diacylglycerol---serine O-phosphatidyltransferase [EC:2.7.8.8]	CHO1, pssA	52	41.27	Phosphatidylethanolamine (PE) biosynthesis, PA => PS => PE	map00260 Glycine, serine and threonine metabolism,map00564 Glycerophospholipid metabolism,map01100 Metabolic pathways,map01110 Biosynthesis of secondary metabolites	0.868	-0.559	0.465	1.512	-0.711	-0.92	-1.067	1.39	1.319	1.454	-1.183	-0.568	-0.176	-1.567	-1.183	1.566
K21429	K21429	immunomodulating metalloprotease	impA	52	41.27			-0.559	-0.559	-0.711	-1.183	-0.711	-0.92	-1.067	-1.067	-0.998	-1.128	-0.417	-0.568	2.007	1.938	1.512	-1.233
K00024	K00024	malate dehydrogenase [EC:1.1.1.37]	mdh	51	40.476	Citrate cycle (TCA cycle, Krebs cycle)	map00020 Citrate cycle (TCA cycle),map00270 Cysteine and methionine metabolism,map00620 Pyruvate metabolism,map00630 Glyoxylate and dicarboxylate metabolism,map00680 Methane metabolism,map00710 Carbon fixation in photosynthetic organisms,map00720 Carbon fixation pathways in prokaryotes,map01100 Metabolic pathways,map01110 Biosynthesis of secondary metabolites,map01120 Microbial metabolism in dive…	0.882	0.882	-0.697	-1.168	-0.697	1.252	1.406	1.406	1.334	1.47	1.528	0.905	-1.609	-1.551	-1.168	-1.218
K00145	K00145	N-acetyl-gamma-glutamyl-phosphate reductase [EC:1.2.1.38]	argC	51	40.476	Ornithine biosynthesis, glutamate => ornithine	map00220 Arginine biosynthesis,map01100 Metabolic pathways,map01110 Biosynthesis of secondary metabolites,map01210 2-Oxocarboxylic acid metabolism,map01230 Biosynthesis of amino acids	0.882	0.882	-0.137	-1.168	-0.697	0.358	1.406	1.406	-0.984	-1.113	-1.168	0.492	-0.273	-1.551	1.528	1.582
K00261	K00261	glutamate dehydrogenase (NAD(P)+) [EC:1.4.1.3]	GLUD1_2, gdhA	51	40.476	Methylaspartate cycle	map00220 Arginine biosynthesis,map00250 Alanine, aspartate and glutamate metabolism,map00910 Nitrogen metabolism,map01100 Metabolic pathways,map01120 Microbial metabolism in diverse environments,map01200 Carbon metabolism,map04217 Necroptosis,map04964 Proximal tubule bicarbonate reclamation	0.882	0.882	1.037	1.528	-0.697	-0.905	1.406	1.406	0.905	-1.113	-1.168	1.334	-1.609	-1.551	-1.168	1.582
K00355	K00355	NAD(P)H dehydrogenase (quinone) [EC:1.6.5.2]	NQO1	51	40.476		map00130 Ubiquinone and other terpenoid-quinone biosynthesis,map01100 Metabolic pathways,map01110 Biosynthesis of secondary metabolites,map01240 Biosynthesis of cofactors,map05200 Pathways in cancer,map05208 Chemical carcinogenesis - reactive oxygen species,map05225 Hepatocellular carcinoma,map05418 Fluid shear stress and atherosclerosis	0.882	-0.544	-0.137	-0.402	-0.697	1.252	-1.052	-0.638	-0.14	-1.113	-0.402	0.176	1.336	-0.325	1.528	-1.218
K00989	K00989	ribonuclease PH [EC:2.7.7.56]	rph	51	40.476			0.882	0.882	1.037	-1.168	-0.697	1.252	1.406	1.406	1.334	-1.113	1.528	-0.984	-1.609	-1.551	-1.168	1.582
K01507	K01507	inorganic pyrophosphatase [EC:3.6.1.1]	ppa	51	40.476		map00190 Oxidative phosphorylation	0.882	0.882	0.48	-1.168	-0.697	1.252	1.406	1.406	1.334	0.416	1.528	-0.984	-1.26	-0.325	-1.168	-1.218
K01902	K01902	succinyl-CoA synthetase alpha subunit [EC:6.2.1.5]	sucD	51	40.476	Citrate cycle (TCA cycle, Krebs cycle)	map00020 Citrate cycle (TCA cycle),map00640 Propanoate metabolism,map00660 C5-Branched dibasic acid metabolism,map00720 Carbon fixation pathways in prokaryotes,map01100 Metabolic pathways,map01110 Biosynthesis of secondary metabolites,map01120 Microbial metabolism in diverse environments,map01200 Carbon metabolism	0.882	0.882	-0.697	-1.168	-0.697	1.252	1.406	1.406	1.334	1.071	1.528	1.334	-1.609	-1.551	-1.168	-1.218
K01903	K01902	succinyl-CoA synthetase beta subunit [EC:6.2.1.5]	sucC	51	40.476	Citrate cycle (TCA cycle, Krebs cycle)	map00020 Citrate cycle (TCA cycle),map00640 Propanoate metabolism,map00660 C5-Branched dibasic acid metabolism,map00720 Carbon fixation pathways in prokaryotes,map01100 Metabolic pathways,map01110 Biosynthesis of secondary metabolites,map01120 Microbial metabolism in diverse environments,map01200 Carbon metabolism	0.882	0.882	-0.697	-1.168	-0.697	1.252	1.406	1.406	1.334	1.071	1.528	1.334	-1.609	-1.551	-1.168	-1.218
K03644	K01902	lipoyl synthase [EC:2.8.1.8]	lipA, LIAS, LIP1, LIP5	51	40.476	Lipoic acid biosynthesis, plants and bacteria, octanoyl-ACP => dihydrolipoyl-E2/H	map00785 Lipoic acid metabolism,map01100 Metabolic pathways,map01240 Biosynthesis of cofactors	0.882	0.882	-0.697	-1.168	-0.697	1.252	1.406	1.406	1.334	1.071	1.528	1.334	-1.609	-1.551	-1.168	-1.218
K07727	K07727	putative transcriptional regulator	K07727	51	40.476			0.17	-0.544	-0.697	-0.402	-0.697	-0.45	-0.638	-1.052	-0.984	-0.328	-1.168	0.176	2.027	0.034	1.528	-0.217
K09125	K09125	queuosine precursor transporter	yhhQ	51	40.476			-0.544	0.882	1.037	-1.168	-0.697	1.252	0.994	1.406	1.334	1.47	1.528	0.905	-1.609	-1.551	-1.168	-1.218
K09153	K09153	small membrane protein	K09153	51	40.476			0.882	-0.544	1.037	-1.168	-0.697	-0.905	-0.638	-1.052	1.334	-1.113	1.528	-0.553	1.679	-0.856	0.764	-1.218
K11751	K11751	5'-nucleotidase / UDP-sugar diphosphatase [EC:3.1.3.5 3.6.1.45]	ushA	51	40.476	Adenine ribonucleotide degradation, AMP => Urate	map00230 Purine metabolism,map00240 Pyrimidine metabolism,map00760 Nicotinate and nicotinamide metabolism,map01100 Metabolic pathways,map01110 Biosynthesis of secondary metabolites,map01232 Nucleotide metabolism	-0.544	-0.544	-0.137	1.139	-0.697	1.252	-1.052	-0.638	-0.984	1.47	-1.168	0.492	-0.052	-0.078	1.528	-1.218
K19158	K19158	toxin YoeB [EC:3.1.-.-]	yoeB	51	40.476			0.882	-0.544	1.037	-1.168	-0.697	-0.905	0.994	-0.638	1.334	-0.712	-0.402	-0.14	0.252	0.362	0.505	-1.218
K01297	K01297	muramoyltetrapeptide carboxypeptidase [EC:3.4.17.13]	ldcA	50	39.683			-0.53	-0.53	-0.122	1.544	-0.682	1.267	-0.623	1.421	-0.969	1.486	-1.153	-0.538	-0.035	-1.535	-1.153	1.598
K01635	K01635	tagatose 1,6-diphosphate aldolase [EC:4.1.2.40]	lacD	50	39.683		map00052 Galactose metabolism,map01100 Metabolic pathways,map02024 Quorum sensing	-0.53	-0.53	-0.122	-1.153	1.052	-0.89	-1.037	-1.037	-0.969	-1.098	-1.153	0.921	2.047	1.976	-0.761	-1.203
K01671	K01635	sulfofructosephosphate aldolase [EC:4.1.2.57]	yihT	50	39.683			-0.53	-0.53	-0.122	-1.153	1.052	-0.89	-1.037	-1.037	-0.969	-1.098	-1.153	0.921	2.047	1.976	-0.761	-1.203
K01819	K01819	galactose-6-phosphate isomerase [EC:5.3.1.26]	E5.3.1.26, lacA, lacB	50	39.683		map00052 Galactose metabolism,map01100 Metabolic pathways	-0.53	-0.53	1.052	-1.153	-0.122	-0.89	-1.037	-1.037	-0.969	-1.098	-1.153	0.921	2.047	1.976	-0.761	-1.203
K02076	K02076	Fur family transcriptional regulator, zinc uptake regulator	zurR, zur	50	39.683			0.897	0.897	-0.682	1.544	1.052	-0.89	1.421	1.01	1.349	-1.098	1.544	1.349	-1.592	-1.535	-1.153	-1.203
K02755	K02755	beta-glucoside PTS system EIIA component [EC:2.7.1.-]	bglFa	50	39.683			0.897	0.897	-0.682	-1.153	-0.682	1.267	-1.037	-1.037	1.349	-1.098	1.544	-0.125	0.371	-0.621	1.544	-1.203
K02756	K02755			50	39.683			0.897	0.897	-0.682	-1.153	-0.682	1.267	-1.037	-1.037	1.349	-1.098	1.544	-0.125	0.371	-0.621	1.544	-1.203
K02757	K02755	beta-glucoside PTS system EIICBA component [EC:2.7.1.-]	bglF, bglP	50	39.683		map02060 Phosphotransferase system (PTS)	0.897	0.897	-0.682	-1.153	-0.682	1.267	-1.037	-1.037	1.349	-1.098	1.544	-0.125	0.371	-0.621	1.544	-1.203
K03169	K03169	DNA topoisomerase III [EC:5.6.2.1]	topB	50	39.683			-0.53	-0.53	0.495	1.544	-0.682	1.267	-0.623	-0.623	-0.969	1.486	-1.153	1.349	-1.592	-0.451	0.092	1.598
K03697	K03697	ATP-dependent Clp protease ATP-binding subunit ClpE	clpE	50	39.683			-0.53	-0.53	-0.682	-1.153	-0.682	-0.89	-1.037	-1.037	-0.969	-1.098	-1.153	-0.538	2.047	1.976	1.544	-1.203
K03802	K03802	cyanophycin synthetase [EC:6.3.2.29 6.3.2.30]	cphA	50	39.683			-0.53	-0.53	-0.682	1.544	-0.682	1.267	-1.037	-0.623	-0.969	1.486	-1.153	-0.969	0.584	-0.451	1.544	-1.203
K05799	K05799	GntR family transcriptional regulator, transcriptional repressor for pyruvate dehydrogenase complex	pdhR	50	39.683			0.185	0.897	-0.682	-1.153	-0.122	1.267	1.421	1.421	1.349	-0.696	1.544	-0.538	-1.592	-1.535	-1.153	1.598
K08680	K08680	2-succinyl-6-hydroxy-2,4-cyclohexadiene-1-carboxylate synthase [EC:4.2.99.20]	menH	50	39.683	Menaquinone biosynthesis, chorismate (+ polyprenyl-PP) => menaquinol	map00130 Ubiquinone and other terpenoid-quinone biosynthesis,map01100 Metabolic pathways,map01110 Biosynthesis of secondary metabolites,map01240 Biosynthesis of cofactors	-0.53	-0.53	-0.682	-1.153	-0.682	1.267	-0.623	-1.037	-0.969	-1.098	-1.153	1.349	0.825	0.493	-1.153	1.598
K11733	K11733	lysine-specific permease	lysP	50	39.683			0.897	0.897	-0.682	1.544	-0.682	-0.89	1.01	-0.623	1.349	-1.098	1.544	0.921	-1.592	-1.535	-1.153	1.598
K15546	K15546	XRE family transcriptional regulator, aerobic/anaerobic benzoate catabolism transcriptional regulator	boxR, bzdR	50	39.683			-0.53	-0.53	-0.682	-1.153	-0.682	-0.89	-1.037	-0.623	-0.969	-1.098	-1.153	-0.969	2.047	1.976	1.544	-1.203
K16923	K16923	energy-coupling factor transport system substrate-specific component	qrtT	50	39.683			-0.53	-0.53	-0.122	-1.153	1.052	-0.89	-1.037	-1.037	-0.969	-1.098	-1.153	-0.538	2.047	-0.308	1.544	1.598
K16927	K16927	energy-coupling factor transport system substrate-specific component	cbrT	50	39.683			-0.53	0.897	0.495	-1.153	1.052	-0.89	-1.037	-1.037	-0.969	-1.098	-1.153	-0.969	1.356	0.887	1.544	-1.203
K00765	K00765	ATP phosphoribosyltransferase [EC:2.4.2.17]	hisG	49	38.889	Histidine biosynthesis, PRPP => histidine	map00340 Histidine metabolism,map01100 Metabolic pathways,map01110 Biosynthesis of secondary metabolites,map01230 Biosynthesis of amino acids	0.912	0.912	-0.107	-1.138	-0.668	-0.42	1.437	1.437	-0.954	-1.083	-1.138	0.523	-0.239	-1.519	1.561	1.615
K01089	K00765	imidazoleglycerol-phosphate dehydratase / histidinol-phosphatase [EC:4.2.1.19 3.1.3.15]	hisB	49	38.889	Histidine biosynthesis, PRPP => histidine	map00340 Histidine metabolism,map01100 Metabolic pathways,map01110 Biosynthesis of secondary metabolites,map01230 Biosynthesis of amino acids	0.912	0.912	-0.107	-1.138	-0.668	-0.42	1.437	1.437	-0.954	-1.083	-1.138	0.523	-0.239	-1.519	1.561	1.615
K01496	K00765	phosphoribosyl-AMP cyclohydrolase [EC:3.5.4.19]	hisI	49	38.889	Histidine biosynthesis, PRPP => histidine	map00340 Histidine metabolism,map01100 Metabolic pathways,map01110 Biosynthesis of secondary metabolites,map01230 Biosynthesis of amino acids	0.912	0.912	-0.107	-1.138	-0.668	-0.42	1.437	1.437	-0.954	-1.083	-1.138	0.523	-0.239	-1.519	1.561	1.615
K01523	K00765	phosphoribosyl-ATP pyrophosphohydrolase [EC:3.6.1.31]	hisE	49	38.889	Histidine biosynthesis, PRPP => histidine	map00340 Histidine metabolism,map01100 Metabolic pathways,map01110 Biosynthesis of secondary metabolites,map01230 Biosynthesis of amino acids	0.912	0.912	-0.107	-1.138	-0.668	-0.42	1.437	1.437	-0.954	-1.083	-1.138	0.523	-0.239	-1.519	1.561	1.615
K01693	K00765	imidazoleglycerol-phosphate dehydratase [EC:4.2.1.19]	hisB	49	38.889	Histidine biosynthesis, PRPP => histidine	map00340 Histidine metabolism,map01100 Metabolic pathways,map01110 Biosynthesis of secondary metabolites,map01230 Biosynthesis of amino acids	0.912	0.912	-0.107	-1.138	-0.668	-0.42	1.437	1.437	-0.954	-1.083	-1.138	0.523	-0.239	-1.519	1.561	1.615
K02500	K00765	imidazole glycerol-phosphate synthase subunit HisF [EC:4.3.2.10]	hisF	49	38.889	Histidine biosynthesis, PRPP => histidine	map00340 Histidine metabolism,map01100 Metabolic pathways,map01110 Biosynthesis of secondary metabolites,map01230 Biosynthesis of amino acids	0.912	0.912	-0.107	-1.138	-0.668	-0.42	1.437	1.437	-0.954	-1.083	-1.138	0.523	-0.239	-1.519	1.561	1.615
K15509	K00765	sulfopropanediol 3-dehydrogenase [EC:1.1.1.308]	hpsN	49	38.889			0.912	0.912	-0.107	-1.138	-0.668	-0.42	1.437	1.437	-0.954	-1.083	-1.138	0.523	-0.239	-1.519	1.561	1.615
K00917	K00917	tagatose 6-phosphate kinase [EC:2.7.1.144]	lacC	49	38.889		map00052 Galactose metabolism,map01100 Metabolic pathways	-0.516	-0.516	-0.107	-1.138	0.51	-0.876	-0.608	-1.023	-0.954	-1.083	-1.138	0.936	2.068	1.996	-1.138	-1.188
K01129	K01129	dGTPase [EC:3.1.5.1]	dgt	49	38.889		map00230 Purine metabolism,map01100 Metabolic pathways,map01232 Nucleotide metabolism	0.912	0.912	-0.668	-1.138	1.067	0.021	1.437	1.437	1.365	1.502	-0.371	-0.954	-1.576	-1.519	-1.138	1.615
K01255	K01255	leucyl aminopeptidase [EC:3.4.11.1]	CARP, pepA	49	38.889		map00480 Glutathione metabolism,map01100 Metabolic pathways	0.912	0.912	0.51	1.561	-0.668	1.282	1.437	1.437	-0.954	-1.083	1.561	1.365	-1.576	-1.519	-1.138	-1.188
K01281	K01281	X-Pro dipeptidyl-peptidase [EC:3.4.14.11]	pepX	49	38.889			-0.516	-0.516	-0.668	-1.138	-0.668	-0.876	-1.023	-1.023	-0.954	-1.083	-1.138	-0.954	2.068	1.996	1.561	-1.188
K08776	K01281	puromycin-sensitive aminopeptidase [EC:3.4.11.14]	NPEPPS	49	38.889			-0.516	-0.516	-0.668	-1.138	-0.668	-0.876	-1.023	-1.023	-0.954	-1.083	-1.138	-0.954	2.068	1.996	1.561	-1.188
K11922	K01281	GntR family transcriptional regulator, mannosyl-D-glycerate transport/metabolism system repressor	mngR, farR	49	38.889			-0.516	-0.516	-0.668	-1.138	-0.668	-0.876	-1.023	-1.023	-0.954	-1.083	-1.138	-0.954	2.068	1.996	1.561	-1.188
K20073	K01281	mid-cell-anchored protein Z	mapZ, locZ	49	38.889			-0.516	-0.516	-0.668	-1.138	-0.668	-0.876	-1.023	-1.023	-0.954	-1.083	-1.138	-0.954	2.068	1.996	1.561	-1.188
K21977	K01281	phosphopantothenate---cysteine ligase (CTP) [EC:6.3.2.5]	coaB	49	38.889	Coenzyme A biosynthesis, pantothenate => CoA	map00770 Pantothenate and CoA biosynthesis,map01240 Biosynthesis of cofactors	-0.516	-0.516	-0.668	-1.138	-0.668	-0.876	-1.023	-1.023	-0.954	-1.083	-1.138	-0.954	2.068	1.996	1.561	-1.188
K01531	K01531	P-type Mg2+ transporter [EC:7.2.2.14]	mgtA, mgtB	49	38.889			-0.516	-0.516	-0.668	-1.138	1.067	-0.876	-1.023	-1.023	-0.954	-1.083	-1.138	-0.954	1.719	1.299	1.561	-1.188
K01613	K01613	phosphatidylserine decarboxylase [EC:4.1.1.65]	psd, PISD	49	38.889	Phosphatidylethanolamine (PE) biosynthesis, PA => PS => PE	map00564 Glycerophospholipid metabolism,map01100 Metabolic pathways,map01110 Biosynthesis of secondary metabolites	-0.516	-0.516	0.51	1.561	-0.668	1.282	-1.023	1.437	-0.954	1.502	-1.138	-0.523	-0.125	-1.519	-1.138	1.615
K02018	K02018	molybdate transport system permease protein	modB	49	38.889		map02010 ABC transporters	0.912	0.912	-0.107	-1.138	-0.668	1.282	-0.608	1.437	1.365	-1.083	1.561	1.365	-1.576	-1.519	-1.138	1.615
K02303	K02303	uroporphyrin-III C-methyltransferase [EC:2.1.1.107]	cobA	49	38.889	Siroheme biosynthesis, glutamyl-tRNA => siroheme	map00860 Porphyrin metabolism,map01100 Metabolic pathways,map01110 Biosynthesis of secondary metabolites,map01120 Microbial metabolism in diverse environments,map01240 Biosynthesis of cofactors	0.912	0.912	1.067	-1.138	-0.668	-0.876	1.025	1.437	-0.954	-1.083	1.561	1.365	-0.503	-1.519	-1.138	1.615
K03491	K03491	probable licABCH operon transcriptional regulator	licR	49	38.889			-0.516	0.912	-0.668	0.796	-0.107	-0.876	-0.608	-1.023	-0.954	-1.083	-1.138	1.365	0.718	0.397	0.537	-1.188
K07473	K07473	DNA-damage-inducible protein J	dinJ	49	38.889			0.2	-0.516	1.067	-0.113	0.51	-0.42	-1.023	-0.608	1.365	-1.083	-0.745	-0.954	0.602	-0.044	-1.138	1.615
K07706	K07706	two-component system, LytTR family, sensor histidine kinase AgrC [EC:2.7.13.3]	agrC, blpH, fsrC	49	38.889		map02020 Two-component system,map02024 Quorum sensing	-0.516	-0.516	-0.668	-1.138	-0.668	-0.876	-1.023	-1.023	-0.954	-1.083	-1.138	1.365	0.987	1.299	1.561	-1.188
K09765	K09765	epoxyqueuosine reductase [EC:1.17.99.6]	queH	49	38.889			-0.516	-0.516	1.067	1.561	-0.668	1.282	-1.023	1.025	-0.954	-1.083	-1.138	0.936	-0.886	1.996	-1.138	-1.188
K13730	K13730	internalin A	inlA	49	38.889		map05100 Bacterial invasion of epithelial cells	-0.516	-0.516	-0.107	1.561	-0.107	-0.876	1.025	-0.213	-0.954	1.103	-1.138	0.206	-0.239	0.76	-1.138	-1.188
K14194	K14194	serine-aspartate repeat-containing protein C/D/E	sdrC_D_E	49	38.889		map05150 Staphylococcus aureus infection	-0.516	-0.516	-0.668	1.171	0.51	-0.876	-1.023	-1.023	1.365	-1.083	-1.138	0.206	0.602	0.287	0.537	-1.188
K20373	K20373	HTH-type transcriptional regulator, SHP2-responsive activator	rgg2	49	38.889		map02024 Quorum sensing	-0.516	-0.516	-0.668	-0.113	-0.668	-0.876	-1.023	-1.023	-0.954	-1.083	-1.138	-0.954	0.987	0.287	1.561	1.615
K00005	K00005	glycerol dehydrogenase [EC:1.1.1.6]	gldA	48	38.095		map00561 Glycerolipid metabolism,map00640 Propanoate metabolism,map01100 Metabolic pathways	-0.501	-0.501	-0.092	1.577	1.082	-0.861	-1.008	-1.008	-0.939	-1.068	-1.123	0.222	1.006	-0.418	1.188	-0.17
K00341	K00341	NADH-quinone oxidoreductase subunit L [EC:7.1.1.2]	nuoL	48	38.095	NADH:quinone oxidoreductase, prokaryotes	map00190 Oxidative phosphorylation,map01100 Metabolic pathways	0.926	0.926	-0.092	1.577	-0.653	-0.861	1.453	1.453	1.38	1.518	-1.123	1.38	-1.56	-1.502	-1.123	-1.172
K00658	K00658	2-oxoglutarate dehydrogenase E2 component (dihydrolipoamide succinyltransferase) [EC:2.3.1.61]	DLST, sucB	48	38.095	Citrate cycle (TCA cycle, Krebs cycle)	map00020 Citrate cycle (TCA cycle),map00310 Lysine degradation,map00380 Tryptophan metabolism,map01100 Metabolic pathways,map01110 Biosynthesis of secondary metabolites,map01120 Microbial metabolism in diverse environments,map01200 Carbon metabolism	0.926	0.926	-0.653	-1.123	-0.653	1.298	1.453	1.453	1.38	-1.068	1.577	1.38	-1.21	-1.502	-0.097	-1.172
K01468	K01468	imidazolonepropionase [EC:3.5.2.7]	hutI, AMDHD1	48	38.095	Histidine degradation, histidine => N-formiminoglutamate => glutamate	map00340 Histidine metabolism,map01100 Metabolic pathways	-0.501	0.926	0.525	-1.123	-0.653	-0.861	1.453	-0.593	1.38	0.735	-1.123	0.222	2.089	-1.502	-1.123	-1.172
K01880	K01880	glycyl-tRNA synthetase [EC:6.1.1.14]	GARS, glyS1	48	38.095		map00970 Aminoacyl-tRNA biosynthesis	0.926	0.926	-0.653	1.577	-0.653	-0.861	1.453	-1.008	1.38	1.518	1.577	0.952	-1.56	-1.502	-1.123	-1.172
K02304	K02304	precorrin-2 dehydrogenase / sirohydrochlorin ferrochelatase [EC:1.3.1.76 4.99.1.4]	MET8	48	38.095	Siroheme biosynthesis, glutamyl-tRNA => siroheme	map00860 Porphyrin metabolism,map01100 Metabolic pathways,map01110 Biosynthesis of secondary metabolites,map01120 Microbial metabolism in diverse environments,map01240 Biosynthesis of cofactors	0.926	0.926	1.082	-1.123	-0.653	-0.861	1.041	1.041	-0.939	-1.068	1.577	1.38	-0.487	-1.502	-1.123	1.632
K03637	K03637	cyclic pyranopterin monophosphate synthase [EC:4.6.1.17]	moaC, CNX3	48	38.095	Molybdenum cofactor biosynthesis, GTP => molybdenum cofactor	map00790 Folate biosynthesis,map01100 Metabolic pathways,map01240 Biosynthesis of cofactors,map04122 Sulfur relay system	0.926	0.926	-0.653	-1.123	-0.653	1.298	-0.593	1.453	1.38	-1.068	1.577	1.38	-1.56	-1.502	-1.123	1.632
K03750	K03637	molybdopterin molybdotransferase [EC:2.10.1.1]	moeA	48	38.095	Molybdenum cofactor biosynthesis, GTP => molybdenum cofactor	map00790 Folate biosynthesis,map01100 Metabolic pathways,map01240 Biosynthesis of cofactors	0.926	0.926	-0.653	-1.123	-0.653	1.298	-0.593	1.453	1.38	-1.068	1.577	1.38	-1.56	-1.502	-1.123	1.632
K03801	K03801	lipoyl(octanoyl) transferase [EC:2.3.1.181]	lipB	48	38.095	Lipoic acid biosynthesis, plants and bacteria, octanoyl-ACP => dihydrolipoyl-E2/H	map00785 Lipoic acid metabolism,map01100 Metabolic pathways,map01240 Biosynthesis of cofactors	0.926	0.926	-0.653	-1.123	-0.653	1.298	1.453	1.453	1.38	1.518	1.577	-0.095	-1.56	-1.502	-1.123	-1.172
K03830	K03830	putative acetyltransferase [EC:2.3.1.-]	yafP	48	38.095			-0.501	-0.501	-0.092	-1.123	-0.653	-0.861	-1.008	1.041	-0.939	-1.068	-1.123	-0.508	2.089	2.016	-1.123	-1.172
K03892	K03892	ArsR family transcriptional regulator, arsenate/arsenite/antimonite-responsive transcriptional repressor	arsR	48	38.095			0.926	0.926	-0.092	-1.123	-0.653	-0.405	1.453	0.645	-0.508	-1.068	1.577	1.38	-0.87	-1.149	-0.73	1.632
K07043	K07043	UTP pyrophosphatase [EC:3.6.1.-]	upp	48	38.095		map00240 Pyrimidine metabolism,map01100 Metabolic pathways,map01232 Nucleotide metabolism	-0.501	0.926	1.082	1.577	-0.653	-0.861	1.453	1.453	-0.939	-0.666	1.188	-0.508	-1.56	-1.502	-1.123	1.632
K07238	K07238	zinc transporter, ZIP family	TC.ZIP, zupT, ZRT3, ZIP2	48	38.095			-0.501	-0.501	-0.653	-1.123	-0.653	-0.861	1.453	1.041	-0.939	-0.283	-1.123	0.952	1.176	-1.149	1.577	-1.172
K07718	K07718	two-component system, sensor histidine kinase YesM [EC:2.7.13.3]	yesM	48	38.095		map02020 Two-component system	-0.501	-0.501	1.082	-1.123	1.082	-0.861	-1.008	-1.008	-0.939	-1.068	-1.123	-0.095	2.089	2.016	-1.123	-1.172
K08600	K08600	sortase B [EC:3.4.22.71]	srtB	48	38.095			-0.501	-0.501	-0.653	1.577	-0.092	-0.861	-1.008	-1.008	-0.939	-1.068	-1.123	0.222	1.74	-0.146	1.577	-1.172
K09773	K09773	[pyruvate, water dikinase]-phosphate phosphotransferase / [pyruvate, water dikinase] kinase [EC:2.7.4.28 2.7.11.33]	ppsR	48	38.095			-0.501	0.926	-0.653	1.577	-0.653	-0.861	-1.008	1.453	-0.939	-1.068	-1.123	1.38	0.407	-0.807	-1.123	1.632
K15973	K15973	MarR family transcriptional regulator, 2-MHQ and catechol-resistance regulon repressor	mhqR	48	38.095			-0.501	-0.501	-0.092	1.188	-0.653	-0.861	-1.008	-1.008	-0.939	-1.068	-1.123	0.222	2.089	-0.274	1.577	-0.787
K15977	K15977	putative oxidoreductase	K15977	48	38.095			0.926	0.926	-0.653	-1.123	-0.653	1.298	-0.593	1.453	1.38	1.518	0.553	-0.095	-1.56	-1.502	-1.123	1.25
K19055	K19055	Ala-tRNA(Pro) deacylase [EC:3.1.1.-]	prdX, proX	48	38.095			0.926	0.926	-0.653	-1.123	-0.653	0.036	-0.593	-0.593	1.38	-1.068	-1.123	-0.508	2.089	-0.807	-1.123	1.632
K22132	K22132	tRNA threonylcarbamoyladenosine dehydratase	tcdA	48	38.095			-0.501	-0.501	1.082	1.577	-0.653	1.298	-1.008	1.453	-0.939	1.518	-1.123	1.38	-1.56	-1.502	-1.123	1.632
K00340	K00340	NADH-quinone oxidoreductase subunit K [EC:7.1.1.2]	nuoK	47	37.302	NADH:quinone oxidoreductase, prokaryotes	map00190 Oxidative phosphorylation,map01100 Metabolic pathways	0.941	0.941	-0.638	1.594	-0.638	-0.846	1.469	1.469	1.396	1.534	-1.107	1.396	-1.543	-1.486	-1.107	-1.157
K00547	K00547	homocysteine S-methyltransferase [EC:2.1.1.10]	mmuM, BHMT2	47	37.302		map00270 Cysteine and methionine metabolism,map01100 Metabolic pathways,map01110 Biosynthesis of secondary metabolites	0.941	-0.486	-0.638	1.594	-0.638	-0.846	-0.992	0.661	-0.924	-1.053	-1.107	1.396	-0.205	-1.486	1.594	1.649
K00605	K00605	aminomethyltransferase [EC:2.1.2.10]	gcvT, AMT	47	37.302	Photorespiration	map00260 Glycine, serine and threonine metabolism,map00630 Glyoxylate and dicarboxylate metabolism,map00670 One carbon pool by folate,map01100 Metabolic pathways,map01110 Biosynthesis of secondary metabolites,map01200 Carbon metabolism	0.941	0.941	-0.638	-1.107	-0.638	-0.846	1.469	1.469	1.396	1.135	1.594	1.396	-1.543	-1.133	-1.107	-1.157
K01220	K01220	6-phospho-beta-galactosidase [EC:3.2.1.85]	E3.2.1.85, lacG	47	37.302		map00052 Galactose metabolism,map01100 Metabolic pathways	-0.486	-0.486	-0.077	-1.107	-0.077	-0.846	-0.992	-0.992	-0.924	-1.053	-1.107	0.968	1.762	2.037	-0.715	-1.157
K01534	K01534	Zn2+/Cd2+-exporting ATPase [EC:7.2.2.12 7.2.2.21]	zntA	47	37.302			0.941	-0.486	1.097	1.594	1.097	-0.846	1.469	-0.578	-0.924	1.534	-1.107	-0.492	-1.543	-1.133	-0.34	1.649
K02017	K02017	molybdate transport system ATP-binding protein [EC:7.3.2.5]	modC	47	37.302		map02010 ABC transporters	0.941	0.941	-0.638	-1.107	-0.638	1.313	-0.578	1.469	1.396	-1.053	1.594	0.968	-1.543	-1.486	-1.107	1.649
K02051	K02051	NitT/TauT family transport system substrate-binding protein	ABC.SN.S	47	37.302			0.941	-0.486	1.097	-1.107	-0.638	0.419	-0.578	1.469	1.396	1.534	-1.107	0.554	-1.543	-0.79	-0.715	1.649
K02786	K02786	lactose PTS system EIIA component [EC:2.7.1.207]	lacF	47	37.302		map00052 Galactose metabolism,map01100 Metabolic pathways,map02060 Phosphotransferase system (PTS)	-0.486	-0.486	-0.077	-1.107	-0.077	-0.846	-0.992	-0.992	-0.924	-1.053	-1.107	0.968	2.111	1.685	-0.715	-1.157
K02821	K02821	ascorbate PTS system EIIA or EIIAB component [EC:2.7.1.194]	ulaC, sgaA	47	37.302	Ascorbate degradation, ascorbate => D-xylulose-5P	map00053 Ascorbate and aldarate metabolism,map01100 Metabolic pathways,map01120 Microbial metabolism in diverse environments,map02060 Phosphotransferase system (PTS)	-0.486	0.941	-0.638	-1.107	1.097	0.419	-0.992	1.469	-0.924	-1.053	-1.107	-0.079	-0.205	0.323	0.139	1.649
K03307	K03307	solute:Na+ symporter, SSS family	TC.SSS	47	37.302			0.941	0.941	1.097	1.594	-0.638	1.313	1.057	-0.578	-0.924	-0.651	-1.107	0.968	-1.193	-0.79	-1.107	1.649
K03455	K03455	monovalent cation:H+ antiporter-2, CPA2 family	TC.KEF	47	37.302			0.941	-0.486	-0.638	-1.107	-0.638	0.419	1.469	1.057	1.396	1.534	1.594	1.396	-1.543	-1.486	-1.107	-1.157
K03521	K03521	electron transfer flavoprotein beta subunit	fixA, etfB	47	37.302			0.941	0.941	0.54	-1.107	-0.638	-0.846	1.469	1.469	1.396	1.534	-0.34	-0.492	-1.543	-1.486	-1.107	1.649
K03639	K03639	GTP 3',8-cyclase [EC:4.1.99.22]	moaA, CNX2	47	37.302	Molybdenum cofactor biosynthesis, GTP => molybdenum cofactor	map00790 Folate biosynthesis,map01100 Metabolic pathways,map01240 Biosynthesis of cofactors,map04122 Sulfur relay system	0.941	0.941	0.54	-1.107	-0.638	1.313	-0.578	-0.578	1.396	0.004	1.594	1.396	-1.543	-1.486	-1.107	1.649
K03980	K03980	putative peptidoglycan lipid II flippase	murJ, mviN	47	37.302			0.941	0.941	1.097	-0.34	-0.638	1.313	1.469	1.469	1.396	-1.053	1.594	-0.492	-1.543	-0.571	-1.107	-1.157
K05516	K05516	curved DNA-binding protein	cbpA	47	37.302			0.941	0.941	0.54	-1.107	-0.638	-0.846	1.469	1.469	1.396	1.534	1.594	-0.924	-1.193	-0.571	-1.107	-1.157
K05606	K05606	methylmalonyl-CoA/ethylmalonyl-CoA epimerase [EC:5.1.99.1]	MCEE, epi	47	37.302	Ethylmalonyl pathway	map00280 Valine, leucine and isoleucine degradation,map00630 Glyoxylate and dicarboxylate metabolism,map00640 Propanoate metabolism,map00720 Carbon fixation pathways in prokaryotes,map01100 Metabolic pathways,map01120 Microbial metabolism in diverse environments,map01200 Carbon metabolism	-0.486	0.941	-0.638	-1.107	-0.638	-0.846	-0.992	-0.578	-0.924	-1.053	-1.107	-0.492	1.197	0.944	-1.107	1.649
K06940	K06940	uncharacterized protein	K06940	47	37.302			-0.486	-0.486	-0.638	-1.107	-0.638	-0.846	-0.992	-0.578	-0.924	-1.053	-1.107	-0.924	2.111	1.116	1.594	-1.157
K07126	K07126	uncharacterized protein	K07126	47	37.302			-0.486	-0.486	1.097	1.594	-0.638	1.313	-0.992	1.469	-0.924	0.479	-1.107	-0.079	-1.543	-0.571	-0.081	1.649
K07130	K07130	arylformamidase [EC:3.5.1.9]	kynB	47	37.302	Tryptophan metabolism, tryptophan => kynurenine => 2-aminomuconate	map00380 Tryptophan metabolism,map00630 Glyoxylate and dicarboxylate metabolism,map01100 Metabolic pathways,map01240 Biosynthesis of cofactors	-0.486	-0.486	-0.638	1.594	1.097	-0.846	-0.992	-0.578	-0.924	-1.053	-1.107	0.968	1.417	-1.133	1.594	-1.157
K07150	K07150	uncharacterized protein	K07150	47	37.302			-0.486	-0.486	-0.077	1.594	1.097	0.052	-0.992	-0.992	-0.924	-1.053	-1.107	-0.492	0.531	-1.486	1.594	1.267
K08992	K08992	lipopolysaccharide assembly protein A	lapA	47	37.302			-0.486	-0.486	-0.638	-1.107	-0.077	1.313	-0.992	1.469	-0.924	-1.053	-1.107	-0.492	2.111	0.433	-0.715	-1.157
K10040	K10040	aspartate/glutamate/glutamine transport system permease protein	peb1B, glnP, glnM	47	37.302		map02010 ABC transporters	0.941	-0.486	-0.638	-1.107	-0.638	-0.846	1.469	-0.578	-0.924	-1.053	1.594	-0.924	-0.469	0.944	1.594	-1.157
K12554	K12554	alanine adding enzyme [EC:2.3.2.-]	murN	47	37.302		map00550 Peptidoglycan biosynthesis,map01100 Metabolic pathways	-0.486	-0.486	-0.638	-0.715	-0.638	-0.846	-0.992	-0.992	-0.924	-1.053	-1.107	0.968	2.111	0.433	1.594	-1.157
K13713	K13713	fusion protein PurCD [EC:6.3.2.6 6.3.4.13]	purCD	47	37.302	De novo purine biosynthesis, PRPP + glutamine => IMP	map00230 Purine metabolism,map01100 Metabolic pathways,map01110 Biosynthesis of secondary metabolites	0.941	0.941	1.097	-1.107	-0.638	-0.846	1.469	-0.992	1.396	1.534	1.594	-0.924	-1.543	-1.486	-1.107	1.649
K13821	K13821	RHH-type transcriptional regulator, proline utilization regulon repressor / proline dehydrogenase / delta 1-pyrroline-5-carboxylate dehydrogenase [EC:1.5.5.2 1.2.1.88]	putA	47	37.302		map00250 Alanine, aspartate and glutamate metabolism,map00330 Arginine and proline metabolism,map01100 Metabolic pathways,map01110 Biosynthesis of secondary metabolites	0.941	0.941	-0.638	-1.107	-0.638	-0.39	1.469	1.469	1.396	1.135	1.594	1.396	-1.543	-1.486	-1.107	-1.157
K13941	K13941	2-amino-4-hydroxy-6-hydroxymethyldihydropteridine diphosphokinase / dihydropteroate synthase [EC:2.7.6.3 2.5.1.15]	folKP	47	37.302	Tetrahydrofolate biosynthesis, GTP => THF	map00790 Folate biosynthesis,map01100 Metabolic pathways,map01240 Biosynthesis of cofactors	-0.486	-0.486	-0.638	1.594	-0.638	-0.846	-0.992	-0.992	1.396	1.534	-1.107	1.396	-1.543	-1.486	1.594	1.267
K16637	K16637	adenylate cyclase ExoY	K16637, exoY	47	37.302			-0.486	-0.486	-0.638	-1.107	-0.638	-0.846	-0.992	-0.992	-0.924	-1.053	-1.107	0.554	1.026	1.339	1.594	-1.157
K18143	K18143	two-component system, OmpR family, sensor histidine kinase AdeS [EC:2.7.13.3]	adeS	47	37.302	Multidrug resistance, efflux pump AdeABC	map01501 beta-Lactam resistance	-0.486	-0.486	-0.638	1.594	-0.638	-0.846	-0.992	-0.578	-0.924	-1.053	1.594	-0.492	-0.205	1.685	-0.081	-1.157
K19005	K19005	lipoteichoic acid synthase [EC:2.7.8.20]	ltaS	47	37.302		map00552 Teichoic acid biosynthesis,map00561 Glycerolipid metabolism,map01100 Metabolic pathways	-0.486	-0.486	-0.638	-1.107	-0.638	-0.846	-0.992	-0.992	-0.924	-1.053	-1.107	1.396	2.111	0.433	1.594	-1.157
K21219	K21219	hydroxymethylpyrimidine kinase / phosphomethylpyrimidine kinase / thiamine-phosphate diphosphorylase [EC:2.7.1.49 2.7.4.7 2.5.1.3]	thiDN	47	37.302	Thiamine biosynthesis, prokaryotes, AIR (+ DXP/tyrosine) => TMP/TPP	map00730 Thiamine metabolism,map01100 Metabolic pathways,map01240 Biosynthesis of cofactors	-0.486	-0.486	-0.077	1.594	-0.638	0.419	-0.992	1.057	-0.924	-1.053	-1.107	1.396	-1.543	0.547	-1.107	1.649
K00937	K00937	polyphosphate kinase [EC:2.7.4.1]	ppk1	46	36.508		map00190 Oxidative phosphorylation,map03018 RNA degradation	0.956	0.956	-0.623	-1.092	-0.623	1.329	1.485	1.485	-0.909	-1.038	1.611	0.57	-1.526	-1.47	-1.092	1.666
K01488	K01488	adenosine deaminase [EC:3.5.4.4]	add, ADA	46	36.508	Adenine ribonucleotide degradation, AMP => Urate	map00230 Purine metabolism,map01100 Metabolic pathways,map01232 Nucleotide metabolism,map05340 Primary immunodeficiency	0.956	0.956	-0.623	-1.092	-0.623	-0.831	1.485	1.485	1.412	-1.038	-1.092	-0.909	0.55	-1.47	1.611	-1.141
K01498	K01498	diaminohydroxyphosphoribosylaminopyrimidine deaminase [EC:3.5.4.26]	ribD1	46	36.508	Riboflavin biosynthesis, plants and bacteria, GTP => riboflavin/FMN/FAD	map00740 Riboflavin metabolism,map01100 Metabolic pathways,map01110 Biosynthesis of secondary metabolites,map01240 Biosynthesis of cofactors	0.956	0.956	1.112	-0.065	-0.623	0.435	1.485	-0.977	-0.909	-1.038	1.611	1.412	-1.526	-1.116	-1.092	1.666
K02075	K02075	zinc/manganese transport system permease protein	ABC.ZM.P	46	36.508			0.956	0.956	-0.062	0.845	-0.623	1.329	1.485	1.074	1.412	-0.635	1.611	-0.909	-1.526	-1.47	-1.092	-1.141
K02077	K02077	zinc/manganese transport system substrate-binding protein	ABC.ZM.S	46	36.508			0.956	0.956	1.112	1.611	-0.623	-0.831	1.485	1.485	1.412	-0.635	1.611	-0.909	-1.526	-1.47	-1.092	-1.141
K02081	K02081	DeoR family transcriptional regulator, aga operon transcriptional repressor	agaR	46	36.508			0.956	0.956	-0.062	-1.092	-0.062	1.329	0.122	-0.977	1.412	-0.251	1.611	0.984	0.139	-1.116	-1.092	-1.141
K02652	K02652	type IV pilus assembly protein PilB	pilB	46	36.508			0.956	0.956	1.112	-1.092	-0.623	1.329	1.485	1.485	1.412	-1.038	1.611	-0.477	-0.452	-1.47	-1.092	-1.141
K02773	K02773	galactitol PTS system EIIA component [EC:2.7.1.200]	gatA, sgcA	46	36.508		map00052 Galactose metabolism,map01100 Metabolic pathways,map02060 Phosphotransferase system (PTS)	-0.472	0.956	-0.623	-0.065	1.112	-0.831	-0.977	-0.977	-0.909	-1.038	-1.092	-0.064	1.047	2.058	-1.092	-1.141
K02775	K02775	galactitol PTS system EIIC component	gatC, sgcC	46	36.508		map00052 Galactose metabolism,map01100 Metabolic pathways,map02060 Phosphotransferase system (PTS)	-0.472	0.956	-0.623	-0.065	-0.062	-0.831	-0.977	-0.977	-0.909	-0.635	-1.092	-0.064	1.217	2.058	-1.092	-1.141
K03486	K03486	GntR family transcriptional regulator, trehalose operon transcriptional repressor	treR2, treR	46	36.508			-0.472	-0.472	-0.062	1.611	-0.623	1.329	-0.977	-0.977	-0.909	-1.038	-1.092	-0.064	1.217	-0.384	0.845	-1.141
K03488	K03488	beta-glucoside operon transcriptional antiterminator	licT, bglG	46	36.508			0.244	0.956	-0.623	-1.092	-0.623	-0.831	-0.977	-0.977	1.412	-1.038	1.611	1.412	0.241	-0.554	1.611	-1.141
K03566	K03566	LysR family transcriptional regulator, glycine cleavage system transcriptional activator	gcvA	46	36.508		map02026 Biofilm formation - Escherichia coli	0.956	0.956	-0.623	-1.092	-0.623	1.329	1.485	1.485	1.412	1.551	1.611	-0.909	-1.526	-1.47	-1.092	-1.141
K04762	K03566	ribosome-associated heat shock protein Hsp15	hslR	46	36.508			0.956	0.956	-0.623	-1.092	-0.623	1.329	1.485	1.485	1.412	1.551	1.611	-0.909	-1.526	-1.47	-1.092	-1.141
K05881	K05881	phosphoenolpyruvate---glycerone phosphotransferase subunit DhaM [EC:2.7.1.121]	dhaM	46	36.508		map00561 Glycerolipid metabolism,map01100 Metabolic pathways	0.956	0.956	1.112	-1.092	-0.623	1.329	-0.977	-0.977	1.412	-0.635	-1.092	0.984	-0.452	0.231	1.611	-1.141
K06218	K06218	mRNA interferase RelE/StbE	relE, stbE	46	36.508			0.244	-0.472	1.112	-0.065	0.555	-0.374	-0.562	-0.562	1.412	-1.038	-0.065	-0.909	-1.176	0.231	1.221	0.663
K07029	K07029	diacylglycerol kinase (ATP) [EC:2.7.1.107]	dagK	46	36.508		map00561 Glycerolipid metabolism,map00564 Glycerophospholipid metabolism,map01100 Metabolic pathways,map01110 Biosynthesis of secondary metabolites	0.956	-0.472	-0.062	-1.092	-0.623	-0.831	-0.562	-0.977	-0.909	-1.038	-1.092	1.412	2.133	-0.112	1.611	-1.141
K08372	K08372	putative serine protease PepD [EC:3.4.21.-]	pepD	46	36.508		map02020 Two-component system	0.956	0.956	-0.623	-1.092	-0.623	-0.831	1.485	1.074	1.412	-1.038	1.611	-0.909	-1.526	-1.47	0.155	1.666
K11928	K11928	sodium/proline symporter	putP	46	36.508			0.956	-0.472	1.112	-1.092	-0.623	1.329	1.074	1.074	-0.909	-1.038	1.611	0.984	-1.526	-1.47	-1.092	1.666
K12997	K12997	rhamnosyltransferase [EC:2.4.1.-]	rgpB	46	36.508			-0.472	-0.472	-0.623	-1.092	-0.623	-0.831	-0.977	-0.977	1.412	1.152	-1.092	-0.909	2.133	-0.554	1.611	-1.141
K18926	K18926	MFS transporter, DHA2 family, lincomycin resistance protein	lmrB	46	36.508			-0.472	-0.472	-0.623	-0.324	1.112	-0.831	-0.562	1.485	-0.909	-1.038	-1.092	-0.477	2.133	-0.774	1.611	-1.141
K19172	K19172	DNA sulfur modification protein DndE	dndE	46	36.508			-0.472	-0.472	-0.062	-1.092	1.112	1.329	-0.977	1.485	-0.909	-0.635	1.611	0.984	0.55	-1.116	-0.699	-1.141
K00606	K00606	3-methyl-2-oxobutanoate hydroxymethyltransferase [EC:2.1.2.11]	panB	45	35.714	Pantothenate biosynthesis, valine/L-aspartate => pantothenate	map00770 Pantothenate and CoA biosynthesis,map01100 Metabolic pathways,map01110 Biosynthesis of secondary metabolites,map01240 Biosynthesis of cofactors	0.972	-0.457	-0.047	-1.076	-0.608	-0.816	1.09	1.502	1.429	1.568	1.628	1.429	-1.51	-1.453	-1.076	-1.126
K00878	K00878	hydroxyethylthiazole kinase [EC:2.7.1.50]	thiM	45	35.714	Thiamine salvage pathway, HMP/HET => TMP	map00730 Thiamine metabolism,map00740 Riboflavin metabolism,map01100 Metabolic pathways,map01240 Biosynthesis of cofactors	0.26	0.972	-0.608	1.628	-0.608	0.45	-0.547	-0.547	-0.894	-1.022	-1.076	1.429	-1.51	0.585	-1.076	1.683
K01338	K01338	ATP-dependent Lon protease [EC:3.4.21.53]	lon	45	35.714		map04112 Cell cycle - Caulobacter	-0.457	-0.457	1.128	1.628	-0.608	1.345	-0.962	1.502	-0.048	1.568	-1.076	-0.462	-1.51	-1.453	-1.076	1.683
K02014	K02014	iron complex outermembrane recepter protein	TC.FEV.OM	45	35.714			-0.457	-0.457	1.128	-0.308	-0.608	1.345	-0.962	1.502	1.429	1.568	-1.076	-0.894	-0.819	-0.223	-1.076	0.68
K02484	K02484	two-component system, OmpR family, sensor kinase [EC:2.7.13.3]	K02484	45	35.714			0.972	0.972	-0.608	-1.076	-0.608	-0.816	1.502	1.502	1.429	-1.022	1.628	1.429	-1.51	-0.094	-1.076	-1.126
K03286	K03286	OmpA-OmpF porin, OOP family	TC.OOP	45	35.714			0.972	-0.457	1.128	-1.076	-0.047	1.345	-0.547	1.502	1.429	0.036	1.238	-0.894	-1.51	-1.453	-1.076	1.301
K03312	K03312	glutamate:Na+ symporter, ESS family	gltS	45	35.714			-0.457	-0.457	1.128	1.628	-0.608	1.345	1.09	1.502	-0.894	-1.022	-1.076	1	-1.51	-1.453	-1.076	1.683
K06133	K06133	4'-phosphopantetheinyl transferase [EC:2.7.8.-]	LYS5, acpT	45	35.714		map00770 Pantothenate and CoA biosynthesis,map01100 Metabolic pathways	-0.457	0.26	1.128	-1.076	-0.608	1.345	1.09	1.502	-0.894	1.568	1.628	1	-1.51	-1.453	-0.683	-1.126
K07340	K07340	inner membrane protein	ybbJ	45	35.714			0.972	0.972	1.128	-1.076	-0.608	0.45	1.502	-0.962	1.429	1.568	1.628	-0.894	-1.51	-0.223	-1.076	-1.126
K07341	K07341	death on curing protein	doc	45	35.714			0.972	-0.457	0.571	-0.308	-0.047	-0.359	-0.547	-0.962	0.586	1.168	-0.308	-0.462	-0.435	0.025	-0.308	1.301
K08234	K08234	glyoxylase I family protein	yaeR	45	35.714			-0.457	-0.457	-0.608	1.628	-0.608	0.892	-0.962	-0.547	-0.894	-1.022	-1.076	-0.462	2.155	-1.453	1.628	-1.126
K12269	K12269	accessory secretory protein Asp2	asp2	45	35.714			-0.457	-0.457	-0.608	-1.076	-0.608	-0.816	-0.962	-0.962	-0.894	-1.022	-1.076	1	2.155	0.359	1.628	-1.126
K20449	K20449	6-hydroxynicotinate reductase [EC:1.3.7.1]	hnr	45	35.714		map00760 Nicotinate and nicotinamide metabolism,map01120 Microbial metabolism in diverse environments	0.972	0.972	-0.608	-1.076	-0.608	1.345	1.502	1.09	1.429	1.568	1.628	-0.894	-1.51	-1.453	-1.076	-1.126
K21071	K21071	ATP-dependent phosphofructokinase / diphosphate-dependent phosphofructokinase [EC:2.7.1.11 2.7.1.90]	pfk, pfp	45	35.714	Glycolysis (Embden-Meyerhof pathway), glucose => pyruvate	map00010 Glycolysis / Gluconeogenesis,map00030 Pentose phosphate pathway,map00051 Fructose and mannose metabolism,map00052 Galactose metabolism,map00680 Methane metabolism,map01100 Metabolic pathways,map01110 Biosynthesis of secondary metabolites,map01120 Microbial metabolism in diverse environments,map01200 Carbon metabolism,map01230 Biosynthesis of amino acids	0.972	0.972	-0.608	-1.076	-0.608	-0.816	1.502	-0.962	1.429	1.568	1.628	-0.462	-1.51	-1.453	-1.076	1.683
K00164	K00164	2-oxoglutarate dehydrogenase E1 component [EC:1.2.4.2]	OGDH, sucA	44	34.921	Citrate cycle (TCA cycle, Krebs cycle)	map00020 Citrate cycle (TCA cycle),map01100 Metabolic pathways,map01110 Biosynthesis of secondary metabolites,map01120 Microbial metabolism in diverse environments,map01200 Carbon metabolism	0.987	0.987	-0.593	-1.061	-0.593	1.361	1.519	1.519	1.445	-1.007	1.645	1.445	-1.493	-1.437	-1.061	-1.11
K13543	K00164	uroporphyrinogen III methyltransferase / synthase [EC:2.1.1.107 4.2.1.75]	hemDX	44	34.921	Heme biosynthesis, plants and bacteria, glutamate => heme	map00860 Porphyrin metabolism,map01100 Metabolic pathways,map01110 Biosynthesis of secondary metabolites,map01120 Microbial metabolism in diverse environments,map01240 Biosynthesis of cofactors	0.987	0.987	-0.593	-1.061	-0.593	1.361	1.519	1.519	1.445	-1.007	1.645	1.445	-1.493	-1.437	-1.061	-1.11
K01185	K01185	lysozyme [EC:3.2.1.17]	E3.2.1.17	44	34.921			-0.442	0.987	-0.031	-1.061	1.144	0.466	-0.531	-0.531	-0.879	1.585	1.645	-0.879	-1.493	0.043	1.645	-1.11
K01215	K01215	glucan 1,6-alpha-glucosidase [EC:3.2.1.70]	dexB	44	34.921			-0.442	-0.442	-0.593	-1.061	0.586	-0.8	-0.947	-0.947	-0.879	-1.007	-1.061	-0.446	0.699	1.749	1.645	-1.11
K01579	K01579	aspartate 1-decarboxylase [EC:4.1.1.11]	panD	44	34.921	Pantothenate biosynthesis, valine/L-aspartate => pantothenate	map00410 beta-Alanine metabolism,map00770 Pantothenate and CoA biosynthesis,map01100 Metabolic pathways,map01110 Biosynthesis of secondary metabolites,map01240 Biosynthesis of cofactors	0.987	-0.442	-0.593	-1.061	-0.593	-0.8	1.107	1.519	1.445	1.585	-1.061	1.445	-1.493	-1.437	-1.061	1.319
K01681	K01681	aconitate hydratase [EC:4.2.1.3]	ACO, acnA	44	34.921	Citrate cycle (TCA cycle, Krebs cycle)	map00020 Citrate cycle (TCA cycle),map00630 Glyoxylate and dicarboxylate metabolism,map00720 Carbon fixation pathways in prokaryotes,map01100 Metabolic pathways,map01110 Biosynthesis of secondary metabolites,map01120 Microbial metabolism in diverse environments,map01200 Carbon metabolism,map01210 2-Oxocarboxylic acid metabolism,map01230 Biosynthesis of amino acids	0.987	0.987	0.586	-1.061	-0.593	-0.8	1.519	1.519	-0.879	-1.007	-1.061	1.445	-0.152	-1.083	1.645	-0.356
K02020	K02020	molybdate transport system substrate-binding protein	modA	44	34.921		map02010 ABC transporters	0.987	0.987	0.586	-1.061	-0.593	1.361	-0.531	-0.531	1.445	-1.007	1.645	1.445	-1.493	-1.437	-1.061	1.701
K02575	K02575	MFS transporter, NNP family, nitrate/nitrite transporter	NRT, narK, nrtP, nasA	44	34.921	Nitrate assimilation	map00910 Nitrogen metabolism	0.987	0.987	-0.593	-1.061	-0.593	-0.8	-0.947	-0.531	1.445	1.585	1.645	1.445	-1.493	-1.437	-1.061	1.701
K02774	K02774	galactitol PTS system EIIB component [EC:2.7.1.200]	gatB, sgcB	44	34.921		map00052 Galactose metabolism,map01100 Metabolic pathways,map02060 Phosphotransferase system (PTS)	-0.442	0.987	-0.593	-0.033	-0.031	-0.8	-0.947	-0.947	-0.879	-1.007	-1.061	-0.032	1.089	2.101	-1.061	-1.11
K03770	K03770	peptidyl-prolyl cis-trans isomerase D [EC:5.2.1.8]	ppiD	44	34.921			0.987	0.987	1.144	1.645	1.144	1.361	-0.947	1.519	-0.879	1.585	-1.061	1.016	-1.493	-1.437	-1.061	-1.11
K07027	K07027	glycosyltransferase 2 family protein	K07027	44	34.921			-0.442	-0.442	-0.593	1.645	-0.593	-0.8	-0.531	-0.531	-0.879	1.585	-1.061	1.445	-1.493	-1.437	1.645	1.701
K07054	K07054	uncharacterized protein	K07054	44	34.921			0.987	-0.442	-0.593	-1.061	-0.593	0.466	1.519	1.519	1.445	0.29	-1.061	-0.879	0.816	-1.437	-1.061	-1.11
K07259	K07259	serine-type D-Ala-D-Ala carboxypeptidase/endopeptidase (penicillin-binding protein 4) [EC:3.4.16.4 3.4.21.-]	dacB	44	34.921		map00550 Peptidoglycan biosynthesis,map01100 Metabolic pathways	0.987	0.987	-0.593	-1.061	-0.593	0.466	1.107	1.519	1.445	1.585	1.645	-0.446	-1.493	-1.437	-1.061	-1.11
K07640	K07640	two-component system, OmpR family, sensor histidine kinase CpxA [EC:2.7.13.3]	cpxA	44	34.921		map01503 Cationic antimicrobial peptide (CAMP) resistance,map02020 Two-component system	-0.442	-0.442	-0.593	1.645	-0.593	0.098	-0.947	1.107	-0.879	-1.007	-1.061	-0.879	-0.152	1.749	-0.033	-1.11
K16925	K16925	energy-coupling factor transport system permease protein	ykoE	44	34.921			0.987	0.987	-0.593	-0.033	-0.031	-0.8	-0.531	-0.947	1.445	-1.007	1.645	1.445	-1.493	0.857	-1.061	-1.11
K18369	K18369	alcohol dehydrogenase [EC:1.1.1.-]	adh2	44	34.921		map00650 Butanoate metabolism,map01100 Metabolic pathways	-0.442	-0.442	-0.593	-1.061	-0.593	-0.8	-0.947	1.519	-0.879	-1.007	1.645	0.602	0.278	0.725	-0.667	-1.11
K20480	K20480	HTH-type transcriptional regulator, quorum sensing regulator NprR	nprR, nprA	44	34.921		map02024 Quorum sensing	-0.442	-0.442	-0.593	-1.061	-0.593	-0.8	-0.531	-0.947	-0.879	-1.007	-1.061	-0.446	1.829	0.725	1.645	-1.11
K00128	K00128	aldehyde dehydrogenase (NAD+) [EC:1.2.1.3]	ALDH	43	34.127	GABA biosynthesis, eukaryotes, putrescine => GABA	map00010 Glycolysis / Gluconeogenesis,map00053 Ascorbate and aldarate metabolism,map00071 Fatty acid degradation,map00280 Valine, leucine and isoleucine degradation,map00310 Lysine degradation,map00330 Arginine and proline metabolism,map00340 Histidine metabolism,map00380 Tryptophan metabolism,map00410 beta-Alanine metabolism,map00561 Glycerolipid metabolism,map00620 Pyruvate metabolism,map00625 …	0.291	-0.426	0.602	0.896	-0.578	-0.328	1.535	1.535	-0.863	-0.991	-0.276	1.462	-1.476	-1.42	-1.045	1.719
K00641	K00641	homoserine O-acetyltransferase/O-succinyltransferase [EC:2.3.1.31 2.3.1.46]	metX	43	34.127	Methionine biosynthesis, aspartate => homoserine => methionine	map00270 Cysteine and methionine metabolism,map00920 Sulfur metabolism,map01100 Metabolic pathways,map01110 Biosynthesis of secondary metabolites,map01230 Biosynthesis of amino acids	1.003	1.003	-0.578	-1.045	-0.578	1.378	1.535	1.535	1.462	-0.991	1.663	1.033	-1.476	-1.42	-1.045	-1.094
K01361	K01361	lactocepin [EC:3.4.21.96]	E3.4.21.96	43	34.127			-0.426	-0.426	-0.578	1.273	-0.578	-0.785	-0.931	-0.931	1.462	0.545	-1.045	-0.43	1.111	-0.059	-1.045	-1.094
K02074	K02074	zinc/manganese transport system ATP-binding protein	ABC.ZM.A	43	34.127			1.003	1.003	1.159	1.663	-0.578	1.378	-0.515	1.124	1.462	-0.991	1.663	-0.863	-1.476	-1.42	-1.045	-1.094
K02082	K02082	D-galactosamine 6-phosphate deaminase/isomerase [EC:3.5.99.-]	agaS	43	34.127		map00052 Galactose metabolism,map01100 Metabolic pathways	-0.426	-0.426	-0.578	-1.045	1.159	-0.785	-0.931	-0.931	-0.863	-0.991	-1.045	-0.863	2.203	2.124	-1.045	-1.094
K02172	K02172	bla regulator protein blaR1	blaR1	43	34.127	beta-Lactam resistance, Bla system	map01501 beta-Lactam resistance	-0.426	-0.426	-0.578	-1.045	0.602	-0.785	-0.931	0.171	-0.863	-0.991	-1.045	0.618	-0.018	0.624	0.415	1.719
K05593	K05593	aminoglycoside 6-adenylyltransferase [EC:2.7.7.-]	aadK	43	34.127			-0.426	-0.426	-0.578	-1.045	-0.578	-0.785	-0.931	-0.515	-0.863	-0.991	-1.045	-0.43	2.203	2.124	-0.651	-1.094
K07220	K07220	uncharacterized protein	K07220	43	34.127			-0.426	-0.426	-0.578	-1.045	-0.578	1.378	1.124	-0.515	1.462	-0.991	1.663	1.462	-1.476	-1.42	-1.045	1.719
K08659	K08659	dipeptidase [EC:3.4.-.-]	pepDA, pepDB	43	34.127			-0.426	-0.426	-0.578	-0.276	1.159	-0.785	-0.931	-0.931	-0.863	1.602	-1.045	-0.863	1.506	-0.723	1.663	-1.094
K09704	K09704	uncharacterized protein	K09704	43	34.127			-0.426	1.003	-0.578	-1.045	-0.578	-0.785	-0.931	-0.931	-0.863	0.817	-1.045	-0.43	1.111	1.423	-1.045	-1.094
K09774	K09774	lipopolysaccharide export system protein LptA	lptA	43	34.127			-0.426	-0.426	0.602	1.663	-0.578	1.378	-0.931	1.535	-0.863	1.602	-1.045	-0.863	-1.476	-0.723	-1.045	1.719
K12268	K12268	accessory secretory protein Asp1	asp1	43	34.127			-0.426	-0.426	-0.578	-1.045	-0.578	-0.785	-0.931	-0.931	-0.863	-0.991	-1.045	1.033	1.506	0.396	1.663	-1.094
K12270	K12268	accessory secretory protein Asp3	asp3	43	34.127			-0.426	-0.426	-0.578	-1.045	-0.578	-0.785	-0.931	-0.931	-0.863	-0.991	-1.045	1.033	1.506	0.396	1.663	-1.094
K13653	K13653	AraC family transcriptional regulator	K13653	43	34.127			1.003	-0.426	0.602	-1.045	-0.016	0.483	-0.515	-0.931	-0.863	-0.991	1.663	1.462	0.503	-0.188	-0.276	-1.094
K16692	K16692	tyrosine-protein kinase Etk/Wzc [EC:2.7.10.3]	etk-wzc	43	34.127		map02020 Two-component system	1.003	-0.426	-0.578	-1.045	-0.578	-0.785	1.535	1.535	-0.863	1.602	1.663	-0.863	-1.476	-1.42	-1.045	1.719
K17319	K17319	putative aldouronate transport system permease protein	lplB	43	34.127		map02010 ABC transporters	-0.426	-0.426	-0.578	-1.045	1.159	-0.785	-0.931	-0.931	-0.863	-0.991	-1.045	0.618	1.111	2.124	-1.045	-1.094
K19267	K19267	NAD(P)H dehydrogenase (quinone) [EC:1.6.5.2]	qorB	43	34.127		map00130 Ubiquinone and other terpenoid-quinone biosynthesis,map01100 Metabolic pathways,map01110 Biosynthesis of secondary metabolites,map01240 Biosynthesis of cofactors	1.003	-0.426	-0.016	-0.276	-0.578	0.483	-0.515	-0.119	1.462	-0.991	-1.045	-0.016	0.609	-0.333	0.896	-1.094
K21030	K21030	D-ribitol-5-phosphate cytidylyltransferase [EC:2.7.7.40]	tarI	43	34.127		map00040 Pentose and glucuronate interconversions,map01100 Metabolic pathways	-0.426	-0.426	-0.578	1.273	1.159	-0.785	-0.931	1.535	-0.863	-0.991	-1.045	0.301	-0.259	1.423	-1.045	-1.094
K22010	K22010	two-component system, response regulator PdtaR	pdtaR	43	34.127			1.003	1.003	0.602	-1.045	-0.578	-0.785	1.535	-0.515	1.462	-0.991	1.663	-0.863	-0.4	-1.42	-1.045	1.719
K00936	K00936	two-component system, sensor histidine kinase PdtaS [EC:2.7.13.3]	pdtaS	42	33.333			1.018	1.018	0.618	-1.029	-0.562	-0.769	1.553	-0.915	1.479	-0.975	1.681	-0.847	-0.382	-1.403	-1.029	1.737
K01060	K01060	cephalosporin-C deacetylase [EC:3.1.1.41]	cah	42	33.333		map00311 Penicillin and cephalosporin biosynthesis,map01110 Biosynthesis of secondary metabolites	-0.411	1.018	-0.562	0.221	-0.562	-0.769	-0.499	-0.915	-0.847	-0.975	-1.029	-0.414	1.306	1.221	-1.029	-1.078
K01712	K01712	urocanate hydratase [EC:4.2.1.49]	hutU, UROC1	42	33.333	Histidine degradation, histidine => N-formiminoglutamate => glutamate	map00340 Histidine metabolism,map01100 Metabolic pathways	-0.411	1.018	0.618	-1.029	-0.562	-0.769	1.553	-0.499	-0.847	0.835	-1.029	0.317	2.228	-1.403	-1.029	-1.078
K01745	K01712	histidine ammonia-lyase [EC:4.3.1.3]	hutH, HAL	42	33.333	Histidine degradation, histidine => N-formiminoglutamate => glutamate	map00340 Histidine metabolism,map01100 Metabolic pathways	-0.411	1.018	0.618	-1.029	-0.562	-0.769	1.553	-0.499	-0.847	0.835	-1.029	0.317	2.228	-1.403	-1.029	-1.078
K02437	K02437	glycine cleavage system H protein	gcvH, GCSH	42	33.333	Photorespiration	map00260 Glycine, serine and threonine metabolism,map00630 Glyoxylate and dicarboxylate metabolism,map01100 Metabolic pathways,map01110 Biosynthesis of secondary metabolites,map01200 Carbon metabolism	0.306	1.018	-0.562	-1.029	1.175	-0.769	1.553	1.553	-0.847	1.22	1.681	1.479	-1.459	-1.403	-1.029	-1.078
K03297	K03297	small multidrug resistance pump	emrE, qac, mmr, smr	42	33.333			1.018	-0.411	-0.562	0.653	-0.562	1.394	0.187	-0.102	-0.847	-0.571	-1.029	-0.414	-0.115	-0.041	0	0.732
K05802	K05802	potassium-dependent mechanosensitive channel	mscK, kefA, aefA	42	33.333			-0.411	-0.411	-0.562	-0.635	1.175	1.394	1.141	-0.499	-0.847	0.835	-0.635	-0.847	-1.459	0.194	1.681	-0.323
K05838	K05838	putative thioredoxin	ybbN	42	33.333			1.018	1.018	-0.562	-1.029	-0.562	1.394	1.553	-0.499	1.479	-0.975	1.681	-0.847	-1.459	-1.403	-1.029	1.737
K06975	K06975	uncharacterized protein	K06975	42	33.333			-0.411	1.018	1.175	1.681	1.175	1.394	1.553	1.141	-0.847	-0.187	-1.029	1.05	-1.459	-1.403	-1.029	-1.078
K09962	K09962	uncharacterized protein	K09962	42	33.333			-0.411	-0.411	-0.562	-1.029	-0.562	-0.769	-0.915	-0.915	-0.847	-0.975	-1.029	-0.414	2.228	2.147	-0.635	-1.078
K14153	K14153	hydroxymethylpyrimidine kinase / phosphomethylpyrimidine kinase / thiamine-phosphate diphosphorylase [EC:2.7.1.49 2.7.4.7 2.5.1.3]	thiDE	42	33.333	Thiamine biosynthesis, prokaryotes, AIR (+ DXP/tyrosine) => TMP/TPP	map00730 Thiamine metabolism,map01100 Metabolic pathways,map01240 Biosynthesis of cofactors	0.306	1.018	0.618	-1.029	-0.562	-0.769	1.553	1.553	-0.847	0.085	1.681	-0.414	-1.459	-1.403	-1.029	1.737
K15496	K15496	molybdate/tungstate transport system permease protein	wtpB	42	33.333		map02010 ABC transporters	1.018	1.018	-0.562	-1.029	-0.562	1.394	-0.499	-0.499	1.479	-0.975	1.681	1.479	-1.459	-1.403	-1.029	1.737
K20112	K20112	galactose PTS system EIIA component [EC:2.7.1.204]	gatA	42	33.333		map02060 Phosphotransferase system (PTS)	-0.411	-0.411	-0.562	-1.029	-0.562	-0.769	-0.915	-0.915	-0.847	-0.975	-1.029	-0.847	1.134	2.147	0.653	-1.078
K21600	K21600	CsoR family transcriptional regulator, copper-sensing transcriptional repressor	csoR, ricR	42	33.333			1.018	1.018	-0.562	-1.029	-0.562	-0.769	1.553	-0.915	1.479	-0.975	1.681	1.479	-1.459	-1.403	-1.029	1.737
K00254	K00254	dihydroorotate dehydrogenase [EC:1.3.5.2]	DHODH, pyrD	41	32.54	De novo pyrimidine biosynthesis, glutamine (+ PRPP) => UMP	map00240 Pyrimidine metabolism,map01100 Metabolic pathways,map01240 Biosynthesis of cofactors	1.034	-0.395	-0.547	-1.013	-0.547	1.411	1.57	1.57	1.496	-0.959	1.699	1.067	-1.442	-1.386	-1.013	-1.062
K00971	K00971	mannose-1-phosphate guanylyltransferase [EC:2.7.7.13]	manC, cpsB	41	32.54		map00051 Fructose and mannose metabolism,map00520 Amino sugar and nucleotide sugar metabolism,map00541 O-Antigen nucleotide sugar biosynthesis,map01100 Metabolic pathways,map01110 Biosynthesis of secondary metabolites,map01250 Biosynthesis of nucleotide sugars	1.034	1.034	1.192	-1.013	-0.547	-0.754	1.57	-0.483	1.496	1.637	1.699	-0.398	-1.442	-1.386	-1.013	-0.307
K16011	K00971	mannose-1-phosphate guanylyltransferase / mannose-6-phosphate isomerase [EC:2.7.7.13 5.3.1.8]	algA, xanB, rfbA, wbpW, pslB	41	32.54		map00051 Fructose and mannose metabolism,map00520 Amino sugar and nucleotide sugar metabolism,map00541 O-Antigen nucleotide sugar biosynthesis,map01100 Metabolic pathways,map01110 Biosynthesis of secondary metabolites,map01250 Biosynthesis of nucleotide sugars,map02025 Biofilm formation - Pseudomonas aeruginosa	1.034	1.034	1.192	-1.013	-0.547	-0.754	1.57	-0.483	1.496	1.637	1.699	-0.398	-1.442	-1.386	-1.013	-0.307
K01647	K01647	citrate synthase [EC:2.3.3.1]	CS, gltA	41	32.54	Citrate cycle (TCA cycle, Krebs cycle)	map00020 Citrate cycle (TCA cycle),map00630 Glyoxylate and dicarboxylate metabolism,map01100 Metabolic pathways,map01110 Biosynthesis of secondary metabolites,map01120 Microbial metabolism in diverse environments,map01200 Carbon metabolism,map01210 2-Oxocarboxylic acid metabolism,map01230 Biosynthesis of amino acids	1.034	1.034	0.016	-1.013	-0.547	-0.754	1.57	1.57	-0.832	-0.959	-1.013	1.496	-0.097	-1.031	1.699	-1.062
K01768	K01768	adenylate cyclase [EC:4.6.1.1]	E4.6.1.1	41	32.54		map00230 Purine metabolism,map01100 Metabolic pathways,map02025 Biofilm formation - Pseudomonas aeruginosa,map04113 Meiosis - yeast,map04213 Longevity regulating pathway - multiple species	1.034	-0.395	-0.547	-1.013	-0.547	-0.754	1.57	1.57	1.496	1.637	1.699	0.016	-1.442	-1.386	-1.013	-1.062
K02012	K02012	iron(III) transport system substrate-binding protein	afuA, fbpA	41	32.54		map02010 ABC transporters	-0.395	-0.395	0.634	-0.243	0.016	1.411	1.158	-0.483	-0.832	-0.959	-1.013	0.652	-1.442	0.435	-1.013	1.756
K02517	K02517	Kdo2-lipid IVA lauroyltransferase/acyltransferase [EC:2.3.1.241 2.3.1.-]	lpxL, htrB	41	32.54	KDO2-lipid A biosynthesis, Raetz pathway, LpxL-LpxM type	map00540 Lipopolysaccharide biosynthesis,map01100 Metabolic pathways	1.034	-0.395	1.192	-1.013	-0.547	1.411	-0.899	1.57	1.496	1.637	-1.013	-0.832	-1.442	-1.386	-1.013	1.756
K03296	K03296	hydrophobic/amphiphilic exporter-1 (mainly G- bacteria), HAE1 family	TC.HAE1	41	32.54			-0.395	-0.395	1.192	-1.013	-0.547	-0.754	1.57	1.57	-0.832	1.637	-1.013	1.496	-1.442	-1.386	-1.013	1.756
K03771	K03771	peptidyl-prolyl cis-trans isomerase SurA [EC:5.2.1.8]	surA	41	32.54			1.034	-0.395	0.634	1.699	1.192	1.411	-0.899	1.57	-0.832	1.637	-1.013	1.067	-1.442	-1.386	-1.013	-1.062
K03820	K03820	apolipoprotein N-acyltransferase [EC:2.3.1.269]	lnt	41	32.54			1.034	1.034	0.016	-1.013	-0.547	1.411	1.57	1.57	1.496	-0.171	1.699	-0.832	-1.442	-1.386	-1.013	-1.062
K03969	K03969	phage shock protein A	pspA	41	32.54			1.034	1.034	0.016	-1.013	-0.547	-0.296	1.57	0.761	1.496	-0.959	1.699	-0.398	-1.442	-1.386	-1.013	0.75
K04095	K04095	cell filamentation protein	fic	41	32.54			-0.395	-0.395	0.634	-0.619	-0.547	-0.296	-0.899	-0.899	0.334	0.579	0.449	-0.832	0.336	-0.152	-0.243	0.75
K07005	K07005	uncharacterized protein	K07005	41	32.54			-0.395	1.034	0.634	-1.013	-0.547	-0.296	1.57	-0.483	-0.398	1.637	1.699	-0.832	-1.442	-1.386	-1.013	1.756
K07316	K07316	adenine-specific DNA-methyltransferase [EC:2.1.1.72]	mod	41	32.54			-0.395	0.322	0.634	-0.243	0.016	0.147	0.761	0.471	-0.398	0.34	1.699	-0.398	-0.749	-0.297	-0.619	-0.307
K08218	K08218	MFS transporter, PAT family, beta-lactamase induction signal transducer AmpG	ampG	41	32.54		map01501 beta-Lactam resistance	-0.395	-0.395	-0.547	1.699	-0.547	1.411	-0.899	1.57	-0.832	1.637	0.238	-0.832	-1.442	-1.386	1.309	-1.062
K09767	K09767	cyclic-di-GMP-binding protein	yajQ	41	32.54			1.034	-0.395	-0.547	-1.013	-0.547	1.411	1.57	-0.483	1.496	-0.959	1.699	-0.398	-1.442	-1.386	-1.013	1.756
K11206	K11206	deaminated glutathione amidase [EC:3.5.1.128]	NIT1, ybeM	41	32.54			-0.395	-0.395	0.634	-1.013	-0.547	-0.754	1.57	1.57	-0.832	-0.959	-1.013	1.496	-1.442	-1.386	1.699	1.756
K15524	K15524	2-O-(6-phospho-alpha-D-mannosyl)-D-glycerate hydrolase [EC:3.2.1.-]	mngB	41	32.54			-0.395	-0.395	1.192	-1.013	0.016	-0.754	-0.899	-0.899	-0.832	-0.959	-1.013	-0.398	1.157	1.468	-1.013	-0.307
K16014	K16014	ATP-binding cassette, subfamily C, bacterial CydCD	cydCD	41	32.54		map02010 ABC transporters	1.034	1.034	-0.547	-1.013	-0.547	-0.754	1.158	-0.899	1.496	-0.959	1.699	1.496	-1.442	-1.386	-1.013	1.756
K18824	K18824	dihydropteroate synthase type 2 [EC:2.5.1.15]	sul2	41	32.54		map00790 Folate biosynthesis,map01100 Metabolic pathways	-0.395	-0.395	1.192	-1.013	-0.547	-0.754	-0.899	-0.899	-0.832	-0.959	-1.013	-0.832	2.254	1.468	-1.013	-1.062
K18974	K18824	dihydropteroate synthase type 1 [EC:2.5.1.15]	sul1	41	32.54		map00790 Folate biosynthesis,map01100 Metabolic pathways	-0.395	-0.395	1.192	-1.013	-0.547	-0.754	-0.899	-0.899	-0.832	-0.959	-1.013	-0.832	2.254	1.468	-1.013	-1.062
K00031	K00031	isocitrate dehydrogenase [EC:1.1.1.42]	IDH1, IDH2, icd	40	31.746	Citrate cycle (TCA cycle, Krebs cycle)	map00020 Citrate cycle (TCA cycle),map00480 Glutathione metabolism,map00720 Carbon fixation pathways in prokaryotes,map01100 Metabolic pathways,map01110 Biosynthesis of secondary metabolites,map01120 Microbial metabolism in diverse environments,map01200 Carbon metabolism,map01210 2-Oxocarboxylic acid metabolism,map01230 Biosynthesis of amino acids,map04146 Peroxisome,map05230 Central carbon metab…	1.051	1.051	-0.531	-0.997	-0.531	-0.738	1.588	1.588	-0.816	-0.943	-0.997	1.513	-0.078	-1.014	1.717	-1.046
K00244	K00244	fumarate reductase flavoprotein subunit [EC:1.3.5.4]	frdA	40	31.746	Citrate cycle (TCA cycle, Krebs cycle)	map00020 Citrate cycle (TCA cycle),map00190 Oxidative phosphorylation,map00620 Pyruvate metabolism,map00650 Butanoate metabolism,map00720 Carbon fixation pathways in prokaryotes,map01100 Metabolic pathways,map01110 Biosynthesis of secondary metabolites,map01120 Microbial metabolism in diverse environments,map01200 Carbon metabolism,map02020 Two-component system	-0.38	-0.38	1.208	-0.997	0.651	1.428	-0.466	1.588	-0.816	0.87	-0.997	0.351	0.253	-0.45	-0.602	-1.046
K00926	K00926	carbamate kinase [EC:2.7.2.2]	arcC	40	31.746		map00220 Arginine biosynthesis,map00230 Purine metabolism,map00910 Nitrogen metabolism,map01100 Metabolic pathways,map01120 Microbial metabolism in diverse environments,map01200 Carbon metabolism	1.051	1.051	-0.531	-0.997	-0.531	0.532	-0.883	-0.883	-0.816	-0.943	-0.997	1.084	2.28	-0.279	-0.997	-0.039
K01744	K01744	aspartate ammonia-lyase [EC:4.3.1.1]	aspA	40	31.746		map00250 Alanine, aspartate and glutamate metabolism,map01100 Metabolic pathways	1.051	1.051	-0.531	-0.997	-0.531	1.428	-0.466	1.176	1.513	1.656	-0.997	-0.816	-1.425	-1.369	-0.997	1.775
K02761	K02761	cellobiose PTS system EIIC component	celB, chbC	40	31.746		map00500 Starch and sucrose metabolism,map02060 Phosphotransferase system (PTS)	-0.38	1.051	0.032	-0.997	1.208	-0.738	-0.883	-0.883	-0.816	-0.943	-0.997	-0.382	1.58	-0.134	1.717	-1.046
K02771	K02771	fructose PTS system EIID component	levG	40	31.746		map00051 Fructose and mannose metabolism,map02060 Phosphotransferase system (PTS)	1.051	-0.38	0.032	-0.997	-0.531	0.163	-0.883	-0.883	-0.816	-0.943	1.717	-0.816	1.929	-0.004	-0.997	-1.046
K03615	K03615	H+/Na+-translocating ferredoxin:NAD+ oxidoreductase subunit C [EC:7.1.1.11 7.2.1.2]	rnfC	40	31.746			1.051	1.051	1.208	0.95	-0.531	0.975	1.588	-0.883	1.513	-0.943	1.717	-0.816	-1.425	-1.369	-0.997	-1.046
K03642	K03642	rare lipoprotein A	rlpA	40	31.746			-0.38	1.051	0.032	0.95	0.032	1.428	-0.883	1.588	-0.816	1.656	-0.997	-0.816	-0.204	-0.279	-0.997	-1.046
K03684	K03684	ribonuclease D [EC:3.1.13.5]	rnd	40	31.746			1.051	1.051	0.032	-0.997	-0.531	1.428	1.588	-0.883	1.513	1.656	1.717	-0.816	-1.425	-1.369	-0.997	-1.046
K05878	K05878	phosphoenolpyruvate---glycerone phosphotransferase subunit DhaK [EC:2.7.1.121]	dhaK	40	31.746		map00561 Glycerolipid metabolism,map01100 Metabolic pathways	1.051	1.051	0.651	-0.997	-0.531	-0.738	-0.466	-0.883	1.513	-0.943	-0.997	1.084	-0.346	0.344	1.717	-1.046
K05879	K05878	phosphoenolpyruvate---glycerone phosphotransferase subunit DhaL [EC:2.7.1.121]	dhaL	40	31.746		map00561 Glycerolipid metabolism,map01100 Metabolic pathways	1.051	1.051	0.651	-0.997	-0.531	-0.738	-0.466	-0.883	1.513	-0.943	-0.997	1.084	-0.346	0.344	1.717	-1.046
K06189	K06189	hemolysin (HlyC) family protein	corC, tlyC	40	31.746			-0.38	-0.38	1.208	1.717	-0.531	1.428	-0.883	1.588	-0.816	-0.943	-0.997	1.513	-1.425	-1.369	-0.997	1.775
K06926	K06926	uncharacterized protein	K06926	40	31.746			1.051	-0.38	1.208	-0.997	-0.531	-0.738	-0.883	0.778	0.669	1.656	-0.602	-0.816	-0.346	-0.134	-0.602	0.769
K08320	K08320	(d)CTP diphosphatase [EC:3.6.1.65]	nudG	40	31.746		map00240 Pyrimidine metabolism,map01100 Metabolic pathways,map01232 Nucleotide metabolism	1.051	-0.38	-0.531	-0.997	-0.531	1.428	1.176	1.588	1.513	0.597	-0.602	0.351	-1.425	-1.014	0.255	-1.046
K08981	K08981	putative membrane protein	K08981	40	31.746			1.051	1.051	-0.531	0.95	-0.531	-0.738	1.588	-0.069	1.513	-0.943	1.327	1.513	-1.425	-1.369	-0.997	-1.046
K10819	K10819	histidine kinase [EC:2.7.13.3]	E2.7.13.3	40	31.746			-0.38	-0.38	-0.531	-0.997	-0.531	-0.738	-0.883	-0.466	-0.816	-0.943	-0.997	-0.816	0.672	1.492	1.717	-1.046
K12065	K12065	conjugal transfer pilus assembly protein TraB	traB	40	31.746			1.051	1.051	-0.531	-0.997	-0.531	-0.738	1.588	-0.069	0.669	1.656	1.717	-0.816	-1.425	-0.67	0.255	-1.046
K12294	K12294	two-component system, LytTR family, sensor histidine kinase ComD [EC:2.7.13.3]	comD	40	31.746		map02020 Two-component system,map02024 Quorum sensing	-0.38	-0.38	-0.531	-0.997	-0.531	-0.738	-0.883	-0.883	-0.816	-0.943	-0.997	-0.816	2.28	2.196	-0.997	-1.046
K12295	K12294	two-component system, LytTR family, response regulator ComE	comE	40	31.746		map02020 Two-component system,map02024 Quorum sensing	-0.38	-0.38	-0.531	-0.997	-0.531	-0.738	-0.883	-0.883	-0.816	-0.943	-0.997	-0.816	2.28	2.196	-0.997	-1.046
K14982	K12294	two-component system, OmpR family, sensor histidine kinase CiaH [EC:2.7.13.3]	ciaH	40	31.746		map02020 Two-component system,map02024 Quorum sensing	-0.38	-0.38	-0.531	-0.997	-0.531	-0.738	-0.883	-0.883	-0.816	-0.943	-0.997	-0.816	2.28	2.196	-0.997	-1.046
K12996	K12996	rhamnosyltransferase [EC:2.4.1.-]	rgpA	40	31.746			1.051	-0.38	-0.531	-0.997	-0.531	-0.738	-0.466	-0.883	-0.816	-0.943	-0.997	-0.382	2.28	-0.004	1.717	-1.046
K17318	K17318	putative aldouronate transport system substrate-binding protein	lplA	40	31.746		map02010 ABC transporters	-0.38	-0.38	-0.531	-0.997	0.651	-0.738	-0.883	-0.883	-0.816	-0.943	-0.997	0.669	1.18	1.492	-0.997	-1.046
K17320	K17318	putative aldouronate transport system permease protein	lplC	40	31.746		map02010 ABC transporters	-0.38	-0.38	-0.531	-0.997	0.651	-0.738	-0.883	-0.883	-0.816	-0.943	-0.997	0.669	1.18	1.492	-0.997	-1.046
K19134	K19134	CRISPR-associated protein Csx10	csx10	40	31.746			-0.38	-0.38	0.651	0.467	-0.531	-0.738	-0.883	-0.883	0.669	-0.539	-0.997	-0.816	1.58	-0.67	-0.997	0.769
K00281	K00281	glycine dehydrogenase [EC:1.4.4.2]	GLDC, gcvP	39	30.952	Photorespiration	map00260 Glycine, serine and threonine metabolism,map00630 Glyoxylate and dicarboxylate metabolism,map01100 Metabolic pathways,map01110 Biosynthesis of secondary metabolites,map01200 Carbon metabolism	0.355	1.067	-0.515	-0.98	-0.515	-0.722	1.606	1.606	-0.799	1.274	1.736	1.531	-1.407	-1.352	-0.98	-1.03
K00282	K00281	glycine dehydrogenase subunit 1 [EC:1.4.4.2]	gcvPA	39	30.952		map00260 Glycine, serine and threonine metabolism,map00630 Glyoxylate and dicarboxylate metabolism,map01100 Metabolic pathways,map01110 Biosynthesis of secondary metabolites,map01200 Carbon metabolism	0.355	1.067	-0.515	-0.98	-0.515	-0.722	1.606	1.606	-0.799	1.274	1.736	1.531	-1.407	-1.352	-0.98	-1.03
K00528	K00528	ferredoxin/flavodoxin---NADP+ reductase [EC:1.18.1.2 1.19.1.1]	fpr	39	30.952			1.067	-0.364	-0.515	-0.98	-0.515	-0.722	1.606	1.606	1.531	1.674	1.736	-0.799	-1.407	-1.352	-0.98	-1.03
K00548	K00548	5-methyltetrahydrofolate--homocysteine methyltransferase [EC:2.1.1.13]	metH, MTR	39	30.952	Methionine biosynthesis, aspartate => homoserine => methionine	map00270 Cysteine and methionine metabolism,map00450 Selenocompound metabolism,map00670 One carbon pool by folate,map01100 Metabolic pathways,map01110 Biosynthesis of secondary metabolites,map01230 Biosynthesis of amino acids	-0.364	-0.364	1.225	1.736	-0.515	0.992	-0.867	-0.449	-0.799	0.888	-0.98	1.531	-1.407	-1.352	-0.98	1.794
K00754	K00754	L-malate glycosyltransferase [EC:2.4.1.-]	bshA	39	30.952			-0.364	-0.364	0.049	0.485	-0.515	-0.722	0.238	-0.867	-0.799	-0.927	-0.98	1.531	0.586	0.015	0.707	-1.03
K01007	K01007	pyruvate, water dikinase [EC:2.7.9.2]	pps, ppsA	39	30.952	Reductive citrate cycle (Arnon-Buchanan cycle)	map00010 Glycolysis / Gluconeogenesis,map00620 Pyruvate metabolism,map00680 Methane metabolism,map00720 Carbon fixation pathways in prokaryotes,map01100 Metabolic pathways,map01110 Biosynthesis of secondary metabolites,map01120 Microbial metabolism in diverse environments,map01200 Carbon metabolism	0.355	-0.364	0.049	0.051	-0.515	-0.722	-0.867	1.606	-0.799	0.888	-0.209	-0.365	0.057	-0.996	-0.98	1.794
K01090	K01090	protein phosphatase [EC:3.1.3.16]	E3.1.3.16	39	30.952			1.067	1.067	0.667	0.707	-0.515	-0.263	-0.449	1.606	1.531	-0.137	1.736	-0.365	-1.407	-1.352	-0.98	-1.03
K01156	K01156	type III restriction enzyme [EC:3.1.21.5]	res	39	30.952			0.355	0.355	0.667	-0.585	0.049	0.549	0.505	1.194	-0.365	0.888	-0.209	-0.365	-0.496	-0.261	-0.585	-0.273
K01227	K01227	mannosyl-glycoprotein endo-beta-N-acetylglucosaminidase [EC:3.2.1.96]	ENGASE	39	30.952		map00511 Other glycan degradation	-0.364	1.067	-0.515	1.736	1.225	-0.722	-0.449	-0.867	-0.799	-0.137	-0.98	1.531	-1.407	1.29	-0.98	-1.03
K01267	K01267	aspartyl aminopeptidase [EC:3.4.11.21]	DNPEP	39	30.952			1.067	1.067	1.225	-0.98	-0.515	-0.722	1.606	-0.867	1.531	-0.927	1.736	-0.799	-1.407	-1.352	-0.98	1.794
K02217	K02217	ferritin [EC:1.16.3.2]	ftnA, ftn	39	30.952			-0.364	1.067	0.049	-0.98	-0.515	1.446	1.194	0.505	-0.799	1.274	1.736	1.102	-1.407	-1.352	-0.98	-1.03
K02496	K02496	uroporphyrin-III C-methyltransferase [EC:2.1.1.107]	hemX	39	30.952	Siroheme biosynthesis, glutamyl-tRNA => siroheme	map00860 Porphyrin metabolism,map01100 Metabolic pathways,map01110 Biosynthesis of secondary metabolites,map01120 Microbial metabolism in diverse environments,map01240 Biosynthesis of cofactors	1.067	1.067	-0.515	-0.98	-0.515	1.446	1.606	1.606	1.531	-0.927	1.736	-0.365	-1.407	-1.352	-0.98	-1.03
K02531	K02531	transcriptional antiterminator	lacT	39	30.952			-0.364	-0.364	-0.515	-0.98	-0.515	-0.722	-0.867	-0.867	-0.799	-0.927	-0.98	-0.799	2.308	1.868	-0.98	-1.03
K05916	K05916	nitric oxide dioxygenase [EC:1.14.12.17]	hmp, YHB1	39	30.952			-0.364	-0.364	0.667	0.485	0.049	-0.722	1.606	-0.449	-0.799	-0.522	1.736	1.531	-1.407	0.136	-0.98	-1.03
K06221	K06221	2,5-diketo-D-gluconate reductase A [EC:1.1.1.346]	dkgA	39	30.952			0.355	1.067	0.049	-0.98	-0.515	0.18	1.606	0.505	1.531	-0.522	1.736	1.102	-1.407	-0.996	-0.98	-1.03
K06223	K06223	DNA adenine methylase [EC:2.1.1.72]	dam	39	30.952		map03430 Mismatch repair	0.355	-0.364	1.225	-0.585	-0.515	1.446	-0.449	0.796	-0.365	0.375	-0.585	0.05	-0.059	-0.261	-0.585	0.188
K07160	K07160	5-oxoprolinase (ATP-hydrolysing) subunit A [EC:3.5.2.9]	pxpA	39	30.952		map00480 Glutathione metabolism,map01100 Metabolic pathways	-0.364	1.067	0.667	-0.98	-0.515	-0.263	1.606	-0.052	-0.799	-0.927	1.736	1.531	-1.407	-1.352	-0.98	1.794
K10118	K10118	raffinose/stachyose/melibiose transport system permease protein	msmF	39	30.952		map02010 ABC transporters	1.067	1.067	-0.515	-0.98	1.225	-0.722	-0.449	-0.867	-0.799	-0.927	-0.98	-0.365	1.205	0.251	-0.98	0.382
K19147	K19147	5-methylcytosine-specific restriction enzyme subunit McrC	mcrC	39	30.952			1.067	-0.364	1.225	-0.98	0.049	-0.722	-0.449	-0.867	1.531	0.375	-0.209	-0.799	-0.185	0.589	-0.98	0.188
K19285	K19285	FMN reductase (NADPH) [EC:1.5.1.38]	nfrA1	39	30.952		map00740 Riboflavin metabolism,map01100 Metabolic pathways	-0.364	-0.364	-0.515	-0.98	1.225	-0.263	-0.867	1.194	1.531	1.674	-0.98	1.531	-1.407	-1.352	1.736	-1.03
K00163	K00163	pyruvate dehydrogenase E1 component [EC:1.2.4.1]	aceE	38	30.159	Pyruvate oxidation, pyruvate => acetyl-CoA	map00010 Glycolysis / Gluconeogenesis,map00020 Citrate cycle (TCA cycle),map00620 Pyruvate metabolism,map01100 Metabolic pathways,map01110 Biosynthesis of secondary metabolites,map01120 Microbial metabolism in diverse environments,map01200 Carbon metabolism	1.084	1.084	-0.499	-0.964	-0.499	1.463	1.625	1.625	1.549	-0.91	1.756	-0.783	-1.39	-1.335	-0.964	-1.013
K00982	K00163	[glutamine synthetase] adenylyltransferase / [glutamine synthetase]-adenylyl-L-tyrosine phosphorylase [EC:2.7.7.42 2.7.7.89]	glnE	38	30.159			1.084	1.084	-0.499	-0.964	-0.499	1.463	1.625	1.625	1.549	-0.91	1.756	-0.783	-1.39	-1.335	-0.964	-1.013
K01616	K00163	multifunctional 2-oxoglutarate metabolism enzyme [EC:2.2.1.5 4.1.1.71 1.2.4.2 2.3.1.61]	kgd	38	30.159	Citrate cycle (TCA cycle, Krebs cycle)	map00020 Citrate cycle (TCA cycle),map00630 Glyoxylate and dicarboxylate metabolism,map01100 Metabolic pathways,map01110 Biosynthesis of secondary metabolites,map01120 Microbial metabolism in diverse environments,map01200 Carbon metabolism	1.084	1.084	-0.499	-0.964	-0.499	1.463	1.625	1.625	1.549	-0.91	1.756	-0.783	-1.39	-1.335	-0.964	-1.013
K01947	K00163	biotin---[acetyl-CoA-carboxylase] ligase / type III pantothenate kinase [EC:6.3.4.15 2.7.1.33]	birA-coaX	38	30.159	Coenzyme A biosynthesis, pantothenate => CoA	map00770 Pantothenate and CoA biosynthesis,map00780 Biotin metabolism,map01100 Metabolic pathways,map01240 Biosynthesis of cofactors	1.084	1.084	-0.499	-0.964	-0.499	1.463	1.625	1.625	1.549	-0.91	1.756	-0.783	-1.39	-1.335	-0.964	-1.013
K03578	K00163	ATP-dependent helicase HrpA [EC:3.6.4.13]	hrpA	38	30.159			1.084	1.084	-0.499	-0.964	-0.499	1.463	1.625	1.625	1.549	-0.91	1.756	-0.783	-1.39	-1.335	-0.964	-1.013
K06980	K00163	tRNA-modifying protein YgfZ	ygfZ	38	30.159			1.084	1.084	-0.499	-0.964	-0.499	1.463	1.625	1.625	1.549	-0.91	1.756	-0.783	-1.39	-1.335	-0.964	-1.013
K11927	K00163	ATP-dependent RNA helicase RhlE [EC:3.6.4.13]	rhlE	38	30.159		map03018 RNA degradation	1.084	1.084	-0.499	-0.964	-0.499	1.463	1.625	1.625	1.549	-0.91	1.756	-0.783	-1.39	-1.335	-0.964	-1.013
K13288	K00163	oligoribonuclease [EC:3.1.-.-]	orn, REX2, REXO2	38	30.159		map03008 Ribosome biogenesis in eukaryotes	1.084	1.084	-0.499	-0.964	-0.499	1.463	1.625	1.625	1.549	-0.91	1.756	-0.783	-1.39	-1.335	-0.964	-1.013
K00362	K00362	nitrite reductase (NADH) large subunit [EC:1.7.1.15]	nirB	38	30.159	Dissimilatory nitrate reduction, nitrate => ammonia	map00910 Nitrogen metabolism,map01100 Metabolic pathways,map01120 Microbial metabolism in diverse environments	-0.347	1.084	1.242	-0.964	-0.499	-0.705	1.625	-0.433	-0.783	-0.91	1.756	1.549	-1.39	-1.335	-0.964	1.814
K00620	K00620	glutamate N-acetyltransferase / amino-acid N-acetyltransferase [EC:2.3.1.35 2.3.1.1]	argJ	38	30.159	Ornithine biosynthesis, glutamate => ornithine	map00220 Arginine biosynthesis,map01100 Metabolic pathways,map01110 Biosynthesis of secondary metabolites,map01210 2-Oxocarboxylic acid metabolism,map01230 Biosynthesis of amino acids	1.084	1.084	0.065	-0.964	-0.499	-0.705	1.625	1.625	-0.783	-0.91	-0.964	0.704	-0.04	-1.335	1.756	-1.013
K01174	K01174	micrococcal nuclease [EC:3.1.31.1]	nuc	38	30.159			0.371	-0.347	0.065	1.756	1.242	-0.246	1.213	-0.85	-0.783	-0.91	-0.568	1.549	-1.39	-1.335	-0.964	1.814
K01181	K01181	endo-1,4-beta-xylanase [EC:3.2.1.8]	E3.2.1.8, xynA	38	30.159			1.084	1.084	-0.499	0.725	-0.499	-0.705	1.625	-0.85	1.549	0.393	1.756	-0.348	-1.39	-0.978	-0.964	-1.013
K01191	K01191	alpha-mannosidase [EC:3.2.1.24]	MAN2C1	38	30.159		map00511 Other glycan degradation	-0.347	1.084	-0.499	-0.964	-0.499	-0.705	-0.433	-0.85	-0.783	-0.91	-0.964	-0.348	1.23	1.542	-0.964	-1.013
K01208	K01208	cyclomaltodextrinase / maltogenic alpha-amylase / neopullulanase [EC:3.2.1.54 3.2.1.133 3.2.1.135]	cd, ma, nplT	38	30.159		map00500 Starch and sucrose metabolism,map01100 Metabolic pathways,map01110 Biosynthesis of secondary metabolites	-0.347	-0.347	0.065	-0.964	-0.499	-0.705	-0.85	-0.85	-0.783	-0.91	-0.964	-0.348	2.337	1.137	-0.964	-1.013
K01479	K01479	formiminoglutamase [EC:3.5.3.8]	hutG	38	30.159	Histidine degradation, histidine => N-formiminoglutamate => glutamate	map00340 Histidine metabolism,map01100 Metabolic pathways	-0.347	-0.347	0.684	-0.964	1.242	-0.705	1.625	-0.85	-0.783	-0.91	-0.964	1.12	2.337	-1.335	-0.964	-1.013
K02011	K02011	iron(III) transport system permease protein	afuB, fbpB	38	30.159		map02010 ABC transporters	-0.347	-0.347	0.684	0.987	0.065	1.463	1.213	-0.433	-0.783	-0.505	-0.964	0.385	-1.39	0.728	-0.964	-1.013
K02424	K02424	L-cystine transport system substrate-binding protein	fliY, tcyA	38	30.159		map02010 ABC transporters,map02040 Flagellar assembly	-0.347	-0.347	-0.499	-0.964	1.242	1.463	-0.433	1.625	-0.783	-0.91	0.987	1.549	-1.39	-1.335	1.756	-1.013
K02476	K02476	two-component system, CitB family, sensor kinase [EC:2.7.13.3]	K02476	38	30.159			-0.347	-0.347	-0.499	1.756	-0.499	-0.705	1.625	-0.85	-0.783	-0.91	-0.964	-0.348	-1.037	0.61	1.756	-1.013
K02499	K02499	tetrapyrrole methylase family protein / MazG family protein	yabN	38	30.159			-0.347	-0.347	-0.499	1.756	-0.499	1.463	-0.85	-0.85	-0.783	1.693	-0.964	1.549	-1.39	-1.335	-0.964	1.814
K04765	K02499	nucleoside triphosphate diphosphatase [EC:3.6.1.9]	mazG	38	30.159		map00230 Purine metabolism,map00240 Pyrimidine metabolism,map00760 Nicotinate and nicotinamide metabolism,map00770 Pantothenate and CoA biosynthesis,map01100 Metabolic pathways,map01232 Nucleotide metabolism	-0.347	-0.347	-0.499	1.756	-0.499	1.463	-0.85	-0.85	-0.783	1.693	-0.964	1.549	-1.39	-1.335	-0.964	1.814
K02647	K02647	carbohydrate diacid regulator	cdaR	38	30.159			-0.347	-0.347	-0.499	-0.964	1.242	-0.705	-0.85	-0.85	-0.783	-0.91	-0.964	-0.348	0.95	2.248	-0.964	-1.013
K03707	K03707	thiaminase (transcriptional activator TenA) [EC:3.5.99.2]	tenA	38	30.159		map00730 Thiamine metabolism,map01100 Metabolic pathways,map01240 Biosynthesis of cofactors	-0.347	1.084	-0.499	0.503	-0.499	0.567	-0.433	-0.85	-0.783	-0.91	1.756	1.549	-1.39	0.728	-0.964	-1.013
K03975	K03975	membrane-associated protein	dedA	38	30.159			1.084	1.084	-0.499	1.756	-0.499	-0.705	-0.433	1.625	1.549	-0.91	1.756	-0.783	-1.39	-0.634	-0.964	-1.013
K06886	K06886	hemoglobin	glbN	38	30.159			-0.347	-0.347	-0.499	1.756	-0.499	-0.705	1.625	1.213	-0.348	-0.91	1.756	1.549	-1.39	-1.335	-0.964	-1.013
K07272	K07272	rhamnosyltransferase [EC:2.4.1.-]	rgpF	38	30.159			1.084	-0.347	-0.499	-0.964	-0.499	-0.705	-0.85	-0.85	0.704	-0.91	-0.964	-0.783	2.337	-0.634	1.756	-1.013
K07464	K07464	CRISPR-associated exonuclease Cas4 [EC:3.1.12.1]	cas4	38	30.159			-0.347	-0.347	0.684	1.756	-0.499	-0.246	1.213	0.814	-0.783	-0.505	1.756	-0.783	-0.309	-0.978	-0.964	-1.013
K08974	K08974	putative membrane protein	K08974	38	30.159			-0.347	-0.347	0.684	-0.964	1.242	-0.705	-0.85	-0.85	-0.783	-0.91	-0.964	1.549	0.187	2.248	-0.964	-1.013
K10206	K10206	LL-diaminopimelate aminotransferase [EC:2.6.1.83]	E2.6.1.83	38	30.159	Lysine biosynthesis, DAP aminotransferase pathway, aspartate => lysine	map00300 Lysine biosynthesis,map01100 Metabolic pathways,map01110 Biosynthesis of secondary metabolites,map01230 Biosynthesis of amino acids	-0.347	-0.347	-0.499	0.987	-0.499	-0.705	-0.85	-0.433	-0.783	0.633	-0.964	1.549	-1.39	-1.335	1.756	1.814
K11050	K11050	multidrug/hemolysin transport system ATP-binding protein	cylA	38	30.159		map02010 ABC transporters	-0.347	-0.347	-0.499	-0.192	-0.499	-0.705	-0.85	-0.85	-0.783	-0.91	-0.964	-0.783	1.985	0.155	1.756	-1.013
K11051	K11050	multidrug/hemolysin transport system permease protein	cylB	38	30.159		map02010 ABC transporters	-0.347	-0.347	-0.499	-0.192	-0.499	-0.705	-0.85	-0.85	-0.783	-0.91	-0.964	-0.783	1.985	0.155	1.756	-1.013
K15373	K15373	sulfoacetaldehyde reductase [EC:1.1.1.313]	isfD	38	30.159		map00430 Taurine and hypotaurine metabolism,map01100 Metabolic pathways	-0.347	-0.347	0.065	-0.964	-0.499	-0.705	-0.85	-0.85	-0.783	-0.91	-0.964	-0.783	-1.037	1.542	1.756	1.814
K16203	K16203	D-amino peptidase [EC:3.4.11.-]	dppA1	38	30.159			1.084	1.084	-0.499	-0.964	-0.499	-0.705	1.625	-0.433	1.549	-0.91	1.756	-0.348	-1.39	-1.335	-0.964	1.814
K18888	K18888	ATP-binding cassette, subfamily B, multidrug efflux pump	efrB, efrF	38	30.159		map02010 ABC transporters	-0.347	-0.347	-0.499	-0.964	0.065	-0.705	-0.85	-0.85	-0.783	-0.91	-0.964	-0.783	2.337	0.155	1.756	-1.013
K22212	K22212	malolactic enzyme [EC:4.1.1.101]	mleA, mleS	38	30.159		map00620 Pyruvate metabolism,map01100 Metabolic pathways,map01120 Microbial metabolism in diverse environments	-0.347	-0.347	1.242	0.987	1.242	-0.705	-0.85	-0.433	-0.783	-0.12	-0.964	0.067	0.398	0.034	0.291	-1.013
K00912	K00912	tetraacyldisaccharide 4'-kinase [EC:2.7.1.130]	lpxK	37	29.365	KDO2-lipid A biosynthesis, Raetz pathway, LpxL-LpxM type	map00540 Lipopolysaccharide biosynthesis,map01100 Metabolic pathways	1.101	1.101	1.259	-0.947	-0.482	1.481	-0.834	1.644	-0.766	1.712	-0.947	-0.766	-1.372	-1.317	-0.947	1.835
K01012	K01012	biotin synthase [EC:2.8.1.6]	bioB	37	29.365	Biotin biosynthesis, pimeloyl-ACP/CoA => biotin	map00780 Biotin metabolism,map01100 Metabolic pathways,map01240 Biosynthesis of cofactors	-0.331	1.101	0.701	-0.947	-0.482	1.481	1.231	1.644	-0.766	-0.893	-0.947	1.138	-1.372	-1.317	-0.947	1.835
K01644	K01644	citrate lyase subunit beta / citryl-CoA lyase [EC:4.1.3.34]	citE	37	29.365		map02020 Two-component system	-0.331	1.101	0.701	-0.947	1.259	0.584	1.644	-0.415	-0.766	-0.893	1.776	-0.766	-1.372	-1.317	-0.947	1.835
K18292	K01644	(S)-citramalyl-CoA lyase [EC:4.1.3.25]	E4.1.3.25	37	29.365		map00660 C5-Branched dibasic acid metabolism,map01100 Metabolic pathways	-0.331	1.101	0.701	-0.947	1.259	0.584	1.644	-0.415	-0.766	-0.893	1.776	-0.766	-1.372	-1.317	-0.947	1.835
K01966	K01966	propionyl-CoA carboxylase beta chain [EC:6.4.1.3 2.1.3.15]	PCCB, pccB	37	29.365	Ethylmalonyl pathway	map00280 Valine, leucine and isoleucine degradation,map00630 Glyoxylate and dicarboxylate metabolism,map00640 Propanoate metabolism,map01100 Metabolic pathways,map01110 Biosynthesis of secondary metabolites,map01120 Microbial metabolism in diverse environments,map01200 Carbon metabolism	-0.331	1.101	-0.482	-0.947	-0.482	-0.689	1.644	-0.415	-0.766	1.712	1.776	-0.766	-1.372	-1.317	-0.947	1.835
K02502	K02502	ATP phosphoribosyltransferase regulatory subunit	hisZ	37	29.365	Histidine biosynthesis, PRPP => histidine	map00340 Histidine metabolism,map01100 Metabolic pathways,map01110 Biosynthesis of secondary metabolites,map01230 Biosynthesis of amino acids	-0.331	-0.331	0.082	-0.947	-0.482	-0.689	-0.834	1.644	-0.766	-0.893	-0.947	0.722	-0.02	-1.317	1.776	1.835
K02790	K02790			37	29.365			-0.331	1.101	0.082	1.776	1.259	1.028	-0.834	-0.834	-0.766	-0.893	1.776	1.567	-1.372	-0.395	-0.947	-0.996
K02791	K02790	maltose/glucose PTS system EIICB component [EC:2.7.1.199 2.7.1.208]	malX	37	29.365		map00010 Glycolysis / Gluconeogenesis,map00500 Starch and sucrose metabolism,map00520 Amino sugar and nucleotide sugar metabolism,map01100 Metabolic pathways,map02060 Phosphotransferase system (PTS)	-0.331	1.101	0.082	1.776	1.259	1.028	-0.834	-0.834	-0.766	-0.893	1.776	1.567	-1.372	-0.395	-0.947	-0.996
K03569	K03569	rod shape-determining protein MreB and related proteins	mreB	37	29.365			-0.331	-0.331	1.259	-0.947	1.259	1.481	-0.834	1.644	-0.766	1.712	-0.947	-0.331	-1.372	-1.317	-0.947	1.835
K03636	K03636	sulfur-carrier protein	moaD, cysO	37	29.365		map04122 Sulfur relay system	1.101	1.101	-0.482	-0.947	-0.482	1.481	1.231	-0.415	1.567	-0.893	1.776	1.567	-1.372	-1.317	-0.947	-0.996
K04041	K04041	fructose-1,6-bisphosphatase III [EC:3.1.3.11]	fbp3	37	29.365	Gluconeogenesis, oxaloacetate => fructose-6P	map00010 Glycolysis / Gluconeogenesis,map00030 Pentose phosphate pathway,map00051 Fructose and mannose metabolism,map00680 Methane metabolism,map00710 Carbon fixation in photosynthetic organisms,map01100 Metabolic pathways,map01110 Biosynthesis of secondary metabolites,map01120 Microbial metabolism in diverse environments	-0.331	-0.331	0.701	1.776	-0.482	-0.689	-0.834	-0.834	-0.766	1.712	-0.947	1.567	0.419	-0.616	-0.947	-0.996
K05337	K05337	ferredoxin	fer	37	29.365			-0.331	-0.331	-0.482	1.776	1.259	1.481	-0.834	1.644	-0.766	-0.893	-0.947	1.567	-0.458	-0.223	-0.947	-0.996
K05524	K05524	ferredoxin	fdxA	37	29.365			1.101	1.101	-0.482	-0.947	-0.482	-0.689	1.644	-0.415	1.567	-0.893	1.776	-0.766	-1.372	-1.317	-0.947	1.835
K22305	K05524	phosphoserine phosphatase [EC:3.1.3.3]	psp	37	29.365	Serine biosynthesis, glycerate-3P => serine	map00260 Glycine, serine and threonine metabolism,map00680 Methane metabolism,map01100 Metabolic pathways,map01110 Biosynthesis of secondary metabolites,map01120 Microbial metabolism in diverse environments,map01200 Carbon metabolism,map01230 Biosynthesis of amino acids	1.101	1.101	-0.482	-0.947	-0.482	-0.689	1.644	-0.415	1.567	-0.893	1.776	-0.766	-1.372	-1.317	-0.947	1.835
K07277	K07277	outer membrane protein insertion porin family	SAM50, TOB55, bamA	37	29.365			-0.331	-0.331	1.259	-0.174	-0.482	1.481	-0.834	1.644	-0.766	1.712	-0.947	-0.766	-0.677	-1.317	-0.947	1.835
K07484	K07484	transposase	K07484	37	29.365			1.101	-0.331	-0.482	-0.947	-0.482	-0.689	1.644	-0.415	1.567	0.171	1.776	0.722	-1.372	-0.077	-0.947	-0.996
K07642	K07642	two-component system, OmpR family, sensor histidine kinase BaeS [EC:2.7.13.3]	baeS, smeS	37	29.365		map02020 Two-component system	-0.331	-0.331	-0.482	1.776	-0.482	-0.689	-0.834	-0.834	-0.766	-0.893	-0.947	-0.331	-0.02	1.921	0.087	-0.996
K09134	K09134	adenosyl-fluoride synthase [EC:2.5.1.63]	flA	37	29.365			-0.331	-0.331	-0.482	-0.947	-0.482	-0.689	-0.834	-0.834	-0.766	-0.893	-0.947	-0.766	1.662	0.75	0.744	-0.996
K21153	K09134	adenosyl-chloride synthase [EC:2.5.1.94]	salL	37	29.365			-0.331	-0.331	-0.482	-0.947	-0.482	-0.689	-0.834	-0.834	-0.766	-0.893	-0.947	-0.766	1.662	0.75	0.744	-0.996
K22205	K09134	S-adenosyl-L-methionine hydrolase (adenosine-forming) [EC:3.13.1.8]	K22205	37	29.365			-0.331	-0.331	-0.482	-0.947	-0.482	-0.689	-0.834	-0.834	-0.766	-0.893	-0.947	-0.766	1.662	0.75	0.744	-0.996
K12960	K12960	5-methylthioadenosine/S-adenosylhomocysteine deaminase [EC:3.5.4.31 3.5.4.28]	mtaD	37	29.365		map00270 Cysteine and methionine metabolism,map01100 Metabolic pathways	-0.331	-0.331	-0.482	-0.947	-0.482	-0.689	-0.834	-0.834	-0.766	-0.893	-0.947	-0.331	0.208	1.921	-0.947	1.835
K15270	K15270	S-adenosylmethionine uptake transporter	sam	37	29.365			-0.331	-0.331	0.701	1.776	-0.482	1.028	-0.834	1.644	-0.766	-0.893	-0.947	1.138	-1.372	-1.317	-0.947	1.835
K16957	K16957	L-cystine transport system substrate-binding protein	tcyK	37	29.365		map02010 ABC transporters	-0.331	-0.331	-0.482	-0.947	-0.482	-0.689	-0.834	-0.834	-0.766	-0.893	-0.947	-0.766	1.662	0.054	1.776	0.014
K18967	K18967	diguanylate cyclase [EC:2.7.7.65]	dge1	37	29.365			-0.331	-0.331	0.082	-0.947	-0.482	-0.689	-0.834	-0.415	-0.766	-0.893	-0.947	-0.331	2.015	-0.077	1.776	-0.996
K20114	K20114	galactose PTS system EIIC component	gatC	37	29.365		map02060 Phosphotransferase system (PTS)	-0.331	-0.331	-0.482	-0.947	-0.482	-0.689	-0.834	-0.834	-0.766	-0.893	-0.947	-0.331	1.257	2.276	-0.947	-0.996
K21397	K21397	ABC transport system ATP-binding/permease protein	K21397	37	29.365			1.101	0.388	-0.482	1.776	-0.482	-0.689	-0.834	-0.834	-0.766	-0.893	-0.947	-0.766	-0.458	-0.395	1.776	1.835
K00012	K00012	UDPglucose 6-dehydrogenase [EC:1.1.1.22]	UGDH, ugd	36	28.571	Glucuronate pathway (uronate pathway)	map00040 Pentose and glucuronate interconversions,map00053 Ascorbate and aldarate metabolism,map00520 Amino sugar and nucleotide sugar metabolism,map00541 O-Antigen nucleotide sugar biosynthesis,map01100 Metabolic pathways,map01240 Biosynthesis of cofactors,map01250 Biosynthesis of nucleotide sugars	1.118	1.118	0.719	-0.93	-0.465	-0.672	1.663	-0.398	-0.749	1.732	-0.93	-0.314	-1	-0.598	-0.93	1.856
K00370	K00370	nitrate reductase / nitrite oxidoreductase, alpha subunit [EC:1.7.5.1 1.7.99.-]	narG, narZ, nxrA	36	28.571	Denitrification, nitrate => nitrogen	map00910 Nitrogen metabolism,map01100 Metabolic pathways,map01120 Microbial metabolism in diverse environments,map02020 Two-component system	1.118	1.118	-0.465	-0.93	-0.465	-0.672	-0.817	-0.398	1.586	-0.876	1.796	1.586	-1.354	-1.299	-0.93	1.856
K00371	K00370	nitrate reductase / nitrite oxidoreductase, beta subunit [EC:1.7.5.1 1.7.99.-]	narH, narY, nxrB	36	28.571	Denitrification, nitrate => nitrogen	map00910 Nitrogen metabolism,map01100 Metabolic pathways,map01120 Microbial metabolism in diverse environments,map02020 Two-component system	1.118	1.118	-0.465	-0.93	-0.465	-0.672	-0.817	-0.398	1.586	-0.876	1.796	1.586	-1.354	-1.299	-0.93	1.856
K00373	K00370	nitrate reductase molybdenum cofactor assembly chaperone NarJ/NarW	narJ, narW	36	28.571		map02020 Two-component system	1.118	1.118	-0.465	-0.93	-0.465	-0.672	-0.817	-0.398	1.586	-0.876	1.796	1.586	-1.354	-1.299	-0.93	1.856
K00374	K00370	nitrate reductase gamma subunit [EC:1.7.5.1 1.7.99.-]	narI, narV	36	28.571	Denitrification, nitrate => nitrogen	map00910 Nitrogen metabolism,map01100 Metabolic pathways,map01120 Microbial metabolism in diverse environments,map02020 Two-component system	1.118	1.118	-0.465	-0.93	-0.465	-0.672	-0.817	-0.398	1.586	-0.876	1.796	1.586	-1.354	-1.299	-0.93	1.856
K17052	K00370	selenate/chlorate reductase subunit gamma [EC:1.97.1.9 1.97.1.1]	serC, clrC	36	28.571		map00450 Selenocompound metabolism	1.118	1.118	-0.465	-0.93	-0.465	-0.672	-0.817	-0.398	1.586	-0.876	1.796	1.586	-1.354	-1.299	-0.93	1.856
K01494	K01494	dCTP deaminase [EC:3.5.4.13]	dcd	36	28.571		map00240 Pyrimidine metabolism,map01100 Metabolic pathways,map01232 Nucleotide metabolism	1.118	-0.314	-0.465	-0.93	-0.465	1.5	1.663	1.663	1.586	-0.876	1.796	-0.749	-1.354	-1.299	-0.93	-0.979
K01758	K01758	cystathionine gamma-lyase [EC:4.4.1.1]	CTH	36	28.571	Cysteine biosynthesis, homocysteine + serine => cysteine	map00260 Glycine, serine and threonine metabolism,map00270 Cysteine and methionine metabolism,map00450 Selenocompound metabolism,map01100 Metabolic pathways,map01110 Biosynthesis of secondary metabolites,map01230 Biosynthesis of amino acids	-0.314	-0.314	-0.465	-0.93	-0.465	-0.672	1.663	1.663	1.586	-0.876	-0.93	1.586	-1.354	-1.299	-0.93	1.856
K01912	K01912	phenylacetate-CoA ligase [EC:6.2.1.30]	paaK	36	28.571	Phenylacetate degradation, phenylaxetate => acetyl-CoA/succinyl-CoA	map00360 Phenylalanine metabolism,map01100 Metabolic pathways,map01120 Microbial metabolism in diverse environments,map05111 Biofilm formation - Vibrio cholerae	-0.314	-0.314	0.719	-0.93	-0.465	-0.212	1.663	-0.398	-0.749	-0.876	-0.93	-0.314	1.284	-0.058	-0.156	-0.979
K02065	K02065	phospholipid/cholesterol/gamma-HCH transport system ATP-binding protein	mlaF, linL, mkl	36	28.571		map02010 ABC transporters	0.405	-0.314	-0.465	-0.93	-0.465	1.5	-0.817	1.663	-0.749	1.732	-0.93	1.157	-1.354	-1.299	-0.93	1.856
K02557	K02557	chemotaxis protein MotB	motB	36	28.571		map02030 Bacterial chemotaxis,map02040 Flagellar assembly	-0.314	-0.314	1.277	0.54	-0.465	-0.672	0	-0.398	-0.749	1.732	1.796	1.586	-1.354	-0.598	-0.93	-0.979
K03154	K03154	sulfur carrier protein	thiS	36	28.571	Thiamine biosynthesis, prokaryotes, AIR (+ DXP/tyrosine) => TMP/TPP	map04122 Sulfur relay system	-0.314	1.118	0.719	-0.93	-0.465	1.5	1.25	1.663	-0.749	-0.876	1.796	1.157	-1.354	-1.299	-0.93	-0.979
K03340	K03340	diaminopimelate dehydrogenase [EC:1.4.1.16]	dapdh	36	28.571	Lysine biosynthesis, DAP dehydrogenase pathway, aspartate => lysine	map00300 Lysine biosynthesis,map01100 Metabolic pathways,map01110 Biosynthesis of secondary metabolites,map01230 Biosynthesis of amino acids	1.118	1.118	0.099	-0.93	0.099	-0.672	1.25	-0.817	-0.749	1.732	-0.93	-0.749	0	-1.299	-0.93	1.856
K03646	K03646	colicin import membrane protein	tolA	36	28.571			-0.314	-0.314	-0.465	-0.156	0.099	1.5	-0.817	-0.398	-0.749	0.189	-0.156	-0.314	-0.658	1.365	0.105	-0.979
K03652	K03652	DNA-3-methyladenine glycosylase [EC:3.2.2.21]	MPG	36	28.571		map03410 Base excision repair	1.118	1.118	0.099	-0.533	-0.465	-0.672	1.663	0.851	-0.749	-0.876	-0.93	1.586	0.117	-0.598	0.105	-0.979
K04091	K04091	alkanesulfonate monooxygenase [EC:1.14.14.5 1.14.14.34]	ssuD, msuD	36	28.571		map00920 Sulfur metabolism,map01100 Metabolic pathways	-0.314	-0.314	-0.465	-0.93	-0.465	-0.672	1.663	-0.398	1.586	-0.876	-0.93	-0.749	0.763	-1.299	1.796	-0.979
K05352	K05352	ribitol-5-phosphate 2-dehydrogenase (NADP+) [EC:1.1.1.405]	tarJ	36	28.571		map00040 Pentose and glucuronate interconversions,map01100 Metabolic pathways	-0.314	-0.314	-0.465	1.405	1.277	-0.672	-0.817	-0.817	-0.749	-0.876	-0.93	0.421	-0.127	1.595	-0.93	-0.979
K21680	K05352	ribulose-5-phosphate 2-dehydrogenase [EC:1.1.1.137]	E1.1.1.137	36	28.571		map00040 Pentose and glucuronate interconversions,map01100 Metabolic pathways	-0.314	-0.314	-0.465	1.405	1.277	-0.672	-0.817	-0.817	-0.749	-0.876	-0.93	0.421	-0.127	1.595	-0.93	-0.979
K06200	K06200	carbon starvation protein	cstA	36	28.571			1.118	1.118	0.719	-0.93	-0.465	1.5	1.663	1.663	-0.749	-0.876	-0.93	-0.314	-1.354	-1.299	-0.93	1.856
K06895	K06895	L-lysine exporter family protein LysE/ArgO	lysE, argO	36	28.571			-0.314	-0.314	0.719	-0.93	-0.465	0.602	1.663	-0.398	-0.749	-0.876	1.026	1.586	-1.354	-1.299	-0.93	1.856
K09017	K09017	TetR/AcrR family transcriptional regulator	rutR	36	28.571			1.118	-0.314	-0.465	-0.93	-0.465	-0.672	-0.817	1.663	-0.749	1.732	-0.533	-0.314	-0.27	0.074	1.026	-0.979
K09167	K09167	uncharacterized protein	K09167	36	28.571			1.118	-0.314	-0.465	1.026	-0.465	-0.672	1.663	-0.817	1.586	-0.876	1.405	1.586	-1.354	-1.299	-0.93	-0.979
K09858	K09858	SEC-C motif domain protein	K09858	36	28.571			1.118	1.118	-0.465	-0.93	-0.465	1.5	1.663	0.851	1.586	-0.876	1.796	-0.749	-1.354	-1.299	-0.93	-0.979
K11904	K11904	type VI secretion system secreted protein VgrG	vgrG	36	28.571		map03070 Bacterial secretion system	-0.314	-0.314	0.719	-0.93	-0.465	-0.672	-0.817	1.663	1.586	0.67	-0.533	-0.749	-0.658	-0.376	1.796	-0.59
K15778	K15778	phosphomannomutase / phosphoglucomutase [EC:5.4.2.8 5.4.2.2]	pmm-pgm	36	28.571	Nucleotide sugar biosynthesis, glucose => UDP-glucose	map00010 Glycolysis / Gluconeogenesis,map00030 Pentose phosphate pathway,map00051 Fructose and mannose metabolism,map00052 Galactose metabolism,map00230 Purine metabolism,map00500 Starch and sucrose metabolism,map00520 Amino sugar and nucleotide sugar metabolism,map00521 Streptomycin biosynthesis,map01100 Metabolic pathways,map01110 Biosynthesis of secondary metabolites,map01120 Microbial metabol…	-0.314	-0.314	-0.465	-0.93	-0.465	-0.672	1.25	1.663	1.586	1.732	1.796	-0.749	-1.354	-1.299	-0.93	-0.979
K16089	K16089	outer membrane receptor for ferrienterochelin and colicins	TC.FEV.OM2, cirA, cfrA, hmuR	36	28.571			-0.314	-0.314	-0.465	-0.93	-0.465	1.5	1.25	1.663	-0.749	1.732	-0.93	-0.749	-1.354	-1.299	-0.93	1.856
K18216	K18216	ATP-binding cassette, subfamily B, tetracycline resistant protein	steA, tetA46	36	28.571		map02010 ABC transporters	-0.314	-0.314	-0.465	1.405	1.277	-0.672	-0.817	-0.817	-0.749	-0.876	-0.93	-0.749	0.763	-0.598	-0.93	1.856
K18887	K18887	ATP-binding cassette, subfamily B, multidrug efflux pump	efrA, efrE	36	28.571		map02010 ABC transporters	-0.314	-0.314	-0.465	-0.93	-0.465	-0.672	-0.817	-0.817	-0.749	-0.876	-0.93	-0.749	2.4	0.074	1.796	-0.979
K20113	K20113	galactose PTS system EIIB component [EC:2.7.1.204]	gatB	36	28.571		map02060 Phosphotransferase system (PTS)	-0.314	-0.314	-0.465	-0.93	-0.465	-0.672	-0.817	-0.817	-0.749	-0.876	-0.93	-0.749	1.284	2.305	-0.93	-0.979
K00175	K00175	2-oxoglutarate/2-oxoacid ferredoxin oxidoreductase subunit beta [EC:1.2.7.3 1.2.7.11]	korB, oorB, oforB	35	27.778	Citrate cycle (TCA cycle, Krebs cycle)	map00010 Glycolysis / Gluconeogenesis,map00020 Citrate cycle (TCA cycle),map00620 Pyruvate metabolism,map00650 Butanoate metabolism,map00720 Carbon fixation pathways in prokaryotes,map01100 Metabolic pathways,map01110 Biosynthesis of secondary metabolites,map01120 Microbial metabolism in diverse environments,map01200 Carbon metabolism	-0.297	1.135	-0.448	1.817	-0.448	-0.655	-0.799	-0.38	-0.732	1.753	-0.913	1.176	-1.336	-1.281	-0.913	1.877
K00266	K00266	glutamate synthase (NADPH) small chain [EC:1.4.1.13]	gltD	35	27.778		map00250 Alanine, aspartate and glutamate metabolism,map00910 Nitrogen metabolism,map01100 Metabolic pathways,map01110 Biosynthesis of secondary metabolites,map01120 Microbial metabolism in diverse environments,map01230 Biosynthesis of amino acids	-0.297	1.135	0.117	-0.913	-0.448	-0.655	1.683	-0.38	-0.732	1.753	-0.913	1.606	-1.336	-1.281	-0.913	1.877
K00366	K00366	ferredoxin-nitrite reductase [EC:1.7.7.1]	nirA	35	27.778	Assimilatory nitrate reduction, nitrate => ammonia	map00910 Nitrogen metabolism,map01100 Metabolic pathways,map01120 Microbial metabolism in diverse environments	1.135	1.135	1.295	-0.913	-0.448	-0.655	1.27	1.683	-0.732	-0.859	-0.913	1.176	-1.336	-1.281	-0.913	1.877
K00459	K00459	nitronate monooxygenase [EC:1.13.12.16]	ncd2, npd	35	27.778		map00910 Nitrogen metabolism,map01100 Metabolic pathways	-0.297	1.135	1.295	-0.913	-0.448	-0.655	1.683	1.683	-0.732	-0.859	-0.913	0.439	-1.336	-0.579	-0.515	1.877
K00980	K00980	glycerol-3-phosphate cytidylyltransferase [EC:2.7.7.39]	tagD	35	27.778		map00564 Glycerophospholipid metabolism	1.135	-0.297	1.295	-0.138	-0.448	-0.655	-0.38	-0.799	1.606	0.207	1.817	1.606	-1.336	-0.579	-0.913	-0.572
K01186	K01186	sialidase-1 [EC:3.2.1.18]	NEU1	35	27.778		map00511 Other glycan degradation,map00600 Sphingolipid metabolism,map01100 Metabolic pathways,map04142 Lysosome	1.135	1.135	0.117	-0.913	-0.448	-0.194	-0.799	-0.799	1.606	0.964	-0.913	-0.296	-1.336	1.393	-0.913	-0.961
K01426	K01426	amidase [EC:3.5.1.4]	E3.5.1.4, amiE	35	27.778		map00330 Arginine and proline metabolism,map00360 Phenylalanine metabolism,map00380 Tryptophan metabolism,map00627 Aminobenzoate degradation,map00643 Styrene degradation,map01100 Metabolic pathways,map01120 Microbial metabolism in diverse environments	-0.297	1.135	-0.448	1.817	1.295	-0.655	1.27	0.87	-0.732	-0.859	-0.913	-0.296	-1.336	-1.281	1.817	-0.961
K02822	K02822	ascorbate PTS system EIIB component [EC:2.7.1.194]	ulaB, sgaB	35	27.778	Ascorbate degradation, ascorbate => D-xylulose-5P	map00053 Ascorbate and aldarate metabolism,map01100 Metabolic pathways,map01120 Microbial metabolism in diverse environments,map02060 Phosphotransferase system (PTS)	-0.297	1.135	-0.448	-0.913	1.295	0.62	-0.799	-0.799	-0.732	-0.859	-0.913	0.12	-0.251	0.562	-0.515	1.877
K03475	K02822	ascorbate PTS system EIIC component	ulaA, sgaT	35	27.778	Ascorbate degradation, ascorbate => D-xylulose-5P	map00053 Ascorbate and aldarate metabolism,map01100 Metabolic pathways,map01120 Microbial metabolism in diverse environments,map02060 Phosphotransferase system (PTS)	-0.297	1.135	-0.448	-0.913	1.295	0.62	-0.799	-0.799	-0.732	-0.859	-0.913	0.12	-0.251	0.562	-0.515	1.877
K03299	K03299	gluconate:H+ symporter, GntP family	TC.GNTP	35	27.778			0.423	1.135	0.117	1.817	0.737	0.62	1.27	0.87	-0.732	-0.859	-0.913	1.606	-1.336	-1.281	-0.913	-0.961
K03321	K03321	sulfate permease, SulP family	TC.SULP	35	27.778			-0.297	-0.297	-0.448	1.817	-0.448	0.25	1.683	-0.38	-0.732	-0.859	-0.913	0.439	-1.336	-0.579	1.817	-0.201
K03525	K03525	type III pantothenate kinase [EC:2.7.1.33]	coaX	35	27.778	Coenzyme A biosynthesis, pantothenate => CoA	map00770 Pantothenate and CoA biosynthesis,map01100 Metabolic pathways,map01240 Biosynthesis of cofactors	-0.297	-0.297	1.295	1.817	-0.448	1.519	-0.799	1.683	-0.732	-0.859	-0.913	-0.296	-1.336	-1.281	-0.913	1.877
K03561	K03561	biopolymer transport protein ExbB	exbB	35	27.778			-0.297	-0.297	1.295	-0.913	-0.448	1.519	-0.799	1.683	-0.732	1.753	-0.515	-0.732	-1.336	-1.281	-0.515	1.877
K03640	K03640	peptidoglycan-associated lipoprotein	pal	35	27.778			1.135	1.135	0.737	-0.913	-0.448	1.519	-0.799	-0.38	1.606	1.753	-0.913	-0.732	-1.336	-1.281	-0.913	1.494
K03924	K03924	MoxR-like ATPase [EC:3.6.3.-]	moxR	35	27.778			1.135	1.135	0.117	-0.913	-0.448	-0.194	-0.38	-0.38	1.606	1.753	-0.913	-0.296	-0.639	0.562	-0.913	-0.961
K05794	K05794	tellurite resistance protein TerC	terC	35	27.778			1.135	1.135	-0.448	-0.913	-0.448	0.25	1.683	1.683	1.606	-0.452	1.046	-0.296	-1.336	-1.281	-0.913	-0.961
K06956	K06956	uncharacterized protein	K06956	35	27.778			-0.297	-0.297	-0.448	0.559	-0.448	-0.655	1.683	-0.799	-0.732	-0.859	1.046	1.606	-1.336	-1.281	-0.913	1.877
K08307	K08307	membrane-bound lytic murein transglycosylase D [EC:4.2.2.-]	mltD, dniR	35	27.778			-0.297	-0.297	-0.448	1.817	-0.448	-0.194	1.683	1.683	-0.732	1.753	-0.913	-0.296	-1.336	-1.281	-0.913	-0.201
K09952	K09952	CRISPR-associated endonuclease Csn1 [EC:3.1.-.-]	csn1, cas9	35	27.778			-0.297	-0.297	0.117	0.559	0.117	-0.655	-0.799	0.87	-0.296	0.689	-0.913	-0.296	0.138	-0.579	0.559	-0.201
K11209	K11209	GSH-dependent disulfide-bond oxidoreductase [EC:1.8.4.-]	yghU, yfcG	35	27.778			-0.297	-0.297	-0.448	-0.913	1.295	-0.655	-0.799	-0.38	-0.732	-0.859	-0.913	-0.732	2.079	-0.579	1.817	-0.961
K13677	K13677	1,2-diacylglycerol-3-alpha-glucose alpha-1,2-glucosyltransferase [EC:2.4.1.208]	dgs, bgsA	35	27.778		map00561 Glycerolipid metabolism,map01100 Metabolic pathways	-0.297	-0.297	0.117	-0.913	-0.448	-0.655	0.018	-0.799	-0.732	-0.859	-0.913	-0.732	2.434	-0.579	1.817	-0.961
K14445	K14445	solute carrier family 13 (sodium-dependent dicarboxylate transporter), member 2/3/5	SLC13A2_3_5	35	27.778			-0.297	-0.297	-0.448	-0.913	1.295	1.519	1.27	1.27	1.606	1.753	-0.913	-0.296	-1.336	-1.281	-0.913	-0.961
K20342	K20342	HTH-type transcriptional regulator, regulator for ComX	comR	35	27.778		map02024 Quorum sensing	-0.297	-0.297	-0.448	-0.913	-0.448	-0.655	-0.38	-0.799	-0.732	-0.859	-0.913	-0.296	1.161	0.333	1.817	-0.961
K20345	K20345	membrane fusion protein, peptide pheromone/bacteriocin exporter	blpB	35	27.778		map02024 Quorum sensing	-0.297	-0.297	-0.448	-0.913	-0.448	-0.655	-0.799	-0.38	-0.732	-0.859	-0.913	1.606	0.25	2.335	-0.515	-0.961
K22103	K22103	DeoR family transcriptional regulator, carbon catabolite repression regulator	glcR	35	27.778			-0.297	-0.297	-0.448	-0.913	-0.448	-0.655	-0.799	-0.799	-0.732	-0.859	-0.913	-0.296	2.434	-0.185	1.817	-0.961
K00082	K00082	5-amino-6-(5-phosphoribosylamino)uracil reductase [EC:1.1.1.193]	ribD2	34	26.984	Riboflavin biosynthesis, plants and bacteria, GTP => riboflavin/FMN/FAD	map00740 Riboflavin metabolism,map01100 Metabolic pathways,map01110 Biosynthesis of secondary metabolites,map01240 Biosynthesis of cofactors	-0.28	-0.28	1.313	0.142	-0.431	0.639	1.29	-0.782	-0.715	1.773	-0.895	1.625	-0.962	-0.905	0.142	-0.944
K00174	K00174	2-oxoglutarate/2-oxoacid ferredoxin oxidoreductase subunit alpha [EC:1.2.7.3 1.2.7.11]	korA, oorA, oforA	34	26.984	Citrate cycle (TCA cycle, Krebs cycle)	map00010 Glycolysis / Gluconeogenesis,map00020 Citrate cycle (TCA cycle),map00620 Pyruvate metabolism,map00650 Butanoate metabolism,map00720 Carbon fixation pathways in prokaryotes,map01100 Metabolic pathways,map01110 Biosynthesis of secondary metabolites,map01120 Microbial metabolism in diverse environments,map01200 Carbon metabolism	-0.28	1.153	-0.431	1.838	-0.431	-0.637	-0.782	-0.782	-0.715	1.773	-0.895	1.196	-1.317	-1.263	-0.895	1.899
K00677	K00677	UDP-N-acetylglucosamine acyltransferase [EC:2.3.1.129]	lpxA	34	26.984	KDO2-lipid A biosynthesis, Raetz pathway, LpxL-LpxM type	map00540 Lipopolysaccharide biosynthesis,map01100 Metabolic pathways,map01503 Cationic antimicrobial peptide (CAMP) resistance	-0.28	-0.28	1.313	-0.895	-0.431	1.538	-0.362	1.703	-0.715	1.773	-0.895	-0.715	-1.317	-1.263	-0.895	1.899
K01151	K01151	deoxyribonuclease IV [EC:3.1.21.2]	nfo	34	26.984		map03410 Base excision repair	-0.28	1.153	0.135	1.838	1.313	0.639	-0.782	-0.782	-0.715	-0.841	-0.895	1.625	-1.317	-1.263	-0.895	1.899
K01478	K01478	arginine deiminase [EC:3.5.3.6]	arcA	34	26.984		map00220 Arginine biosynthesis,map01100 Metabolic pathways,map01110 Biosynthesis of secondary metabolites	1.153	1.153	-0.431	-0.895	-0.431	-0.637	-0.782	-0.782	-0.715	-0.841	-0.895	1.196	2.469	-0.165	-0.895	-0.944
K01487	K01487	guanine deaminase [EC:3.5.4.3]	guaD, GDA	34	26.984	Guanine ribonucleotide degradation, GMP => Urate	map00230 Purine metabolism,map01100 Metabolic pathways,map01232 Nucleotide metabolism	-0.28	-0.28	-0.431	1.838	-0.431	1.538	-0.782	1.703	-0.715	1.773	-0.497	-0.278	-1.317	-1.263	-0.895	0.07
K01628	K01628	L-fuculose-phosphate aldolase [EC:4.1.2.17]	fucA	34	26.984		map00040 Pentose and glucuronate interconversions,map00051 Fructose and mannose metabolism,map01100 Metabolic pathways,map01120 Microbial metabolism in diverse environments	1.153	1.153	-0.431	-0.895	1.313	0.639	0.036	-0.362	0.138	-0.434	-0.895	-0.278	0.16	0.585	-0.895	-0.944
K02802	K02802			34	26.984			1.153	1.153	0.755	1.838	1.313	1.084	-0.782	-0.782	1.625	-0.841	-0.895	1.625	-1.317	-1.263	-0.895	-0.944
K03457	K03457	nucleobase:cation symporter-1, NCS1 family	TC.NCS1	34	26.984			1.153	1.153	-0.431	-0.12	0.755	0.268	-0.362	-0.362	1.625	-0.841	-0.895	-0.715	-1.317	-0.017	-0.497	1.899
K03649	K03649	double-stranded uracil-DNA glycosylase [EC:3.2.2.28]	mug	34	26.984		map03410 Base excision repair	-0.28	-0.28	-0.431	-0.895	-0.431	0.639	1.29	1.703	-0.715	1.773	-0.895	-0.715	-1.317	-1.263	-0.895	1.899
K03781	K03781	catalase [EC:1.11.1.6]	katE, CAT, catB, srpA	34	26.984	Photorespiration	map00380 Tryptophan metabolism,map00630 Glyoxylate and dicarboxylate metabolism,map01100 Metabolic pathways,map01110 Biosynthesis of secondary metabolites,map01200 Carbon metabolism,map04011 MAPK signaling pathway - yeast,map04016 MAPK signaling pathway - plant,map04068 FoxO signaling pathway,map04146 Peroxisome,map04211 Longevity regulating pathway,map04212 Longevity regulating pathway - worm,ma…	0.441	1.153	-0.431	-0.895	-0.431	0.639	1.703	0.89	-0.715	-0.841	1.838	1.625	-1.317	-1.263	-0.895	-0.554
K05571	K05571	multicomponent Na+:H+ antiporter subunit G	mnhG, mrpG	34	26.984			-0.28	-0.28	-0.431	1.838	-0.431	1.538	1.703	1.703	-0.715	-0.841	-0.895	1.625	-1.317	-1.263	-0.895	-0.944
K06041	K06041	arabinose-5-phosphate isomerase [EC:5.3.1.13]	kdsD, kpsF	34	26.984	CMP-KDO biosynthesis	map00540 Lipopolysaccharide biosynthesis,map01100 Metabolic pathways,map01250 Biosynthesis of nucleotide sugars	-0.28	-0.28	1.313	-0.895	-0.431	1.538	-0.782	1.703	-0.715	1.773	-0.895	-0.278	-1.317	-1.263	-0.895	1.899
K06910	K06910	phosphatidylethanolamine-binding protein	PEBP, TFS1	34	26.984			1.153	1.153	-0.431	-0.12	-0.431	0.639	-0.782	1.703	1.625	-0.841	1.838	0.458	-1.317	-1.263	-0.895	-0.944
K07012	K07012	CRISPR-associated endonuclease/helicase Cas3 [EC:3.1.-.- 5.6.2.4]	cas3	34	26.984			0.441	-0.28	0.755	-0.895	-0.431	0.268	-0.362	0.89	1.625	-0.434	1.838	-0.715	-0.23	-0.56	-0.497	-0.944
K07184	K07184	SH3 domain protein	ygiM	34	26.984			1.153	1.153	-0.431	0.579	-0.431	1.538	1.703	-0.782	-0.715	-0.841	1.447	-0.715	-0.087	-1.263	-0.895	-0.944
K07791	K07791	anaerobic C4-dicarboxylate transporter DcuA	dcuA	34	26.984			1.153	1.153	-0.431	-0.895	-0.431	1.538	-0.362	1.29	-0.715	0.226	-0.895	1.196	-1.317	-1.263	-0.895	1.899
K07792	K07791	anaerobic C4-dicarboxylate transporter DcuB	dcuB	34	26.984		map02020 Two-component system	1.153	1.153	-0.431	-0.895	-0.431	1.538	-0.362	1.29	-0.715	0.226	-0.895	1.196	-1.317	-1.263	-0.895	1.899
K10441	K10441	ribose transport system ATP-binding protein [EC:7.5.2.7]	rbsA	34	26.984		map02010 ABC transporters	0.441	1.153	0.755	-0.895	1.313	-0.637	0.036	-0.782	1.625	-0.841	-0.895	-0.715	-0.23	-0.165	-0.895	1.899
K13787	K13787	geranylgeranyl diphosphate synthase, type I [EC:2.5.1.1 2.5.1.10 2.5.1.29]	idsA	34	26.984	C10-C20 isoprenoid biosynthesis, bacteria	map00900 Terpenoid backbone biosynthesis,map01100 Metabolic pathways,map01110 Biosynthesis of secondary metabolites	1.153	1.153	-0.431	-0.895	-0.431	-0.637	1.703	-0.782	1.625	1.773	1.838	-0.715	-1.317	-1.263	-0.895	-0.944
K14215	K13787	trans,polycis-decaprenyl diphosphate synthase [EC:2.5.1.86]	E2.5.1.86	34	26.984		map00900 Terpenoid backbone biosynthesis,map01110 Biosynthesis of secondary metabolites	1.153	1.153	-0.431	-0.895	-0.431	-0.637	1.703	-0.782	1.625	1.773	1.838	-0.715	-1.317	-1.263	-0.895	-0.944
K15256	K15256	tRNA (cmo5U34)-methyltransferase [EC:2.1.1.-]	cmoA	34	26.984			-0.28	-0.28	0.755	0.142	-0.431	1.538	-0.782	0.036	-0.715	-0.841	-0.895	-0.715	-0.23	0.355	-0.895	1.899
K19802	K19802	L-Ala-D/L-Glu epimerase [EC:5.1.1.20]	ycjG, ykfB	34	26.984			1.153	1.153	0.755	-0.895	-0.431	-0.637	1.703	-0.782	1.625	-0.841	1.838	1.625	-1.317	-1.263	-0.895	-0.944
K20265	K20265	glutamate:GABA antiporter	gadC	34	26.984		map02024 Quorum sensing	-0.28	1.153	0.135	1.838	1.313	-0.637	-0.362	-0.782	-0.715	-0.841	-0.895	-0.278	0.813	-0.165	-0.895	-0.944
K00018	K00018	glycerate dehydrogenase [EC:1.1.1.29]	hprA	33	26.19	Formaldehyde assimilation, serine pathway	map00260 Glycine, serine and threonine metabolism,map00630 Glyoxylate and dicarboxylate metabolism,map00680 Methane metabolism,map01100 Metabolic pathways,map01110 Biosynthesis of secondary metabolites,map01120 Microbial metabolism in diverse environments,map01200 Carbon metabolism	-0.263	-0.263	1.332	-0.877	-0.413	1.557	-0.764	1.311	-0.697	1.795	-0.877	-0.26	-1.298	-1.244	-0.877	1.922
K00288	K00288	methylenetetrahydrofolate dehydrogenase (NADP+) / methenyltetrahydrofolate cyclohydrolase / formyltetrahydrofolate synthetase [EC:1.5.1.5 3.5.4.9 6.3.4.3]	MTHFD	33	26.19	C1-unit interconversion, eukaryotes	map00670 One carbon pool by folate,map01100 Metabolic pathways,map01120 Microbial metabolism in diverse environments,map01240 Biosynthesis of cofactors	1.171	1.171	1.332	1.86	-0.413	-0.619	-0.764	-0.764	-0.697	1.795	1.86	-0.697	-1.298	-1.244	-0.877	-0.926
[truncated: 3,806 more rows]

## Sheet: Uncharacterised
KO	base_KO	name	symbol	n_isolates	perc_isolates	module	pathways	Actinomyces__(15)	Cutibacterium__(14)	Fusobacterium+Leptotrichia__(13)	Gemella__(5)	Granulicatella__(12)	Haemophilus__(11)	Micrococcus__(7)	Neisseria__(8)	Pauljensenia__(9)	Prevotella__(6)	Rothia__(4)	Staphy.+Nialla__(10)	Strep.I__(1)	Strep.II__(2)	Strep.III__(16)	Veillonella__(3)
[truncated: 242 more rows]

[truncated: 10 more sheets: Biofilm, Antibiotic, Toxins, NO, Iron, Heme, Sphingolipid and ceramide, Immune, CRISPR, Sporulation]
