# Supplementary material for: Genomic attributes of airway commensal bacteria and mucosa
Source: Commun Biol. 2024 Feb 12;7:171. doi: 10.1038/s42003-024-05840-3 (PMC10861553; doi:10.1038/s42003-024-05840-3)
Supplement: Supplementary file 10 — Supplementary Data 7 [file 42003_2024_5840_MOESM10_ESM.xlsx]

## Sheet: OrigScale (media)
												SAMPLE_NAME	IMPE-00555	IMPE-00556	IMPE-00557	IMPE-00558	IMPE-00559	IMPE-00560	IMPE-00561	IMPE-00562	IMPE-00563	IMPE-00564	IMPE-00565	IMPE-00566	IMPE-00567	IMPE-00568	IMPE-00569	IMPE-00570	IMPE-00571	IMPE-00572	IMPE-00573	IMPE-00574	IMPE-00575	IMPE-00576	IMPE-00577	IMPE-00578	IMPE-00579	IMPE-00580	IMPE-00581	IMPE-00582	IMPE-00583	IMPE-00584	IMPE-00585	IMPE-00586	IMPE-00587	IMPE-00588	IMPE-00589	IMPE-00590	IMPE-00591
												SAMPLE_ID	1660796	1660797	1660798	1660799	1660800	1660801	1660802	1660803	1660804	1660805	1660806	1660807	1660808	1660809	1660810	1660811	1660812	1660813	1660814	1660815	1661316	1661317	1661318	1661319	1661320	1661321	1661322	1661323	1661324	1661325	1661326	1661327	1661328	1661329	1661330	1661331	1661332
												CLIENT_IDENTIFIER	WD_NHBE_Supers_001-1-1	WD_NHBE_Supers_001-1-2	WD_NHBE_Supers_001-1-3	WD_NHBE_Supers_001-1-4	WD_NHBE_Supers_001-2-5	WD_NHBE_Supers_001-2-6	WD_NHBE_Supers_001-2-7	WD_NHBE_Supers_001-2-8	WD_NHBE_Supers_001-3-9	WD_NHBE_Supers_001-3-10	WD_NHBE_Supers_001-3-11	WD_NHBE_Supers_001-3-12	WD_NHBE_Supers_001-4-13	WD_NHBE_Supers_001-4-14	WD_NHBE_Supers_001-4-15	WD_NHBE_Supers_001-4-16	WD_NHBE_Supers_001-5-17	WD_NHBE_Supers_001-5-18	WD_NHBE_Supers_001-5-19	WD_NHBE_Supers_001-5-20	WD_NHBE_Supers_001-6-21	WD_NHBE_Supers_001-6-22	WD_NHBE_Supers_001-6-23	WD_NHBE_Supers_001-6-24	WD_NHBE_Supers_001-7-25	WD_NHBE_Supers_001-7-26	WD_NHBE_Supers_001-7-27	WD_NHBE_Supers_001-7-28	WD_NHBE_Supers_002-1-1	WD_NHBE_Supers_002-1-2	WD_NHBE_Supers_002-1-3	WD_NHBE_Supers_002-1-4	WD_NHBE_Supers_002-2-5	WD_NHBE_Supers_002-2-6	WD_NHBE_Supers_002-2-7	WD_NHBE_Supers_002-2-8	WD_NHBE_Supers_002-3-9
												CELL_COUNT_X10E6	0.5175	0.5125	0.315	0.38	0.6575	0.6675	0.6475	0.725	0.5475	0.835	0.75	0.405	0.8075	0.76	0.8675	0.805	0.975	0.7075	0.8525	1.005	1.0525	0.975	0.8425	0.9175	0.8825	0.7975	0.8075	0.795	0.7625	0.6125	0.585	0.8025	0.6725	0.745	0.5925	0.77	0.895
												GROUP	8A	8A	8A	8A	9A	9A	9A	9A	10A	10A	10A	10A	11A	11A	11A	11A	12A	12A	12A	12A	13A	13A	13A	13A	14A	14A	14A	14A	7B	7B	7B	7B	8B	8B	8B	8B	9B
												OSMOLALITY	356	364	375	367	357	363	357	351	357	352	354	350	360	383	351	356	374	371	356	348	363	350	362	354	359	360	351	348	334	335	334	335	367	358	359	363	369
												PROJECT	IMPE-0201-12VWBL	IMPE-0201-12VWBL	IMPE-0201-12VWBL	IMPE-0201-12VWBL	IMPE-0201-12VWBL	IMPE-0201-12VWBL	IMPE-0201-12VWBL	IMPE-0201-12VWBL	IMPE-0201-12VWBL	IMPE-0201-12VWBL	IMPE-0201-12VWBL	IMPE-0201-12VWBL	IMPE-0201-12VWBL	IMPE-0201-12VWBL	IMPE-0201-12VWBL	IMPE-0201-12VWBL	IMPE-0201-12VWBL	IMPE-0201-12VWBL	IMPE-0201-12VWBL	IMPE-0201-12VWBL	IMPE-0201-12VWBL	IMPE-0201-12VWBL	IMPE-0201-12VWBL	IMPE-0201-12VWBL	IMPE-0201-12VWBL	IMPE-0201-12VWBL	IMPE-0201-12VWBL	IMPE-0201-12VWBL	IMPE-0202-12VWBL	IMPE-0202-12VWBL	IMPE-0202-12VWBL	IMPE-0202-12VWBL	IMPE-0202-12VWBL	IMPE-0202-12VWBL	IMPE-0202-12VWBL	IMPE-0202-12VWBL	IMPE-0202-12VWBL
												RUN_DAY	1	4	3	2	1	4	3	2	1	4	3	2	1	4	3	2	1	4	3	2	1	4	3	2	1	4	3	2	1	4	3	2	1	4	3	2	1
												STUDY	A	A	A	A	A	A	A	A	A	A	A	A	A	A	A	A	A	A	A	A	A	A	A	A	A	A	A	A	B	B	B	B	B	B	B	B	B
												TIME	d0	d0	d0	d0	d2	d2	d2	d2	d3	d3	d3	d3	d7	d7	d7	d7	d14	d14	d14	d14	d21	d21	d21	d21	d28	d28	d28	d28	0h	0h	0h	0h	12h	12h	12h	12h	24h
												TIME_C
												TREATMENT	Unstimulated	Unstimulated	Unstimulated	Unstimulated	Unstimulated	Unstimulated	Unstimulated	Unstimulated	Unstimulated	Unstimulated	Unstimulated	Unstimulated	Unstimulated	Unstimulated	Unstimulated	Unstimulated	Unstimulated	Unstimulated	Unstimulated	Unstimulated	Unstimulated	Unstimulated	Unstimulated	Unstimulated	Unstimulated	Unstimulated	Unstimulated	Unstimulated	Control	Control	Control	Control	Control	Control	Control	Control	Control
												TREATMENT_C
PATHWAY_SORTORDER	BIOCHEMICAL	SUPER_PATHWAY	SUB_PATHWAY	COMP_ID	PLATFORM	CHEMICAL_ID	RI	MASS	CAS	PUBCHEM	KEGG	Group HMDB_ID	A_d0	A_d0	A_d0	A_d0	A_d2	A_d2	A_d2	A_d2	A_d3	A_d3	A_d3	A_d3	A_d7	A_d7	A_d7	A_d7	A_d14	A_d14	A_d14	A_d14	A_d21	A_d21	A_d21	A_d21	A_d28	A_d28	A_d28	A_d28	B_Ctrl_0h	B_Ctrl_0h	B_Ctrl_0h	B_Ctrl_0h	B_Ctrl_12h	B_Ctrl_12h	B_Ctrl_12h	B_Ctrl_12h	B_Ctrl_24h
75	2-aminoadipate	Amino Acid	Lysine Metabolism	6146	GC/MS	381	1686.5	260.1	542-32-5;1118-90-7;	469	C00956	HMDB00510	23850	14341	18264		244752	126577	301461	161396	291639	372016	277132	194705	324600		214660	165998	116727	55022	118981	127131	130916	195063	145144	168003	102415		114473	106766			8969	8400	100860	78715		49185	70925
251	2-hydroxy-3-methylvalerate	Amino Acid	Leucine, Isoleucine and Valine Metabolism	36746	LC/MS Neg	100001541	1787	131.1	488-15-3;	164623		HMDB00317					3076	4328	3465		4223	4928	4328	6150	4453	3469	5906	5151	4434	4690	3765	4328		3422	5353	3034				3348
280	2-hydroxybutyrate (AHB)	Amino Acid	Methionine, Cysteine, SAM and Taurine Metabolism	21044	GC/MS	100000933	1169.4	131	3347-90-8;	440864	C05984	HMDB00008									107640	47333	119285		109516	141427	117223	102180	189040	138030	133398	118240	113828	262196	147750	168730	170255	237333	191928	214883					152590	117806
1043	2-hydroxyglutarate	Lipid	Fatty Acid, Dicarboxylate	37253	GC/MS	100002070	1576	247	40951-21-1;	43	C02630	HMDB00606	20023				57528	42111	42111	59778	51371	47338	70721	53919	86640	61126	79862	76023	95458	73540	105635	83400	100381	95601	114422	120487	94673	74304	54753	89063					26260		31819	42111
246	2-methylbutyrylcarnitine (C5)	Amino Acid	Leucine, Isoleucine and Valine Metabolism	35431	LC/MS Pos	100001509	2439	246.1	31023-25-3;	6426901		HMDB00378									13595	19348	17135	11445	34121		11684	20441	18701	21812	14456	19159	28533	19212	21561	15980	19995		25007	21590	17117		29126	22563
114	3-(4-hydroxyphenyl)lactate	Amino Acid	Phenylalanine and Tyrosine Metabolism	32197	LC/MS Neg	240	1395	181.1	6482-98-0;	9378	C03672	HMDB00755	3676		3010	3458	67751	57081	62489	54027	75500	77470	89891	81608	144374	119645	130779	106033	122003	101613	131701	102096	147462	112627	138971	119777	93390	80737	86413	74926					32711	32081	27524	26937	59004
252	3-hydroxy-2-ethylpropionate	Amino Acid	Leucine, Isoleucine and Valine Metabolism	32397	GC/MS	100001170	1269	247.1	4374-62-3;	188979		HMDB00396		2611			9924	21876	30241	29611		33914	28893	32446	32916	40901	39414	58015	64536	74271	58407	88886	48884	101355	67903	110293	56046	70479	65809	64890					84675	49723	53674	57372	77207
189	3-hydroxyanthranilate	Amino Acid	Tryptophan Metabolism	32353	LC/MS Pos	243	2280	154.1	548-93-6;	86	C00632	HMDB01476									27652	18600			52349	32525							45966	49157		15484	41433
1159	3-hydroxybutyrate (BHBA)	Lipid	Ketone Bodies	542	GC/MS	254	1203.5	116.9	625-72-9;	441	C01089	HMDB00357	304025	199947	198385	209033	1433699	1433699	1433699	1433699	1815305	2203750	1723421	1997974	3786993	4330420	3082557	3153647	6145561	5795613	4590778	5772333	6362676	8334392	4990170	6924843	5344496	5657431	4466075	5239564	194485	133583	97600	208940	3962245	4256829	2472018	3416403	5349197
1171	3-hydroxydecanoate	Lipid	Fatty Acid, Monohydroxy	22053	LC/MS Neg	100000997	4681	187.2	5561-87-5;	26612		HMDB02203					5810	5590	7316	5315	4838	8167	9485	6713	5362	5158	4838	4522	2226	2289															3385	4838		3557	5066
260	3-hydroxyisobutyrate	Amino Acid	Leucine, Isoleucine and Valine Metabolism	1549	GC/MS	111	1205	177.11	2068-83-9;	11966314	C06001	HMDB00336	67356	83332	80196	53940	1061764	1209296	1501067	1119905	1356828	1849629	1558699	1770484	2298402	2680090	2584101	2226947	2949304	3279003	3433979	3276634	2849477	4763002	3370498	4110410	2095530	2765472	2569741	2603274	46093	58819	72394		1365897	1524722	1209296	1298688	1813260
257	3-methyl-2-oxobutyrate	Amino Acid	Leucine, Isoleucine and Valine Metabolism	21047	LC/MS Neg	100000936	1489	115.1	3715-29-5;	49	C00141	HMDB00019	3921	4938	8074	7098	93091	94178	83845	92895	60374	78673	73246	82954	69395	69450	66982	82927	61243	57859	55391	52913	43281	47376	50174	53471	51743	56470	53192	50804					40274	40483	48456	47526	54644
245	3-methyl-2-oxovalerate	Amino Acid	Leucine, Isoleucine and Valine Metabolism	15676	LC/MS Neg	100000036	2106	129.2	51829-07-3;	47	C00671	HMDB03736	21321	19728	23233	24733	229670	227058	218570	265051	145479	195752	213217	220706	181044	179381	185114	232218	144247	153872	141296	142517	101272	98503	117345	128857	126620	142517	140062	133112					129092	136384	151036	158266	142517
344	4-guanidinobutanoate	Amino Acid	Guanidino and Acetamido Metabolism	15681	LC/MS Pos	100000096	1085	146.1	463-003;463-00-3;	500	C01035	HMDB03464	27486	47821	36331	30920	42069	45531	35647	41892	60493	34063	24625	35431	40963	51781	45439	46759	51850	68291	73494	52944	46625	64248	59081	61413	58544	60311	52944	61637	22275	24479	39993	32725	52309	61358	41692	47406	56939
113	4-hydroxyphenylpyruvate	Amino Acid	Phenylalanine and Tyrosine Metabolism	1669	LC/MS Neg	1141	1716	179.1	156-39-8;	979	C01179	HMDB00707				12412	22741	24575	17386	19012	20511	16262	17014	26126	56487	33272	24740	23516	23615	30539	27899	20507	35608	33995	39033	37328	21895	18354	27377	14994						7695	19091	20269	19309
218	4-methyl-2-oxopentanoate	Amino Acid	Leucine, Isoleucine and Valine Metabolism	22116	LC/MS Neg	100000551	2200	129.2	816-66-0;	70	C00233	HMDB00695	46293	44938	41471	45972	515819	519136	452958	493144	321857	402058	405846	420277	403384	387677	363518	425765	309786	303847	268455	251133	191459	191139	206146	194619	261854	275691	252485	226826	5832	7067		10332	281338	283092	308880	291430	293470
335	5-methylthioadenosine (MTA)	Amino Acid	Polyamine Metabolism	1419	LC/MS Pos	212	2427	298.1	2457-80-9;	439176	C00170	HMDB01173	18772	23437	20789	14007	362902	432294	423229	294563	221328	251678	297567	203630	182464	187159	229640	161102	96915	128865	99715	57785	54840	51624	52019	34142	88687	102996	103143	65051					63656	61503	72009	27869	70567
354	5-oxoproline	Amino Acid	Glutathione Metabolism	1494	LC/MS Neg	1021	744	128.2	98-79-3;	7405	C01879	HMDB00267	2018519	2087406	1976176	1966678	2254993	2361926	2257619	2205919	2011823	2350067	2385905	2269399	2386518	2362121	2275685	2180522	2514439	2466020	2450911	2308139	2511021	2466725	2466725	2512353	2383592	2502152	2483875	2289387	2128320	2170408	2177041	2178093	2466725	2414011	2445714	2341566	2436781
1157	acetoacetate	Lipid	Ketone Bodies	33963	GC/MS	1218	1285	231.1	3483-11-2;	96	C00164	HMDB00060	9212		30530	27271	156950	155696	297626	138650	148098	228404	230053	222478	190445	118562	116720	126756	44445	186404	122368	121375	160916	133550	62830	147515	80955	637932	183457	123700		7389			500911	545704	166360	351534	540342
1138	acetylcarnitine	Lipid	Fatty Acid Metabolism(Acyl Carnitine)	32198	LC/MS Pos	100000802	1203	204.2	5080-50-2;	1	C02571	HMDB00201	7482		19336		21102	20560	25546	19302	26877	25097	20916	25297	28108	39081	25049	27075	36643	39177	46862	27916	62988	41889	50616	31490	50165	44460	45310	28827						12172	21012	15972	23718
2048	adenine	Nucleotide	Purine Metabolism, Adenine containing	554	LC/MS Pos	880	1003	136.1	73-24-5;	190	C00147	HMDB00034	3793394	3886176	3793394	3793394	2228896	2346502	2316626	2905386	1031689	1560584	1744716	2263764	1049159	909190	1200657	1249525	858090	1009597	771604	1214019	469410	503342	510067	577848	915487	1572394	1374680	1254410	5217003	4298348	4312234	6021597	4646121	3793394	4173723	3832755	2495165
24	alanine	Amino Acid	Alanine and Aspartate Metabolism	1126	GC/MS	811	1147.6	115.9	56-41-7;	5950	C00041	HMDB00161	7500537	9435827	8566947	8338795	23689248	29128550	26828484	25742844	28680746	36614244	41294608	34443760	12336964	13892878	13507007	12389754	9910670	12496966	10626682	8261223	9931482	15640148	13658360	13630439	11360005	11748857	15029717	11617187	6355819	10514942	5882124	5023294	18895656	19623238	11671349	13609441	22658896
261	alpha-hydroxyisocaproate	Amino Acid	Leucine, Isoleucine and Valine Metabolism	22132	LC/MS Neg	100000706	1854	131.2	10303-64-7;	83697	C03264	HMDB00746					10654	11702	7640	7817	10299	13421	11534	15104	13450	12717	11635	14172	13451	11269	8106	12773	7969	8558	9346	9225	7640	6722	5690	7640									5943
233	alpha-hydroxyisovalerate	Amino Acid	Leucine, Isoleucine and Valine Metabolism	33937	GC/MS	100001300	1208	145.1	600-37-3;	99823		HMDB00407		46054	81927		465159	696844	1088951	607668	707532	1183677	1437469	845646	907778	1297324	1654277	784904	589345	836431	1337115	661954	565534	895362	1062155	812159	280961	730680	584613	322650					85336	124652		111842
911	alpha-ketoglutarate	Energy	TCA Cycle	33453	GC/MS	93	1779	419.1	305-72-6;328-50-7;22202-68-2;	51	C00026	HMDB00208								12355		16960	23817	17854	16960		16315	24478				10911	10838		30079	54699		13680	28138	20365					17866	24693	18410	16065	7213
2238	alpha-lipoate	Cofactors and Vitamins	Lipoate Metabolism	15305	LC/MS Neg	100000141	3637	205.1	1077-28-7;	864	C00725	HMDB01451	7505	5078	4863	5376																									5514	6783	6480	7716
187	anthranilate	Amino Acid	Tryptophan Metabolism	4970	LC/MS Pos	1258	3213	138.1	118-92-3;	227	C00108	HMDB01123	20852	15809		22933	96375	49547	49832	43511	111878	93237	106536	144598	102855	111372	87876	94912	56316	80346	49291	72845	63922	68919	63992	73722	39065	37033	40562	46774					49709	28652	25291	34271	91263
296	arginine	Amino Acid	Urea cycle; Arginine and Proline Metabolism	1638	LC/MS Neg	231	728	173.2	1119-34-2;	232	C00062	HMDB00517	782605	782605	777960	754017	751102	739013	726330	728902	698023	697550	761608	776270	748097	699605	729591	726187	724047	732995	732835	726190	752200	716268	728240	731590	769901	727766	749048	742725	767381	785376	808957	782605	798642	787679	782605	831457	817588
29	asparagine	Amino Acid	Alanine and Aspartate Metabolism	512	LC/MS Neg	917	687	131.2	70-47-3;	6267	C00152	HMDB00168	29371	17782	27524	16908	12555	8691	12626	9733	12562	6723	9253	11460	11649	15517	9304	8169	13245	13245	12424	13245	16001	9200	13863	15003	13447	15789	14877	13922	28084	22339	27255	21490	22752	17743	22644	20954	22712
27	aspartate	Amino Acid	Alanine and Aspartate Metabolism	443	LC/MS Neg	234	643	132.1	56-84-8;	5960	C00049	HMDB00191	9016	8932	12944																										8344	9441	10308	7240
226	beta-hydroxyisovalerate	Amino Acid	Leucine, Isoleucine and Valine Metabolism	12129	GC/MS	1442	1251.5	130.9	625-08-1;	69362		HMDB00754	342319	292390	411630	273446	3473388	3772396	5354955	3474911	4139659	5555950	5613818	5053859	5421259	5696549	6676085	4628015	4409877	4573459	5780361	4833939	2931395	3896160	3699663	3645666	1923469	2635133	2530334	2054687		148993	230643		1632416	1931496	1551968	1410943	1983367
12	beta-hydroxypyruvate	Amino Acid	Glycine, Serine and Threonine Metabolism	15686	GC/MS	100000055	1425.1	221	1113-60-6;3369-79-7;	964	C00168	HMDB01352	116419	164792	153644	205704		67624		81998		145352		76046		108777		85193		88438		143764	128473	119382	147605	131904		167202	111080	129370	136882	196300	141014	142416	114431	143872	115932	166368
933	caprate (10:0)	Lipid	Medium Chain Fatty Acid	1642	LC/MS Neg	888	5092	171.2	112-37-8;	2969	C01571	HMDB00511	19632	31537	24947	19632	23284	20680	19839	38618	22463	26196	32093	18918	20528	23270	20168	20076	16905	17848	15157	20248	17739	19632	15743	23651	19056	13139	19866	17134	16118	20063	17191	19722	33593	35814	31993	27178	37826
929	caproate (6:0)	Lipid	Medium Chain Fatty Acid	32489	LC/MS Neg	926	2766	115.2	142-62-1;	8892	C01585	HMDB00535	3926	6903	6900	4625	7559	10951	9007	7390	8805	8773	8291	10721	7045	9502	6948	6891	10214	7187	7950	7271	7607	5576	5594	4558	5241	5028	7303	4950	6741		6627	6727	6193	6717		3792	5437
931	caprylate (8:0)	Lipid	Medium Chain Fatty Acid	32492	LC/MS Neg	932	4367	143.2	124-07-2;	379	C06423	HMDB00482	7118	8698	12029	7971	14536	11052	14844	11879	10469	15282	15489	13156	10302	9355	15390	8698	11761	8362	8428	9219	5439	6683	7640	6204	6131	9406	7712	7585	8691	8607	8968	8140	10691	12022	14441	8109	9840
1313	choline	Lipid	Phospholipid Metabolism	15506	LC/MS Pos	1256	674	104.2	67-48-1;	305	C00114	HMDB00097	943177	1075432	1014241	966147	1079049	1110265	1077012	1001064	893275	1027435	1047920	1084056	936191	989538	856021	933525	1036686	917191	1031242	897217	846281	938222	948193	806960	1268235	1023229	1040870	1137986	748252	1153675	1110265	879202	997282	1059340	1292899	1068176	1239947
907	cis-aconitate	Energy	TCA Cycle	12025	LC/MS Neg	1829	603	173.1	585-84-2;	643757	C00417	HMDB00072		2359			44546	45195	44141	41740	48451	51956	72789	54984	73948	73438	62223	59919	85946	86739	92291	61246	105908	86607	91986	86990	77921	75581	57553	52073					31525	24057	30941	29225	40453
906	citrate	Energy	TCA Cycle	1564	GC/MS	1124	1763.4	273.1	77-92-9;	311	C00158	HMDB00094	33634	84697	110298	73176	1110908	1348109	2058880	970646	1214264	1479540	2068951	1966399	1843434	1838189	2556003	2393227	4391019	3447545	5733436	3427654	4700799	2748060	3878100	3868220	2412434	3436553	2176942	2088757		17591	85681	62664	1119039	1024018	941658	1073340	941658
2245	cobalamine (Vitamin B12)	Cofactors and Vitamins	Vitamin B12 Metabolism	2184	LC/MS Pos	570	2643	678.5	68-19-9;78091-12-0;				28035	25071	27277	26222	27242	27090	30814	26383	32520	31512	22902	19853	23523	22203	21050	32412	26590	25582	29742	29012	21997	27547	29012	23853	29509	29012	28398	23075	23904	23067	23858	17313	22378	31123	31370	25461	28138
1552	cortisol	Lipid	Steroid	1712	LC/MS Pos	356	4573	363.2	50-23-7;	5754	C00735	HMDB00063	547491	554035	589548	579422	461438	498823	472221	502042	376662	453581	456222	415790	302167	302167	302167	267812	205127	256503	235432	225899	210965	265889	203968	216377	277796	278750	298844	302167
1556	cortisone	Lipid	Steroid	1769	LC/MS Pos	273	4420	361.2	53-06-5;	222786	C00762	HMDB02802		12913	10671		35849	28306	29334	26403	24037	36786	38718	28388	49112	55233	55233	52915	61354	69008	71441	65160	73405	75359	67981	62511	61612	71874	67598	57551
322	creatine	Amino Acid	Creatine Metabolism	27718	LC/MS Pos	1221	758	132.1	57-00-1;	586	C00300	HMDB00064	120889	125217	160416	141233	81595	82823	106076	110356	99633	86311	128824	94203	132900	140353	122251	134614	167222	168105	246145	175666	275448	191684	235588	210348	222343	252861	262582	222344			43273	20431	150834	148655	153126	131197	123613
281	cysteine	Amino Acid	Methionine, Cysteine, SAM and Taurine Metabolism	31453	GC/MS	800	1560.1	218	52-90-4;56-89-3;	5862	C00097	HMDB00574	333153	404747	397056	409581	843602	1173377	1283659	1038905	985108	1773939	1274342	1333913	1016937	435016	1013694	859063	1151771	1277525	1260770	1112734	1195300	1642704	979857	1258230	1036843	42808	854135	773310	337922	475618	300416	267822	762948	915304	493369	576640	915304
349	cysteine-glutathione disulfide	Amino Acid	Glutathione Metabolism	35159	LC/MS Pos	100001437	821	427.1	13081-14-6;	4247235		HMDB00656	30261	25589	30561	24059	387257	396311	396694	301719	369742	332327	509788	373289	401869	498153	393547	299582	703050	663079	884894	536133	958312	673828	684485	635199	541072	845047	446198	414404					508510	432496	316918	332490	346824
307	dimethylarginine (SDMA + ADMA)	Amino Acid	Urea cycle; Arginine and Proline Metabolism	36808	LC/MS Pos	100001810	812	203.2	102783-24-4;	123831	C03626	HMDB01539					120862	124656	107745	75494	205583	115829	129782	129782	123072	134909	136937	148676	136493	160167	140343	147351	204358	143984	110460	168348	239463	119209	181120	223931					74662			278785	235707
2518	erythritol	Xenobiotics	Food Component/Plant	20699	GC/MS	100000846	1517.5	217	149-32-6;		C00503	HMDB02994		37208		26634	103892	129270	162413	130659	206162	222700	183003	209820	332765	326897	252928	219167	338145	327507	320799	298596	290322	375910	371039	318610	244006	309549	208940	181604				47968	58136	84882	84079	44886	74286
900	erythronate*	Carbohydrate	Aminosugar Metabolism	33477	GC/MS	100001320	1546.9	292.1	88759-55-1;	2781043		HMDB00613	60733	37069	38693	34461	156001	140047	129963	170331	157524	189017	182420	177385	174298	185828	182099	200847	236199	189526	173616	272656	244027	242389	163418	283228	289936	155142	138142	210859	9689	29217		21917	86985	86985	57448	86863	90119
2211	folate	Cofactors and Vitamins	Folate Metabolism	1826	LC/MS Pos	328	2606	442	59-30-3;	6037	C00504	HMDB00121	327265	347719	362231	344533	351996	377888	368287	371156	310821	324412	393589	384419	387345	344533	339770	342971	341610	369327	391252	364199	371760	317302	367137	374465	344533	356122	378584	327622	349124	347691	335891	342867	376065	364764	377536	375611	350671
830	fructose	Carbohydrate	Fructose, Mannose and Galactose Metabolism	577	GC/MS	878	1758	217	57-48-7;	5984	C00095	HMDB00660	2806750	1938261	2885837	1532011	1412487	978382	943243	1030078	1009798	1194451	985866	1660712	1532011	1545224	1308646	1628520	3007403	1962802	1787083	3191628	2341413	2162387	1745818	2566192	3039957	1702350	1532011	2714328	706304	2804045	2367236	3668761	1626015	1723128	2489436	1852102	1776861
363	gamma-glutamylglutamine	Peptide	Gamma-glutamyl Amino Acid	2730	LC/MS Pos	1140	806	276.1	10148-81-9;	150914		HMDB11738	38822	11545	28217	18245	737948	500491	500491	500491	706920	597691	700640	785038	1097612	738042	814882	599684	1046868	665065	1037949	888469	1318910	779504	958468	952214	785640	583493	752217	540172					459748	332361	387264	307626	541234
367	gamma-glutamylleucine	Peptide	Gamma-glutamyl Amino Acid	18369	LC/MS Pos	1268	2744	261.2	2566-39-4;	151023		HMDB11171					59583	58498	29757	37716	32999	36059	46165	67549	41825	50655	29300	30604	31980	38873	42899	35922	30684	31332	50646	36148	29321	21729	31877	23205								22851	28491
370	gamma-glutamylphenylalanine	Peptide	Gamma-glutamyl Amino Acid	33422	LC/MS Pos	100000491	2846	295.1	7432-24-8;	111299		HMDB00594				27716	42498	33174	24536	23467	30285	19643	40741	48094	55457	36997	22539	41719		17789	67368	17328	54407	47820	39698	34516	26345		37009	39407				22164	27353				44041
729	glucose	Carbohydrate	Glycolysis, Gluconeogenesis, and Pyruvate Metabolism	20488	GC/MS	572	1866.8	217.1	50-99-7;	79025	C00031	HMDB00122	396966400	379153760	461835776	400588704	200069456	253251904	286435936	275144288	233002384	293858368	252406208	258617360	252419296	227665600	293858368	261292800	303061280	277919104	347230592	297896576	293858368	295060192	285471136	294367424	298309408	326056704	303247328	293858368	456551264	408958720	452480704	382505312	455003232	415924544	404358912	404244448	364355872
36	glutamate	Amino Acid	Glutamate Metabolism	57	GC/MS	561	1611.9	246	56-86-0;	611	C00025	HMDB00148	1111820	1248116	1454872	1494102	1639217	1527217	3281939	2931433	1567618	2148700	2762557	2067486	628904	280169	1134999	971800	140549	240334	322746	433564	293519	818449	328816	292440	308566	70870	977465	645937	1248116	1492255	1065431	1100151	803196	781378	554630	641057	658373
37	glutamine	Amino Acid	Glutamate Metabolism	53	LC/MS Pos	563	684	147.2	56-85-9;	5961	C00064	HMDB00641	3719173	4293852	4235312	4202121	4162889	4617908	4478817	4379831	4065509	4744554	4752001	4663140	4693279	5219099	5065763	4992356	5529305	5696047	5576961	5269065	5011705	5529305	5529305	5082496	5457230	5406438	5478736	5549987	3592818	4736417	4394426	3967872	5057519	5670835	5519602	5647096	5570468
347	glutathione, oxidized (GSSG)	Amino Acid	Glutathione Metabolism	27727	LC/MS Pos	448	1535	613.1	103239-24-3;	6535911215652	C00127	HMDB03337			6365		9577	15400	8036	5221	12024		20303	7461	10360	13888			35335	16535	77041	16380	63212		32714	30753	26451	31731	16535	11621					10877				11280
749	glycerate	Carbohydrate	Glycolysis, Gluconeogenesis, and Pyruvate Metabolism	1572	GC/MS	1052	1360.7	189	600-19-1;	752	C00258	HMDB00139	478785	394554	412555	416586	498349	432965	474152	396762	371298	405174	403396	436478	502689	426124	382947	418280	345189	352872	426548	476539	423721	369127	398191	323338	399935	383578	340516	370007	327643	435759	423721	331183	334890	355484	320708	315541	365768
1418	glycerol	Lipid	Glycerolipid Metabolism	15122	GC/MS	1254	1311	205	56-81-5;	753	C00116	HMDB00131	3006566	994704	2069920	1026408	4780458	3528963	7944377	3453724	4918267	4637867	6774540	4762918	4078554	2448787	9483743	6235492	5537708	2161874	9018043	5354980	5241223	2577945	4902631	3186460	3725619	2456271	3272983	3409158	1484225	570203	859773	397080	1741947	557236	1594428	1720031	1507175
1419	glycerol 3-phosphate (G3P)	Lipid	Glycerolipid Metabolism	15365	GC/MS	100000258	1719.7	357.1	29849-82-9;	754	C00093	HMDB00126		16521	21093		21685	47323	45121	57795	52864	58139	97024	42125	46627	82441	68846	82143	84759	70640	96323	136094	67461	147358	106103	113417	39177	91794	61257	116469			9639	33190		45706	16878	42084
1	glycine	Amino Acid	Glycine, Serine and Threonine Metabolism	11777	GC/MS	340	1166	101.9	56-40-6;	5257127750	C00037	HMDB00123	1730663	2472336	2111953	3567500	12083057	13318623	19044294	17389818	21917242	39705252	19428992	22971244	15311906	5216048	12744228	12342974	9150256	6604786	11179114	9643166	10236633	11792493	8896818	12121710	5630777	3451446	7784891	5844795	2577959	2731330	1745212	1786636	6575734	7397061	2725230	4274032	7288432
2985	HEPES	Xenobiotics	Chemical	21248	LC/MS Neg	100000843	1033	237.2	7365-45-9;	3.27588e+16			21897694	21708532	21928902	21326696	23641442	23658172	23445194	22778526	20329506	22956788	23729292	22991682	22704146	22845768	23237856	21732914	24055586	24118362	24275996	22878130	23792412	23324256	22988892	22832398	23559598	23667724	23915158	22212926	23323184	22981120	23228560	22738542	24302368	24074126	24004256	24004256	24004256
50	histidine	Amino Acid	Histidine Metabolism	59	LC/MS Neg	355	757	154.1	5934-29-2;	7733651426	C00135	HMDB00177	266454	266591	273555	263685	232327	267866	236616	257375	225108	236462	257697	250443	236616	230737	235488	234737	240582	248192	238146	226630	222236	231059	227979	218116	248696	228115	242945	228424	246444	238530	245720	243678	267316	265385	265363	271974	268972
2026	hypoxanthine	Nucleotide	Purine Metabolism, (Hypo)Xanthine/Inosine containing	3127	LC/MS Neg	171	1313	135.1	68-94-0;	790	C00262	HMDB00157		15351	11919	6226	43683	48415	50072	47385	60597	69930	75372	69372	73606	70209	68141	60235	82005	76896	82369	79449	85373	83388	86554	88095	81636	71590	74665	76676	1928	15598	7479	4042	48415	55437	48415	49446	65249
2025	inosine	Nucleotide	Purine Metabolism, (Hypo)Xanthine/Inosine containing	1123	LC/MS Neg	361	1600	267.2	58-63-9;		C00294	HMDB00195					5975	2715	8596	6921	10630	15015	16410	10660	13827	12963	16277	11244	17575	19690	25455	18391	20618	17932	26736	21589	16433	16844	21706	16778					14306	16701	17278	12510	18562
243	isoleucine	Amino Acid	Leucine, Isoleucine and Valine Metabolism	1125	LC/MS Pos	376	1614	132.1	73-32-5;	791	C00407	HMDB00172	37478548	32832366	36941008	29914566	22216664	30378942	23363940	21962864	20174790	21997954	25048880	20435812	16876730	19972230	17186486	18205008	13529587	17366896	15147794	12477878	13318382	12910702	14053384	9532967	18205008	18205008	18205008	14711097	36465324	33866764	35342044	30029350	28557898	27183144	30370566	25144430	22376764
221	isovalerate	Amino Acid	Leucine, Isoleucine and Valine Metabolism	34732	LC/MS Neg	100000708	1623	101.2	503-74-2;	10430	C08262	HMDB00718	14744			26917	33522	27136	34345	45060	29521	34118	34482	40340	41453	38894	40706	43871	38045	31010	36905	46214	31318	27642	28962	28210	41169	36931	30529	28662	4972				33178	30048	28861	32397	38631
223	isovalerylcarnitine	Amino Acid	Leucine, Isoleucine and Valine Metabolism	34407	LC/MS Pos	100001393	2533	246.2	31023-24-2;	6426851		HMDB00688									22498	26601	27121	16861	24266	19299	27528	32463	19929	25696	22498	24195	24503	18419	21148	18638	17586		19425	43336				14880
184	kynurenine	Amino Acid	Tryptophan Metabolism	15140	LC/MS Pos	100000265	1902	209.1	2922-83-0;	1611666971029	C00328	HMDB00684	30048		16010		301122	264530	229090	268660	429756	406726	485929	444661	316306	335235	276097	272822	293579	311007	281846	236192	331761	331597	278461	305148	247294	270741	288035	223660	29474			40730	270741	269389	270741	220491	552181
746	lactate	Carbohydrate	Glycolysis, Gluconeogenesis, and Pyruvate Metabolism	527	GC/MS	482	1102.8	116.9	79-33-4;	612	C00186	HMDB00190	165446288	190997168	129027544	148575376	721404416	589430720	757401344	732551552	689798464	591715904	656078400	806651520	522237088	599077824	650274944	678266880	580248448	539397376	559698368	631825792	537316608	556993152	553192192	602406272	559186496	511619776	528697408	612912256	17404114	8492991	8915477	9239520	322174976	347219168	278084832	328233728	402470112
215	leucine	Amino Acid	Leucine, Isoleucine and Valine Metabolism	60	LC/MS Pos	397	1674	132.2	61-90-5;	70457986106	C00123	HMDB00687	51709936	61397208	58832564	60466856	43157300	49689012	44295188	45116200	38204056	43590484	43273980	45373544	31081236	31363472	31511042	35351248	27495860	32358350	27508048	27293978	21062808	24997418	24270848	22244194	34077192	37529488	35181416	32583656	51310056	65543624	59268204	60626292	54627320	51044928	51310056	51310056	40710744
69	lysine	Amino Acid	Lysine Metabolism	1301	LC/MS Pos	407	603	147.2	56-87-1;	5962	C00047	HMDB00182	630904	635990	604307	608294	680317	577419	753570	742633	517230	651622	570128	577046	518271	578841	549827	542153	577046	538020	577046	545402	508282	544504	512561	765454	807936	577046	608354	628611	777101	619939	612951	625692	669182	664005	628081	695144	875777
916	malate	Energy	TCA Cycle	1303	GC/MS	409	1502	233	6915-15-7;	525	C00149	HMDB00156	32717	31373	54578	50654	152174	154832	213079	165821	108840	184375	187675	180757	154158	168447	178375	179164	169183	142084	211629	129116	161338	205047	168220	171888	102594	129452	158542	131556			60139	16981	23950	46410	55251	51275	69918
836	mannose	Carbohydrate	Fructose, Mannose and Galactose Metabolism	584	GC/MS	803	1753.5	204	3458-28-4;	161658	C00159	HMDB00169	384456	312886	345588	261012	1296702	1103218	1719464	1108357	1727801	3687977	2005975	1616017	1924405	1631780	1771997	1593119	1954679	2286100	2525524	1788762	3118971	3408812	2277871	2778204	1414537	2802234	1672859	1323228	169107	269316	283957	186180	1100029	940458	577606	604546	953054
264	methionine	Amino Acid	Methionine, Cysteine, SAM and Taurine Metabolism	1302	LC/MS Pos	415	1252	150.1	63-68-3;	69920876137	C00073	HMDB00696	4674475	4691268	4749663	4822371	4138900	4440920	4132992	4302787	4115217	4183206	4419152	4357622	4292728	4325997	4249312	4370207	4440920	4547497	4503650	4462088	4531193	4075553	4440920	4440920	4783190	4865896	4859360	4871459	4801696	5136816	4596346	4776620	5390859	5490904	5204532	5712218	4783121
269	methionine sulfoxide	Amino Acid	Methionine, Cysteine, SAM and Taurine Metabolism	18374	LC/MS Pos	100000039	729	166.1	3226-65-1;	1589801548907	C02989	HMDB02005	51575	34721	57913	45841	50295	45418	46349	47447	41060	42120	52639	57158	43154	43648	39329	49355	50756	40152	51095	47736	52534	53338	56455	44321	48545	47152	41797	47977	42130	47447	47447	51027	66805	59014	67291	54283	51385
1286	myo-inositol	Lipid	Inositol Metabolism	19934	GC/MS	363	1924.9	217	87-89-8;		C00137	HMDB00211	12435786	10798130	12768791	12255553	12493702	12142064	14131682	10209748	9763468	12288286	13178769	11802004	12600418	10498015	13809770	11235884	18284190	13417469	15298642	14579397	14088719	14420225	15297545	14829140	15888796	14568801	13507359	14080509	11775274	12041968	12278418	11102893	16474411	14131682	13393539	15314831	14131682
25	N-acetylalanine	Amino Acid	Alanine and Aspartate Metabolism	1585	LC/MS Neg	1110	882	130.1	97-69-8;	88064	C02847	HMDB00766					9630	12232	16108	14162	17019	9857	15496	10486	13348	11650	15139	11096	19870	18221	12304	12570	20054	14773	20680	20221	14362	7581	11375	16857					9888	13414	9695	5588	14149
265	N-acetylmethionine	Amino Acid	Methionine, Cysteine, SAM and Taurine Metabolism	1589	LC/MS Neg	1083	1805	190.1	65-82-7;	448580	C02712	HMDB11745	6449	7286	6341	7258	25110	29516	25263	23661	22813	28895	27573	23556	23738	27909	22395	21032	20960	23519	21881	19745	21575	24423	19730	22213	18775	18775	18775	18775					14614	16164	10308	12908	17214
15	N-acetylthreonine	Amino Acid	Glycine, Serine and Threonine Metabolism	33939	LC/MS Neg	100001274	846	160.1	17093-74-2;	4651717	C01118		20832	18013	17057	17019	30397	27964	28742	25202	29770	34157	35080	36058	37282	39021	33172	30735	38303	40366	38676	41683	43600	38972	43484	43144	34770	32824	36142	34651	19298	18042	15877	16704	39279	32035	31785	38207	44503
266	N-formylmethionine	Amino Acid	Methionine, Cysteine, SAM and Taurine Metabolism	2829	LC/MS Neg	194	1541	176.1	4289-98-9;	439750	C03145	HMDB01015					14921	14311	13417	13079	15487	17174	16354	17439	20543	19188	18069	16486	18801	16212	19748	17178	20830	19220	21039	19237	15451	13277	14951	14765					9569	10340	8869	10289	14609
2159	nicotinamide	Cofactors and Vitamins	Nicotinate and Nicotinamide Metabolism	594	LC/MS Pos	432	1267	123.1	98-92-0;	936	C00153	HMDB01406	1035556	822447	768006	831785	921159	742354	864078	969085	647013	811944	703424	1135653	819170	804631	747697	961149	879023	843683	832948	644555	849784	913595	909670	771028	790091	814289	839227	1211095	940654	747249	834249	925993	988738	775614	804631	998323	633120
298	ornithine	Amino Acid	Urea cycle; Arginine and Proline Metabolism	1493	GC/MS	444	1763.8	142	3184-13-2;	6262	C00077	HMDB03374	317522	522251	363697	463767	1210656	902831	902831	1168812	852244	2830487	1149009	1621274	1241403		742898	1336279	1003232	870978	769742	866800	902831	1486161	1019909	853284	730118	58943	508448	902831	313798	980453	288653	453457	713711	1135922	262426	573350	441278
120	p-cresol sulfate	Amino Acid	Phenylalanine and Tyrosine Metabolism	36103	LC/MS Neg	100001315	2896	187.1	3233-57-7;	4615422	C01468	HMDB11635	5407	6059	5596	6822	6315	7484	6521	6180	4293	6532	6992	6953	7293	9459	5596	5937	8561	7844	7493	4901	6111	5758	5470	7076	6006	9512	6614	5932						5523
2184	pantothenate	Cofactors and Vitamins	Pantothenate and CoA Metabolism	1508	LC/MS Pos	1024	2218	220.1	137-08-6;	6613	C00864	HMDB00210	790617	768972	762991	777074	796179	832733	814260	832792	776439	819730	837794	859681	834436	795190	796179	805088	909923	831237	847889	829760	944563	853178	803691	830633	788449	864648	837169	796179	842004	779852	779418	767276	1009717	885623	885851	871714	854965
3002	phenol red	Xenobiotics	Chemical	36817	LC/MS Neg	100001724	3650	353.1	143-74-8;	4766	C12600		2658979	2650513	2650550	2664327	2858181	2986259	2790678	2778337	2345228	2679466	2854060	2703799	2752201	2723805	2763190	2724303	2894356	2876436	2868436	2706542	2830673	2774099	2788970	2737211	2786292	2811584	2767196	2679466	2679466	2726140	2629571	2600439	2756100	2765430	2692860	2763894	2739755
118	phenol sulfate	Amino Acid	Phenylalanine and Tyrosine Metabolism	32553	LC/MS Neg	100001510	2150	173.1	937-34-8;	74426	C02180				5348	11567	20215	20381	12304	18928	15722	15652	19143	20128	20161	21828	24826	22732	26359	27451	25357	19570	27783	20605	27558	24984	19244	22929	21562	20834				5711	11076	12723	16969	19143	21960
91	phenylalanine	Amino Acid	Phenylalanine and Tyrosine Metabolism	64	LC/MS Pos	460	2056	166.1	63-91-2;	69256656140	C00079	HMDB00159	29988166	24797596	25419838	25137350	23283516	24845260	27248138	25534466	28287162	25474346	23574300	28402562	27567066	24230232	23504180	24070298	23089054	26895382	26052788	25474346	23353664	26255430	25474346	26087754	25973574	30058488	26232316	25474136	27849352	27054014	25914752	27394538	27326632	29061350	28723614	30760458	31266400
927	phosphate	Energy	Oxidative Phosphorylation	11438	GC/MS	461	1307.7	298.9	7664-38-2 ;	1061	C00009	HMDB01429	67307376	50379608	76190952	57870844	76202376	101676728	97948144	79650584	83719664	120378472	110389920	88507536	67929488	59102188	77374200	76534208	67755320	69999944	83719664	65585796	73759216	76311208	69738336	87023648	66348920	50135056	71241640	59589804	79234600	61903636	83763088	74604896	85343384	88843960	79638728	74865888	76601352
299	proline	Amino Acid	Urea cycle; Arginine and Proline Metabolism	1898	LC/MS Pos	480	796	116.1	147-85-3;	1457426971047	C00148	HMDB00162	4867398	4434496	4509611	4119342	7568873	6254044	6022883	6613383	6044626	7062102	6401897	7574486	7063052	6603872	6002076	5495953	7955686	6116167	7096492	7274730	8774007	7809390	7430109	8219487	6558674	7430109	8142337	7183071	4959853	4448624	4717603	4704821	8263070	7769311	7298326	6527528	7302798
2110	pseudouridine	Nucleotide	Pyrimidine Metabolism, Uracil containing	33442	LC/MS Pos	821	1180	245	1445-07-4;		C02067	HMDB00767					28994	30581	30930	31159	34806	37277	54153	35846	23934	48258	30806	21959	31009	38387	50784	38007	35876	64686	37928	44766	29905	36073	37378	31752					18966	23310	24733	20163	31393
2253	pyridoxal	Cofactors and Vitamins	Vitamin B6 Metabolism	1651	LC/MS Pos	491	1210	168.1	65-22-5;	1050	C00250	HMDB01545	26711	26249	23224		209285	202453	210754	174979	188544	249208	243396	237422	239315	265864	235135	226851	221426	286577	274662	198562	309782	329124	290328	281098	232200	319363	278809	209056		23156	76517		135892	185150	182430	116850	194517
2254	pyridoxate	Cofactors and Vitamins	Vitamin B6 Metabolism	31555	LC/MS Neg	100001121	2210	182.1	82-82-6 ;	6723	C00847	HMDB00017					5312	5896				4838			5751	5698	6795	7884	8316	7511	8230	7559	17306	14679	16621	18670	12669	11143	8228	7464					4680			3559	8221
2249	pyridoxine (Vitamin B6)	Cofactors and Vitamins	Vitamin B6 Metabolism	608	LC/MS Pos	936	1386	170.1	58-56-0;	1054	C00314	HMDB02075	1540228	1383068	1244949	1534250	1307241	1151228	1242980	1369790	1156185	1158101	1192667	1275337	1063584	1255494	1146636	1095496	1091106	1068810	1100242	1063418	1078680	821852	929458	847907	961086	1100799	968383	926935	1739794	1471017	1349179	1475512	1497416	1327049	1238137	1171063	1093597
745	pyruvate	Carbohydrate	Glycolysis, Gluconeogenesis, and Pyruvate Metabolism	599	GC/MS	823	1130.6	217	127-17-3;	107735	C00022	HMDB00243	818941	433590	1253241	654028	105610	222110	264357	205590	134568	247637	319499	221214	71595	134805	145830	110961	49755	105898	109871	151400	71511	101272	161804	170043	122518	123437	131780	99932	1009857	601296	1495695	877784	319499	272311	319436	319499	155571
2181	riboflavin (Vitamin B2)	Cofactors and Vitamins	Riboflavin Metabolism	1827	LC/MS Pos	500	3111	377.2	83-88-5;	493570	C00255	HMDB00244	95596	88052	90805	91511	100423	110353	120607	109616	97830	108320	112429	116126	102599	96587	118821	106456	104669	110550	95902	107979	106827	111898	96334	91611	111945	106922	104501	104490	75366	77930	77442	82676	89477	94162	107161	88052	81401
9	serine	Amino Acid	Glycine, Serine and Threonine Metabolism	1648	GC/MS	503	1389.1	204	56-45-1;	59516857581	C00065	HMDB00187	14830794	17279514	18038274	23645244	46122804	48779440	58758236	49118436	47630480	70614024	55563496	53330792	56000052	2002642	45734740	42171724	47457884	39725712	48779440	40953648	43904008	49215352	43845124	48779440	41999268	930337	33450798	34876980	20895904	23828324	14785160	16284984	50505360	40489124	10918000	29581042	51199436
833	sorbitol	Carbohydrate	Fructose, Mannose and Galactose Metabolism	15053	GC/MS	506	1843	319.1	6706-59-8;	107428	C00794	HMDB00247		46872	65447		48967	89220	68049	57880	54315	110794	87672	135631	99931	137319	184213	117190	154515	261734	194428	157295	148657	205508	249276	254679	107499	209665	66245	134174				22801
2239	thiamin (Vitamin B1)	Cofactors and Vitamins	Thiamine Metabolism	5341	LC/MS Pos	873	740	265.1	59-43-8;		C00378		26732	56742	59341	60359	232990	102491	92106	181871	251805	92534	108179	223623	155149	94543	85479	179879	107642	81349	98226	84762	103515	91797	77393	115733	82883	74120	82124	97689	48477	51646	62294	33613	54794	69457	76029	49460	54516
2194	threonate	Cofactors and Vitamins	Ascorbate and Aldarate Metabolism	27738	GC/MS	100001022	1560.7	292.1	70753-61-6;	151152	C01620	HMDB00943	314548	212712	233131	301322	232745	279598	340196	269887	171692	320878	303143	221544	166489	216722	298947	274962	241182	240767	282282	346195	303143	303143	275682	306464	321381	290120	286351	299008	314269	301351	309347	208627	263889	313889	294579	343787	259693
14	threonine	Amino Acid	Glycine, Serine and Threonine Metabolism	1284	LC/MS Pos	564	713	120.1	72-19-5;	69710196288	C00188	HMDB00167	746888	754616	734296	728272	748933	693926	693926	709331	638941	712901	725877	726945	637904	709730	649268	618151	714331	675067	690256	659388	658439	670743	677953	643242	725421	698611	783499	693926	716901	794581	766966	747268	833662	809102	857292	753578	809253
2149	thymidine	Nucleotide	Pyrimidine Metabolism, Thymine containing	39539	LC/MS Neg	872	1935	284.8	50-89-5;	5789	C00214	HMDB00273	53685	50321	62649	111637	4436	5950	7481	12088	3169	2762	4412	10396	5137	4490	7054	8158	3835	4754	4353	5932	5030	2947	4862	7710	5281	5870	7408	15591	57553	69892	77956	122549	22701	19630	30376	42144	12728
2150	thymine	Nucleotide	Pyrimidine Metabolism, Thymine containing	604	GC/MS	882	1429.1	255	65-71-4;	1135	C00178	HMDB00262
174	tryptophan	Amino Acid	Tryptophan Metabolism	54	LC/MS Pos	565	2445	205.1	73-22-3;	69235166305	C00078	HMDB00929	9168202	8547882	8136218	8691388	7157702	7665219	7579634	7693330	7150314	7157702	7887637	8038072	7344869	7090992	7157702	7157702	8185916	7661917	8046737	7063882	7641764	7787529	7066620	7613174	8738423	7553517	8080035	7891862	8536642	8046035	8959249	8226930	10599250	10088483	10141312	9270180	9286048
104	tyrosine	Amino Acid	Phenylalanine and Tyrosine Metabolism	1299	LC/MS Pos	815	1516	182.1	60-18-4;	60576942100	C00082	HMDB00158	10240053	11357369	10029005	10576787	10576787	10424941	10534456	10705472	9741453	10447481	11657316	10412813	10242208	10622775	10098150	10678284	11286532	10688464	10576787	10927379	11305997	10576787	10794588	10437460	11723833	11541381	12131226	11103010	11695806	10426051	10804256	10470395	12583657	12465421	13099276	12340592	12262502
2034	urate	Nucleotide	Purine Metabolism, (Hypo)Xanthine/Inosine containing	1604	GC/MS	1134	1928	441.2	69-93-2;120K5305;		C00366	HMDB00289	29139	33474	19907	33786			90847	50593		32307	104882	34379			65753	22810	36204		51157	47109	20006	34379	66060	110999	35945		101867	68107	34292	11873				84501	12999		45448
2108	uridine	Nucleotide	Pyrimidine Metabolism, Uracil containing	606	LC/MS Neg	535	1430	243.1	58-96-8;	6029	C00299	HMDB00296	26771	28247	28247	28247	31119	32927	39695	31311	57961	97495	68189	53025	27061	27448	27188	21882	28247	32783	28660	24720	29190	44913	38095	35566	39726	26840	43334	28595					263297	314097	273285	269525	326589
254	valine	Amino Acid	Leucine, Isoleucine and Valine Metabolism	1649	LC/MS Pos	566	1040	118.1	72-18-4;	69710186287	C00183	HMDB00883	13363052	14342070	14954073	13553974	14902529	14059973	12900794	13531466	12725863	14210669	14211860	14902529	12246590	12303853	11641458	11922339	10398069	12672385	13198820	9852340	9799746	11405948	11386888	10851737	12026249	12825082	12482913	12310571	13273453	16404562	15492486	14705521	17011670	15435540	14902529	15343754	13909606
2027	xanthine	Nucleotide	Purine Metabolism, (Hypo)Xanthine/Inosine containing	3147	LC/MS Neg	1004	909	151.1	69-89-6;	1188	C00385	HMDB00292	31144	41444	46523	25797	64872	89701	92840	80778	92373	106003	102079	100870	97452	113198	126374	98831	127697	125134	149093	127056	140904	141964	144286	133036	130835	122266	128648	121219		13929	12974	11366	104994	105202	97452	102810	133632
2029	xanthosine	Nucleotide	Purine Metabolism, (Hypo)Xanthine/Inosine containing	15136	LC/MS Pos	100000299	1785	285	146-80-5;	64959	C01762	HMDB00299					23204	27626	25622	38607	31892	28218	44131	29672	33862	32640	30118	30685	34095	42007	52797	30634	45813	42463	49305	48011	26973	38971	31150	24374						21114	14204		17705
770	xylitol	Carbohydrate	Pentose Metabolism	4966	GC/MS	543	1677.6	307.2	87-99-0;	6912	C00379	HMDB02917					31137	35707	31345	43743		35640	31983	92439	140993	55376	65189	30953	104876	68358	63790	54477		61469	42906	77892	83343	27050	24805	24130	18176				26844	20473		9746	31553
768	xylonate	Carbohydrate	Pentose Metabolism	35638	GC/MS	100001627	1722	292	73686-31-7;	6602431	C05411		52341	54745	52993	46744	62229	64223	101913	80483	77039	70953	78654	72257	75683	51878	73383	60603	69592	91860	102692	89796	69904	79406	46419	81277	81628	58931	67519	39604		12813	10209	25392	40496	17954	39430		13727
[truncated: 39 more columns]

## Sheet: ScaledImpData (media)
												SAMPLE_NAME	IMPE-00555	IMPE-00556	IMPE-00557	IMPE-00558	IMPE-00559	IMPE-00560	IMPE-00561	IMPE-00562	IMPE-00563	IMPE-00564	IMPE-00565	IMPE-00566	IMPE-00567	IMPE-00568	IMPE-00569	IMPE-00570	IMPE-00571	IMPE-00572	IMPE-00573	IMPE-00574	IMPE-00575	IMPE-00576	IMPE-00577	IMPE-00578	IMPE-00579	IMPE-00580	IMPE-00581	IMPE-00582	IMPE-00583	IMPE-00584	IMPE-00585	IMPE-00586	IMPE-00587	IMPE-00588	IMPE-00589	IMPE-00590	IMPE-00591
												SAMPLE_ID	1660796	1660797	1660798	1660799	1660800	1660801	1660802	1660803	1660804	1660805	1660806	1660807	1660808	1660809	1660810	1660811	1660812	1660813	1660814	1660815	1661316	1661317	1661318	1661319	1661320	1661321	1661322	1661323	1661324	1661325	1661326	1661327	1661328	1661329	1661330	1661331	1661332
												CLIENT_IDENTIFIER	WD_NHBE_Supers_001-1-1	WD_NHBE_Supers_001-1-2	WD_NHBE_Supers_001-1-3	WD_NHBE_Supers_001-1-4	WD_NHBE_Supers_001-2-5	WD_NHBE_Supers_001-2-6	WD_NHBE_Supers_001-2-7	WD_NHBE_Supers_001-2-8	WD_NHBE_Supers_001-3-9	WD_NHBE_Supers_001-3-10	WD_NHBE_Supers_001-3-11	WD_NHBE_Supers_001-3-12	WD_NHBE_Supers_001-4-13	WD_NHBE_Supers_001-4-14	WD_NHBE_Supers_001-4-15	WD_NHBE_Supers_001-4-16	WD_NHBE_Supers_001-5-17	WD_NHBE_Supers_001-5-18	WD_NHBE_Supers_001-5-19	WD_NHBE_Supers_001-5-20	WD_NHBE_Supers_001-6-21	WD_NHBE_Supers_001-6-22	WD_NHBE_Supers_001-6-23	WD_NHBE_Supers_001-6-24	WD_NHBE_Supers_001-7-25	WD_NHBE_Supers_001-7-26	WD_NHBE_Supers_001-7-27	WD_NHBE_Supers_001-7-28	WD_NHBE_Supers_002-1-1	WD_NHBE_Supers_002-1-2	WD_NHBE_Supers_002-1-3	WD_NHBE_Supers_002-1-4	WD_NHBE_Supers_002-2-5	WD_NHBE_Supers_002-2-6	WD_NHBE_Supers_002-2-7	WD_NHBE_Supers_002-2-8	WD_NHBE_Supers_002-3-9
												CELL_COUNT_X10E6	0.5175	0.5125	0.315	0.38	0.6575	0.6675	0.6475	0.725	0.5475	0.835	0.75	0.405	0.8075	0.76	0.8675	0.805	0.975	0.7075	0.8525	1.005	1.0525	0.975	0.8425	0.9175	0.8825	0.7975	0.8075	0.795	0.7625	0.6125	0.585	0.8025	0.6725	0.745	0.5925	0.77	0.895
												GROUP	8A	8A	8A	8A	9A	9A	9A	9A	10A	10A	10A	10A	11A	11A	11A	11A	12A	12A	12A	12A	13A	13A	13A	13A	14A	14A	14A	14A	7B	7B	7B	7B	8B	8B	8B	8B	9B
												OSMOLALITY	356	364	375	367	357	363	357	351	357	352	354	350	360	383	351	356	374	371	356	348	363	350	362	354	359	360	351	348	334	335	334	335	367	358	359	363	369
												PROJECT	IMPE-0201-12VWBL	IMPE-0201-12VWBL	IMPE-0201-12VWBL	IMPE-0201-12VWBL	IMPE-0201-12VWBL	IMPE-0201-12VWBL	IMPE-0201-12VWBL	IMPE-0201-12VWBL	IMPE-0201-12VWBL	IMPE-0201-12VWBL	IMPE-0201-12VWBL	IMPE-0201-12VWBL	IMPE-0201-12VWBL	IMPE-0201-12VWBL	IMPE-0201-12VWBL	IMPE-0201-12VWBL	IMPE-0201-12VWBL	IMPE-0201-12VWBL	IMPE-0201-12VWBL	IMPE-0201-12VWBL	IMPE-0201-12VWBL	IMPE-0201-12VWBL	IMPE-0201-12VWBL	IMPE-0201-12VWBL	IMPE-0201-12VWBL	IMPE-0201-12VWBL	IMPE-0201-12VWBL	IMPE-0201-12VWBL	IMPE-0202-12VWBL	IMPE-0202-12VWBL	IMPE-0202-12VWBL	IMPE-0202-12VWBL	IMPE-0202-12VWBL	IMPE-0202-12VWBL	IMPE-0202-12VWBL	IMPE-0202-12VWBL	IMPE-0202-12VWBL
												RUN_DAY	1	4	3	2	1	4	3	2	1	4	3	2	1	4	3	2	1	4	3	2	1	4	3	2	1	4	3	2	1	4	3	2	1	4	3	2	1
												STUDY	A	A	A	A	A	A	A	A	A	A	A	A	A	A	A	A	A	A	A	A	A	A	A	A	A	A	A	A	B	B	B	B	B	B	B	B	B
												TIME	d0	d0	d0	d0	d2	d2	d2	d2	d3	d3	d3	d3	d7	d7	d7	d7	d14	d14	d14	d14	d21	d21	d21	d21	d28	d28	d28	d28	0h	0h	0h	0h	12h	12h	12h	12h	24h
												TIME_C
												TREATMENT	Unstimulated	Unstimulated	Unstimulated	Unstimulated	Unstimulated	Unstimulated	Unstimulated	Unstimulated	Unstimulated	Unstimulated	Unstimulated	Unstimulated	Unstimulated	Unstimulated	Unstimulated	Unstimulated	Unstimulated	Unstimulated	Unstimulated	Unstimulated	Unstimulated	Unstimulated	Unstimulated	Unstimulated	Unstimulated	Unstimulated	Unstimulated	Unstimulated	Control	Control	Control	Control	Control	Control	Control	Control	Control
												TREATMENT_C
PATHWAY_SORTORDER	BIOCHEMICAL	SUPER_PATHWAY	SUB_PATHWAY	COMP_ID	PLATFORM	CHEMICAL_ID	RI	MASS	CAS	PUBCHEM	KEGG	Group HMDB_ID	A_d0	A_d0	A_d0	A_d0	A_d2	A_d2	A_d2	A_d2	A_d3	A_d3	A_d3	A_d3	A_d7	A_d7	A_d7	A_d7	A_d14	A_d14	A_d14	A_d14	A_d21	A_d21	A_d21	A_d21	A_d28	A_d28	A_d28	A_d28	B_Ctrl_0h	B_Ctrl_0h	B_Ctrl_0h	B_Ctrl_0h	B_Ctrl_12h	B_Ctrl_12h	B_Ctrl_12h	B_Ctrl_12h	B_Ctrl_24h
75	2-aminoadipate	Amino Acid	Lysine Metabolism	6146	GC/MS	381	1686.5	260.1	542-32-5;1118-90-7;	469	C00956	HMDB00510	0.2043	0.1229	0.1565	0.072	2.0968	1.0844	2.5826	1.3827	2.4985	3.1871	2.3742	1.668	2.7808	0.072	1.839	1.4221	1	0.4714	1.0193	1.0891	1.1216	1.6711	1.2434	1.4393	0.8774	0.072	0.9807	0.9147	0.072	0.072	0.0768	0.072	0.8641	0.6744	0.072	0.4214	0.6076
251	2-hydroxy-3-methylvalerate	Amino Acid	Leucine, Isoleucine and Valine Metabolism	36746	LC/MS Neg	100001541	1787	131.1	488-15-3;	164623		HMDB00317	0.701	0.701	0.701	0.701	0.7106	1	0.8004	0.701	0.9756	1.1386	1	1.4209	1.0288	0.8014	1.3645	1.1901	1.0244	1.0835	0.8699	1	0.701	0.7906	1.2368	0.701	0.701	0.701	0.701	0.7736	0.701	0.701	0.701	0.701	0.701	0.701	0.701	0.701	0.701
280	2-hydroxybutyrate (AHB)	Amino Acid	Methionine, Cysteine, SAM and Taurine Metabolism	21044	GC/MS	100000933	1169.4	131	3347-90-8;	440864	C05984	HMDB00008	0.3553	0.3553	0.3553	0.3553	0.3553	0.3553	0.3553	0.3553	0.8081	0.3553	0.8955	0.3553	0.8221	1.0617	0.88	0.7671	1.4191	1.0362	1.0014	0.8876	0.8545	1.9683	1.1092	1.2667	1.2781	1.7817	1.4408	1.6131	0.3553	0.3553	0.3553	0.3553	1.1455	0.8844	0.3553	0.3553	0.3553
1043	2-hydroxyglutarate	Lipid	Fatty Acid, Dicarboxylate	37253	GC/MS	100002070	1576	247	40951-21-1;	43	C02630	HMDB00606	0.4755	0.0585	0.0585	0.0585	1.3661	1	1	1.4195	1.2199	1.1241	1.6794	1.2804	2.0574	1.4515	1.8965	1.8053	2.2668	1.7463	2.5085	1.9805	2.3837	2.2702	2.7171	2.8612	2.2482	1.7645	1.3002	2.1149	0.0585	0.0585	0.0585	0.0585	0.6236	0.0585	0.7556	1	0.0585
246	2-methylbutyrylcarnitine (C5)	Amino Acid	Leucine, Isoleucine and Valine Metabolism	35431	LC/MS Pos	100001509	2439	246.1	31023-25-3;	6426901		HMDB00378	0.5915	0.5915	0.5915	0.5915	0.5915	0.5915	0.5915	0.5915	0.7026	1	0.8856	0.5915	1.7635	0.5915	0.6039	1.0565	0.9666	1.1273	0.7472	0.9902	1.4747	0.993	1.1144	0.8259	1.0334	0.5915	1.2925	1.1159	0.8847	0.5915	1.5054	1.1661	0.5915	0.5915	0.5915	0.5915	0.5915
114	3-(4-hydroxyphenyl)lactate	Amino Acid	Phenylalanine and Tyrosine Metabolism	32197	LC/MS Neg	240	1395	181.1	6482-98-0;	9378	C03672	HMDB00755	0.0543	0.0444	0.0444	0.051	1	0.8425	0.9223	0.7974	1.1144	1.1435	1.3268	1.2045	2.131	1.766	1.9303	1.565	1.8008	1.4998	1.9439	1.5069	2.1765	1.6624	2.0512	1.7679	1.3784	1.1917	1.2754	1.1059	0.0444	0.0444	0.0444	0.0444	0.4828	0.4735	0.4063	0.3976	0.8709
252	3-hydroxy-2-ethylpropionate	Amino Acid	Leucine, Isoleucine and Valine Metabolism	32397	GC/MS	100001170	1269	247.1	4374-62-3;	188979		HMDB00396	0.0426	0.045	0.0426	0.0426	0.1711	0.3771	0.5213	0.5104	0.0426	0.5846	0.498	0.5593	0.5674	0.705	0.6794	1	1.1124	1.2802	1.0068	1.5321	0.8426	1.747	1.1704	1.9011	0.9661	1.2148	1.1343	1.1185	0.0426	0.0426	0.0426	0.0426	1.4595	0.8571	0.9252	0.9889	1.3308
189	3-hydroxyanthranilate	Amino Acid	Tryptophan Metabolism	32353	LC/MS Pos	243	2280	154.1	548-93-6;	86	C00632	HMDB01476	0.315	0.315	0.315	0.315	0.315	0.315	0.315	0.315	0.5625	0.3784	0.315	0.315	1.0649	0.6616	0.315	0.315	0.315	0.315	0.315	0.315	0.9351	1	0.315	0.315	0.8429	0.315	0.315	0.315	0.315	0.315	0.315	0.315	0.315	0.315	0.315	0.315	0.315
1159	3-hydroxybutyrate (BHBA)	Lipid	Ketone Bodies	542	GC/MS	254	1203.5	116.9	625-72-9;	441	C01089	HMDB00357	0.2121	0.1395	0.1384	0.1458	1	1	1	1	1.2662	1.5371	1.2021	1.3936	2.6414	3.0205	2.1501	2.1997	4.2865	4.0424	3.2021	4.0262	4.4379	5.8132	3.4806	4.8301	3.7278	3.946	3.1151	3.6546	0.1357	0.0932	0.0681	0.1457	2.7637	2.9691	1.7242	2.3829	3.731
1171	3-hydroxydecanoate	Lipid	Fatty Acid, Monohydroxy	22053	LC/MS Neg	100000997	4681	187.2	5561-87-5;	26612		HMDB02203	0.4601	0.4601	0.4601	0.4601	1.2009	1.1555	1.512	1.0986	1	1.6881	1.9603	1.3874	1.1082	1.0661	1	0.9347	0.4601	0.473	0.4601	0.4601	0.4601	0.4601	0.4601	0.4601	0.4601	0.4601	0.4601	0.4601	0.4601	0.4601	0.4601	0.4601	0.6995	1	0.4601	0.7352	1.0471
260	3-hydroxyisobutyrate	Amino Acid	Leucine, Isoleucine and Valine Metabolism	1549	GC/MS	111	1205	177.11	2068-83-9;	11966314	C06001	HMDB00336	0.0557	0.0689	0.0663	0.0446	0.878	1	1.2413	0.9261	1.122	1.5295	1.2889	1.4641	1.9006	2.2162	2.1369	1.8415	2.4389	2.7115	2.8397	2.7095	2.3563	3.9387	2.7872	3.399	1.7329	2.2868	2.125	2.1527	0.0381	0.0486	0.0599	0.0331	1.1295	1.2608	1	1.0739	1.4994
257	3-methyl-2-oxobutyrate	Amino Acid	Leucine, Isoleucine and Valine Metabolism	21047	LC/MS Neg	100000936	1489	115.1	3715-29-5;	49	C00141	HMDB00019	0.0737	0.0928	0.1518	0.1334	1.7501	1.7705	1.5763	1.7464	1.135	1.479	1.377	1.5595	1.3046	1.3057	1.2593	1.559	1.1514	1.0877	1.0413	0.9948	0.8137	0.8907	0.9433	1.0052	0.9728	1.0616	1	0.9551	0.0637	0.0637	0.0637	0.0637	0.7571	0.7611	0.911	0.8935	1.0273
245	3-methyl-2-oxovalerate	Amino Acid	Leucine, Isoleucine and Valine Metabolism	15676	LC/MS Neg	100000036	2106	129.2	51829-07-3;	47	C00671	HMDB03736	0.1496	0.1384	0.163	0.1735	1.6115	1.5932	1.5336	1.8598	1.0208	1.3735	1.4961	1.5486	1.2703	1.2587	1.2989	1.6294	1.0121	1.0797	0.9914	1	0.7106	0.6912	0.8234	0.9042	0.8885	1	0.9828	0.934	0.0233	0.0233	0.0233	0.0233	0.9058	0.957	1.0598	1.1105	1
344	4-guanidinobutanoate	Amino Acid	Guanidino and Acetamido Metabolism	15681	LC/MS Pos	100000096	1085	146.1	463-003;463-00-3;	500	C01035	HMDB03464	0.5191	0.9032	0.6862	0.584	0.7946	0.86	0.6733	0.7912	1.1426	0.6434	0.4651	0.6692	0.7737	0.978	0.8582	0.8832	0.9793	1.2899	1.3881	1	0.8806	1.2135	1.1159	1.16	1.1058	1.1391	1	1.1642	0.4207	0.4624	0.7554	0.6181	0.988	1.1589	0.7875	0.8954	1.0755
113	4-hydroxyphenylpyruvate	Amino Acid	Phenylalanine and Tyrosine Metabolism	1669	LC/MS Neg	1141	1716	179.1	156-39-8;	979	C01179	HMDB00707	0.3381	0.3381	0.3381	0.5454	0.9993	1.0798	0.7639	0.8354	0.9012	0.7146	0.7476	1.148	2.4821	1.462	1.0871	1.0333	1.0376	1.3419	1.2259	0.9011	1.5646	1.4938	1.7151	1.6402	0.9621	0.8065	1.2029	0.6588	0.3381	0.3381	0.3381	0.3381	0.3381	0.3381	0.8389	0.8906	0.8484
218	4-methyl-2-oxopentanoate	Amino Acid	Leucine, Isoleucine and Valine Metabolism	22116	LC/MS Neg	100000551	2200	129.2	816-66-0;	70	C00233	HMDB00695	0.1577	0.1531	0.1413	0.1567	1.7577	1.769	1.5435	1.6804	1.0967	1.37	1.3829	1.4321	1.3745	1.321	1.2387	1.4508	1.0556	1.0354	0.9148	0.8557	0.6524	0.6513	0.7024	0.6632	0.8923	0.9394	0.8603	0.7729	0.0199	0.0241	0.0199	0.0352	0.9587	0.9646	1.0525	0.9931	1
335	5-methylthioadenosine (MTA)	Amino Acid	Polyamine Metabolism	1419	LC/MS Pos	212	2427	298.1	2457-80-9;	439176	C00170	HMDB01173	0.1199	0.1497	0.1328	0.0895	2.3186	2.762	2.7041	1.882	1.4141	1.608	1.9012	1.301	1.1658	1.1958	1.4672	1.0293	0.6192	0.8233	0.6371	0.3692	0.3504	0.3298	0.3324	0.2181	0.5666	0.6581	0.659	0.4156	0.087	0.087	0.087	0.087	0.4067	0.3929	0.4601	0.1781	0.4509
354	5-oxoproline	Amino Acid	Glutathione Metabolism	1494	LC/MS Neg	1021	744	128.2	98-79-3;	7405	C01879	HMDB00267	0.8183	0.8462	0.8011	0.7973	0.9142	0.9575	0.9152	0.8943	0.8156	0.9527	0.9672	0.92	0.9675	0.9576	0.9226	0.884	1.0193	0.9997	0.9936	0.9357	1.018	1	1	1.0185	0.9663	1.0144	1.007	0.9281	0.8628	0.8799	0.8826	0.883	1	0.9786	0.9915	0.9493	0.9879
1157	acetoacetate	Lipid	Ketone Bodies	33963	GC/MS	1218	1285	231.1	3483-11-2;	96	C00164	HMDB00060	0.0533	0.0404	0.1766	0.1578	0.9079	0.9006	1.7216	0.802	0.8567	1.3212	1.3307	1.2869	1.1016	0.6858	0.6752	0.7332	0.2571	1.0783	0.7078	0.7021	0.9308	0.7725	0.3634	0.8533	0.4683	3.6901	1.0612	0.7155	0.0404	0.0427	0.0404	0.0404	2.8975	3.1566	0.9623	2.0335	3.1256
1138	acetylcarnitine	Lipid	Fatty Acid Metabolism(Acyl Carnitine)	32198	LC/MS Pos	100000802	1203	204.2	5080-50-2;	1	C02571	HMDB00201	0.2958	0.2155	0.7643	0.2155	0.8341	0.8127	1.0098	0.763	1.0624	0.9921	0.8268	1	1.1111	1.5449	0.9902	1.0703	1.4485	1.5487	1.8524	1.1035	2.4899	1.6558	2.0008	1.2448	1.983	1.7575	1.7911	1.1395	0.2155	0.2155	0.2155	0.2155	0.2155	0.4812	0.8306	0.6314	0.9376
2048	adenine	Nucleotide	Purine Metabolism, Adenine containing	554	LC/MS Pos	880	1003	136.1	73-24-5;	190	C00147	HMDB00034	1	1.0245	1	1	0.5876	0.6186	0.6107	0.7659	0.272	0.4114	0.4599	0.5968	0.2766	0.2397	0.3165	0.3294	0.2262	0.2661	0.2034	0.32	0.1237	0.1327	0.1345	0.1523	0.2413	0.4145	0.3624	0.3307	1.3753	1.1331	1.1368	1.5874	1.2248	1	1.1003	1.0104	0.6578
24	alanine	Amino Acid	Alanine and Aspartate Metabolism	1126	GC/MS	811	1147.6	115.9	56-41-7;	5950	C00041	HMDB00161	0.3545	0.446	0.4049	0.3941	1.1196	1.3767	1.268	1.2166	1.3555	1.7304	1.9516	1.6279	0.5831	0.6566	0.6384	0.5856	0.4684	0.5906	0.5022	0.3904	0.4694	0.7392	0.6455	0.6442	0.5369	0.5553	0.7103	0.549	0.3004	0.497	0.278	0.2374	0.893	0.9274	0.5516	0.6432	1.0709
261	alpha-hydroxyisocaproate	Amino Acid	Leucine, Isoleucine and Valine Metabolism	22132	LC/MS Neg	100000706	1854	131.2	10303-64-7;	83697	C03264	HMDB00746	0.2427	0.2427	0.2427	0.2427	1.3945	1.5317	1	1.0232	1.348	1.7567	1.5098	1.9769	1.7605	1.6646	1.5229	1.855	1.7606	1.4751	1.061	1.6718	1.0431	1.1202	1.2234	1.2074	1	0.8798	0.7447	1	0.2427	0.2427	0.2427	0.2427	0.2427	0.2427	0.2427	0.2427	0.7779
233	alpha-hydroxyisovalerate	Amino Acid	Leucine, Isoleucine and Valine Metabolism	33937	GC/MS	100001300	1208	145.1	600-37-3;	99823		HMDB00407	0.099	0.099	0.1761	0.099	1	1.4981	2.341	1.3064	1.5211	2.5447	3.0903	1.818	1.9515	2.789	3.5564	1.6874	1.267	1.7982	2.8745	1.4231	1.2158	1.9249	2.2834	1.746	0.604	1.5708	1.2568	0.6936	0.099	0.099	0.099	0.099	0.1835	0.268	0.099	0.2404	0.099
911	alpha-ketoglutarate	Energy	TCA Cycle	33453	GC/MS	93	1779	419.1	305-72-6;328-50-7;22202-68-2;	51	C00026	HMDB00208	0.0735	0.0735	0.0735	0.0735	0.0735	0.0735	0.0735	0.7285	0.0735	1	1.4043	1.0527	1	0.0735	0.962	1.4433	0.0735	0.0735	0.0735	0.6433	0.639	0.0735	1.7736	3.2253	0.0735	0.8066	1.6591	1.2008	0.0735	0.0735	0.0735	0.0735	1.0534	1.456	1.0855	0.9473	0.4253
2238	alpha-lipoate	Cofactors and Vitamins	Lipoate Metabolism	15305	LC/MS Neg	100000141	3637	205.1	1077-28-7;	864	C00725	HMDB01451	0.7291	0.4933	0.4725	0.5223	0.4599	0.4599	0.4599	0.4599	0.4599	0.4599	0.4599	0.4599	0.4599	0.4599	0.4599	0.4599	0.4599	0.4599	0.4599	0.4599	0.4599	0.4599	0.4599	0.4599	0.4599	0.4599	0.4599	0.4599	0.5357	0.659	0.6295	0.7497	0.4599	0.4599	0.4599	0.4599	0.4599
187	anthranilate	Amino Acid	Tryptophan Metabolism	4970	LC/MS Pos	1258	3213	138.1	118-92-3;	227	C00108	HMDB01123	0.3262	0.2473	0.1636	0.3588	1.5077	0.7751	0.7796	0.6807	1.7502	1.4586	1.6666	2.2621	1.6091	1.7423	1.3747	1.4848	0.881	1.2569	0.7711	1.1396	1	1.0782	1.0011	1.1533	0.6111	0.5793	0.6345	0.7317	0.1636	0.1636	0.1636	0.1636	0.7776	0.4482	0.3957	0.5361	1.4277
296	arginine	Amino Acid	Urea cycle; Arginine and Proline Metabolism	1638	LC/MS Neg	231	728	173.2	1119-34-2;	232	C00062	HMDB00517	1	1	0.9941	0.9635	0.9597	0.9443	0.9281	0.9314	0.8919	0.8913	0.9732	0.9919	0.9559	0.8939	0.9323	0.9279	0.9252	0.9366	0.9364	0.9279	0.9611	0.9152	0.9305	0.9348	0.9838	0.9299	0.9571	0.949	0.9805	1.0035	1.0337	1	1.0205	1.0065	1	1.0624	1.0447
29	asparagine	Amino Acid	Alanine and Aspartate Metabolism	512	LC/MS Neg	917	687	131.2	70-47-3;	6267	C00152	HMDB00168	2.2175	1.3426	2.0781	1.2766	0.948	0.6562	0.9533	0.7348	0.9485	0.5076	0.6986	0.8652	0.8795	1.1716	0.7024	0.6168	1	1	0.938	1	1.2081	0.6946	1.0467	1.1328	1.0153	1.1921	1.1232	1.0511	2.1204	1.6866	2.0578	1.6225	1.7178	1.3396	1.7096	1.582	1.7148
27	aspartate	Amino Acid	Alanine and Aspartate Metabolism	443	LC/MS Neg	234	643	132.1	56-84-8;	5960	C00049	HMDB00191	0.4359	0.4319	0.6259	0.35	0.35	0.35	0.35	0.35	0.35	0.35	0.35	0.35	0.35	0.35	0.35	0.35	0.35	0.35	0.35	0.35	0.35	0.35	0.35	0.35	0.35	0.35	0.35	0.35	0.4034	0.4565	0.4984	0.35	0.35	0.35	0.35	0.35	0.35
226	beta-hydroxyisovalerate	Amino Acid	Leucine, Isoleucine and Valine Metabolism	12129	GC/MS	1442	1251.5	130.9	625-08-1;	69362		HMDB00754	0.1772	0.1514	0.2131	0.1416	1.7983	1.9531	2.7724	1.7991	2.1432	2.8765	2.9065	2.6166	2.8068	2.9493	3.4564	2.3961	2.2831	2.3678	2.9927	2.5027	1.5177	2.0172	1.9154	1.8875	0.9958	1.3643	1.31	1.0638	0.0714	0.0771	0.1194	0.0714	0.8452	1	0.8035	0.7305	1.0269
12	beta-hydroxypyruvate	Amino Acid	Glycine, Serine and Threonine Metabolism	15686	GC/MS	100000055	1425.1	221	1113-60-6;3369-79-7;	964	C00168	HMDB01352	0.9062	1.2827	1.1959	1.6011	0.3152	0.5264	0.3152	0.6383	0.3152	1.1314	0.3152	0.5919	0.3152	0.8467	0.3152	0.6631	0.3152	0.6884	0.3152	1.119	1	0.9292	1.1489	1.0267	0.3152	1.3015	0.8646	1.007	1.0655	1.5279	1.0976	1.1085	0.8907	1.1199	0.9024	1.295	0.3152
933	caprate (10:0)	Lipid	Medium Chain Fatty Acid	1642	LC/MS Neg	888	5092	171.2	112-37-8;	2969	C01571	HMDB00511	1	1.6064	1.2707	1	1.186	1.0534	1.0105	1.9671	1.1442	1.3343	1.6347	0.9636	1.0456	1.1853	1.0273	1.0226	0.8611	0.9091	0.7721	1.0314	0.9036	1	0.8019	1.2047	0.9706	0.6693	1.0119	0.8727	0.821	1.022	0.8757	1.0046	1.7111	1.8243	1.6296	1.3844	1.9268
929	caproate (6:0)	Lipid	Medium Chain Fatty Acid	32489	LC/MS Neg	926	2766	115.2	142-62-1;	8892	C01585	HMDB00535	0.5572	0.9799	0.9794	0.6564	1.0729	1.5545	1.2785	1.0489	1.2499	1.2453	1.1769	1.5217	1	1.3487	0.9863	0.9782	1.4498	1.0201	1.1284	1.0321	1.0798	0.7915	0.794	0.647	0.7439	0.7137	1.0366	0.7026	0.9568	0.4843	0.9407	0.9549	0.8791	0.9534	0.4843	0.5383	0.7717
931	caprylate (8:0)	Lipid	Medium Chain Fatty Acid	32492	LC/MS Neg	932	4367	143.2	124-07-2;	379	C06423	HMDB00482	0.8183	1	1.3829	0.9164	1.6712	1.2707	1.7067	1.3658	1.2036	1.757	1.7808	1.5125	1.1844	1.0755	1.7694	1	1.3522	0.9614	0.9689	1.0599	0.6254	0.7683	0.8783	0.7133	0.7048	1.0814	0.8867	0.872	0.9992	0.9896	1.0311	0.9359	1.2292	1.3822	1.6603	0.9323	1.1313
1313	choline	Lipid	Phospholipid Metabolism	15506	LC/MS Pos	1256	674	104.2	67-48-1;	305	C00114	HMDB00097	0.8495	0.9686	0.9135	0.8702	0.9719	1	0.97	0.9016	0.8046	0.9254	0.9438	0.9764	0.8432	0.8913	0.771	0.8408	0.9337	0.8261	0.9288	0.8081	0.7622	0.845	0.854	0.7268	1.1423	0.9216	0.9375	1.025	0.6739	1.0391	1	0.7919	0.8982	0.9541	1.1645	0.9621	1.1168
907	cis-aconitate	Energy	TCA Cycle	12025	LC/MS Neg	1829	603	173.1	585-84-2;	643757	C00417	HMDB00072	0.0555	0.0555	0.0555	0.0555	1.0482	1.0634	1.0386	0.9821	1.14	1.2225	1.7127	1.2937	1.74	1.728	1.4641	1.4099	2.0223	2.0409	2.1716	1.4411	2.492	2.0378	2.1644	2.0468	1.8335	1.7784	1.3542	1.2253	0.0555	0.0555	0.0555	0.0555	0.7418	0.566	0.728	0.6877	0.9518
906	citrate	Energy	TCA Cycle	1564	GC/MS	1124	1763.4	273.1	77-92-9;	311	C00158	HMDB00094	0.0357	0.0899	0.1171	0.0777	1.1797	1.4316	2.1864	1.0308	1.2895	1.5712	2.1971	2.0882	1.9576	1.9521	2.7144	2.5415	4.6631	3.6611	6.0887	3.64	4.992	2.9183	4.1184	4.1079	2.5619	3.6495	2.3118	2.2182	0.0117	0.0187	0.091	0.0665	1.1884	1.0875	1	1.1398	1
2245	cobalamine (Vitamin B12)	Cofactors and Vitamins	Vitamin B12 Metabolism	2184	LC/MS Pos	570	2643	678.5	68-19-9;78091-12-0;				0.9663	0.8642	0.9402	0.9038	0.939	0.9338	1.0621	0.9094	1.1209	1.0862	0.7894	0.6843	0.8108	0.7653	0.7256	1.1172	0.9165	0.8818	1.0252	1	0.7582	0.9495	1	0.8222	1.0171	1	0.9789	0.7954	0.8239	0.7951	0.8224	0.5968	0.7713	1.0728	1.0813	0.8776	0.9699
1552	cortisol	Lipid	Steroid	1712	LC/MS Pos	356	4573	363.2	50-23-7;	5754	C00735	HMDB00063	1.8119	1.8335	1.9511	1.9176	1.5271	1.6508	1.5628	1.6615	1.2465	1.5011	1.5098	1.376	1	1	1	0.8863	0.6789	0.8489	0.7791	0.7476	0.6982	0.8799	0.675	0.7161	0.9193	0.9225	0.989	1	0.675	0.675	0.675	0.675	0.675	0.675	0.675	0.675	0.675
1556	cortisone	Lipid	Steroid	1769	LC/MS Pos	273	4420	361.2	53-06-5;	222786	C00762	HMDB02802	0.1932	0.2338	0.1932	0.1932	0.6491	0.5125	0.5311	0.478	0.4352	0.666	0.701	0.514	0.8892	1	1	0.958	1.1108	1.2494	1.2934	1.1797	1.329	1.3644	1.2308	1.1318	1.1155	1.3013	1.2239	1.042	0.1932	0.1932	0.1932	0.1932	0.1932	0.1932	0.1932	0.1932	0.1932
322	creatine	Amino Acid	Creatine Metabolism	27718	LC/MS Pos	1221	758	132.1	57-00-1;	586	C00300	HMDB00064	0.9889	1.0243	1.3122	1.1553	0.6674	0.6775	0.8677	0.9027	0.815	0.706	1.0538	0.7706	1.0871	1.1481	1	1.1011	1.3679	1.3751	2.0134	1.4369	2.2531	1.568	1.9271	1.7206	1.8187	2.0684	2.1479	1.8187	0.0721	0.0721	0.354	0.1671	1.2338	1.216	1.2525	1.0732	1.0111
281	cysteine	Amino Acid	Methionine, Cysteine, SAM and Taurine Metabolism	31453	GC/MS	800	1560.1	218	52-90-4;56-89-3;	5862	C00097	HMDB00574	0.364	0.4422	0.4338	0.4475	0.9217	1.282	1.4024	1.135	1.0763	1.9381	1.3923	1.4573	1.111	0.4753	1.1075	0.9386	1.2583	1.3957	1.3774	1.2157	1.3059	1.7947	1.0705	1.3747	1.1328	0.0468	0.9332	0.8449	0.3692	0.5196	0.3282	0.2926	0.8335	1	0.539	0.63	1
349	cysteine-glutathione disulfide	Amino Acid	Glutathione Metabolism	35159	LC/MS Pos	100001437	821	427.1	13081-14-6;	4247235		HMDB00656	0.073	0.0617	0.0737	0.0581	0.9345	0.9563	0.9573	0.7281	0.8922	0.8019	1.2302	0.9008	0.9698	1.2021	0.9497	0.7229	1.6965	1.6001	2.1353	1.2937	2.3125	1.626	1.6517	1.5328	1.3057	2.0392	1.0767	1	0.0127	0.0127	0.0127	0.0127	1.2271	1.0437	0.7648	0.8023	0.8369
307	dimethylarginine (SDMA + ADMA)	Amino Acid	Urea cycle; Arginine and Proline Metabolism	36808	LC/MS Pos	100001810	812	203.2	102783-24-4;	123831	C03626	HMDB01539	0.0925	0.0925	0.0925	0.0925	0.9313	0.9605	0.8302	0.5817	1.5841	0.8925	1	1	0.9483	1.0395	1.0551	1.1456	1.0517	1.2341	1.0814	1.1354	1.5746	1.1094	0.8511	1.2972	1.8451	0.9185	1.3956	1.7254	0.0925	0.0925	0.0925	0.0925	0.5753	0.0925	0.0925	2.1481	1.8162
2518	erythritol	Xenobiotics	Food Component/Plant	20699	GC/MS	100000846	1517.5	217	149-32-6;		C00503	HMDB02994	0.1497	0.3581	0.1497	0.2564	1	1.2443	1.5633	1.2577	1.9844	2.1436	1.7615	2.0196	3.203	3.1465	2.4345	2.1096	3.2548	3.1524	3.0878	2.8741	2.7945	3.6183	3.5714	3.0668	2.3487	2.9795	2.0111	1.748	0.1497	0.1497	0.1497	0.4617	0.5596	0.817	0.8093	0.4321	0.715
900	erythronate*	Carbohydrate	Aminosugar Metabolism	33477	GC/MS	100001320	1546.9	292.1	88759-55-1;	2781043		HMDB00613	0.6982	0.4262	0.4448	0.3962	1.7934	1.61	1.4941	1.9582	1.8109	2.173	2.0971	2.0393	2.0038	2.1363	2.0935	2.309	2.7154	2.1788	1.9959	3.1345	2.8054	2.7866	1.8787	3.2561	3.3332	1.7835	1.5881	2.4241	0.1114	0.3359	0.1114	0.252	1	1	0.6604	0.9986	1.036
2211	folate	Cofactors and Vitamins	Folate Metabolism	1826	LC/MS Pos	328	2606	442	59-30-3;	6037	C00504	HMDB00121	0.9499	1.0092	1.0514	1	1.0217	1.0968	1.0689	1.0773	0.9022	0.9416	1.1424	1.1158	1.1243	1	0.9862	0.9955	0.9915	1.072	1.1356	1.0571	1.079	0.921	1.0656	1.0869	1	1.0336	1.0988	0.9509	1.0133	1.0092	0.9749	0.9952	1.0915	1.0587	1.0958	1.0902	1.0178
830	fructose	Carbohydrate	Fructose, Mannose and Galactose Metabolism	577	GC/MS	878	1758	217	57-48-7;	5984	C00095	HMDB00660	1.8321	1.2652	1.8837	1	0.922	0.6386	0.6157	0.6724	0.6591	0.7797	0.6435	1.084	1	1.0086	0.8542	1.063	1.963	1.2812	1.1665	2.0833	1.5283	1.4115	1.1396	1.675	1.9843	1.1112	1	1.7717	0.461	1.8303	1.5452	2.3947	1.0614	1.1247	1.6249	1.2089	1.1598
363	gamma-glutamylglutamine	Peptide	Gamma-glutamyl Amino Acid	2730	LC/MS Pos	1140	806	276.1	10148-81-9;	150914		HMDB11738	0.0776	0.0231	0.0564	0.0365	1.4744	1	1	1	1.4125	1.1942	1.3999	1.5685	2.1931	1.4746	1.6282	1.1982	2.0917	1.3288	2.0739	1.7752	2.6352	1.5575	1.9151	1.9026	1.5697	1.1658	1.503	1.0793	0.0085	0.0085	0.0085	0.0085	0.9186	0.6641	0.7738	0.6146	1.0814
367	gamma-glutamylleucine	Peptide	Gamma-glutamyl Amino Acid	18369	LC/MS Pos	1268	2744	261.2	2566-39-4;	151023		HMDB11171	0.6097	0.6097	0.6097	0.6097	1.9017	1.867	0.9497	1.2037	1.0532	1.1509	1.4734	2.1559	1.3349	1.6167	0.9351	0.9768	1.0207	1.2407	1.3692	1.1465	0.9793	1	1.6164	1.1537	0.9358	0.6935	1.0174	0.7406	0.6097	0.6097	0.6097	0.6097	0.6097	0.6097	0.6097	0.7293	0.9093
370	gamma-glutamylphenylalanine	Peptide	Gamma-glutamyl Amino Acid	33422	LC/MS Pos	100000491	2846	295.1	7432-24-8;	111299		HMDB00594	0.432	0.432	0.432	0.8643	1.3252	1.0345	0.7651	0.7318	0.9444	0.6125	1.2704	1.4997	1.7293	1.1537	0.7028	1.3009	0.432	0.5547	2.1007	0.5403	1.6966	1.4912	1.2379	1.0763	0.8215	0.432	1.154	1.2288	0.432	0.432	0.432	0.6911	0.8529	0.432	0.432	0.432	1.3733
729	glucose	Carbohydrate	Glycolysis, Gluconeogenesis, and Pyruvate Metabolism	20488	GC/MS	572	1866.8	217.1	50-99-7;	79025	C00031	HMDB00122	1.3509	1.2903	1.5716	1.3632	0.6808	0.8618	0.9747	0.9363	0.7929	1	0.8589	0.8801	0.859	0.7747	1	0.8892	1.0313	0.9458	1.1816	1.0137	1	1.0041	0.9715	1.0017	1.0151	1.1096	1.032	1	1.5536	1.3917	1.5398	1.3017	1.5484	1.4154	1.376	1.3756	1.2399
36	glutamate	Amino Acid	Glutamate Metabolism	57	GC/MS	561	1611.9	246	56-86-0;	611	C00025	HMDB00148	0.8908	1	1.1657	1.1971	1.3134	1.2236	2.6295	2.3487	1.256	1.7216	2.2134	1.6565	0.5039	0.2245	0.9094	0.7786	0.1126	0.1926	0.2586	0.3474	0.2352	0.6557	0.2635	0.2343	0.2472	0.0568	0.7832	0.5175	1	1.1956	0.8536	0.8814	0.6435	0.626	0.4444	0.5136	0.5275
37	glutamine	Amino Acid	Glutamate Metabolism	53	LC/MS Pos	563	684	147.2	56-85-9;	5961	C00064	HMDB00641	0.6726	0.7766	0.766	0.76	0.7529	0.8352	0.81	0.7921	0.7353	0.8581	0.8594	0.8434	0.8488	0.9439	0.9162	0.9029	1	1.0302	1.0086	0.9529	0.9064	1	1	0.9192	0.987	0.9778	0.9909	1.0037	0.6498	0.8566	0.7948	0.7176	0.9147	1.0256	0.9982	1.0213	1.0074
347	glutathione, oxidized (GSSG)	Amino Acid	Glutathione Metabolism	27727	LC/MS Pos	448	1535	613.1	103239-24-3;	6535911215652	C00127	HMDB03337	0.2692	0.2692	0.385	0.2692	0.5792	0.9314	0.486	0.3158	0.7272	0.2692	1.2279	0.4512	0.6266	0.8399	0.2692	0.2692	2.137	1	4.6592	0.9906	3.8228	0.2692	1.9784	1.8598	1.5997	1.919	1	0.7028	0.2692	0.2692	0.2692	0.2692	0.6578	0.2692	0.2692	0.2692	0.6822
749	glycerate	Carbohydrate	Glycolysis, Gluconeogenesis, and Pyruvate Metabolism	1572	GC/MS	1052	1360.7	189	600-19-1;	752	C00258	HMDB00139	1.13	0.9312	0.9736	0.9832	1.1761	1.0218	1.119	0.9364	0.8763	0.9562	0.952	1.0301	1.1864	1.0057	0.9038	0.9872	0.8147	0.8328	1.0067	1.1247	1	0.8712	0.9397	0.7631	0.9439	0.9053	0.8036	0.8732	0.7733	1.0284	1	0.7816	0.7904	0.839	0.7569	0.7447	0.8632
1418	glycerol	Lipid	Glycerolipid Metabolism	15122	GC/MS	1254	1311	205	56-81-5;	753	C00116	HMDB00131	1.224	0.405	0.8427	0.4179	1.9462	1.4367	3.2343	1.4061	2.0023	1.8882	2.7581	1.9391	1.6605	0.997	3.861	2.5386	2.2545	0.8801	3.6714	2.1801	2.1338	1.0495	1.996	1.2973	1.5168	1	1.3325	1.3879	0.6043	0.2321	0.35	0.1617	0.7092	0.2269	0.6491	0.7003	0.6136
1419	glycerol 3-phosphate (G3P)	Lipid	Glycerolipid Metabolism	15365	GC/MS	100000258	1719.7	357.1	29849-82-9;	754	C00093	HMDB00126	0.1832	0.3906	0.4987	0.1832	0.5127	1.1188	1.0668	1.3664	1.2498	1.3745	2.2938	0.9959	1.1024	1.9491	1.6276	1.942	2.0039	1.6701	2.2773	3.2175	1.5949	3.4838	2.5085	2.6814	0.9262	2.1702	1.4482	2.7536	0.1832	0.1832	0.2279	0.7847	0.1832	1.0806	0.399	0.995	0.1832
1	glycine	Amino Acid	Glycine, Serine and Threonine Metabolism	11777	GC/MS	340	1166	101.9	56-40-6;	5257127750	C00037	HMDB00123	0.2526	0.3609	0.3083	0.5208	1.7639	1.9442	2.78	2.5385	3.1994	5.7961	2.8362	3.3533	2.2352	0.7614	1.8604	1.8018	1.3357	0.9642	1.6319	1.4077	1.4943	1.7214	1.2987	1.7695	0.822	0.5038	1.1364	0.8532	0.3763	0.3987	0.2548	0.2608	0.9599	1.0798	0.3978	0.6239	1.064
2985	HEPES	Xenobiotics	Chemical	21248	LC/MS Neg	100000843	1033	237.2	7365-45-9;	3.27588e+16			0.9122	0.9044	0.9135	0.8885	0.9849	0.9856	0.9767	0.9489	0.8469	0.9564	0.9885	0.9578	0.9458	0.9517	0.9681	0.9054	1.0021	1.0048	1.0113	0.9531	0.9912	0.9717	0.9577	0.9512	0.9815	0.986	0.9963	0.9254	0.9716	0.9574	0.9677	0.9473	1.0124	1.0029	1	1	1
50	histidine	Amino Acid	Histidine Metabolism	59	LC/MS Neg	355	757	154.1	5934-29-2;	7733651426	C00135	HMDB00177	1.1261	1.1267	1.1561	1.1144	0.9819	1.1321	1	1.0877	0.9514	0.9993	1.0891	1.0584	1	0.9752	0.9952	0.9921	1.0168	1.0489	1.0065	0.9578	0.9392	0.9765	0.9635	0.9218	1.0511	0.9641	1.0267	0.9654	1.0415	1.0081	1.0385	1.0298	1.1297	1.1216	1.1215	1.1494	1.1367
2026	hypoxanthine	Nucleotide	Purine Metabolism, (Hypo)Xanthine/Inosine containing	3127	LC/MS Neg	171	1313	135.1	68-94-0;	790	C00262	HMDB00157	0.0398	0.3171	0.2462	0.1286	0.9023	1	1.0342	0.9787	1.2516	1.4444	1.5568	1.4329	1.5203	1.4501	1.4074	1.2441	1.6938	1.5883	1.7013	1.641	1.7634	1.7224	1.7877	1.8196	1.6862	1.4787	1.5422	1.5837	0.0398	0.3222	0.1545	0.0835	1	1.145	1	1.0213	1.3477
2025	inosine	Nucleotide	Purine Metabolism, (Hypo)Xanthine/Inosine containing	1123	LC/MS Neg	361	1600	267.2	58-63-9;		C00294	HMDB00195	0.1518	0.1518	0.1518	0.1518	0.3547	0.1612	0.5103	0.4109	0.6311	0.8914	0.9742	0.6329	0.8209	0.7696	0.9664	0.6675	1.0434	1.169	1.5112	1.0919	1.224	1.0646	1.5873	1.2817	0.9756	1	1.2887	0.9961	0.1518	0.1518	0.1518	0.1518	0.8493	0.9915	1.0258	0.7427	1.102
243	isoleucine	Amino Acid	Leucine, Isoleucine and Valine Metabolism	1125	LC/MS Pos	376	1614	132.1	73-32-5;	791	C00407	HMDB00172	2.0587	1.8035	2.0292	1.6432	1.2204	1.6687	1.2834	1.2064	1.1082	1.2083	1.3759	1.1225	0.927	1.0971	0.9441	1	0.7432	0.954	0.8321	0.6854	0.7316	0.7092	0.772	0.5236	1	1	1	0.8081	2.003	1.8603	1.9413	1.6495	1.5687	1.4932	1.6683	1.3812	1.2292
221	isovalerate	Amino Acid	Leucine, Isoleucine and Valine Metabolism	34732	LC/MS Neg	100000708	1623	101.2	503-74-2;	10430	C08262	HMDB00718	0.483	0.1075	0.1075	0.8817	1.098	0.8888	1.125	1.476	0.967	1.1175	1.1295	1.3214	1.3578	1.274	1.3334	1.437	1.2462	1.0157	1.2088	1.5138	1.0258	0.9054	0.9487	0.924	1.3485	1.2097	1	0.9388	0.1629	0.1075	0.1075	0.1075	1.0868	0.9843	0.9453	1.0612	1.2654
223	isovalerylcarnitine	Amino Acid	Leucine, Isoleucine and Valine Metabolism	34407	LC/MS Pos	100001393	2533	246.2	31023-24-2;	6426851		HMDB00688	0.6614	0.6614	0.6614	0.6614	0.6614	0.6614	0.6614	0.6614	1	1.1824	1.2055	0.7494	1.0786	0.8578	1.2236	1.443	0.8858	1.1422	1	1.0755	1.0892	0.8187	0.94	0.8284	0.7817	0.6614	0.8634	1.9262	0.6614	0.6614	0.6614	0.6614	0.6614	0.6614	0.6614	0.6614	0.6614
184	kynurenine	Amino Acid	Tryptophan Metabolism	15140	LC/MS Pos	100000265	1902	209.1	2922-83-0;	1611666971029	C00328	HMDB00684	0.111	0.0407	0.0591	0.0407	1.1122	0.9771	0.8462	0.9923	1.5873	1.5023	1.7948	1.6424	1.1683	1.2382	1.0198	1.0077	1.0844	1.1487	1.041	0.8724	1.2254	1.2248	1.0285	1.1271	0.9134	1	1.0639	0.8261	0.1089	0.0407	0.0407	0.1504	1	0.995	1	0.8144	2.0395
746	lactate	Carbohydrate	Glycolysis, Gluconeogenesis, and Pyruvate Metabolism	527	GC/MS	482	1102.8	116.9	79-33-4;	612	C00186	HMDB00190	0.4114	0.4749	0.3208	0.3694	1.7937	1.4656	1.8832	1.8215	1.7152	1.4713	1.6313	2.0057	1.2985	1.4896	1.6169	1.6865	1.4428	1.3412	1.3917	1.571	1.336	1.3849	1.3755	1.4979	1.3904	1.2721	1.3146	1.524	0.0433	0.0211	0.0222	0.023	0.8011	0.8633	0.6914	0.8161	1.0007
215	leucine	Amino Acid	Leucine, Isoleucine and Valine Metabolism	60	LC/MS Pos	397	1674	132.2	61-90-5;	70457986106	C00123	HMDB00687	1.0078	1.1966	1.1466	1.1785	0.8411	0.9684	0.8633	0.8793	0.7446	0.8496	0.8434	0.8843	0.6058	0.6113	0.6141	0.689	0.5359	0.6306	0.5361	0.5319	0.4105	0.4872	0.473	0.4335	0.6641	0.7314	0.6857	0.635	1	1.2774	1.1551	1.1816	1.0647	0.9948	1	1	0.7934
69	lysine	Amino Acid	Lysine Metabolism	1301	LC/MS Pos	407	603	147.2	56-87-1;	5962	C00047	HMDB00182	1.0933	1.1021	1.0472	1.0542	1.179	1.0006	1.3059	1.287	0.8963	1.1292	0.988	1	0.8981	1.0031	0.9528	0.9395	1	0.9324	1	0.9452	0.8808	0.9436	0.8883	1.3265	1.4001	1	1.0543	1.0894	1.3467	1.0743	1.0622	1.0843	1.1597	1.1507	1.0884	1.2047	1.5177
916	malate	Energy	TCA Cycle	1303	GC/MS	409	1502	233	6915-15-7;	525	C00149	HMDB00156	0.2529	0.2425	0.4218	0.3915	1.1761	1.1967	1.6469	1.2816	0.8412	1.425	1.4505	1.3971	1.1915	1.3019	1.3786	1.3847	1.3076	1.0982	1.6357	0.9979	1.247	1.5848	1.3002	1.3285	0.7929	1.0005	1.2254	1.0168	0.0205	0.0205	0.4648	0.1312	0.1851	0.3587	0.427	0.3963	0.5404
836	mannose	Carbohydrate	Fructose, Mannose and Galactose Metabolism	584	GC/MS	803	1753.5	204	3458-28-4;	161658	C00159	HMDB00169	0.3932	0.32	0.3534	0.2669	1.3261	1.1282	1.7584	1.1335	1.767	3.7716	2.0514	1.6526	1.968	1.6688	1.8122	1.6292	1.999	2.3379	2.5828	1.8293	3.1897	3.4861	2.3295	2.8412	1.4466	2.8658	1.7108	1.3532	0.1729	0.2754	0.2904	0.1904	1.125	0.9618	0.5907	0.6182	0.9747
264	methionine	Amino Acid	Methionine, Cysteine, SAM and Taurine Metabolism	1302	LC/MS Pos	415	1252	150.1	63-68-3;	69920876137	C00073	HMDB00696	1.0526	1.0564	1.0695	1.0859	0.932	1	0.9307	0.9689	0.9267	0.942	0.9951	0.9812	0.9666	0.9741	0.9569	0.9841	1	1.024	1.0141	1.0048	1.0203	0.9177	1	1	1.0771	1.0957	1.0942	1.0969	1.0812	1.1567	1.035	1.0756	1.2139	1.2364	1.1719	1.2863	1.0771
269	methionine sulfoxide	Amino Acid	Methionine, Cysteine, SAM and Taurine Metabolism	18374	LC/MS Pos	100000039	729	166.1	3226-65-1;	1589801548907	C02989	HMDB02005	1.087	0.7318	1.2206	0.9661	1.06	0.9572	0.9768	1	0.8654	0.8877	1.1094	1.2047	0.9095	0.9199	0.8289	1.0402	1.0697	0.8462	1.0769	1.0061	1.1072	1.1242	1.1898	0.9341	1.0231	0.9938	0.8809	1.0112	0.8879	1	1	1.0754	1.408	1.2438	1.4182	1.1441	1.083
1286	myo-inositol	Lipid	Inositol Metabolism	19934	GC/MS	363	1924.9	217	87-89-8;		C00137	HMDB00211	0.88	0.7641	0.9036	0.8672	0.8841	0.8592	1	0.7225	0.6909	0.8696	0.9326	0.8351	0.8916	0.7429	0.9772	0.7951	1.2938	0.9495	1.0826	1.0317	0.997	1.0204	1.0825	1.0494	1.1243	1.0309	0.9558	0.9964	0.8333	0.8521	0.8689	0.7857	1.1658	1	0.9478	1.0837	1
25	N-acetylalanine	Amino Acid	Alanine and Aspartate Metabolism	1585	LC/MS Neg	1110	882	130.1	97-69-8;	88064	C02847	HMDB00766	0.1815	0.1815	0.1815	0.1815	0.8266	1.0499	1.3826	1.2156	1.4608	0.8461	1.3301	0.9001	1.1458	1	1.2994	0.9524	1.7056	1.564	1.0561	1.079	1.7213	1.2681	1.7751	1.7357	1.2328	0.6507	0.9763	1.447	0.1815	0.1815	0.1815	0.1815	0.8487	1.1514	0.8321	0.4796	1.2145
265	N-acetylmethionine	Amino Acid	Methionine, Cysteine, SAM and Taurine Metabolism	1589	LC/MS Neg	1083	1805	190.1	65-82-7;	448580	C02712	HMDB11745	0.3435	0.3881	0.3378	0.3866	1.3374	1.5721	1.3455	1.2602	1.2151	1.539	1.4686	1.2546	1.2644	1.4865	1.1928	1.1202	1.1164	1.2527	1.1654	1.0516	1.1491	1.3008	1.0509	1.1831	1	1	1	1	0.2049	0.2049	0.2049	0.2049	0.7784	0.8609	0.549	0.6875	0.9168
15	N-acetylthreonine	Amino Acid	Glycine, Serine and Threonine Metabolism	33939	LC/MS Neg	100001274	846	160.1	17093-74-2;	4651717	C01118		0.6554	0.5667	0.5366	0.5354	0.9563	0.8798	0.9043	0.7929	0.9366	1.0746	1.1037	1.1344	1.1729	1.2277	1.0436	0.967	1.2051	1.27	1.2168	1.3114	1.3717	1.2261	1.3681	1.3574	1.0939	1.0327	1.1371	1.0902	0.6071	0.5676	0.4995	0.5255	1.2358	1.0079	1	1.202	1.4001
266	N-formylmethionine	Amino Acid	Methionine, Cysteine, SAM and Taurine Metabolism	2829	LC/MS Neg	194	1541	176.1	4289-98-9;	439750	C03145	HMDB01015	0.2616	0.2616	0.2616	0.2616	1.0106	0.9692	0.9087	0.8858	1.0489	1.1631	1.1076	1.1811	1.3913	1.2996	1.2238	1.1165	1.2733	1.098	1.3375	1.1634	1.4108	1.3017	1.4249	1.3028	1.0464	0.8992	1.0126	1	0.2616	0.2616	0.2616	0.2616	0.6481	0.7003	0.6006	0.6969	0.9894
2159	nicotinamide	Cofactors and Vitamins	Nicotinate and Nicotinamide Metabolism	594	LC/MS Pos	432	1267	123.1	98-92-0;	936	C00153	HMDB01406	1.287	1.0221	0.9545	1.0337	1.1448	0.9226	1.0739	1.2044	0.8041	1.0091	0.8742	1.4114	1.0181	1	0.9292	1.1945	1.0925	1.0485	1.0352	0.8011	1.0561	1.1354	1.1305	0.9582	0.9819	1.012	1.043	1.5052	1.1691	0.9287	1.0368	1.1508	1.2288	0.9639	1	1.2407	0.7868
298	ornithine	Amino Acid	Urea cycle; Arginine and Proline Metabolism	1493	GC/MS	444	1763.8	142	3184-13-2;	6262	C00077	HMDB03374	0.3517	0.5785	0.4028	0.5137	1.341	1	1	1.2946	0.944	3.1351	1.2727	1.7958	1.375	0.0653	0.8229	1.4801	1.1112	0.9647	0.8526	0.9601	1	1.6461	1.1297	0.9451	0.8087	0.0653	0.5632	1	0.3476	1.086	0.3197	0.5023	0.7905	1.2582	0.2907	0.6351	0.4888
120	p-cresol sulfate	Amino Acid	Phenylalanine and Tyrosine Metabolism	36103	LC/MS Neg	100001315	2896	187.1	3233-57-7;	4615422	C01468	HMDB11635	0.8925	1	0.9236	1.1259	1.0423	1.2353	1.0763	1.0201	0.7087	1.0782	1.1541	1.1476	1.2038	1.5612	0.9237	0.9799	1.4131	1.2947	1.2368	0.809	1.0086	0.9504	0.9029	1.1679	0.9914	1.57	1.0917	0.9791	0.461	0.461	0.461	0.461	0.461	0.9115	0.461	0.461	0.461
2184	pantothenate	Cofactors and Vitamins	Pantothenate and CoA Metabolism	1508	LC/MS Pos	1024	2218	220.1	137-08-6;	6613	C00864	HMDB00210	0.993	0.9658	0.9583	0.976	1	1.0459	1.0227	1.046	0.9752	1.0296	1.0523	1.0798	1.0481	0.9988	1	1.0112	1.1429	1.044	1.0649	1.0422	1.1864	1.0716	1.0094	1.0433	0.9903	1.086	1.0515	1	1.0576	0.9795	0.9789	0.9637	1.2682	1.1123	1.1126	1.0949	1.0738
3002	phenol red	Xenobiotics	Chemical	36817	LC/MS Neg	100001724	3650	353.1	143-74-8;	4766	C12600		0.9924	0.9892	0.9892	0.9944	1.0667	1.1145	1.0415	1.0369	0.8753	1	1.0652	1.0091	1.0271	1.0165	1.0312	1.0167	1.0802	1.0735	1.0705	1.0101	1.0564	1.0353	1.0409	1.0216	1.0399	1.0493	1.0327	1	1	1.0174	0.9814	0.9705	1.0286	1.0321	1.005	1.0315	1.0225
118	phenol sulfate	Amino Acid	Phenylalanine and Tyrosine Metabolism	32553	LC/MS Neg	100001510	2150	173.1	937-34-8;	74426	C02180		0.1503	0.1503	0.2794	0.6043	1.056	1.0647	0.6427	0.9888	0.8213	0.8177	1	1.0515	1.0532	1.1402	1.2969	1.1875	1.3769	1.434	1.3246	1.0223	1.4514	1.0764	1.4396	1.3051	1.0053	1.1978	1.1264	1.0883	0.1503	0.1503	0.1503	0.2983	0.5786	0.6646	0.8864	1	1.1471
91	phenylalanine	Amino Acid	Phenylalanine and Tyrosine Metabolism	64	LC/MS Pos	460	2056	166.1	63-91-2;	69256656140	C00079	HMDB00159	1.1772	0.9734	0.9979	0.9868	0.914	0.9753	1.0696	1.0024	1.1104	1	0.9254	1.1149	1.0822	0.9512	0.9227	0.9449	0.9064	1.0558	1.0227	1	0.9168	1.0307	1	1.0241	1.0196	1.18	1.0298	1	1.0932	1.062	1.0173	1.0754	1.0727	1.1408	1.1276	1.2075	1.2274
927	phosphate	Energy	Oxidative Phosphorylation	11438	GC/MS	461	1307.7	298.9	7664-38-2 ;	1061	C00009	HMDB01429	0.804	0.6018	0.9101	0.6912	0.9102	1.2145	1.17	0.9514	1	1.4379	1.3186	1.0572	0.8114	0.706	0.9242	0.9142	0.8093	0.8361	1	0.7834	0.881	0.9115	0.833	1.0395	0.7925	0.5988	0.851	0.7118	0.9464	0.7394	1.0005	0.8911	1.0194	1.0612	0.9513	0.8942	0.915
299	proline	Amino Acid	Urea cycle; Arginine and Proline Metabolism	1898	LC/MS Pos	480	796	116.1	147-85-3;	1457426971047	C00148	HMDB00162	0.6551	0.5968	0.6069	0.5544	1.0187	0.8417	0.8106	0.8901	0.8135	0.9505	0.8616	1.0194	0.9506	0.8888	0.8078	0.7397	1.0707	0.8232	0.9551	0.9791	1.1809	1.051	1	1.1062	0.8827	1	1.0959	0.9668	0.6675	0.5987	0.6349	0.6332	1.1121	1.0457	0.9823	0.8785	0.9829
2110	pseudouridine	Nucleotide	Pyrimidine Metabolism, Uracil containing	33442	LC/MS Pos	821	1180	245	1445-07-4;		C02067	HMDB00767	0.2784	0.2784	0.2784	0.2784	0.9695	1.0226	1.0343	1.0419	1.1639	1.2465	1.8108	1.1987	0.8003	1.6137	1.0301	0.7343	1.0369	1.2836	1.6982	1.2709	1.1997	2.163	1.2683	1.4969	1	1.2062	1.2499	1.0618	0.2784	0.2784	0.2784	0.2784	0.6342	0.7795	0.827	0.6742	1.0498
2253	pyridoxal	Cofactors and Vitamins	Vitamin B6 Metabolism	1651	LC/MS Pos	491	1210	168.1	65-22-5;	1050	C00250	HMDB01545	0.1373	0.1349	0.1194	0.0718	1.0759	1.0408	1.0835	0.8996	0.9693	1.2812	1.2513	1.2206	1.2303	1.3668	1.2088	1.1662	1.1383	1.4733	1.412	1.0208	1.5926	1.692	1.4926	1.4451	1.1937	1.6418	1.4333	1.0747	0.0718	0.119	0.3934	0.0718	0.6986	0.9518	0.9379	0.6007	1
2254	pyridoxate	Cofactors and Vitamins	Vitamin B6 Metabolism	31555	LC/MS Neg	100001121	2210	182.1	82-82-6 ;	6723	C00847	HMDB00017	0.3575	0.3575	0.3575	0.3575	0.7073	0.785	0.3575	0.3575	0.3575	0.6441	0.3575	0.3575	0.7656	0.7586	0.9046	1.0496	1.1071	1	1.0956	1.0063	2.304	1.9543	2.2128	2.4856	1.6867	1.4835	1.0954	0.9937	0.3575	0.3575	0.3575	0.3575	0.623	0.3575	0.3575	0.4738	1.0945
2249	pyridoxine (Vitamin B6)	Cofactors and Vitamins	Vitamin B6 Metabolism	608	LC/MS Pos	936	1386	170.1	58-56-0;	1054	C00314	HMDB02075	1.4116	1.2676	1.141	1.4061	1.1981	1.0551	1.1392	1.2554	1.0596	1.0614	1.0931	1.1688	0.9748	1.1507	1.0509	1.004	1	0.9796	1.0084	0.9746	0.9886	0.7532	0.8518	0.7771	0.8808	1.0089	0.8875	0.8495	1.5945	1.3482	1.2365	1.3523	1.3724	1.2162	1.1348	1.0733	1.0023
745	pyruvate	Carbohydrate	Glycolysis, Gluconeogenesis, and Pyruvate Metabolism	599	GC/MS	823	1130.6	217	127-17-3;	107735	C00022	HMDB00243	2.5632	1.3571	3.9225	2.047	0.3305	0.6952	0.8274	0.6435	0.4212	0.7751	1	0.6924	0.2241	0.4219	0.4564	0.3473	0.1557	0.3315	0.3439	0.4739	0.2238	0.317	0.5064	0.5322	0.3835	0.3863	0.4125	0.3128	3.1608	1.882	4.6814	2.7474	1	0.8523	0.9998	1	0.4869
2181	riboflavin (Vitamin B2)	Cofactors and Vitamins	Riboflavin Metabolism	1827	LC/MS Pos	500	3111	377.2	83-88-5;	493570	C00255	HMDB00244	1.0857	1	1.0313	1.0393	1.1405	1.2533	1.3697	1.2449	1.1111	1.2302	1.2769	1.3188	1.1652	1.0969	1.3494	1.209	1.1887	1.2555	1.0892	1.2263	1.2132	1.2708	1.0941	1.0404	1.2714	1.2143	1.1868	1.1867	0.8559	0.885	0.8795	0.9389	1.0162	1.0694	1.217	1	0.9245
9	serine	Amino Acid	Glycine, Serine and Threonine Metabolism	1648	GC/MS	503	1389.1	204	56-45-1;	59516857581	C00065	HMDB00187	0.304	0.3542	0.3698	0.4847	0.9455	1	1.2046	1.0069	0.9764	1.4476	1.1391	1.0933	1.148	0.0411	0.9376	0.8645	0.9729	0.8144	1	0.8396	0.9001	1.0089	0.8988	1	0.861	0.0191	0.6858	0.715	0.4284	0.4885	0.3031	0.3338	1.0354	0.83	0.2238	0.6064	1.0496
833	sorbitol	Carbohydrate	Fructose, Mannose and Galactose Metabolism	15053	GC/MS	506	1843	319.1	6706-59-8;	107428	C00794	HMDB00247	0.2027	0.698	0.9747	0.2027	0.7293	1.3287	1.0134	0.862	0.8089	1.65	1.3057	2.0199	1.4882	2.045	2.7434	1.7453	2.3011	3.8979	2.8956	2.3426	2.2139	3.0606	3.7124	3.7929	1.601	3.1225	0.9866	1.9982	0.2027	0.2027	0.2027	0.3396	0.2027	0.2027	0.2027	0.2027	0.2027
2239	thiamin (Vitamin B1)	Cofactors and Vitamins	Thiamine Metabolism	5341	LC/MS Pos	873	740	265.1	59-43-8;		C00378		0.4291	0.9109	0.9526	0.9689	3.7402	1.6453	1.4786	2.9196	4.0422	1.4854	1.7366	3.5898	2.4906	1.5177	1.3722	2.8876	1.728	1.3059	1.5768	1.3607	1.6617	1.4736	1.2424	1.8579	1.3305	1.1899	1.3183	1.5682	0.7782	0.8291	1	0.5396	0.8796	1.115	1.2205	0.794	0.8751
2194	threonate	Cofactors and Vitamins	Ascorbate and Aldarate Metabolism	27738	GC/MS	100001022	1560.7	292.1	70753-61-6;	151152	C01620	HMDB00943	1.0376	0.7017	0.769	0.994	0.7678	0.9223	1.1222	0.8903	0.5664	1.0585	1	0.7308	0.5492	0.7149	0.9862	0.907	0.7956	0.7942	0.9312	1.142	1	1	0.9094	1.011	1.0602	0.957	0.9446	0.9864	1.0367	0.9941	1.0205	0.6882	0.8705	1.0354	0.9717	1.1341	0.8567
14	threonine	Amino Acid	Glycine, Serine and Threonine Metabolism	1284	LC/MS Pos	564	713	120.1	72-19-5;	69710196288	C00188	HMDB00167	1.0763	1.0875	1.0582	1.0495	1.0793	1	1	1.0222	0.9208	1.0273	1.046	1.0476	0.9193	1.0228	0.9356	0.8908	1.0294	0.9728	0.9947	0.9502	0.9489	0.9666	0.977	0.927	1.0454	1.0068	1.1291	1	1.0331	1.1451	1.1053	1.0769	1.2014	1.166	1.2354	1.086	1.1662
2149	thymidine	Nucleotide	Pyrimidine Metabolism, Thymine containing	39539	LC/MS Neg	872	1935	284.8	50-89-5;	5789	C00214	HMDB00273	2.7349	2.5635	3.1915	5.6872	0.226	0.3031	0.3811	0.6158	0.1614	0.1407	0.2248	0.5296	0.2617	0.2288	0.3594	0.4156	0.1954	0.2422	0.2218	0.3022	0.2563	0.1501	0.2477	0.3928	0.269	0.299	0.3774	0.7943	2.9319	3.5605	3.9714	6.243	1.1565	1	1.5474	2.147	0.6484
2150	thymine	Nucleotide	Pyrimidine Metabolism, Thymine containing	604	GC/MS	882	1429.1	255	65-71-4;	1135	C00178	HMDB00262	0.0549	0.0549	0.0549	0.0549	0.0549	0.0549	0.0549	0.0549	0.0549	0.0549	0.0549	0.0549	0.0549	0.0549	0.0549	0.0549	0.0549	0.0549	0.0549	0.0549	0.0549	0.0549	0.0549	0.0549	0.0549	0.0549	0.0549	0.0549	0.0549	0.0549	0.0549	0.0549	0.0549	0.0549	0.0549	0.0549	0.0549
174	tryptophan	Amino Acid	Tryptophan Metabolism	54	LC/MS Pos	565	2445	205.1	73-22-3;	69235166305	C00078	HMDB00929	1.2809	1.1942	1.1367	1.2143	1	1.0709	1.0589	1.0748	0.999	1	1.102	1.123	1.0261	0.9907	1	1	1.1437	1.0704	1.1242	0.9869	1.0676	1.088	0.9873	1.0636	1.2208	1.0553	1.1289	1.1026	1.1927	1.1241	1.2517	1.1494	1.4808	1.4095	1.4168	1.2951	1.2974
104	tyrosine	Amino Acid	Phenylalanine and Tyrosine Metabolism	1299	LC/MS Pos	815	1516	182.1	60-18-4;	60576942100	C00082	HMDB00158	0.9682	1.0738	0.9482	1	1	0.9856	0.996	1.0122	0.921	0.9878	1.1022	0.9845	0.9684	1.0043	0.9547	1.0096	1.0671	1.0106	1	1.0331	1.0689	1	1.0206	0.9868	1.1084	1.0912	1.147	1.0498	1.1058	0.9857	1.0215	0.9899	1.1897	1.1786	1.2385	1.1668	1.1594
2034	urate	Nucleotide	Purine Metabolism, (Hypo)Xanthine/Inosine containing	1604	GC/MS	1134	1928	441.2	69-93-2;120K5305;		C00366	HMDB00289	0.8476	0.9737	0.579	0.9827	0.0334	0.0334	2.6425	1.4716	0.0334	0.9397	3.0508	1	0.0334	0.0334	1.9126	0.6635	1.0531	0.0334	1.488	1.3703	0.5819	1	1.9215	3.2287	1.0455	0.0334	2.9631	1.9811	0.9975	0.3454	0.0334	0.0334	0.0334	2.4579	0.3781	0.0334	1.322
2108	uridine	Nucleotide	Pyrimidine Metabolism, Uracil containing	606	LC/MS Neg	535	1430	243.1	58-96-8;	6029	C00299	HMDB00296	0.9477	1	1	1	1.1017	1.1657	1.4053	1.1084	2.0519	3.4515	2.414	1.8772	0.958	0.9717	0.9625	0.7747	1	1.1606	1.0146	0.8751	1.0334	1.59	1.3486	1.2591	1.4064	0.9502	1.5341	1.0123	0.0662	0.0662	0.0662	0.0662	9.3211	11.1195	9.6747	9.5416	11.5617
254	valine	Amino Acid	Leucine, Isoleucine and Valine Metabolism	1649	LC/MS Pos	566	1040	118.1	72-18-4;	69710186287	C00183	HMDB00883	0.8967	0.9624	1.0035	0.9095	1	0.9435	0.8657	0.908	0.8539	0.9536	0.9537	1	0.8218	0.8256	0.7812	0.8	0.6977	0.8504	0.8857	0.6611	0.6576	0.7654	0.7641	0.7282	0.807	0.8606	0.8376	0.8261	0.8907	1.1008	1.0396	0.9868	1.1415	1.0358	1	1.0296	0.9334
2027	xanthine	Nucleotide	Purine Metabolism, (Hypo)Xanthine/Inosine containing	3147	LC/MS Neg	1004	909	151.1	69-89-6;	1188	C00385	HMDB00292	0.3196	0.4253	0.4774	0.2647	0.6657	0.9205	0.9527	0.8289	0.9479	1.0877	1.0475	1.0351	1	1.1616	1.2968	1.0142	1.3104	1.2841	1.5299	1.3038	1.4459	1.4568	1.4806	1.3651	1.3426	1.2546	1.3201	1.2439	0.0275	0.1429	0.1331	0.1166	1.0774	1.0795	1	1.055	1.3713
2029	xanthosine	Nucleotide	Purine Metabolism, (Hypo)Xanthine/Inosine containing	15136	LC/MS Pos	100000299	1785	285	146-80-5;	64959	C01762	HMDB00299	0.4637	0.4637	0.4637	0.4637	0.7575	0.9018	0.8364	1.2603	1.0411	0.9211	1.4406	0.9686	1.1054	1.0655	0.9831	1.0017	1.113	1.3713	1.7235	1	1.4955	1.3862	1.6095	1.5673	0.8805	1.2721	1.0169	0.7957	0.4637	0.4637	0.4637	0.4637	0.4637	0.6892	0.4637	0.4637	0.578
770	xylitol	Carbohydrate	Pentose Metabolism	4966	GC/MS	543	1677.6	307.2	87-99-0;	6912	C00379	HMDB02917	0.2053	0.2053	0.2053	0.2053	0.9934	1.1392	1	1.3955	0.2053	1.137	1.0204	2.9491	4.4981	1.7667	2.0798	0.9875	3.3459	2.1809	2.0351	1.738	0.2053	1.9611	1.3688	2.485	2.6589	0.863	0.7914	0.7698	0.5799	0.2053	0.2053	0.2053	0.8564	0.6532	0.2053	0.3109	1.0066
768	xylonate	Carbohydrate	Pentose Metabolism	35638	GC/MS	100001627	1722	292	73686-31-7;	6602431	C05411		1.1276	1.1794	1.1416	1.007	1.3406	1.3836	2.1955	1.7338	1.6596	1.5285	1.6944	1.5566	1.6304	1.1176	1.5809	1.3056	1.4992	1.9789	2.2123	1.9345	1.5059	1.7106	1	1.7509	1.7585	1.2695	1.4546	0.8532	0.2199	0.276	0.2199	0.547	0.8724	0.3868	0.8494	0.2199	0.2957
[truncated: 39 more columns]

## Sheet: CellNormImpData (media)
												SAMPLE_NAME	IMPE-00555	IMPE-00556	IMPE-00557	IMPE-00558	IMPE-00559	IMPE-00560	IMPE-00561	IMPE-00562	IMPE-00563	IMPE-00564	IMPE-00565	IMPE-00566	IMPE-00567	IMPE-00568	IMPE-00569	IMPE-00570	IMPE-00571	IMPE-00572	IMPE-00573	IMPE-00574	IMPE-00575	IMPE-00576	IMPE-00577	IMPE-00578	IMPE-00579	IMPE-00580	IMPE-00581	IMPE-00582	IMPE-00583	IMPE-00584	IMPE-00585	IMPE-00586	IMPE-00587	IMPE-00588	IMPE-00589	IMPE-00590	IMPE-00591
												SAMPLE_ID	1660796	1660797	1660798	1660799	1660800	1660801	1660802	1660803	1660804	1660805	1660806	1660807	1660808	1660809	1660810	1660811	1660812	1660813	1660814	1660815	1661316	1661317	1661318	1661319	1661320	1661321	1661322	1661323	1661324	1661325	1661326	1661327	1661328	1661329	1661330	1661331	1661332
												CLIENT_IDENTIFIER	WD_NHBE_Supers_001-1-1	WD_NHBE_Supers_001-1-2	WD_NHBE_Supers_001-1-3	WD_NHBE_Supers_001-1-4	WD_NHBE_Supers_001-2-5	WD_NHBE_Supers_001-2-6	WD_NHBE_Supers_001-2-7	WD_NHBE_Supers_001-2-8	WD_NHBE_Supers_001-3-9	WD_NHBE_Supers_001-3-10	WD_NHBE_Supers_001-3-11	WD_NHBE_Supers_001-3-12	WD_NHBE_Supers_001-4-13	WD_NHBE_Supers_001-4-14	WD_NHBE_Supers_001-4-15	WD_NHBE_Supers_001-4-16	WD_NHBE_Supers_001-5-17	WD_NHBE_Supers_001-5-18	WD_NHBE_Supers_001-5-19	WD_NHBE_Supers_001-5-20	WD_NHBE_Supers_001-6-21	WD_NHBE_Supers_001-6-22	WD_NHBE_Supers_001-6-23	WD_NHBE_Supers_001-6-24	WD_NHBE_Supers_001-7-25	WD_NHBE_Supers_001-7-26	WD_NHBE_Supers_001-7-27	WD_NHBE_Supers_001-7-28	WD_NHBE_Supers_002-1-1	WD_NHBE_Supers_002-1-2	WD_NHBE_Supers_002-1-3	WD_NHBE_Supers_002-1-4	WD_NHBE_Supers_002-2-5	WD_NHBE_Supers_002-2-6	WD_NHBE_Supers_002-2-7	WD_NHBE_Supers_002-2-8	WD_NHBE_Supers_002-3-9
												CELL_COUNT_X10E6	0.5175	0.5125	0.315	0.38	0.6575	0.6675	0.6475	0.725	0.5475	0.835	0.75	0.405	0.8075	0.76	0.8675	0.805	0.975	0.7075	0.8525	1.005	1.0525	0.975	0.8425	0.9175	0.8825	0.7975	0.8075	0.795	0.7625	0.6125	0.585	0.8025	0.6725	0.745	0.5925	0.77	0.895
												GROUP	8A	8A	8A	8A	9A	9A	9A	9A	10A	10A	10A	10A	11A	11A	11A	11A	12A	12A	12A	12A	13A	13A	13A	13A	14A	14A	14A	14A	7B	7B	7B	7B	8B	8B	8B	8B	9B
												OSMOLALITY	356	364	375	367	357	363	357	351	357	352	354	350	360	383	351	356	374	371	356	348	363	350	362	354	359	360	351	348	334	335	334	335	367	358	359	363	369
												PROJECT	IMPE-0201-12VWBL	IMPE-0201-12VWBL	IMPE-0201-12VWBL	IMPE-0201-12VWBL	IMPE-0201-12VWBL	IMPE-0201-12VWBL	IMPE-0201-12VWBL	IMPE-0201-12VWBL	IMPE-0201-12VWBL	IMPE-0201-12VWBL	IMPE-0201-12VWBL	IMPE-0201-12VWBL	IMPE-0201-12VWBL	IMPE-0201-12VWBL	IMPE-0201-12VWBL	IMPE-0201-12VWBL	IMPE-0201-12VWBL	IMPE-0201-12VWBL	IMPE-0201-12VWBL	IMPE-0201-12VWBL	IMPE-0201-12VWBL	IMPE-0201-12VWBL	IMPE-0201-12VWBL	IMPE-0201-12VWBL	IMPE-0201-12VWBL	IMPE-0201-12VWBL	IMPE-0201-12VWBL	IMPE-0201-12VWBL	IMPE-0202-12VWBL	IMPE-0202-12VWBL	IMPE-0202-12VWBL	IMPE-0202-12VWBL	IMPE-0202-12VWBL	IMPE-0202-12VWBL	IMPE-0202-12VWBL	IMPE-0202-12VWBL	IMPE-0202-12VWBL
												RUN_DAY	1	4	3	2	1	4	3	2	1	4	3	2	1	4	3	2	1	4	3	2	1	4	3	2	1	4	3	2	1	4	3	2	1	4	3	2	1
												STUDY	A	A	A	A	A	A	A	A	A	A	A	A	A	A	A	A	A	A	A	A	A	A	A	A	A	A	A	A	B	B	B	B	B	B	B	B	B
												TIME	d0	d0	d0	d0	d2	d2	d2	d2	d3	d3	d3	d3	d7	d7	d7	d7	d14	d14	d14	d14	d21	d21	d21	d21	d28	d28	d28	d28	0h	0h	0h	0h	12h	12h	12h	12h	24h
												TIME_C
												TREATMENT	Unstimulated	Unstimulated	Unstimulated	Unstimulated	Unstimulated	Unstimulated	Unstimulated	Unstimulated	Unstimulated	Unstimulated	Unstimulated	Unstimulated	Unstimulated	Unstimulated	Unstimulated	Unstimulated	Unstimulated	Unstimulated	Unstimulated	Unstimulated	Unstimulated	Unstimulated	Unstimulated	Unstimulated	Unstimulated	Unstimulated	Unstimulated	Unstimulated	Control	Control	Control	Control	Control	Control	Control	Control	Control
												TREATMENT_C
PATHWAY_SORTORDER	BIOCHEMICAL	SUPER_PATHWAY	SUB_PATHWAY	COMP_ID	PLATFORM	CHEMICAL_ID	RI	MASS	CAS	PUBCHEM	KEGG	Group HMDB_ID	A_d0	A_d0	A_d0	A_d0	A_d2	A_d2	A_d2	A_d2	A_d3	A_d3	A_d3	A_d3	A_d7	A_d7	A_d7	A_d7	A_d14	A_d14	A_d14	A_d14	A_d21	A_d21	A_d21	A_d21	A_d28	A_d28	A_d28	A_d28	B_Ctrl_0h	B_Ctrl_0h	B_Ctrl_0h	B_Ctrl_0h	B_Ctrl_12h	B_Ctrl_12h	B_Ctrl_12h	B_Ctrl_12h	B_Ctrl_24h
75	2-aminoadipate	Amino Acid	Lysine Metabolism	6146	GC/MS	381	1686.5	260.1	542-32-5;1118-90-7;	469	C00956	HMDB00510	0.3302	0.2005	0.4154	0.075	2.6672	1.3587	3.3359	1.595	3.8166	3.1922	2.6475	3.4446	2.8802	0.075	1.773	1.4775	0.8578	0.5572	1	0.9064	0.8912	1.4335	1.2344	1.312	0.8315	0.075	1.0157	0.9622	0.075	0.075	0.1098	0.075	1.0746	0.757	0.075	0.4577	0.5678
251	2-hydroxy-3-methylvalerate	Amino Acid	Leucine, Isoleucine and Valine Metabolism	36746	LC/MS Neg	100001541	1787	131.1	488-15-3;	164623		HMDB00317	0.5997	0.5997	0.5997	0.5997	0.8483	1.1759	0.9703	0.5997	1.3986	1.0703	1.0465	2.7539	1	0.8277	1.2346	1.1604	0.8247	1.202	0.8009	0.781	0.5997	0.6365	1.1523	0.5997	0.5997	0.5997	0.5997	0.7638	0.5997	0.5997	0.5997	0.5997	0.5997	0.5997	0.5997	0.5997	0.5997
280	2-hydroxybutyrate (AHB)	Amino Acid	Methionine, Cysteine, SAM and Taurine Metabolism	21044	GC/MS	100000933	1169.4	131	3347-90-8;	440864	C05984	HMDB00008	0.3082	0.3082	0.3082	0.3082	0.3082	0.3082	0.3082	0.3082	1.0691	0.3082	0.8648	0.3082	0.7375	1.0119	0.7348	0.6902	1.0543	1.0609	0.8509	0.6398	0.5881	1.4623	0.9536	1	1.0491	1.6182	1.2924	1.4698	0.3082	0.3082	0.3082	0.3082	1.2338	0.8599	0.3082	0.3082	0.3082
1044	2-hydroxyglutarate	Lipid	Fatty Acid, Dicarboxylate	37253	GC/MS	100002070	1576	247	40951-21-1;	43	C02630	HMDB00606	0.5683	0.0927	0.0927	0.0927	1.285	0.9266	0.9552	1.211	1.378	0.8326	1.3849	1.9553	1.5758	1.1812	1.3521	1.387	1.4379	1.5266	1.8199	1.2188	1.4007	1.4401	1.9946	1.9287	1.5756	1.3684	0.9958	1.6453	0.0927	0.0927	0.0927	0.0927	0.5735	0.0927	0.7887	0.8032	0.0927
246	2-methylbutyrylcarnitine (C5)	Amino Acid	Leucine, Isoleucine and Valine Metabolism	35431	LC/MS Pos	100001509	2439	246.1	31023-25-3;	6426901		HMDB00378	0.5304	0.5304	0.5304	0.5304	0.5304	0.5304	0.5304	0.5304	0.9778	0.9125	0.8997	1.1129	1.6641	0.5304	0.5304	1	0.7554	1.2141	0.6678	0.7508	1.0676	0.776	1.0078	0.6859	0.8923	0.5304	1.2196	1.0695	0.8841	0.5304	1.9607	1.1072	0.5304	0.5304	0.5304	0.5304	0.5304
114	3-(4-hydroxyphenyl)lactate	Amino Acid	Phenylalanine and Tyrosine Metabolism	32197	LC/MS Neg	240	1395	181.1	6482-98-0;	9378	C03672	HMDB00755	0.0754	0.0754	0.1014	0.0966	1.0933	0.9074	1.024	0.7907	1.4632	0.9844	1.2717	2.138	1.8971	1.6704	1.5996	1.3976	1.3277	1.5239	1.6392	1.0779	1.4866	1.2257	1.7502	1.3852	1.1228	1.0742	1.1355	1	0.0754	0.0754	0.0754	0.0754	0.5161	0.4569	0.4929	0.3712	0.6995
252	3-hydroxy-2-ethylpropionate	Amino Acid	Leucine, Isoleucine and Valine Metabolism	32397	GC/MS	100001170	1269	247.1	4374-62-3;	188979		HMDB00396	0.0634	0.0634	0.0634	0.0634	0.1878	0.4078	0.5812	0.5083	0.0634	0.5054	0.4794	0.997	0.5073	0.6697	0.5654	0.8969	0.8237	1.3064	0.8526	1.1007	0.578	1.2937	1.003	1.496	0.7903	1.0998	1.0142	1.0158	0.0634	0.0634	0.0634	0.0634	1.5669	0.8306	1.1274	0.9272	1.0735
189	3-hydroxyanthranilate	Amino Acid	Tryptophan Metabolism	32353	LC/MS Pos	243	2280	154.1	548-93-6;	86	C00632	HMDB01476	0.2927	0.2927	0.2927	0.2927	0.2927	0.2927	0.2927	0.2927	0.8758	0.3863	0.2927	0.2927	1.1242	0.7421	0.2927	0.2927	0.2927	0.2927	0.2927	0.2927	0.7573	0.8743	0.2927	0.2927	0.8141	0.2927	0.2927	0.2927	0.2927	0.2927	0.2927	0.2927	0.2927	0.2927	0.2927	0.2927	0.2927
1160	3-hydroxybutyrate (BHBA)	Lipid	Ketone Bodies	542	GC/MS	254	1203.5	116.9	625-72-9;	441	C01089	HMDB00357	0.2715	0.1803	0.291	0.2542	1.0075	0.9925	1.0231	0.9137	1.532	1.2195	1.0618	2.2795	2.167	2.6328	1.6419	1.8102	2.9125	3.7851	2.4883	2.6539	2.7933	3.9498	2.7368	3.4874	2.7983	3.2779	2.5556	3.0453	0.1179	0.1008	0.0771	0.1203	2.7224	2.6402	1.9278	2.0501	2.7617
1172	3-hydroxydecanoate	Lipid	Fatty Acid, Monohydroxy	22053	LC/MS Neg	100000997	4681	187.2	5561-87-5;	26612		HMDB02203	0.3547	0.3547	0.3547	0.3547	1.3728	1.3011	1.7552	1.139	1.3729	1.5195	1.9646	2.575	1.0315	1.0544	0.8664	0.8727	0.3547	0.5025	0.3547	0.3547	0.3547	0.3547	0.3547	0.3547	0.3547	0.3547	0.3547	0.3547	0.3547	0.3547	0.3547	0.3547	0.7819	1.0089	0.3547	0.7177	0.8793
260	3-hydroxyisobutyrate	Amino Acid	Leucine, Isoleucine and Valine Metabolism	1549	GC/MS	111	1205	177.11	2068-83-9;	11966314	C06001	HMDB00336	0.0744	0.093	0.1456	0.0812	0.9232	1.0358	1.3254	0.8831	1.4168	1.2664	1.1882	2.4993	1.6273	2.0161	1.703	1.5816	1.7294	2.6497	2.3029	1.864	1.5478	2.7929	2.2872	2.5613	1.3575	1.9825	1.8194	1.8721	0.0346	0.0549	0.0707	0.0346	1.1612	1.1701	1.1669	0.9642	1.1583
257	3-methyl-2-oxobutyrate	Amino Acid	Leucine, Isoleucine and Valine Metabolism	21047	LC/MS Neg	100000936	1489	115.1	3715-29-5;	49	C00141	HMDB00019	0.0981	0.1248	0.332	0.2419	1.8337	1.8273	1.6771	1.6595	1.4282	1.2203	1.2648	2.6527	1.113	1.1835	1	1.3342	0.8135	1.0591	0.8415	0.6819	0.5326	0.6293	0.7713	0.7548	0.7594	0.9171	0.8531	0.8276	0.0915	0.0915	0.0915	0.0915	0.7756	0.7038	1.0592	0.7994	0.7907
245	3-methyl-2-oxovalerate	Amino Acid	Leucine, Isoleucine and Valine Metabolism	15676	LC/MS Neg	100000036	2106	129.2	51829-07-3;	47	C00671	HMDB03736	0.2306	0.2154	0.4127	0.3642	1.9547	1.9035	1.8889	2.0458	1.4869	1.3118	1.5908	3.0495	1.2546	1.3208	1.1941	1.6142	0.8279	1.217	0.9275	0.7935	0.5384	0.5653	0.7794	0.7859	0.8029	1	0.9706	0.9369	0.0619	0.0619	0.0619	0.0619	1.0742	1.0244	1.4264	1.1502	0.8911
344	4-guanidinobutanoate	Amino Acid	Guanidino and Acetamido Metabolism	15681	LC/MS Pos	100000096	1085	146.1	463-003;463-00-3;	500	C01035	HMDB03464	0.6855	1.2044	1.4887	1.0502	0.8259	0.8804	0.7106	0.7458	1.4261	0.5265	0.4238	1.1292	0.6548	0.8794	0.6761	0.7497	0.6864	1.2459	1.1127	0.68	0.5718	0.8505	0.9051	0.8639	0.8562	0.9761	0.8463	1.0007	0.3771	0.5159	0.8824	0.5263	1.004	1.063	0.9082	0.7947	0.8211
113	4-hydroxyphenylpyruvate	Amino Acid	Phenylalanine and Tyrosine Metabolism	1669	LC/MS Neg	1141	1716	179.1	156-39-8;	979	C01179	HMDB00707	0.3231	0.3231	0.3231	1.0218	1.0821	1.1518	0.84	0.8204	1.172	0.6093	0.7097	2.0181	2.1884	1.3696	0.8922	0.9139	0.7577	1.3504	1.0238	0.6384	1.0584	1.0908	1.4494	1.2728	0.7762	0.72	1.0606	0.59	0.3231	0.3231	0.3231	0.3231	0.3231	0.3231	1.008	0.8235	0.6749
218	4-methyl-2-oxopentanoate	Amino Acid	Leucine, Isoleucine and Valine Metabolism	22116	LC/MS Neg	100000551	2200	129.2	816-66-0;	70	C00233	HMDB00695	0.2172	0.2129	0.3196	0.2937	1.9047	1.8882	1.6984	1.6514	1.4273	1.169	1.3138	2.5194	1.2128	1.2384	1.0174	1.2841	0.7714	1.0427	0.7645	0.6067	0.4416	0.476	0.5941	0.515	0.7204	0.8393	0.7591	0.6927	0.0186	0.028	0.0186	0.0313	1.0157	0.9226	1.2657	0.9189	0.7961
335	5-methylthioadenosine (MTA)	Amino Acid	Polyamine Metabolism	1419	LC/MS Pos	212	2427	298.1	2457-80-9;	439176	C00170	HMDB01173	0.1574	0.1985	0.2864	0.16	2.3954	2.8107	2.8368	1.7633	1.7544	1.3081	1.7219	2.1821	0.9807	1.0688	1.1489	0.8685	0.4314	0.7905	0.5076	0.2495	0.2261	0.2298	0.268	0.1615	0.4361	0.5605	0.5543	0.3551	0.1515	0.1515	0.1515	0.1515	0.4108	0.3583	0.5275	0.1571	0.3422
354	5-oxoproline	Amino Acid	Glutathione Metabolism	1494	LC/MS Neg	1021	744	128.2	98-79-3;	7405	C01879	HMDB00267	1.0988	1.1473	1.7672	1.4579	0.9661	0.9968	0.9822	0.8571	1.0351	0.7928	0.8961	1.5785	0.8325	0.8755	0.739	0.763	0.7265	0.9819	0.8099	0.647	0.6721	0.7127	0.8248	0.7714	0.7608	0.8838	0.8665	0.8112	0.7863	0.9982	1.0483	0.7646	1.0333	0.9128	1.1628	0.8566	0.767
1158	acetoacetate	Lipid	Ketone Bodies	33963	GC/MS	1218	1285	231.1	3483-11-2;	96	C00164	HMDB00060	0.0658	0.0446	0.3583	0.2653	0.8825	0.8623	1.6993	0.707	1	1.0112	1.134	2.0308	0.8719	0.5767	0.4974	0.5821	0.1685	0.974	0.5307	0.4465	0.5652	0.5064	0.2757	0.5944	0.3391	2.9572	0.8399	0.5752	0.0446	0.0446	0.0446	0.0446	2.7536	2.7079	1.038	1.6878	2.2319
1139	acetylcarnitine	Lipid	Fatty Acid Metabolism(Acyl Carnitine)	32198	LC/MS Pos	100000802	1203	204.2	5080-50-2;	1	C02571	HMDB00201	0.4213	0.328	1.7885	0.328	0.9351	0.8974	1.1495	0.7757	1.4303	0.8757	0.8126	1.8199	1.0142	1.4983	0.8413	0.98	1.095	1.6134	1.6016	0.8093	1.7437	1.2518	1.7504	1	1.6562	1.6243	1.6349	1.0565	0.328	0.328	0.328	0.328	0.328	0.476	1.0333	0.6044	0.7721
2058	adenine	Nucleotide	Purine Metabolism, Adenine containing	554	LC/MS Pos	880	1003	136.1	73-24-5;	190	C00147	HMDB00034	1.2977	1.3424	2.1319	1.7672	0.6001	0.6223	0.6334	0.7094	0.3336	0.3309	0.4118	0.9895	0.23	0.2118	0.245	0.2748	0.1558	0.2526	0.1602	0.2138	0.079	0.0914	0.1072	0.1115	0.1836	0.349	0.3014	0.2793	1.2112	1.2424	1.305	1.3284	1.2231	0.9014	1.2471	0.8812	0.4935
24	alanine	Amino Acid	Alanine and Aspartate Metabolism	1126	GC/MS	811	1147.6	115.9	56-41-7;	5950	C00041	HMDB00161	0.5168	0.6565	0.9698	0.7825	1.2848	1.5561	1.4775	1.2662	1.868	1.5637	1.9634	3.0327	0.5448	0.6519	0.5552	0.5488	0.3625	0.6299	0.4445	0.2931	0.3365	0.572	0.5781	0.5298	0.459	0.5253	0.6637	0.5211	0.2972	0.6122	0.3586	0.2232	1.002	0.9393	0.7024	0.6303	0.9028
261	alpha-hydroxyisocaproate	Amino Acid	Leucine, Isoleucine and Valine Metabolism	22132	LC/MS Neg	100000706	1854	131.2	10303-64-7;	83697	C03264	HMDB00746	0.3354	0.3354	0.3354	0.3354	1.7042	1.8438	1.2409	1.1339	1.9783	1.6904	1.6175	3.9221	1.7517	1.7598	1.4105	1.8515	1.4509	1.6752	1	1.3366	0.7963	0.9231	1.1667	1.0574	0.9105	0.8864	0.741	1.0107	0.3354	0.3354	0.3354	0.3354	0.3354	0.3354	0.3354	0.3354	0.6984
233	alpha-hydroxyisovalerate	Amino Acid	Leucine, Isoleucine and Valine Metabolism	33937	GC/MS	100001300	1208	145.1	600-37-3;	99823		HMDB00407	0.1672	0.1672	0.484	0.1672	1.3166	1.9429	3.1299	1.5599	2.4051	2.6382	3.567	3.8859	2.0922	3.1769	3.549	1.8146	1.1249	2.2002	2.919	1.2258	1	1.7091	2.3463	1.6474	0.5925	1.7051	1.3474	0.7553	0.1672	0.1672	0.1672	0.1672	0.2362	0.3114	0.1672	0.2703	0.1672
911	alpha-ketoglutarate	Energy	TCA Cycle	33453	GC/MS	93	1779	419.1	305-72-6;328-50-7;22202-68-2;	51	C00026	HMDB00208	0.0995	0.0995	0.0995	0.0995	0.0995	0.0995	0.0995	0.6525	0.0995	0.7777	1.2159	1.6879	0.8042	0.0995	0.7201	1.1643	0.0995	0.0995	0.0995	0.4157	0.3943	0.0995	1.367	2.2827	0.0995	0.6568	1.3342	0.9808	0.0995	0.0995	0.0995	0.0995	1.0172	1.2691	1.1897	0.7989	0.3086
2248	alpha-lipoate	Cofactors and Vitamins	Lipoate Metabolism	15305	LC/MS Neg	100000141	3637	205.1	1077-28-7;	864	C00725	HMDB01451	0.5678	0.3879	0.6044	0.5538	0.2309	0.2309	0.2309	0.2309	0.2309	0.2309	0.2309	0.2309	0.2309	0.2309	0.2309	0.2309	0.2309	0.2309	0.2309	0.2309	0.2309	0.2309	0.2309	0.2309	0.2309	0.2309	0.2309	0.2309	0.2831	0.4335	0.4336	0.3764	0.2309	0.2309	0.2309	0.2309	0.2309
187	anthranilate	Amino Acid	Tryptophan Metabolism	4970	LC/MS Pos	1258	3213	138.1	118-92-3;	227	C00108	HMDB01123	0.462	0.3537	0.2611	0.692	1.6807	0.8511	0.8825	0.6882	2.3431	1.2804	1.6288	4.0939	1.4605	1.6803	1.1615	1.3519	0.6623	1.3022	0.663	0.8311	0.6964	0.8105	0.8709	0.9213	0.5076	0.5325	0.576	0.6746	0.2611	0.2611	0.2611	0.2611	0.8476	0.441	0.4895	0.5104	1.1692
296	arginine	Amino Acid	Urea cycle; Arginine and Proline Metabolism	1638	LC/MS Neg	231	728	173.2	1119-34-2;	232	C00062	HMDB00517	1.3192	1.3321	2.1544	1.7309	0.9965	0.9658	0.9785	0.877	1.1122	0.7287	0.8858	1.672	0.8082	0.803	0.7337	0.7869	0.6478	0.9038	0.7499	0.6303	0.6234	0.6408	0.754	0.6956	0.761	0.7961	0.8092	0.815	0.8779	1.1185	1.2063	0.8507	1.036	0.9223	1.1522	0.942	0.7969
29	asparagine	Amino Acid	Alanine and Aspartate Metabolism	512	LC/MS Neg	917	687	131.2	70-47-3;	6267	C00152	HMDB00168	2.5873	1.5817	3.9832	2.0284	0.8705	0.5935	0.889	0.612	1.046	0.3671	0.5624	1.2899	0.6576	0.9308	0.4889	0.4626	0.6193	0.8534	0.6644	0.6008	0.6931	0.4301	0.7501	0.7455	0.6946	0.9025	0.8399	0.7983	1.6791	1.6627	2.1239	1.2208	1.5423	1.0857	1.7422	1.2405	1.1569
27	aspartate	Amino Acid	Alanine and Aspartate Metabolism	443	LC/MS Neg	234	643	132.1	56-84-8;	5960	C00049	HMDB00191	0.3166	0.3167	0.7468	0.1639	0.1639	0.1639	0.1639	0.1639	0.1639	0.1639	0.1639	0.1639	0.1639	0.1639	0.1639	0.1639	0.1639	0.1639	0.1639	0.1639	0.1639	0.1639	0.1639	0.1639	0.1639	0.1639	0.1639	0.1639	0.1989	0.2801	0.3202	0.1639	0.1639	0.1639	0.1639	0.1639	0.1639
226	beta-hydroxyisovalerate	Amino Acid	Leucine, Isoleucine and Valine Metabolism	12129	GC/MS	1442	1251.5	130.9	625-08-1;	69362		HMDB00754	0.235	0.2027	0.4643	0.2557	1.877	2.008	2.9384	1.703	2.6865	2.3641	2.6595	4.4337	2.3854	2.6632	2.7343	2.0427	1.607	2.2968	2.4091	1.709	0.9896	1.4198	1.5602	1.4118	0.7744	1.174	1.1134	0.9183	0.0788	0.0864	0.1401	0.0788	0.8625	0.9212	0.9307	0.6511	0.7874
12	beta-hydroxypyruvate	Amino Acid	Glycine, Serine and Threonine Metabolism	15686	GC/MS	100000055	1425.1	221	1113-60-6;3369-79-7;	964	C00168	HMDB01352	1.273	1.8196	2.7601	3.0633	0.5715	0.5733	0.5715	0.64	0.5715	0.985	0.5715	1.0625	0.5715	0.8099	0.5715	0.5989	0.5715	0.7073	0.5715	0.8095	0.6907	0.6929	0.9914	0.8135	0.5715	1.1864	0.7784	0.9208	1.0158	1.8136	1.364	1.0042	0.9629	1.0928	1.1072	1.2226	0.5715
933	caprate (10:0)	Lipid	Medium Chain Fatty Acid	1642	LC/MS Neg	888	5092	171.2	112-37-8;	2969	C01571	HMDB00511	1.0531	1.7082	2.1985	1.4342	0.9831	0.86	0.8505	1.4787	1.139	0.8709	1.1879	1.2967	0.7057	0.85	0.6454	0.6923	0.4813	0.7003	0.4936	0.5593	0.4679	0.559	0.5187	0.7156	0.5994	0.4573	0.6829	0.5983	0.5868	0.9093	0.8158	0.6822	1.3867	1.3345	1.4989	0.9798	1.1732
929	caproate (6:0)	Lipid	Medium Chain Fatty Acid	32489	LC/MS Neg	926	2766	115.2	142-62-1;	8892	C01585	HMDB00535	0.6711	1.1916	1.9377	1.0766	1.017	1.4514	1.2306	0.9017	1.4228	0.9295	0.978	2.3417	0.7718	1.106	0.7086	0.7573	0.9267	0.8986	0.8249	0.64	0.6394	0.5059	0.5874	0.4395	0.5253	0.5578	0.8001	0.5508	0.7821	0.4357	1.0021	0.7416	0.8147	0.7976	0.4357	0.4357	0.5374
931	caprylate (8:0)	Lipid	Medium Chain Fatty Acid	32492	LC/MS Neg	932	4367	143.2	124-07-2;	379	C06423	HMDB00482	0.8652	1.0676	2.402	1.3194	1.3907	1.0415	1.4421	1.0307	1.2028	1.1512	1.2991	2.0433	0.8025	0.7742	1.116	0.6797	0.7588	0.7435	0.6219	0.577	0.3251	0.4311	0.5704	0.4253	0.437	0.7419	0.6008	0.6001	0.7169	0.8839	0.9643	0.6381	1	1.0151	1.5331	0.6624	0.6915
1314	choline	Lipid	Phospholipid Metabolism	15506	LC/MS Pos	1256	674	104.2	67-48-1;	305	C00114	HMDB00097	1.0954	1.2612	1.9352	1.5281	0.9864	0.9997	0.9997	0.8299	0.9806	0.7395	0.8398	1.6087	0.6968	0.7825	0.5931	0.697	0.639	0.7792	0.727	0.5366	0.4833	0.5783	0.6764	0.5286	0.8637	0.7711	0.7747	0.8603	0.5898	1.132	1.1407	0.6585	0.8913	0.8546	1.3115	0.8338	0.8327
907	cis-aconitate	Energy	TCA Cycle	12025	LC/MS Neg	1829	603	173.1	585-84-2;	643757	C00417	HMDB00072	0.0798	0.0798	0.0798	0.0798	1.175	1.1743	1.1823	0.9985	1.5348	1.0791	1.6832	2.3545	1.5882	1.6758	1.244	1.2909	1.5288	2.1262	1.8775	1.0569	1.7451	1.5405	1.8936	1.6443	1.5313	1.6436	1.2361	1.136	0.0798	0.0798	0.0798	0.0798	0.813	0.56	0.9057	0.6582	0.7839
906	citrate	Energy	TCA Cycle	1564	GC/MS	1124	1763.4	273.1	77-92-9;	311	C00158	HMDB00094	0.0485	0.1234	0.2615	0.1438	1.262	1.5085	2.375	1	1.6566	1.3235	2.0605	3.6266	1.7051	1.8066	2.2007	2.2206	3.3639	3.6397	5.0234	2.5475	3.336	2.1052	3.4382	3.1491	2.0418	3.2186	2.0136	1.9624	0.0187	0.0215	0.1094	0.0583	1.2429	1.0267	1.1871	1.0412	0.7859
2255	cobalamine (Vitamin B12)	Cofactors and Vitamins	Vitamin B12 Metabolism	2184	LC/MS Pos	570	2643	678.5	68-19-9;78091-12-0;				1.2855	1.1608	2.0547	1.6374	0.9831	0.963	1.1292	0.8635	1.4094	0.8955	0.7246	1.1631	0.6912	0.6932	0.5758	0.9554	0.6471	0.858	0.8278	0.685	0.4959	0.6704	0.8171	0.6169	0.7934	0.8632	0.8345	0.6887	0.7439	0.8936	0.9677	0.5119	0.7896	0.9913	1.2563	0.7846	0.746
1553	cortisol	Lipid	Steroid	1712	LC/MS Pos	356	4573	363.2	50-23-7;	5754	C00735	HMDB00063	2.8052	2.8664	4.9625	4.043	1.8609	1.9815	1.9337	1.8361	1.8242	1.4403	1.6129	2.7222	0.9922	1.0542	0.9236	0.8821	0.5578	0.9613	0.7323	0.596	0.5315	0.7231	0.6419	0.6253	0.8347	0.9268	0.9813	1.0078	0.5315	0.5315	0.5315	0.5315	0.5315	0.5315	0.5315	0.5315	0.5315
1557	cortisone	Lipid	Steroid	1769	LC/MS Pos	273	4420	361.2	53-06-5;	222786	C00762	HMDB02802	0.386	0.386	0.5189	0.386	0.8352	0.6496	0.6939	0.5578	0.6725	0.6748	0.7908	1.0737	0.9316	1.1132	0.9753	1.0069	0.9639	1.494	1.2836	0.9931	1.0683	1.1839	1.236	1.0436	1.0694	1.3805	1.2823	1.1089	0.386	0.386	0.386	0.386	0.386	0.386	0.386	0.386	0.386
322	creatine	Amino Acid	Creatine Metabolism	27718	LC/MS Pos	1221	758	132.1	57-00-1;	586	C00300	HMDB00064	1.3839	1.4474	3.0169	2.2018	0.7352	0.7351	0.9705	0.9017	1.078	0.6123	1.0175	1.3779	0.975	1.094	0.8348	0.9906	1.016	1.4076	1.7105	1.0355	1.5504	1.1647	1.6565	1.3582	1.4925	1.8783	1.9264	1.6568	0.1182	0.1182	0.4382	0.1508	1.3287	1.1821	1.531	1.0094	0.8182
281	cysteine	Amino Acid	Methionine, Cysteine, SAM and Taurine Metabolism	31453	GC/MS	800	1560.1	218	52-90-4;56-89-3;	5862	C00097	HMDB00574	0.4969	0.6095	0.9728	0.8319	0.9902	1.3567	1.53	1.1059	1.3886	1.6396	1.3113	2.5419	0.9719	0.4418	0.9018	0.8236	0.9117	1.3936	1.1414	0.8545	0.8765	1.3003	0.8976	1.0584	0.9068	0.0414	0.8163	0.7507	0.342	0.5993	0.3963	0.2576	0.8756	0.9482	0.6427	0.578	0.7893
349	cysteine-glutathione disulfide	Amino Acid	Glutathione Metabolism	35159	LC/MS Pos	100001437	821	427.1	13081-14-6;	4247235		HMDB00656	0.0954	0.0815	0.1584	0.1033	0.9614	0.9691	1	0.6793	1.1023	0.6496	1.1095	1.5044	0.8123	1.0699	0.7405	0.6074	1.177	1.5298	1.6943	0.8707	1.4862	1.1281	1.3261	1.13	1.0007	1.7296	0.9019	0.8508	0.0124	0.0124	0.0124	0.0124	1.2342	0.9476	0.8731	0.7048	0.6325
307	dimethylarginine (SDMA + ADMA)	Amino Acid	Urea cycle; Arginine and Proline Metabolism	36808	LC/MS Pos	100001810	812	203.2	102783-24-4;	123831	C03626	HMDB01539	0.1169	0.1169	0.1169	0.1169	1.0469	1.0636	0.9477	0.593	2.1385	0.79	0.9855	1.825	0.868	1.011	0.899	1.0518	0.7973	1.2893	0.9376	0.835	1.1058	0.841	0.7467	1.045	1.5454	0.8513	1.2774	1.6042	0.1169	0.1169	0.1169	0.1169	0.6323	0.1169	0.1169	2.062	1.4999
2528	erythritol	Xenobiotics	Food Component/Plant	20699	GC/MS	100000846	1517.5	217	149-32-6;		C00503	HMDB02994	0.217	0.4435	0.217	0.4282	0.9653	1.183	1.5323	1.1009	2.3003	1.6293	1.4906	3.1648	2.5174	2.6276	1.7811	1.6632	2.1186	2.8278	2.2988	1.815	1.6851	2.3552	2.6903	2.1213	1.689	2.3711	1.5806	1.3955	0.217	0.217	0.217	0.3651	0.5281	0.696	0.8669	0.3561	0.507
900	erythronate*	Carbohydrate	Aminosugar Metabolism	33477	GC/MS	100001320	1546.9	292.1	88759-55-1;	2781043		HMDB00613	0.7704	0.4748	0.8064	0.5953	1.5576	1.3773	1.3176	1.5423	1.8888	1.486	1.5967	2.8753	1.417	1.6051	1.378	1.6379	1.5903	1.7586	1.3369	1.781	1.5221	1.632	1.2733	2.0265	2.1568	1.2771	1.1231	1.7412	0.0834	0.3131	0.0834	0.1793	0.8491	0.7665	0.6365	0.7406	0.661
2221	folate	Cofactors and Vitamins	Folate Metabolism	1826	LC/MS Pos	328	2606	442	59-30-3;	6037	C00504	HMDB00121	1.4408	1.5458	2.62	2.0657	1.2197	1.2898	1.2959	1.1664	1.2934	0.8852	1.1956	2.1626	1.0929	1.0328	0.8924	0.9707	0.7983	1.1893	1.0456	0.8256	0.8047	0.7415	0.9928	0.9299	0.8895	1.0174	1.0682	0.9389	1.0432	1.2933	1.3082	0.9734	1.2741	1.1155	1.4517	1.1114	0.8927
830	fructose	Carbohydrate	Fructose, Mannose and Galactose Metabolism	577	GC/MS	878	1758	217	57-48-7;	5984	C00095	HMDB00660	2.6743	1.8648	4.5172	1.9879	1.0593	0.7227	0.7183	0.7006	0.9094	0.7053	0.6481	2.0219	0.9355	1.0025	0.7438	0.9975	1.5209	1.3679	1.0336	1.5659	1.0969	1.0936	1.0217	1.3791	1.6985	1.0525	0.9355	1.6835	0.4567	2.2573	1.9952	2.2542	1.1922	1.1404	2.0717	1.186	0.9789
363	gamma-glutamylglutamine	Peptide	Gamma-glutamyl Amino Acid	2730	LC/MS Pos	1140	806	276.1	10148-81-9;	150914		HMDB11738	0.1107	0.0332	0.1321	0.0708	1.6557	1.1061	1.1403	1.0184	1.9047	1.0559	1.3781	2.8595	2.0052	1.4326	1.3857	1.099	1.5839	1.3867	1.7961	1.3041	1.8486	1.1794	1.6783	1.531	1.3133	1.0793	1.3742	1.0023	0.0156	0.0156	0.0156	0.0156	1.0085	0.6581	0.9642	0.5894	0.8921
367	gamma-glutamylleucine	Peptide	Gamma-glutamyl Amino Acid	18369	LC/MS Pos	1268	2744	261.2	2566-39-4;	151023		HMDB11171	0.6099	0.6099	0.6099	0.6099	2.3001	2.2244	1.1665	1.3204	1.5298	1.0961	1.5623	4.2333	1.3147	1.6917	0.8573	0.9649	0.8325	1.3946	1.2772	0.9072	0.74	0.8156	1.5258	1	0.8433	0.6916	1.002	0.7408	0.6099	0.6099	0.6099	0.6099	0.6099	0.6099	0.6099	0.7532	0.808
370	gamma-glutamylphenylalanine	Peptide	Gamma-glutamyl Amino Acid	33422	LC/MS Pos	100000491	2846	295.1	7432-24-8;	111299		HMDB00594	0.3667	0.3667	0.3667	1.5513	1.3747	1.057	0.806	0.6884	1.1765	0.5003	1.1553	2.5257	1.4607	1.0354	0.5526	1.1022	0.3667	0.5348	1.6807	0.3667	1.0994	1.0431	1.0022	0.8001	0.6349	0.3667	0.9748	1.0543	0.3667	0.3667	0.3667	0.5874	0.8651	0.3667	0.3667	0.3667	1.0466
729	glucose	Carbohydrate	Glycolysis, Gluconeogenesis, and Pyruvate Metabolism	20488	GC/MS	572	1866.8	217.1	50-99-7;	79025	C00031	HMDB00122	1.7597	1.6971	3.3633	2.4182	0.698	0.8703	1.0148	0.8706	0.9763	0.8073	0.772	1.4648	0.7171	0.6872	0.7771	0.7446	0.713	0.9011	0.9343	0.68	0.6405	0.6942	0.7773	0.736	0.7754	0.9379	0.8615	0.8479	1.3735	1.5316	1.7743	1.0934	1.5521	1.2807	1.5655	1.2043	0.9339
36	glutamate	Amino Acid	Glutamate Metabolism	57	GC/MS	561	1611.9	246	56-86-0;	611	C00025	HMDB00148	0.9686	1.0979	2.0822	1.7725	1.1239	1.0314	2.285	1.8228	1.2908	1.1601	1.6605	2.3014	0.3511	0.1662	0.5898	0.5442	0.065	0.1531	0.1707	0.1945	0.1257	0.3784	0.1759	0.1437	0.1576	0.0401	0.5457	0.3663	0.7379	1.0983	0.821	0.618	0.5384	0.4728	0.422	0.3753	0.3316
37	glutamine	Amino Acid	Glutamate Metabolism	53	LC/MS Pos	563	684	147.2	56-85-9;	5961	C00064	HMDB00641	0.9322	1.0868	1.7441	1.4344	0.8213	0.8974	0.8972	0.7836	0.9632	0.737	0.8219	1.4935	0.7539	0.8908	0.7575	0.8044	0.7356	1.0443	0.8486	0.6801	0.6177	0.7356	0.8513	0.7185	0.8021	0.8794	0.8801	0.9055	0.6112	1.0031	0.9744	0.6414	0.9755	0.9874	1.2084	0.9513	0.8073
347	glutathione, oxidized (GSSG)	Amino Acid	Glutathione Metabolism	27727	LC/MS Pos	448	1535	613.1	103239-24-3;	6535911215652	C00127	HMDB03337	0.31	0.31	0.8698	0.31	0.627	0.9931	0.5342	0.31	0.9453	0.31	1.1652	0.7929	0.5522	0.7865	0.31	0.31	1.5599	1.006	3.8897	0.7015	2.585	0.31	1.6713	1.4427	1.2901	1.7125	0.8814	0.6291	0.31	0.31	0.31	0.31	0.6962	0.31	0.31	0.31	0.5425
749	glycerate	Carbohydrate	Glycolysis, Gluconeogenesis, and Pyruvate Metabolism	1572	GC/MS	1052	1360.7	189	600-19-1;	752	C00258	HMDB00139	1.4664	1.2202	2.0758	1.7376	1.2013	1.0281	1.1607	0.8674	1.0749	0.7691	0.8525	1.7082	0.9867	0.8887	0.6997	0.8236	0.5611	0.7905	0.793	0.7515	0.6381	0.6001	0.7491	0.5586	0.7183	0.7623	0.6684	0.7377	0.6811	1.1276	1.148	0.6541	0.7893	0.7563	0.8579	0.6495	0.6477
1419	glycerol	Lipid	Glycerolipid Metabolism	15122	GC/MS	1254	1311	205	56-81-5;	753	C00116	HMDB00131	1.4469	0.4834	1.6365	0.6727	1.8107	1.3167	3.0556	1.1864	2.2372	1.3833	2.2496	2.9288	1.2579	0.8024	2.7226	1.9291	1.4145	0.761	2.6345	1.327	1.2402	0.6585	1.4492	0.8649	1.0514	0.7671	1.0094	1.068	0.4848	0.2318	0.366	0.1232	0.6451	0.1863	0.6702	0.5563	0.4194
1420	glycerol 3-phosphate (G3P)	Lipid	Glycerolipid Metabolism	15365	GC/MS	100000258	1719.7	357.1	29849-82-9;	754	C00093	HMDB00126	0.1534	0.4547	0.9445	0.1534	0.4652	1	0.9829	1.1244	1.3619	0.9821	1.8247	1.4671	0.8145	1.5301	1.1194	1.4393	1.2262	1.4083	1.5937	1.9101	0.9041	2.1318	1.7764	1.7436	0.6262	1.6235	1.07	2.0664	0.1534	0.1534	0.2324	0.5834	0.1534	0.8654	0.4018	0.7709	0.1534
1	glycine	Amino Acid	Glycine, Serine and Threonine Metabolism	11777	GC/MS	340	1166	101.9	56-40-6;	5257127750	C00037	HMDB00123	0.2845	0.4104	0.5704	0.7986	1.5633	1.6974	2.5021	2.0405	3.4055	4.0451	2.2037	4.8251	1.6131	0.5838	1.2497	1.3044	0.7984	0.7942	1.1155	0.8163	0.8274	1.0289	0.8983	1.1239	0.5428	0.3682	0.8201	0.6254	0.2876	0.3794	0.2538	0.1894	0.8318	0.8446	0.3913	0.4722	0.6928
2995	HEPES	Xenobiotics	Chemical	21248	LC/MS Neg	100000843	1033	237.2	7365-45-9;	3.27588e+16			1.1841	1.1853	1.948	1.5705	1.0062	0.9918	1.0132	0.8792	1.039	0.7693	0.8854	1.5886	0.7868	0.8412	0.7496	0.7555	0.6904	0.9539	0.7968	0.637	0.6326	0.6694	0.7636	0.6964	0.747	0.8305	0.8288	0.7819	0.8559	1.0499	1.1111	0.7929	1.0112	0.9042	1.1337	0.8723	0.7505
50	histidine	Amino Acid	Histidine Metabolism	59	LC/MS Neg	355	757	154.1	5934-29-2;	7733651426	C00135	HMDB00177	1.3391	1.3528	2.2585	1.8046	0.919	1.0436	0.9504	0.9232	1.0693	0.7365	0.8936	1.6082	0.7621	0.7896	0.706	0.7584	0.6417	0.9123	0.7265	0.5865	0.5491	0.6163	0.7037	0.6183	0.7329	0.7439	0.7824	0.7472	0.8406	1.0128	1.0924	0.7897	1.0338	0.9264	1.1648	0.9186	0.7816
2036	hypoxanthine	Nucleotide	Purine Metabolism, (Hypo)Xanthine/Inosine containing	3127	LC/MS Neg	171	1313	135.1	68-94-0;	790	C00262	HMDB00157	0.0342	0.4053	0.512	0.2217	0.899	0.9815	1.0464	0.8844	1.4977	1.1332	1.3599	2.3178	1.2335	1.2501	1.0629	1.0125	1.1381	1.4707	1.3074	1.0697	1.0976	1.1573	1.3902	1.2993	1.2518	1.2147	1.2512	1.3051	0.0342	0.3446	0.173	0.0682	0.9742	1.0069	1.1057	0.8689	0.9865
2035	inosine	Nucleotide	Purine Metabolism, (Hypo)Xanthine/Inosine containing	1123	LC/MS Neg	361	1600	267.2	58-63-9;		C00294	HMDB00195	0.1927	0.1927	0.1927	0.1927	0.4306	0.1927	0.629	0.4523	0.92	0.8521	1.0367	1.2472	0.8114	0.8082	0.8891	0.6619	0.8541	1.3187	1.4149	0.8671	0.9282	0.8715	1.5037	1.115	0.8823	1.0008	1.2737	1	0.1927	0.1927	0.1927	0.1927	1.008	1.0622	1.3818	0.7698	0.9827
243	isoleucine	Amino Acid	Leucine, Isoleucine and Valine Metabolism	1125	LC/MS Pos	376	1614	132.1	73-32-5;	791	C00407	HMDB00172	3.1874	2.8195	5.1614	3.4647	1.4871	2.003	1.5881	1.3333	1.6218	1.1595	1.4699	2.2208	0.9198	1.1566	0.8719	0.9953	0.6107	1.0803	0.782	0.5464	0.5569	0.5828	0.7341	0.4573	0.9079	1.0047	0.9922	0.8144	2.1048	2.4335	2.6589	1.6469	1.869	1.6059	2.256	1.4372	1.1004
221	isovalerate	Amino Acid	Leucine, Isoleucine and Valine Metabolism	34732	LC/MS Neg	100000708	1623	101.2	503-74-2;	10430	C08262	HMDB00718	0.6826	0.1562	0.1562	1.697	1.2214	0.9739	1.2708	1.489	1.2917	0.9789	1.1015	2.3862	1.2299	1.226	1.1242	1.3056	0.9348	1.05	1.0371	1.1016	0.7129	0.6792	0.8235	0.7366	1.1176	1.1094	0.9057	0.8637	0.1562	0.1562	0.1562	0.1562	1.182	0.9663	1.167	1.008	1.0341
223	isovalerylcarnitine	Amino Acid	Leucine, Isoleucine and Valine Metabolism	34407	LC/MS Pos	100001393	2533	246.2	31023-24-2;	6426851		HMDB00688	0.7026	0.7026	0.7026	0.7026	0.7026	0.7026	0.7026	0.7026	1.5571	1.2072	1.3703	1.5775	1.1387	0.9623	1.2025	1.5281	0.7745	1.3762	1	0.9123	0.8822	0.7158	0.9512	0.7698	0.7551	0.7026	0.9115	2.0656	0.7026	0.7026	0.7026	0.7026	0.7026	0.7026	0.7026	0.7026	0.7026
184	kynurenine	Amino Acid	Tryptophan Metabolism	15140	LC/MS Pos	100000265	1902	209.1	2922-83-0;	1611666971029	C00328	HMDB00684	0.1746	0.0743	0.1528	0.0743	1.377	1.1916	1.0638	1.1142	2.3601	1.4646	1.9481	3.3012	1.1778	1.3263	0.9569	1.019	0.9053	1.3217	0.9941	0.7066	0.9478	1.0226	0.9938	1	0.8425	1.0207	1.0725	0.8459	0.1162	0.0743	0.0743	0.1526	1.2105	1.0872	1.3739	0.861	1.855
746	lactate	Carbohydrate	Glycolysis, Gluconeogenesis, and Pyruvate Metabolism	527	GC/MS	482	1102.8	116.9	79-33-4;	612	C00186	HMDB00190	0.5014	0.5845	0.6424	0.6132	1.7209	1.385	1.8346	1.5848	1.9761	1.1114	1.372	3.1239	1.0143	1.2363	1.1757	1.3215	0.9334	1.1958	1.0297	0.986	0.8007	0.896	1.0298	1.0298	0.9938	1.0062	1.0269	1.2092	0.0358	0.0217	0.0239	0.0181	0.7514	0.731	0.7361	0.6686	0.7053
215	leucine	Amino Acid	Leucine, Isoleucine and Valine Metabolism	60	LC/MS Pos	397	1674	132.2	61-90-5;	70457986106	C00123	HMDB00687	1.3132	1.5744	2.4545	2.0912	0.8626	0.9783	0.899	0.8178	0.917	0.6861	0.7583	1.4723	0.5058	0.5423	0.4774	0.5771	0.3706	0.6011	0.4241	0.3569	0.263	0.3369	0.3786	0.3186	0.5075	0.6184	0.5726	0.5386	0.8843	1.4063	1.3314	0.9928	1.0675	0.9004	1.1381	0.8757	0.5978
69	lysine	Amino Acid	Lysine Metabolism	1301	LC/MS Pos	407	603	147.2	56-87-1;	5962	C00047	HMDB00182	1.3499	1.374	2.1242	1.7724	1.1457	0.9578	1.2886	1.1342	1.046	0.8641	0.8417	1.5776	0.7106	0.8433	0.7018	0.7457	0.6553	0.842	0.7495	0.6009	0.5347	0.6184	0.6736	0.9237	1.0137	0.8012	0.8342	0.8755	1.1284	1.1207	1.1601	0.8633	1.1018	0.9869	1.1737	0.9996	1.0835
916	malate	Energy	TCA Cycle	1303	GC/MS	409	1502	233	6915-15-7;	525	C00149	HMDB00156	0.3265	0.3162	0.8949	0.6885	1.1953	1.198	1.6996	1.1813	1.0267	1.1404	1.2924	2.3051	0.986	1.1447	1.062	1.1495	0.8962	1.0372	1.2821	0.6635	0.7917	1.0862	1.0312	0.9676	0.6004	0.8383	1.014	0.8547	0.0341	0.0341	0.5309	0.1093	0.1839	0.3217	0.4816	0.3439	0.4035
836	mannose	Carbohydrate	Fructose, Mannose and Galactose Metabolism	584	GC/MS	803	1753.5	204	3458-28-4;	161658	C00159	HMDB00169	0.4588	0.377	0.6775	0.4242	1.2179	1.0207	1.6399	0.9441	1.9489	2.7276	1.6517	2.4641	1.4717	1.3259	1.2614	1.2221	1.2381	1.9954	1.8295	1.0992	1.83	2.1591	1.6697	1.8699	0.9899	2.1699	1.2793	1.0279	0.137	0.2715	0.2998	0.1433	1.0101	0.7796	0.602	0.4849	0.6576
264	methionine	Amino Acid	Methionine, Cysteine, SAM and Taurine Metabolism	1302	LC/MS Pos	415	1252	150.1	63-68-3;	69920876137	C00073	HMDB00696	1.4423	1.4616	2.4076	2.0263	1.0051	1.0623	1.0192	0.9476	1.2002	0.7999	0.9408	1.718	0.8488	0.9089	0.7821	0.8668	0.7273	1.0263	0.8435	0.7089	0.6874	0.6674	0.8416	0.7728	0.8654	0.9742	0.9609	0.9784	1.0055	1.3391	1.2545	0.9504	1.28	1.1768	1.4026	1.1845	0.8533
269	methionine sulfoxide	Amino Acid	Methionine, Cysteine, SAM and Taurine Metabolism	18374	LC/MS Pos	100000039	729	166.1	3226-65-1;	1589801548907	C02989	HMDB02005	1.3104	0.8908	2.4174	1.5862	1.0058	0.8947	0.9412	0.8605	0.9861	0.6633	0.9229	1.8557	0.7027	0.7552	0.5961	0.8062	0.6845	0.7462	0.7881	0.6245	0.6563	0.7193	0.8811	0.6352	0.7233	0.7774	0.6806	0.7935	0.7265	1.0186	1.0665	0.8361	1.3062	1.0416	1.4933	0.927	0.7549
1287	myo-inositol	Lipid	Inositol Metabolism	19934	GC/MS	363	1924.9	217	87-89-8;		C00137	HMDB00211	1.2036	1.0553	2.0303	1.6153	0.9517	0.9111	1.0931	0.7053	0.8932	0.7371	0.8801	1.4595	0.7815	0.6918	0.7973	0.6991	0.9393	0.9499	0.8988	0.7266	0.6704	0.7408	0.9094	0.8095	0.9018	0.915	0.8378	0.8871	0.7735	0.9847	1.0512	0.693	1.227	0.9501	1.1322	0.9962	0.7908
25	N-acetylalanine	Amino Acid	Alanine and Aspartate Metabolism	1585	LC/MS Neg	1110	882	130.1	97-69-8;	88064	C02847	HMDB00766	0.2995	0.2995	0.2995	0.2995	0.8493	1.0626	1.4425	1.1327	1.8025	0.6845	1.1981	1.5014	0.9585	0.8889	1.0119	0.7993	1.1818	1.4934	0.8369	0.7253	1.1049	0.8786	1.4233	1.278	0.9437	0.5512	0.8168	1.2296	0.2995	0.2995	0.2995	0.2995	0.8526	1.0441	0.9488	0.4208	0.9167
265	N-acetylmethionine	Amino Acid	Methionine, Cysteine, SAM and Taurine Metabolism	1589	LC/MS Neg	1083	1805	190.1	65-82-7;	448580	C02712	HMDB11745	0.5078	0.5792	0.8202	0.7782	1.556	1.8016	1.5896	1.3297	1.6977	1.4099	1.4979	2.3698	1.1978	1.4962	1.0518	1.0645	0.8759	1.3544	1.0458	0.8005	0.8352	1.0206	0.9542	0.9864	0.8668	0.9592	0.9473	0.9622	0.3524	0.3524	0.3524	0.3524	0.8854	0.884	0.7088	0.683	0.7836
15	N-acetylthreonine	Amino Acid	Glycine, Serine and Threonine Metabolism	33939	LC/MS Neg	100001274	846	160.1	17093-74-2;	4651717	C01118		0.808	0.7055	1.0869	0.8989	0.9279	0.8409	0.891	0.6977	1.0914	0.8211	0.9388	1.787	0.9267	1.0306	0.7675	0.7663	0.7885	1.1452	0.9106	0.8325	0.8315	0.8023	1.036	0.9439	0.7908	0.8261	0.8984	0.8749	0.508	0.5912	0.5448	0.4178	1.1723	0.8631	1.0768	0.9959	0.9981
266	N-formylmethionine	Amino Acid	Methionine, Cysteine, SAM and Taurine Metabolism	2829	LC/MS Neg	194	1541	176.1	4289-98-9;	439750	C03145	HMDB01015	0.4711	0.4711	0.4711	0.4711	1.1467	1.0833	1.047	0.9115	1.4293	1.0392	1.1018	2.1758	1.2855	1.2757	1.0525	1.0348	0.9743	1.1578	1.1705	0.8637	1	0.996	1.2618	1.0594	0.8846	0.8412	0.9356	0.9384	0.4711	0.4711	0.4711	0.4711	0.719	0.7013	0.7563	0.6752	0.8247
2169	nicotinamide	Cofactors and Vitamins	Nicotinate and Nicotinamide Metabolism	594	LC/MS Pos	432	1267	123.1	98-92-0;	936	C00153	HMDB01406	1.8984	1.5224	2.313	2.0766	1.3291	1.0551	1.266	1.2681	1.1211	0.9225	0.8898	2.6602	0.9624	1.0044	0.8177	1.1327	0.8553	1.1313	0.9269	0.6084	0.766	0.8889	1.0243	0.7972	0.8494	0.9687	0.986	1.4452	1.1703	1.1574	1.3529	1.0947	1.3948	0.9877	1.2883	1.23	0.6711
298	ornithine	Amino Acid	Urea cycle; Arginine and Proline Metabolism	1493	GC/MS	444	1763.8	142	3184-13-2;	6262	C00077	HMDB03374	0.5006	0.8313	0.9419	0.9957	1.5022	1.1035	1.1375	1.3152	1.2699	2.7655	1.2499	3.2659	1.2542	0.0603	0.6986	1.3542	0.8394	1.0043	0.7366	0.7036	0.6998	1.2435	0.9876	0.7587	0.675	0.0603	0.5137	0.9265	0.3357	1.3059	0.4025	0.461	0.8658	1.2439	0.3613	0.6075	0.4022
120	p-cresol sulfate	Amino Acid	Phenylalanine and Tyrosine Metabolism	36103	LC/MS Neg	100001315	2896	187.1	3233-57-7;	4615422	C01468	HMDB11635	1.2756	1.4432	2.1687	2.1916	1.1726	1.3689	1.2295	1.0407	0.9574	0.9551	1.1382	2.0959	1.1027	1.5194	0.7876	0.9004	1.072	1.3535	1.0731	0.5954	0.7088	0.721	0.7927	0.9415	0.8309	1.4561	1	0.911	0.4758	0.4758	0.4758	0.4758	0.4758	0.905	0.4758	0.4758	0.4758
2194	pantothenate	Cofactors and Vitamins	Pantothenate and CoA Metabolism	1508	LC/MS Pos	1024	2218	220.1	137-08-6;	6613	C00864	HMDB00210	1.5127	1.4856	2.3982	2.0247	1.1989	1.2352	1.2451	1.1373	1.4041	0.972	1.106	2.1017	1.0231	1.036	0.9087	0.9902	0.924	1.1633	0.9848	0.8175	0.8886	0.8664	0.9445	0.8964	0.8846	1.0735	1.0265	0.9916	1.0933	1.2606	1.3192	0.9467	1.4866	1.177	1.4803	1.1209	0.9458
3012	phenol red	Xenobiotics	Chemical	36817	LC/MS Neg	100001724	3650	353.1	143-74-8;	4766	C12600		1.5258	1.5357	2.4987	2.082	1.2909	1.3285	1.2798	1.138	1.272	0.9529	1.13	1.9825	1.0121	1.0643	0.9459	1.0049	0.8815	1.2073	0.9992	0.7997	0.7986	0.8449	0.983	0.8859	0.9376	1.0469	1.0176	1.0008	1.0435	1.3217	1.3348	0.9622	1.217	1.1023	1.3496	1.0659	0.909
118	phenol sulfate	Amino Acid	Phenylalanine and Tyrosine Metabolism	32553	LC/MS Neg	100001510	2150	173.1	937-34-8;	74426	C02180		0.2605	0.2605	0.68	1.2192	1.2314	1.2229	0.7611	1.0457	1.1501	0.7508	1.0223	1.9906	1	1.1503	1.1462	1.1311	1.0828	1.5541	1.1913	0.7799	1.0573	0.8464	1.3101	1.0906	0.8734	1.1516	1.0695	1.0496	0.2605	0.2605	0.2605	0.285	0.6597	0.684	1.1471	0.9958	0.9827
91	phenylalanine	Amino Acid	Phenylalanine and Tyrosine Metabolism	64	LC/MS Pos	460	2056	166.1	63-91-2;	69256656140	C00079	HMDB00159	1.796	1.4997	2.5011	2.0503	1.0976	1.1536	1.3043	1.0916	1.6013	0.9456	0.9742	2.1736	1.0581	0.9881	0.8398	0.9267	0.734	1.1782	0.9472	0.7856	0.6877	0.8346	0.9372	0.8813	0.9122	1.1682	1.0069	0.9931	1.132	1.369	1.373	1.058	1.2594	1.209	1.5025	1.2382	1.0828
927	phosphate	Energy	Oxidative Phosphorylation	11438	GC/MS	461	1307.7	298.9	7664-38-2 ;	1061	C00009	HMDB01429	1.0238	0.7738	1.9039	1.1988	0.9123	1.199	1.1907	0.8648	1.2037	1.1348	1.1586	1.7202	0.6622	0.6121	0.7021	0.7484	0.547	0.7788	0.773	0.5137	0.5516	0.6161	0.6516	0.7466	0.5918	0.4948	0.6945	0.59	0.818	0.7956	1.1271	0.7318	0.9989	0.9387	1.058	0.7653	0.6737
299	proline	Amino Acid	Urea cycle; Arginine and Proline Metabolism	1898	LC/MS Pos	480	796	116.1	147-85-3;	1457426971047	C00148	HMDB00162	0.9226	0.8487	1.4043	1.0633	1.1292	0.919	0.9124	0.8948	1.083	0.8296	0.8373	1.8345	0.858	0.8523	0.6787	0.6697	0.8004	0.848	0.8165	0.71	0.8177	0.7857	0.8651	0.8787	0.729	0.9139	0.9891	0.8863	0.638	0.7124	0.791	0.5751	1.2052	1.0229	1.2083	0.8315	0.8004
2120	pseudouridine	Nucleotide	Pyrimidine Metabolism, Uracil containing	33442	LC/MS Pos	821	1180	245	1445-07-4;		C02067	HMDB00767	0.5495	0.5495	0.5495	0.5495	1.026	1.066	1.1115	1	1.4792	1.0388	1.68	2.0594	0.6896	1.4775	0.8263	0.6347	0.74	1.2624	1.3861	0.8799	0.7931	1.5437	1.0475	1.1353	0.7885	1.0525	1.077	0.9293	0.5495	0.5495	0.5495	0.5495	0.6562	0.728	0.9713	0.6093	0.8161
2263	pyridoxal	Cofactors and Vitamins	Vitamin B6 Metabolism	1651	LC/MS Pos	491	1210	168.1	65-22-5;	1050	C00250	HMDB01545	0.1963	0.1948	0.2804	0.1099	1.2105	1.1534	1.2378	0.9178	1.3096	1.135	1.2341	2.2293	1.127	1.3303	1.0307	1.0716	0.8636	1.5403	1.2252	0.7513	1.1193	1.2837	1.3105	1.1651	1.0006	1.5229	1.313	1	0.1099	0.1438	0.4974	0.1099	0.7684	0.9451	1.1709	0.5771	0.8265
2264	pyridoxate	Cofactors and Vitamins	Vitamin B6 Metabolism	31555	LC/MS Neg	100001121	2210	182.1	82-82-6 ;	6723	C00847	HMDB00017	0.378	0.378	0.378	0.378	0.87	0.9511	0.378	0.378	0.378	0.6239	0.378	0.378	0.7669	0.8073	0.8434	1.0546	0.9184	1.1432	1.0395	0.8099	1.7705	1.6211	2.1242	2.1911	1.5458	1.5045	1.0972	1.0109	0.378	0.378	0.378	0.378	0.7493	0.378	0.378	0.4976	0.9891
2259	pyridoxine (Vitamin B6)	Cofactors and Vitamins	Vitamin B6 Metabolism	608	LC/MS Pos	936	1386	170.1	58-56-0;	1054	C00314	HMDB02075	2.2189	2.012	2.9465	3.0101	1.4823	1.2858	1.4312	1.4086	1.5744	1.034	1.1856	2.3477	0.982	1.2316	0.9854	1.0146	0.8343	1.1263	0.9622	0.7889	0.7641	0.6284	0.8225	0.689	0.8119	1.0291	0.8941	0.8693	1.7011	1.7905	1.7194	1.3708	1.66	1.328	1.5579	1.1339	0.911
745	pyruvate	Carbohydrate	Glycolysis, Gluconeogenesis, and Pyruvate Metabolism	599	GC/MS	823	1130.6	217	127-17-3;	107735	C00022	HMDB00243	3.1206	1.6683	7.8455	3.394	0.3167	0.6562	0.8051	0.5592	0.4847	0.5848	0.84	1.0771	0.1748	0.3498	0.3315	0.2718	0.1006	0.2952	0.2541	0.2971	0.134	0.2048	0.3787	0.3655	0.2738	0.3052	0.3218	0.2479	2.6117	1.9359	5.0418	2.1569	0.9369	0.7208	1.0631	0.8182	0.3428
2191	riboflavin (Vitamin B2)	Cofactors and Vitamins	Riboflavin Metabolism	1827	LC/MS Pos	500	3111	377.2	83-88-5;	493570	C00255	HMDB00244	1.5606	1.4515	2.4354	2.0345	1.2903	1.3967	1.5736	1.2773	1.5096	1.096	1.2664	2.4224	1.0734	1.0737	1.1572	1.1172	0.9069	1.3201	0.9504	0.9077	0.8575	0.9696	0.966	0.8435	1.0717	1.1327	1.0933	1.1104	0.835	1.0749	1.1184	0.8704	1.1241	1.0678	1.528	0.9661	0.7684
9	serine	Amino Acid	Glycine, Serine and Threonine Metabolism	1648	GC/MS	503	1389.1	204	56-45-1;	59516857581	C00065	HMDB00187	0.4288	0.5045	0.8568	0.931	1.0496	1.0934	1.3578	1.0137	1.3017	1.2654	1.1085	1.9703	1.0377	0.0394	0.7888	0.7838	0.7283	0.8401	0.8561	0.6097	0.6241	0.7553	0.7787	0.7955	0.7121	0.0175	0.6198	0.6564	0.41	0.5821	0.3782	0.3036	1.1237	0.8132	0.2757	0.5748	0.8559
833	sorbitol	Carbohydrate	Fructose, Mannose and Galactose Metabolism	15053	GC/MS	506	1843	319.1	6706-59-8;	107428	C00794	HMDB00247	0.2735	0.8803	1.9998	0.2735	0.7168	1.2865	1.0115	0.7684	0.9549	1.2771	1.1251	3.2233	1.1911	1.7391	2.0439	1.4012	1.5253	3.5607	2.1951	1.5064	1.3594	2.0287	2.8478	2.6717	1.1724	2.5304	0.7896	1.6244	0.2735	0.2735	0.2735	0.2735	0.2735	0.2735	0.2735	0.2735	0.2735
2249	thiamin (Vitamin B1)	Cofactors and Vitamins	Thiamine Metabolism	5341	LC/MS Pos	873	740	265.1	59-43-8;		C00378		0.5247	1.1247	1.9136	1.6135	3.5996	1.5597	1.445	2.5482	4.6719	1.1257	1.4652	5.6089	1.9517	1.2637	1.0009	2.2699	1.1215	1.168	1.1704	0.8567	0.9991	0.9564	0.9331	1.2813	0.954	0.9441	1.0331	1.2482	0.6458	0.8565	1.0817	0.4255	0.8277	0.9471	1.3035	0.6525	0.6187
2204	threonate	Cofactors and Vitamins	Ascorbate and Aldarate Metabolism	27738	GC/MS	100001022	1560.7	292.1	70753-61-6;	151152	C01620	HMDB00943	1.4513	0.991	1.7672	1.8934	0.8452	1.0002	1.2545	0.8889	0.7488	0.9176	0.9651	1.3062	0.4923	0.6809	0.8228	0.8156	0.5907	0.8126	0.7906	0.8225	0.6877	0.7424	0.7813	0.7976	0.8696	0.8686	0.8467	0.8981	0.9841	1.1748	1.2626	0.6207	0.937	1.006	1.1871	1.0661	0.6928
14	threonine	Amino Acid	Glycine, Serine and Threonine Metabolism	1284	LC/MS Pos	564	713	120.1	72-19-5;	69710196288	C00188	HMDB00167	1.5403	1.5714	2.4878	2.0453	1.2156	1.1095	1.1437	1.0441	1.2454	0.9112	1.0329	1.9156	0.8431	0.9966	0.7987	0.8195	0.7819	1.0183	0.8641	0.7002	0.6676	0.7342	0.8588	0.7482	0.8773	0.9349	1.0355	0.9315	1.0034	1.3845	1.3992	0.9938	1.323	1.159	1.5441	1.0444	0.965
2159	thymidine	Nucleotide	Pyrimidine Metabolism, Thymine containing	39539	LC/MS Neg	872	1935	284.8	50-89-5;	5789	C00214	HMDB00273	3.6183	3.4246	6.9368	10.2467	0.2353	0.3109	0.403	0.5815	0.2019	0.1154	0.2052	0.8953	0.2219	0.2061	0.2836	0.3535	0.1372	0.2343	0.1781	0.2059	0.1667	0.1054	0.2013	0.2931	0.2087	0.2567	0.32	0.684	2.6326	3.98	4.6479	5.3263	1.1774	0.919	1.7881	1.909	0.496
2160	thymine	Nucleotide	Pyrimidine Metabolism, Thymine containing	604	GC/MS	882	1429.1	255	65-71-4;	1135	C00178	HMDB00262	0.0494	0.0494	0.0494	0.0494	0.0494	0.0494	0.0494	0.0494	0.0494	0.0494	0.0494	0.0494	0.0494	0.0494	0.0494	0.0494	0.0494	0.0494	0.0494	0.0494	0.0494	0.0494	0.0494	0.0494	0.0494	0.0494	0.0494	0.0494	0.0494	0.0494	0.0494	0.0494	0.0494	0.0494	0.0494	0.0494	0.0494
174	tryptophan	Amino Acid	Tryptophan Metabolism	54	LC/MS Pos	565	2445	205.1	73-22-3;	69235166305	C00078	HMDB00929	1.5926	1.4993	2.3218	2.056	0.9786	1.0323	1.0523	0.9539	1.174	0.7706	0.9454	1.7841	0.8176	0.8387	0.7417	0.7993	0.7547	0.9735	0.8485	0.6318	0.6527	0.718	0.754	0.7459	0.8901	0.8514	0.8995	0.8923	1.0064	1.1809	1.3767	0.9215	1.4168	1.2173	1.5386	1.0822	0.9327
104	tyrosine	Amino Acid	Phenylalanine and Tyrosine Metabolism	1299	LC/MS Pos	815	1516	182.1	60-18-4;	60576942100	C00082	HMDB00158	1.4494	1.6232	2.3321	2.0388	1.1783	1.144	1.1917	1.0816	1.3033	0.9165	1.1385	1.8832	0.9291	1.0238	0.8526	0.9716	0.8479	1.1066	0.9088	0.7964	0.7868	0.7946	0.9385	0.8333	0.9731	1.06	1.1004	1.023	1.1235	1.2468	1.3528	0.9557	1.3706	1.2256	1.6194	1.1739	1.0036
2044	urate	Nucleotide	Purine Metabolism, (Hypo)Xanthine/Inosine containing	1604	GC/MS	1134	1928	441.2	69-93-2;120K5305;		C00366	HMDB00289	1.0516	1.2198	1.1803	1.6605	0.0659	0.0659	2.6204	1.3033	0.0659	0.7226	2.6117	1.5854	0.0659	0.0659	1.4156	0.5292	0.6935	0.0659	1.1207	0.8754	0.355	0.6585	1.4644	2.2595	0.7607	0.0659	2.356	1.6	0.8399	0.362	0.0659	0.0659	0.0659	2.1184	0.4098	0.0659	0.9484
2118	uridine	Nucleotide	Pyrimidine Metabolism, Uracil containing	606	LC/MS Neg	535	1430	243.1	58-96-8;	6029	C00299	HMDB00296	1.0986	1.1705	1.9043	1.5786	1.0051	1.0476	1.3019	0.9171	2.2482	2.4795	1.9308	2.7804	0.7117	0.767	0.6656	0.5773	0.6152	0.984	0.7139	0.5223	0.589	0.9782	0.9602	0.8232	0.9559	0.7147	1.1396	0.7638	0.0957	0.0957	0.0957	0.0957	8.3144	8.9533	9.7949	7.4333	7.7492
254	valine	Amino Acid	Leucine, Isoleucine and Valine Metabolism	1649	LC/MS Pos	566	1040	118.1	72-18-4;	69710186287	C00183	HMDB00883	1.1436	1.2394	2.1025	1.5797	1.0038	0.9329	0.8824	0.8266	1.0294	0.7537	0.8392	1.6296	0.6717	0.717	0.5943	0.6559	0.4723	0.7933	0.6857	0.4342	0.4124	0.5181	0.5986	0.5238	0.6035	0.7122	0.6846	0.6858	0.771	1.1862	1.1729	0.8116	1.1203	0.9176	1.1139	0.8825	0.6883
2037	xanthine	Nucleotide	Purine Metabolism, (Hypo)Xanthine/Inosine containing	3147	LC/MS Neg	1004	909	151.1	69-89-6;	1188	C00385	HMDB00292	0.4501	0.6048	1.1047	0.5078	0.738	1.0051	1.0724	0.8334	1.2619	0.9495	1.018	1.8629	0.9027	1.114	1.0896	0.9183	0.9796	1.3229	1.3081	0.9456	1.0013	1.0891	1.281	1.0845	1.1089	1.1467	1.1916	1.1405	0.0518	0.1701	0.1659	0.1059	1.1677	1.0562	1.2302	0.9987	1.1168
2039	xanthosine	Nucleotide	Purine Metabolism, (Hypo)Xanthine/Inosine containing	15136	LC/MS Pos	100000299	1785	285	146-80-5;	64959	C01762	HMDB00299	0.4935	0.4935	0.4935	0.4935	0.8803	1.0324	0.9871	1.3284	1.4531	0.843	1.4678	1.8275	1.0461	1.0713	0.866	0.9509	0.8723	1.4811	1.5449	0.7604	1.0858	1.0864	1.4598	1.3053	0.7624	1.219	0.9623	0.7648	0.4935	0.4935	0.4935	0.4935	0.4935	0.707	0.598	0.4935	0.4935
770	xylitol	Carbohydrate	Pentose Metabolism	4966	GC/MS	543	1677.6	307.2	87-99-0;	6912	C00379	HMDB02917	0.2047	0.2047	0.2047	0.2047	1.1105	1.2544	1.1352	1.4149	0.2047	1.0009	1	5.3524	4.0945	1.7087	1.7622	0.9017	2.5224	2.2658	1.7547	1.2711	0.2047	1.4784	1.1942	1.9908	2.2146	0.7954	0.7204	0.7118	0.559	0.2047	0.2047	0.2047	0.9361	0.6444	0.2047	0.2968	0.8267
768	xylonate	Carbohydrate	Pentose Metabolism	35638	GC/MS	100001627	1722	292	73686-31-7;	6602431	C05411		1.205	1.2726	2.0043	1.4655	1.1276	1.1463	1.8752	1.3226	1.6764	1.0124	1.2494	2.1256	1.1166	0.8133	1.0078	0.8969	0.8504	1.5469	1.4351	1.0645	0.7913	0.9703	0.6564	1.0554	1.102	0.8804	0.9962	0.5935	0.1827	0.2492	0.2079	0.377	0.7174	0.2871	0.7928	0.1827	0.1827
[truncated: 39 more columns]

## Sheet: Pathway Heat Map (media)
	Imperial College Bronchial epithelial cell culture supernatant (media)
	Heat map of statistically significant biochemicals profiled in this study.						Data normalization: Non-Normalized; Cell Count			Fold of Change													Statistical Values
										Welch's Two-Sample t-Test (Non-Normalized)						Welch's Two-Sample t-Test (Cell Count Normalized)							Welch's Two-Sample t-Test (Non-Normalized)												Welch's Two-Sample t-Test (Cell Count Normalized)													Mean Values (Non-Normalized)
	Pathway Sort Order	Super Pathway	Sub Pathway	Biochemical Name	Platform	Comp ID	KEGG	HMDB		A d2 A d0	A d3 A d0	A d7 A d0	A d14 A d0	A d21 A d0	A d28 A d0	A d2 A d0	A d3 A d0	A d7 A d0	A d14 A d0	A d21 A d0	A d28 A d0		A d2 / A d0		A d3 / A d0		A d7 / A d0		A d14 / A d0		A d21 / A d0		A d28 / A d0		A d2 / A d0		A d3 / A d0		A d7 / A d0		A d14 / A d0		A d21 / A d0		A d28 / A d0			A d0	A d2
																						X	p-value	q-value	p-value	q-value	p-value	q-value	p-value	q-value	p-value	q-value	p-value	q-value	p-value	q-value	p-value	q-value	p-value	q-value	p-value	q-value	p-value	q-value	p-value	q-value	X
	1	Amino Acid	Glycine, Serine and Threonine Metabolism	glycine	GC/MS	11777	C00037	HMDB00123		6.26	10.52	4.62	3.7	4.36	2.3	3.78	7.02	2.3	1.71	1.88	1.14		0.0001	0.0002	4.0595e-05	0.0001	0.0032	0.0008	0.0006	9.577e-05	0.0007	0.0002	0.0111	0.0079	0.0039	0.0013	0.0005	0.0004	0.0365	0.0033	0.0679	0.004	0.046	0.0005	0.577	0.0375		0.3607	2.2567
	9			serine	GC/MS	1648	C00065	HMDB00187		2.75	3.08	1.98	2.4	2.52	1.51	1.66	2.07	0.97	1.12	1.09	0.74		0.0004	0.0003	0.0001	0.0003	0.8445	0.0942	0.0007	0.0001	0.0012	0.0004	0.828	0.3339	0.0574	0.0087	0.0202	0.0046	0.5854	0.0389	0.4996	0.0244	0.5514	0.0046	0.4071	0.0278		0.3782	1.0393
	12			beta-hydroxypyruvate	GC/MS	15686	C00168	HMDB01352		0.36	0.47	0.43	0.49	0.82	0.7	0.26	0.36	0.29	0.3	0.36	0.39		0.0042	0.0019	0.0572	0.0325	0.0281	0.0046	0.0674	0.0045	0.2336	0.0344	0.2433	0.1124	0.0074	0.0019	0.009	0.0025	0.0052	0.0008	0.0059	0.0006	0.0107	0.0002	0.0121	0.0015		1.2465	0.4488
	14			threonine	LC/MS pos	1284	C00188	HMDB00167		0.96	0.95	0.88	0.92	0.89	0.98	0.59	0.67	0.45	0.44	0.39	0.49		0.1035	0.0286	0.1628	0.0809	0.0198	0.0034	0.0118	0.001	0.0004	0.0001	0.4881	0.2091	0.0175	0.0038	0.0813	0.013	0.0031	0.0006	0.0017	0.0002	0.0016	3.6404e-05	0.0066	0.0011		1.0679	1.0254
	15			N-acetylthreonine	LC/MS neg	33939	C01118			1.54	1.85	1.92	2.18	2.32	1.9	0.96	1.33	1	1.05	1.03	0.97		0.0005	0.0004	7.4828e-05	0.0002	0.0001	5.7274e-05	0.0001	2.6666e-05	2.9894e-05	2.3478e-05	0.0002	0.0004	0.7672	0.0804	0.2587	0.0296	0.986	0.0631	0.6894	0.0333	0.7304	0.0059	0.8432	0.0533		0.5735	0.8833
	24		Alanine and Aspartate Metabolism	alanine	GC/MS	1126	C00041	HMDB00161		3.11	4.17	1.54	1.22	1.56	1.47	1.91	2.88	0.79	0.59	0.69	0.74		2.1917e-06	4.9669e-06	1.7506e-05	6.0076e-05	0.0005	0.0002	0.1119	0.0074	0.0128	0.0026	0.0042	0.0035	0.0103	0.0025	0.0016	0.0007	0.2043	0.0142	0.0442	0.0029	0.0939	0.0009	0.1292	0.0101		0.3999	1.2452
	25			N-acetylalanine	LC/MS neg	1585	C02847	HMDB00766		6.16	6.25	6.06	7.44	8.95	5.93	3.75	4.33	3.05	3.54	3.91	2.96		0.0005	0.0004	0.0009	0.0011	0.0001	6.078e-05	0.0005	9.1739e-05	0.0001	6.345e-05	0.0021	0.0021	0.0013	0.0007	0.0068	0.0021	0.0002	0.0001	0.005	0.0005	0.001	3.5497e-05	0.0083	0.0012		0.1815	1.1187
	27			aspartate	LC/MS neg	443	C00049	HMDB00191		0.76	0.76	0.76	0.76	0.76	0.76	0.42	0.42	0.42	0.42	0.42	0.42		0.1273	0.0331	0.1273	0.0654	0.1273	0.0175	0.1273	0.0083	0.1273	0.0198	0.1273	0.0631	0.1071	0.0141	0.1071	0.0155	0.1071	0.0083	0.1071	0.0059	0.1071	0.001	0.1071	0.0085		0.4609	0.35
	29			asparagine	LC/MS neg	512	C00152	HMDB00168		0.48	0.44	0.49	0.57	0.59	0.63	0.29	0.32	0.25	0.27	0.26	0.32		0.0078	0.0031	0.0062	0.0053	0.0118	0.0023	0.0333	0.0024	0.0352	0.0065	0.055	0.0314	0.0039	0.0013	0.0171	0.0041	0.0019	0.0004	0.0041	0.0004	0.0022	4.6373e-05	0.0088	0.0013		1.7287	0.8231
	36		Glutamate Metabolism	glutamate	GC/MS	57	C00025	HMDB00148		1.77	1.61	0.57	0.21	0.33	0.38	1.06	1.08	0.28	0.1	0.14	0.19		0.0715	0.02	0.0193	0.0132	0.1144	0.016	0.0047	0.0005	0.013	0.0026	0.1009	0.0519	0.8517	0.0884	0.7075	0.074	0.0112	0.0012	0.0004	0.0001	0.0008	3.3616e-05	0.0344	0.0034		1.0634	1.8788
	37			glutamine	LC/MS pos	53	C00064	HMDB00641		1.07	1.11	1.21	1.34	1.29	1.33	0.65	0.77	0.62	0.64	0.56	0.67		0.1339	0.0345	0.0889	0.0468	0.0041	0.0009	0.0009	0.0001	0.0012	0.0004	0.0028	0.0024	0.0623	0.0091	0.2493	0.0288	0.0426	0.0038	0.047	0.003	0.021	0.0003	0.0721	0.0059		0.7438	0.7975
	50		Histidine Metabolism	histidine	LC/MS neg	59	C00135	HMDB00177		0.93	0.91	0.88	0.89	0.84	0.89	0.57	0.64	0.45	0.42	0.37	0.45		0.1101	0.0301	0.041	0.0242	2.0741e-05	1.597e-05	0.0047	0.0005	9.1567e-05	5.6282e-05	0.0076	0.0058	0.0199	0.0039	0.069	0.0114	0.0072	0.0009	0.0021	0.0003	0.002	4.4735e-05	0.0078	0.0012		1.1308	1.0504
	69		Lysine Metabolism	lysine	LC/MS pos	1301	C00047	HMDB00182		1.11	0.93	0.88	0.9	0.94	1.06	0.68	0.65	0.45	0.43	0.42	0.53		0.2012	0.0496	0.2306	0.1108	0.0057	0.0012	0.005	0.0005	0.4898	0.0679	0.5739	0.2433	0.0342	0.0059	0.0545	0.01	0.003	0.0005	0.0012	0.0002	0.0015	3.5857e-05	0.0057	0.001		1.0742	1.1931
	75			2-aminoadipate	GC/MS	6146	C00956	HMDB00510		12.86	17.51	11	6.44	9.85	5.12	8.77	12.83	6.08	3.25	4.77	2.82		0.0001	0.0002	0.0001	0.0003	0.1065	0.0151	0.0008	0.0001	0.0007	0.0002	0.1269	0.0631	0.004	0.0013	0.0045	0.0016	0.1947	0.0138	0.0329	0.0024	0.0164	0.0002	0.3036	0.0216		0.1389	1.7866
	91		Phenylalanine and Tyrosine Metabolism	phenylalanine	LC/MS pos	64	C00079	HMDB00159		0.96	1	0.94	0.96	0.96	1.02	0.59	0.73	0.49	0.46	0.43	0.52		0.4834	0.1107	0.9538	0.3825	0.3577	0.044	0.5467	0.0312	0.4948	0.0679	0.7037	0.2894	0.0126	0.0029	0.1768	0.0224	0.0034	0.0006	0.0023	0.0003	0.0012	3.5857e-05	0.0048	0.0009		1.0338	0.9903
	104			tyrosine	LC/MS pos	1299	C00082	HMDB00158		1	1	0.99	1.03	1.02	1.1	0.62	0.7	0.51	0.49	0.45	0.56		0.9471	0.2025	0.9942	0.3951	0.6994	0.0803	0.37	0.0228	0.5256	0.0714	0.0292	0.0182	0.0206	0.004	0.0994	0.0152	0.0053	0.0008	0.0026	0.0003	0.0029	5.1967e-05	0.011	0.0014		0.9975	0.9985
	113			4-hydroxyphenylpyruvate	LC/MS neg	1669	C01179	HMDB00707		2.36	2.25	3.89	2.89	4.11	2.33	1.96	2.26	2.69	1.89	2.45	1.58		0.0015	0.0008	0.0024	0.0024	0.0026	0.0007	0.0005	9.1739e-05	0.0008	0.0003	0.003	0.0026	0.0632	0.0091	0.0759	0.0123	0.0272	0.0026	0.0783	0.0046	0.0334	0.0004	0.1367	0.0106		0.3899	0.9196
	114			3-(4-hydroxyphenyl)lactate	LC/MS neg	32197	C03672	HMDB00755		18.36	24.69	38.11	34.8	39.47	25.52	10.94	16.79	18.82	15.97	16.76	12.42		1.4115e-08	1.5994e-07	1.1214e-08	4.9016e-07	2.3477e-08	1.4158e-07	2.478e-08	1.4525e-07	1.4603e-08	1.9474e-07	6.7438e-09	2.7738e-07	5.7134e-07	6.229e-06	5.6289e-05	0.0001	2.0046e-07	1.4105e-06	5.9815e-07	3.0637e-06	2.2521e-07	1.9695e-07	1.2274e-05	4.4874e-05		0.0485	0.8906
	118			phenol sulfate	LC/MS neg	32553	C02180			3.17	3.12	3.95	4.35	4.45	3.73	1.76	2.03	1.83	1.9	1.78	1.71		0.0226	0.0075	0.0265	0.0176	0.0175	0.0031	0.0133	0.0011	0.0131	0.0026	0.0197	0.0126	0.1358	0.017	0.1078	0.0155	0.1198	0.0091	0.1134	0.0062	0.1304	0.0012	0.1424	0.0109		0.2961	0.938
	120			p-cresol sulfate	LC/MS neg	36103	C01468	HMDB11635		1.11	1.04	1.18	1.21	1.02	1.18	0.68	0.73	0.61	0.58	0.45	0.59		0.1699	0.0433	0.8734	0.3623	0.3053	0.0384	0.2752	0.0172	0.7878	0.1041	0.2944	0.1331	0.074	0.0103	0.1898	0.0225	0.0464	0.0041	0.0481	0.003	0.0059	9.6163e-05	0.0322	0.0032		0.9855	1.0935
	174		Tryptophan Metabolism	tryptophan	LC/MS pos	54	C00078	HMDB00929		0.87	0.88	0.83	0.9	0.87	0.93	0.54	0.63	0.43	0.43	0.38	0.47		0.005	0.0021	0.0163	0.0115	0.0032	0.0008	0.0396	0.0028	0.0059	0.0013	0.1323	0.0648	0.0083	0.0021	0.062	0.0108	0.0028	0.0005	0.001	0.0002	0.0016	3.6404e-05	0.0054	0.001		1.2065	1.0512
	184			kynurenine	LC/MS pos	15140	C00328	HMDB00684		15.61	25.94	17.62	16.48	18.31	15.12	9.97	19.06	9.41	8.25	8.33	7.94		0.0008	0.0005	0.0006	0.0009	0.0008	0.0002	0.0007	0.0001	0.0008	0.0003	0.0009	0.001	0.0013	0.0007	7.4243e-05	0.0001	0.0011	0.0003	0.0006	0.0001	0.0023	4.8046e-05	0.0016	0.0005		0.0629	0.9819
	187			anthranilate	LC/MS pos	4970	C00108	HMDB01123		3.42	6.51	5.67	3.69	3.86	2.33	2.32	5.28	3.2	1.96	1.87	1.3		0.0029	0.0015	0.0004	0.0006	0.0012	0.0003	0.0013	0.0002	0.0034	0.0009	0.0118	0.0081	0.0245	0.0046	0.0028	0.0011	0.006	0.0008	0.0398	0.0028	0.0407	0.0005	0.2247	0.0167		0.274	0.9358
	189			3-hydroxyanthranilate	LC/MS pos	32353	C00632	HMDB01476		1	1.25	1.87	1	2.04	1.42	1	1.58	2.09	1	1.89	1.45				0.2571	0.1222	0.1999	0.0268			0.182	0.0274	0.391	0.1711			0.2772	0.0314	0.1921	0.0138			0.1833	0.0016	0.391	0.027		0.315	0.315
	215		Leucine, Isoleucine and Valine Metabolism	leucine	LC/MS pos	60	C00123	HMDB00687		0.78	0.73	0.56	0.49	0.4	0.6	0.48	0.52	0.28	0.24	0.17	0.3		0.0032	0.0016	0.0012	0.0013	3.3542e-05	2.1292e-05	1.6975e-05	7.6542e-06	3.0687e-06	3.9438e-06	7.2047e-05	0.0002	0.0119	0.0028	0.0225	0.005	0.0019	0.0004	0.0003	0.0001	0.0002	1.3088e-05	0.0022	0.0006		1.1324	0.888
	218			4-methyl-2-oxopentanoate	LC/MS neg	22116	C00233	HMDB00695		11.09	8.68	8.85	6.34	4.38	5.69	6.84	6.16	4.55	3.05	1.94	2.89		3.124e-09	7.0798e-08	5.1524e-06	3.6329e-05	9.8469e-09	1.1876e-07	1.8642e-06	1.5648e-06	2.7551e-08	1.9474e-07	3.4115e-07	4.6772e-06	0.0001	0.0001	0.0003	0.0003	0.0001	8.1273e-05	0.0003	0.0001	0.0027	5.1967e-05	0.0007	0.0003		0.1522	1.6876
	221			isovalerate	LC/MS neg	34732	C08262	HMDB00718		2.9	2.87	3.42	3.16	2.41	2.85	1.84	2.14	1.81	1.53	1.1	1.48		0.0707	0.02	0.0723	0.039	0.0555	0.0086	0.062	0.0043	0.0968	0.0157	0.0732	0.0391	0.1586	0.0192	0.1332	0.0184	0.1604	0.0118	0.2152	0.0114	0.3929	0.0034	0.2295	0.0169		0.3949	1.147
	223			isovalerylcarnitine	LC/MS pos	34407		HMDB00688		1	1.56	1.74	1.55	1.39	1.6	1	2.03	1.72	1.45	1.18	1.58				0.0297	0.0188	0.0164	0.003	0.0042	0.0004	0.0169	0.0032	0.212	0.0991			0.0015	0.0007	0.0117	0.0013	0.0645	0.0039	0.0886	0.0009	0.2502	0.018		0.6614	0.6614
	226			beta-hydroxyisovalerate	GC/MS	12129		HMDB00754		12.18	15.43	16.99	14.85	10.74	6.93	7.37	10.49	8.49	6.93	4.65	3.44		2.0909e-06	4.9669e-06	6.9876e-07	1.0824e-05	5.0233e-07	1.5146e-06	1.3551e-06	1.5648e-06	2.1822e-06	3.0849e-06	4.3788e-06	2.0381e-05	0.0002	0.0002	7.1676e-05	0.0001	0.0005	0.0002	0.0003	0.0001	0.0009	3.3864e-05	0.0022	0.0006		0.1708	2.0807
	233			alpha-hydroxyisovalerate	GC/MS	33937		HMDB00407		12.99	18.96	21.1	15.56	15.15	8.72	8.07	12.68	10.79	7.58	6.8	4.46		4.1373e-05	6.2508e-05	1.0522e-05	5.4483e-05	1.1604e-05	1.0052e-05	3.2059e-05	1.2528e-05	9.0498e-06	9.1382e-06	0.0005	0.0007	0.0009	0.0006	0.0007	0.0005	0.0005	0.0002	0.0011	0.0002	0.0013	3.5857e-05	0.0056	0.001		0.1183	1.5364
	243			isoleucine	LC/MS pos	1125	C00407	HMDB00172		0.71	0.64	0.53	0.43	0.36	0.51	0.44	0.44	0.27	0.21	0.16	0.25		0.0126	0.0045	0.0009	0.001	0.0001	5.7495e-05	0.0001	2.8015e-05	0.0002	9.049e-05	0.0001	0.0002	0.0032	0.0012	0.0048	0.0016	0.0006	0.0002	0.0002	0.0001	5.1798e-05	7.4985e-06	0.0008	0.0003		1.8836	1.3447
	245			3-methyl-2-oxovalerate	LC/MS neg	15676	C00671	HMDB03736		10.57	8.71	8.74	6.54	5.01	6.09	6.37	6.08	4.4	3.08	2.18	3.03		4.045e-08	3.0557e-07	1.3333e-05	5.4483e-05	2.6427e-07	1.0624e-06	4.8746e-06	2.8574e-06	1.7636e-06	2.8489e-06	1.3072e-06	8.9607e-06	0.0012	0.0007	0.0004	0.0003	0.001	0.0003	0.0019	0.0003	0.0084	0.0001	0.0039	0.0008		0.1561	1.6495
	246			2-methylbutyrylcarnitine (C5)	LC/MS pos	35431		HMDB00378		1	1.34	1.7	1.62	1.86	1.7	1	1.84	1.76	1.6	1.67	1.75				0.1008	0.0524	0.2025	0.0268	0.012	0.001	0.0159	0.0031	0.0631	0.0349			0.0011	0.0006	0.2068	0.0143	0.045	0.0029	0.0182	0.0002	0.0673	0.0055		0.5915	0.5915
	251			2-hydroxy-3-methylvalerate	LC/MS neg	36746		HMDB00317		1.15	1.62	1.56	1.42	1.22	1.03	1.5	2.61	1.76	1.5	1.25	1.07		0.2245	0.0547	0.0121	0.0095	0.0328	0.0053	0.0051	0.0005	0.2921	0.0417	0.391	0.1711	0.0773	0.0107	0.0302	0.0063	0.0084	0.001	0.0309	0.0023	0.3439	0.003	0.391	0.027		0.701	0.803
	252			3-hydroxy-2-ethylpropionate	GC/MS	32397		HMDB00396		9.14	9.75	17.08	28.54	32.76	25.66	6.65	8.06	10.41	16.1	17.24	15.46		0.0038	0.0018	0.0588	0.0326	0.0001	6.1655e-05	3.1779e-05	1.2528e-05	0.0003	0.0001	1.6406e-06	9.6395e-06	0.0056	0.0015	0.0635	0.0108	0.0003	0.0002	0.0001	9.9875e-05	0.0009	3.4815e-05	3.9937e-05	4.9767e-05		0.0432	0.3949
	254			valine	LC/MS pos	1649	C00183	HMDB00883		0.99	1	0.86	0.82	0.77	0.88	0.6	0.7	0.44	0.39	0.34	0.44		0.7206	0.1617	0.9365	0.379	0.0046	0.001	0.0594	0.0041	0.0015	0.0004	0.0105	0.0077	0.0338	0.0059	0.1419	0.0194	0.0073	0.0009	0.0034	0.0004	0.0013	3.5857e-05	0.0081	0.0012		0.943	0.9293
	257			3-methyl-2-oxobutyrate	LC/MS neg	21047	C00141	HMDB00019		15.15	12.29	12.02	9.47	8.09	8.83	8.78	8.24	5.81	4.26	3.37	4.21		0.0004	0.0003	0.0001	0.0003	0.0003	0.0001	0.0006	9.577e-05	0.0006	0.0002	0.0008	0.0009	0.0038	0.0013	0.0012	0.0007	0.0057	0.0008	0.0085	0.0007	0.0145	0.0002	0.0111	0.0014		0.1129	1.7108
	260			3-hydroxyisobutyrate	GC/MS	1549	C06001	HMDB00336		17.17	22.94	34.36	45.41	52.98	35.22	10.58	16.17	17.58	21.69	23.32	17.85		9.4048e-07	3.1585e-06	7.4291e-07	1.0824e-05	3.5161e-06	6.0582e-06	8.585e-06	4.1936e-06	2.3126e-07	8.1732e-07	7.6231e-07	6.2708e-06	4.0364e-05	8.6683e-05	2.0243e-05	0.0001	7.9221e-05	8.1273e-05	8.7054e-06	1.4863e-05	4.4953e-06	9.8281e-07	1.9707e-05	4.4874e-05		0.0589	1.0113
	261			alpha-hydroxyisocaproate	LC/MS neg	22132	C03264	HMDB00746		5.1	6.79	7.01	6.15	4.73	3.73	4.41	6.86	5.05	4.07	2.94	2.64		0.0007	0.0004	0.0002	0.0004	2.251e-05	1.597e-05	0.0006	9.2325e-05	2.9608e-05	2.3478e-05	0.0003	0.0005	0.0011	0.0007	0.0029	0.0011	0.0001	8.1273e-05	0.001	0.0002	0.001	3.5497e-05	0.0006	0.0003		0.2427	1.2374
	264		Methionine, Cysteine, SAM and Taurine Metabolism	methionine	LC/MS pos	1302	C00073	HMDB00696		0.9	0.9	0.91	0.95	0.92	1.02	0.55	0.63	0.46	0.45	0.4	0.51		0.0046	0.002	0.0046	0.0041	6.1607e-05	3.5382e-05	0.0012	0.0002	0.0373	0.0068	0.0382	0.0231	0.0179	0.0038	0.0672	0.0112	0.0076	0.0009	0.0031	0.0004	0.0028	5.1967e-05	0.0124	0.0015		1.0661	0.9579
	265			N-acetylmethionine	LC/MS neg	1589	C02712	HMDB11745		3.79	3.76	3.48	3.15	3.22	2.75	2.34	2.6	1.79	1.52	1.41	1.39		9.7559e-07	3.1585e-06	5.8178e-06	3.6329e-05	1.1668e-05	1.0052e-05	5.9167e-07	1.1561e-06	1.2276e-06	2.4793e-06	0.0001	0.0002	0.0017	0.0008	0.0011	0.0006	0.0073	0.0009	0.0438	0.0029	0.0445	0.0005	0.0537	0.0046		0.364	1.3788
	266			N-formylmethionine	LC/MS neg	2829	C03145	HMDB01015		3.61	4.3	4.81	4.66	5.2	3.78	2.22	3.05	2.47	2.21	2.29	1.91		2.837e-05	4.9457e-05	1.3711e-05	5.4483e-05	5.8132e-05	3.5056e-05	5.2866e-05	1.631e-05	7.361e-06	8.0048e-06	3.316e-05	0.0001	0.0005	0.0005	0.0079	0.0024	0.0006	0.0002	0.0017	0.0002	0.0007	3.2134e-05	0.0001	0.0001		0.2616	0.9436
	269			methionine sulfoxide	LC/MS pos	18374	C02989	HMDB02005		1	1.02	0.92	1	1.09	0.98	0.6	0.71	0.46	0.46	0.47	0.48		0.9092	0.1962	0.8748	0.3623	0.6107	0.0715	0.9319	0.0501	0.4658	0.0658	0.9433	0.3559	0.1153	0.0148	0.2905	0.0325	0.0354	0.0032	0.0366	0.0026	0.0357	0.0004	0.0458	0.0041		1.0014	0.9985
	280			2-hydroxybutyrate (AHB)	GC/MS	21044	C05984	HMDB00008		1	1.7	2.48	3.06	3.66	4.3	1	2.07	2.57	2.92	3.25	4.4				0.1828	0.0888	0.001	0.0003	0.0016	0.0002	0.0056	0.0013	0.0003	0.0005			0.1844	0.0224	0.0017	0.0004	0.0031	0.0004	0.0091	0.0001	0.0006	0.0002		0.3553	0.3553
	281			cysteine	GC/MS	31453	C00097	HMDB00574		2.81	3.47	2.15	3.11	3.29	1.75	1.71	2.36	1.08	1.48	1.42	0.86		0.0003	0.0003	0.0007	0.001	0.0345	0.0055	3.7546e-06	2.4454e-06	0.0004	0.0002	0.9299	0.3541	0.0262	0.0048	0.0069	0.0021	0.7893	0.051	0.0785	0.0046	0.0903	0.0009	0.491	0.0326		0.4219	1.1853
	296		Urea cycle; Arginine and Proline Metabolism	arginine	LC/MS neg	1638	C00062	HMDB00517		0.95	0.95	0.94	0.94	0.95	0.97	0.58	0.67	0.48	0.45	0.42	0.49		0.0055	0.0023	0.1433	0.072	0.0105	0.0021	0.0039	0.0004	0.0062	0.0014	0.0549	0.0314	0.0186	0.0039	0.1016	0.0152	0.0077	0.0009	0.0021	0.0003	0.0028	5.1967e-05	0.0088	0.0013		0.9894	0.9409
	298			ornithine	GC/MS	1493	C00077	HMDB03374		2.51	3.87	2.03	2.11	2.56	1.32	1.55	2.62	1.03	1	1.13	0.67		0.0008	0.0005	0.01	0.0081	0.769	0.0867	0.0029	0.0003	0.0015	0.0004	0.8998	0.3489	0.0525	0.0081	0.0292	0.0062	0.6073	0.0399	0.8795	0.0413	0.5538	0.0046	0.3159	0.0222		0.4617	1.1589
	299			proline	LC/MS pos	1898	C00148	HMDB00162		1.48	1.51	1.4	1.59	1.8	1.63	0.91	1.08	0.72	0.75	0.79	0.83		0.0011	0.0006	0.0009	0.001	0.0034	0.0008	0.0008	0.0001	2.1807e-05	1.9267e-05	0.0002	0.0003	0.546	0.0595	0.8558	0.0879	0.0601	0.005	0.0854	0.0049	0.1409	0.0013	0.235	0.0171		0.6033	0.8903
	307			dimethylarginine (SDMA + ADMA)	LC/MS pos	36808	C03626	HMDB01539		8.93	12.1	11.32	12.17	13.06	15.9	7.81	12.27	8.19	8.25	7.99	11.29		0.0003	0.0003	0.0003	0.0005	8.9858e-06	1.0052e-05	6.1032e-06	3.2523e-06	0.0003	0.0001	0.0004	0.0006	0.0007	0.0005	0.002	0.0008	2.3092e-05	5.4161e-05	0.0003	0.0001	0.0002	1.3088e-05	0.0005	0.0002		0.0925	0.8259
	322		Creatine Metabolism	creatine	LC/MS pos	27718	C00300	HMDB00064		0.7	0.75	0.97	1.38	1.67	1.75	0.42	0.51	0.48	0.64	0.71	0.86		0.0125	0.0045	0.0352	0.0214	0.713	0.0811	0.0352	0.0025	0.0027	0.0007	0.0006	0.0007	0.0145	0.0032	0.0382	0.0075	0.03	0.0028	0.1197	0.0065	0.2127	0.0019	0.6389	0.0412		1.1201	0.7788
	335		Polyamine Metabolism	5-methylthioadenosine (MTA)	LC/MS pos	1419	C00170	HMDB01173		19.65	12.65	9.87	4.98	2.5	4.67	12.22	8.68	5.07	2.47	1.1	2.38		1.157e-06	3.2777e-06	3.2573e-06	2.8476e-05	7.8827e-06	1.0052e-05	0.0005	8.2968e-05	0.0011	0.0003	5.8463e-05	0.0002	1.164e-05	4.2303e-05	2.7793e-05	0.0001	0.0004	0.0002	0.0285	0.0022	0.5455	0.0046	0.003	0.0007		0.123	2.4167
	344		Guanidino and Acetamido Metabolism	4-guanidinobutanoate	LC/MS pos	15681	C01035	HMDB03464		1.16	1.08	1.3	1.73	1.62	1.64	0.71	0.79	0.67	0.84	0.72	0.83		0.2728	0.0658	0.8327	0.3534	0.098	0.0142	0.0111	0.001	0.0166	0.0032	0.0194	0.0126	0.161	0.0193	0.3866	0.0424	0.1038	0.0081	0.4777	0.0235	0.1768	0.0016	0.433	0.0293		0.6732	0.7798
	347		Glutathione Metabolism	glutathione, oxidized (GSSG)	LC/MS pos	27727	C00127	HMDB03337		1.94	2.24	1.68	7.37	6.65	4.38	1.37	1.79	1.09	3.98	3.34	2.51		0.0685	0.0197	0.1297	0.0659	0.2628	0.0337	0.0139	0.0011	0.0709	0.0117	0.0048	0.0039	0.3652	0.0411	0.1838	0.0224	0.7418	0.0483	0.0338	0.0025	0.1009	0.0009	0.03	0.0031		0.2981	0.5781
	349			cysteine-glutathione disulfide	LC/MS pos	35159		HMDB00656		13.42	14.36	14.43	25.25	26.74	20.35	8.23	9.95	7.36	12.01	11.56	10.22		1.2795e-07	7.2495e-07	1.6707e-06	1.8257e-05	5.1978e-06	7.8362e-06	1.8687e-06	1.5648e-06	6.2235e-07	1.4664e-06	8.6441e-05	0.0002	4.7705e-05	8.6683e-05	6.7822e-05	0.0001	4.4552e-05	6.2696e-05	1.9778e-05	2.026e-05	6.002e-05	7.4985e-06	4.3712e-05	4.9767e-05		0.0666	0.894
	354			5-oxoproline	LC/MS neg	1494	C01879	HMDB00267		1.13	1.12	1.14	1.21	1.24	1.2	0.69	0.79	0.59	0.58	0.54	0.61		0.0009	0.0005	0.0568	0.0325	0.0025	0.0006	0.0003	5.1784e-05	0.0002	8.1639e-05	0.0006	0.0007	0.0464	0.0072	0.2209	0.0258	0.0136	0.0014	0.0097	0.0008	0.008	0.0001	0.018	0.002		0.8157	0.9203
	363	Peptide	Gamma-glutamyl Amino Acid	gamma-glutamylglutamine	LC/MS pos	2730		HMDB11738		23.11	28.8	33.54	37.55	41.38	27.47	14.19	20.76	17.08	17.51	17.99	13.75		0.0004	0.0004	0.0007	0.0009	0.0002	7.1348e-05	0.0002	4.5404e-05	0.0002	9.049e-05	0.0004	0.0006	0.0015	0.0007	0.0003	0.0003	0.001	0.0003	0.0016	0.0002	0.0012	3.5857e-05	0.0021	0.0006		0.0484	1.1186
	367			gamma-glutamylleucine	LC/MS pos	18369		HMDB11171		2.43	2.39	1.99	1.96	1.95	1.39	2.87	3.45	1.98	1.81	1.67	1.34		0.0158	0.0056	0.0139	0.0103	0.0146	0.0028	0.0017	0.0002	0.0114	0.0024	0.041	0.0245	0.0104	0.0025	0.033	0.0067	0.0245	0.0023	0.0205	0.0016	0.0599	0.0006	0.0396	0.0037		0.6097	1.4805
	370			gamma-glutamylphenylalanine	LC/MS pos	33422		HMDB00594		1.79	2	2.26	1.68	2.55	1.68	1.48	2.02	1.57	1.11	1.49	1.14		0.0373	0.0117	0.0394	0.0236	0.0189	0.0033	0.4392	0.026	0.0052	0.0013	0.1504	0.0728	0.2063	0.0239	0.1633	0.0213	0.1969	0.0139	0.8299	0.0394	0.1827	0.0016	0.5394	0.0354		0.5401	0.9641
	729	Carbohydrate	Glycolysis, Gluconeogenesis, and Pyruvate Metabolism	glucose	GC/MS	20488	C00031	HMDB00122		0.62	0.63	0.63	0.75	0.71	0.75	0.37	0.44	0.32	0.35	0.31	0.37		0.004	0.0019	0.0004	0.0007	0.0006	0.0002	0.0038	0.0004	0.0036	0.0009	0.0024	0.0022	0.0046	0.0014	0.0089	0.0025	0.0053	0.0008	0.0034	0.0004	0.0041	7.1557e-05	0.0074	0.0012		1.394	0.8634
	745			pyruvate	GC/MS	599	C00022	HMDB00243		0.25	0.29	0.15	0.13	0.16	0.15	0.15	0.19	0.07	0.06	0.07	0.07		0.004	0.0019	0.0061	0.0053	0.0007	0.0002	0.0008	0.0001	0.001	0.0003	0.0025	0.0022	0.0045	0.0014	0.0087	0.0025	0.0014	0.0003	0.0006	0.0002	0.0008	3.3616e-05	0.0036	0.0008		2.4725	0.6242
	746			lactate	GC/MS	527	C00186	HMDB00190		4.42	4.33	3.86	3.65	3.55	3.49	2.79	3.24	2.03	1.77	1.6	1.81		1.6117e-05	3.0438e-05	1.3391e-05	5.4483e-05	2.5384e-05	1.7008e-05	0.0001	3.0833e-05	0.0003	0.0001	0.0001	0.0002	1.6825e-05	4.5858e-05	0.0141	0.0036	0.0001	8.1273e-05	0.0003	0.0001	0.0012	3.5857e-05	0.0002	0.0001		0.3941	1.741
	749			glycerate	GC/MS	1572	C00258	HMDB00139		1.06	0.95	1.02	0.94	0.89	0.88	0.66	0.68	0.52	0.45	0.39	0.44		0.4276	0.0989	0.3787	0.178	0.8516	0.0942	0.4789	0.0278	0.1518	0.0233	0.0549	0.0314	0.0279	0.0051	0.1018	0.0152	0.005	0.0008	0.0018	0.0002	0.0011	3.5857e-05	0.0046	0.0009		1.0045	1.0633
	768		Pentose Metabolism	xylonate	GC/MS	35638	C05411			1.49	1.45	1.26	1.71	1.34	1.2	0.92	1.02	0.64	0.82	0.58	0.6		0.0393	0.0122	0.0002	0.0004	0.0782	0.0116	0.004	0.0004	0.1262	0.0198	0.4078	0.1765	0.623	0.0666	0.9994	0.1017	0.0246	0.0023	0.3046	0.0156	0.0142	0.0002	0.028	0.0029		1.1139	1.6634
	770			xylitol	GC/MS	4966	C00379	HMDB02917		5.51	6.47	11.36	11.32	7.33	6.19	6	9.23	10.34	9.54	5.95	5.43		0.0002	0.0002	0.0734	0.0391	0.0053	0.0012	0.0004	8.2182e-05	0.061	0.0104	0.0114	0.0079	6.5164e-05	0.0001	0.0946	0.0147	0.0059	0.0008	0.0007	0.0002	0.0607	0.0006	0.0108	0.0014		0.2053	1.132
	830		Fructose, Mannose and Galactose Metabolism	fructose	GC/MS	577	C00095	HMDB00660		0.48	0.53	0.66	1.09	0.96	0.98	0.29	0.39	0.33	0.5	0.42	0.49		0.0102	0.0039	0.0197	0.0132	0.0787	0.0116	0.7054	0.039	0.9362	0.1225	0.9069	0.3489	0.0048	0.0014	0.025	0.0054	0.0099	0.0011	0.0408	0.0028	0.0217	0.0003	0.0372	0.0035		1.4952	0.7122
	833			sorbitol	GC/MS	15053	C00794	HMDB00247		1.89	2.78	3.86	5.5	6.15	3.71	1.1	1.92	1.86	2.56	2.6	1.78		0.1269	0.0331	0.0526	0.0306	0.0266	0.0045	0.0145	0.0011	0.0121	0.0025	0.0287	0.0181	0.4547	0.0501	0.179	0.0224	0.1432	0.0106	0.0796	0.0046	0.0741	0.0008	0.1904	0.0143		0.5195	0.9834
	836			mannose	GC/MS	584	C00159	HMDB00169		4.01	6.93	5.31	6.56	8.88	5.53	2.49	4.54	2.73	3.18	3.89	2.82		6.3947e-05	9.0575e-05	0.0007	0.0009	2.1916e-05	1.597e-05	3.0879e-06	2.2626e-06	1.8137e-06	2.8489e-06	0.0006	0.0007	0.0021	0.0009	0.0001	0.0002	0.0023	0.0005	0.0011	0.0002	0.0005	2.9693e-05	0.005	0.0009		0.3334	1.3366
	900		Aminosugar Metabolism	erythronate*	GC/MS	33477		HMDB00613		3.49	4.13	4.35	5.1	5.46	4.65	2.19	2.96	2.28	2.44	2.44	2.38		0.0006	0.0004	0.0008	0.001	0.0009	0.0003	7.7708e-05	2.1691e-05	6.8263e-05	4.4785e-05	0.0005	0.0007	0.0046	0.0014	0.0016	0.0007	0.0037	0.0006	0.0017	0.0002	0.0015	3.5857e-05	0.0047	0.0009		0.4913	1.7139
	906	Energy	TCA Cycle	citrate	GC/MS	1564	C00158	HMDB00094		18.19	22.3	28.61	56.34	50.36	33.52	10.65	15.02	13.74	25.25	20.84	16		0.0002	0.0002	0.0002	0.0004	0.0004	0.0001	8.2057e-05	2.1863e-05	0.0001	6.5992e-05	0.0002	0.0003	0.0021	0.0009	0.001	0.0006	0.0033	0.0006	0.0009	0.0002	0.0015	3.5857e-05	0.0019	0.0005		0.0801	1.4571
	907			cis-aconitate	LC/MS neg	12025	C00417	HMDB00072		18.61	24.18	28.57	34.58	39.37	27.89	14.19	20.84	18.17	20.64	21.38	17.38		4.6501e-07	2.1077e-06	4.8884e-05	0.0001	9.6864e-06	1.0052e-05	3.989e-05	1.3755e-05	4.6172e-06	5.4394e-06	6.0099e-05	0.0002	8.2745e-06	4.2303e-05	0.0003	0.0003	3.7096e-05	6.2696e-05	0.0003	0.0001	6.5103e-06	1.1387e-06	6.3354e-05	6.1825e-05		0.0555	1.0331
	911			alpha-ketoglutarate	GC/MS	33453	C00026	HMDB00208		3.23	12.01	11.83	2.94	19.43	12.72	2.39	9.5	7.01	1.79	10.41	7.72		0.391	0.0923	0.0585	0.0326	0.0589	0.0089	0.391	0.0236	0.0709	0.0117	0.0608	0.0343	0.391	0.0435	0.0622	0.0108	0.0601	0.005	0.391	0.0194	0.084	0.0008	0.0622	0.0052		0.0735	0.2373
	916			malate	GC/MS	1303	C00149	HMDB00156		4.05	3.91	4.02	3.85	4.17	3.08	2.37	2.59	1.95	1.74	1.74	1.49		0.0005	0.0004	0.0004	0.0007	0.0015	0.0004	0.0004	7.7409e-05	0.0009	0.0003	0.0011	0.0012	0.0304	0.0054	0.0238	0.0052	0.0602	0.005	0.0934	0.0053	0.0864	0.0009	0.1667	0.0127		0.3272	1.3253
	927		Oxidative Phosphorylation	phosphate	GC/MS	11438	C00009	HMDB01429		1.41	1.6	1.12	1.14	1.22	0.98	0.85	1.06	0.56	0.53	0.52	0.48		0.0246	0.008	0.0093	0.0077	0.3359	0.0418	0.2449	0.0154	0.1033	0.0166	0.9078	0.3489	0.5972	0.0645	0.6526	0.0689	0.0625	0.0051	0.0436	0.0029	0.0443	0.0005	0.0302	0.0031		0.7518	1.0615
	929	Lipid	Medium Chain Fatty Acid	caproate (6:0)	LC/MS neg	32489	C01585	HMDB00535		1.56	1.64	1.36	1.46	1.04	1.01	0.94	1.16	0.69	0.67	0.45	0.5		0.0407	0.0125	0.0292	0.0188	0.1052	0.0151	0.0632	0.0043	0.7648	0.102	0.8925	0.3489	0.9856	0.1014	0.6421	0.0685	0.2451	0.0167	0.2281	0.0118	0.0341	0.0004	0.0528	0.0046		0.7932	1.2387
	931			caprylate (8:0)	LC/MS neg	32492	C06423	HMDB00482		1.46	1.52	1.22	1.05	0.72	0.86	0.87	1.01	0.6	0.48	0.31	0.42		0.0324	0.0104	0.0274	0.0179	0.2979	0.0378	0.6652	0.0371	0.0674	0.0113	0.3627	0.1621	0.7631	0.0804	0.8334	0.0864	0.1296	0.0097	0.0508	0.0032	0.0082	0.0001	0.0267	0.0028		1.0294	1.5036
	933			caprate (10:0)	LC/MS neg	1642	C01571	HMDB00511		1.07	1.04	0.88	0.73	0.8	0.72	0.65	0.7	0.45	0.35	0.35	0.37		0.8067	0.1792	0.8062	0.3489	0.4037	0.0492	0.0742	0.0049	0.1904	0.0283	0.0756	0.0399	0.0847	0.0114	0.1267	0.0177	0.0109	0.0012	0.0026	0.0003	0.0026	5.1967e-05	0.0033	0.0008		1.2193	1.3043
	1044		Fatty Acid, Dicarboxylate	2-hydroxyglutarate	GC/MS	37253	C02630	HMDB00606		7.35	8.15	11.08	13.06	15.72	11.41	5.17	6.56	6.49	7.09	7.99	6.6		0.0162	0.0056	0.0146	0.0106	0.0108	0.0022	0.0091	0.0008	0.0081	0.0017	0.0094	0.007	0.0196	0.0039	0.0112	0.0029	0.0151	0.0015	0.0129	0.001	0.0108	0.0002	0.0131	0.0015		0.1627	1.1964
	1140		Fatty Acid Metabolism(Acyl Carnitine)	acetylcarnitine	LC/MS pos	32198	C02571	HMDB00201		2.29	2.6	3.16	3.99	4.96	4.47	1.31	1.72	1.51	1.79	2.01	2.08		0.0444	0.0132	0.0324	0.0203	0.0182	0.0032	0.0103	0.0009	0.0053	0.0013	0.0074	0.0058	0.2673	0.0307	0.1532	0.0202	0.1921	0.0138	0.131	0.007	0.0946	0.0009	0.0851	0.0068		0.3728	0.8549
	1159		Ketone Bodies	acetoacetate	GC/MS	33963	C00164	HMDB00060		10.12	11.2	7.47	6.41	6.82	13.87	5.66	7.05	3.44	2.89	2.65	6.42		0.0033	0.0016	0.0042	0.0039	0.0071	0.0015	0.0077	0.0007	0.0057	0.0013	0.0055	0.0043	0.0225	0.0043	0.0168	0.0041	0.0516	0.0045	0.1021	0.0057	0.0823	0.0008	0.0356	0.0034		0.107	1.083
	1161			3-hydroxybutyrate (BHBA)	GC/MS	542	C01089	HMDB00357		6.29	8.49	15.75	24.48	29.2	22.72	3.95	6.11	8.28	11.88	13.01	11.71		0.0004	0.0003	1.7867e-05	6.0076e-05	1.248e-06	3.0104e-06	1.2724e-06	1.5648e-06	4.6815e-07	1.3236e-06	4.4597e-06	2.0381e-05	0.0006	0.0005	0.0003	0.0003	7.644e-06	2.6893e-05	2.5937e-06	6.6424e-06	2.1352e-06	9.3363e-07	1.367e-05	4.4874e-05		0.1589	1
	1173		Fatty Acid, Monohydroxy	3-hydroxydecanoate	LC/MS neg	22053		HMDB02203		2.7	3.28	2.23	1.01	1	1	3.92	5.24	2.7	1.1	1	1		0.0008	0.0005	0.0041	0.0039	0.0002	8.9283e-05	0.391	0.0236					0.0006	0.0005	0.0014	0.0007	0.0003	0.0002	0.391	0.0194						0.4601	1.2417
	1288		Inositol Metabolism	myo-inositol	GC/MS	19934	C00137	HMDB00211		1.01	0.97	1	1.28	1.22	1.2	0.62	0.67	0.5	0.6	0.53	0.6		0.8999	0.1961	0.7061	0.3177	0.9374	0.1028	0.0263	0.002	0.0075	0.0016	0.0109	0.0079	0.0458	0.0072	0.1034	0.0152	0.0178	0.0018	0.0365	0.0026	0.0183	0.0002	0.046	0.0041		0.8537	0.8664
	1315		Phospholipid Metabolism	choline	LC/MS pos	15506	C00114	HMDB00097		1.07	1.01	0.93	0.97	0.89	1.12	0.66	0.72	0.48	0.46	0.39	0.56		0.1259	0.0331	0.8252	0.3534	0.1276	0.0175	0.5488	0.0312	0.0491	0.0087	0.1165	0.0592	0.0404	0.0067	0.1453	0.0194	0.0051	0.0008	0.0032	0.0004	0.0015	3.5857e-05	0.0173	0.0019		0.9005	0.9609
	1421		Glycerolipid Metabolism	glycerol	GC/MS	15122	C00116	HMDB00131		2.78	2.97	3.13	3.11	2.24	1.81	1.74	2.08	1.58	1.45	0.99	0.92		0.0211	0.0073	0.0174	0.012	0.0293	0.0048	0.0316	0.0023	0.041	0.0073	0.0786	0.0409	0.1528	0.0187	0.0627	0.0108	0.2702	0.0183	0.3488	0.0177	0.8447	0.0068	0.9264	0.0581		0.7224	2.0058
	1422			glycerol 3-phosphate (G3P)	GC/MS	15365	C00093	HMDB00126		3.24	4.71	5.27	7.3	8.18	5.81	2.09	3.3	2.87	3.6	3.84	3.16		0.0119	0.0044	0.0032	0.0032	0.0027	0.0007	0.0013	0.0002	0.0008	0.0003	0.0024	0.0022	0.1116	0.0145	0.0409	0.0078	0.0532	0.0046	0.0362	0.0026	0.0294	0.0004	0.0486	0.0043		0.3139	1.0162
	1555		Steroid	cortisol	LC/MS pos	1712	C00735	HMDB00063		0.85	0.75	0.52	0.41	0.4	0.51	0.52	0.52	0.26	0.19	0.17	0.26		0.0012	0.0007	0.0042	0.0039	1.0118e-05	1.0052e-05	7.0716e-05	2.0726e-05	0.0003	0.0001	6.5033e-07	6.2708e-06	0.0192	0.0039	0.0151	0.0038	0.0015	0.0003	0.0001	9.9875e-05	0.0003	1.5928e-05	0.0013	0.0004		1.8785	1.6005
	1559			cortisone	LC/MS pos	1769	C00762	HMDB02802		2.67	2.85	4.73	5.94	6.22	5.76	1.63	1.92	2.4	2.82	2.7	2.89		3.7553e-05	6.079e-05	0.001	0.0011	1.546e-06	3.1076e-06	3.0667e-07	8.9882e-07	1.4166e-07	6.6754e-07	2.3913e-07	4.6772e-06	0.0049	0.0014	0.0042	0.0015	0.0002	0.0001	0.0003	0.0001	0.0001	1.1544e-05	4.0828e-05	4.9767e-05		0.2033	0.5427
	2037	Nucleotide	Purine Metabolism, (Hypo)Xanthine/Inosine containing	inosine	LC/MS neg	1123	C00294	HMDB00195		2.37	5.15	5.31	7.93	8.49	7.02	2.21	5.26	4.11	5.78	5.73	5.39		0.0532	0.0157	0.0007	0.001	0.0002	8.9283e-05	0.0001	3.0833e-05	0.0001	7.0097e-05	8.6339e-05	0.0002	0.0664	0.0094	0.0003	0.0003	0.0002	0.0001	0.001	0.0002	0.0008	3.3616e-05	0.0002	0.0001		0.1518	0.3593
	2038			hypoxanthine	LC/MS neg	3127	C00262	HMDB00157		5.35	7.77	7.68	9.05	9.7	8.6	3.25	5.38	3.89	4.25	4.21	4.28		0.0248	0.008	0.0151	0.0108	0.0154	0.0029	0.013	0.0011	0.012	0.0025	0.0137	0.0092	0.0837	0.0114	0.0413	0.0078	0.0652	0.0053	0.0577	0.0035	0.0585	0.0006	0.0575	0.0048		0.1829	0.9788
	2039			xanthine	LC/MS neg	3147	C00385	HMDB00292		2.26	2.77	3.01	3.65	3.87	3.47	1.37	1.91	1.51	1.71	1.67	1.72		0.0033	0.0016	0.0034	0.0034	0.0013	0.0004	0.0012	0.0002	0.0017	0.0005	0.0022	0.0021	0.1646	0.0195	0.0383	0.0075	0.0952	0.0076	0.0523	0.0032	0.0594	0.0006	0.0553	0.0047		0.3717	0.8419
	2041			xanthosine	LC/MS pos	15136	C01762	HMDB00299		2.03	2.36	2.24	2.81	3.27	2.14	2.14	2.83	1.99	2.36	2.5	1.88		0.0084	0.0033	0.0036	0.0035	8.4191e-05	4.4148e-05	0.0035	0.0004	4.6731e-05	3.3031e-05	0.0053	0.0043	0.0033	0.0012	0.0089	0.0025	0.0008	0.0002	0.0208	0.0016	0.0011	3.5857e-05	0.012	0.0015		0.4637	0.939
	2046			urate	GC/MS	1604	C00366	HMDB00289		1.24	1.48	0.78	1.17	1.99	1.78	0.79	0.98	0.41	0.54	0.93	0.94		0.3961	0.0925	0.7123	0.3177	0.257	0.0333	0.6453	0.0364	0.2717	0.0396	0.8531	0.3407	0.2791	0.0317	0.4934	0.0531	0.1188	0.0091	0.2221	0.0116	0.5322	0.0045	0.4806	0.0322		0.8458	1.0452
	2060		Purine Metabolism, Adenine containing	adenine	LC/MS pos	554	C00147	HMDB00034		0.64	0.43	0.29	0.25	0.13	0.34	0.39	0.32	0.15	0.12	0.06	0.17		0.0046	0.002	0.0126	0.0096	0.0004	0.0001	0.0008	0.0001	1.6171e-05	1.524e-05	0.0023	0.0022	0.0027	0.0012	0.0109	0.0029	8.684e-05	8.1273e-05	1.4005e-05	1.7933e-05	3.9509e-06	9.8281e-07	7.5189e-05	6.4203e-05		1.0061	0.6457
	2121		Pyrimidine Metabolism, Uracil containing	uridine	LC/MS neg	606	C00299	HMDB00296		1.21	2.48	0.93	1.03	1.33	1.24	0.74	1.64	0.47	0.49	0.58	0.62		0.0431	0.013	0.0069	0.0058	0.252	0.033	0.7452	0.0404	0.0548	0.0096	0.1971	0.0932	0.1205	0.0153	0.0198	0.0046	0.0059	0.0008	0.0089	0.0008	0.0224	0.0003	0.0326	0.0032		0.9869	1.1953
	2123			pseudouridine	LC/MS pos	33442	C02067	HMDB00767		3.65	4.87	3.75	4.75	5.5	4.06	1.91	2.85	1.65	1.94	2.06	1.75		4.3856e-06	9.0354e-06	0.0006	0.0009	0.0055	0.0012	0.0006	9.577e-05	0.0011	0.0003	0.0001	0.0002	9.9075e-05	0.0001	0.0058	0.0019	0.103	0.0081	0.0237	0.0018	0.0149	0.0002	0.0045	0.0009		0.2784	1.0171
	2162		Pyrimidine Metabolism, Thymine containing	thymidine	LC/MS neg	39539	C00214	HMDB00273		0.11	0.07	0.09	0.07	0.07	0.12	0.06	0.06	0.04	0.03	0.03	0.06		0.0002	0.0002	0.0006	0.0009	6.8433e-05	3.7516e-05	0.0001	2.6581e-05	6.9695e-05	4.4785e-05	0.0006	0.0007	0.0003	0.0003	0.002	0.0008	0.0004	0.0002	0.0003	0.0001	7.4338e-05	8.1263e-06	0.0003	0.0002		3.5443	0.3815
	2172	Cofactors and Vitamins	Nicotinate and Nicotinamide Metabolism	nicotinamide	LC/MS pos	594	C00153	HMDB01406		1.01	0.95	0.96	0.93	1	1.06	0.63	0.72	0.5	0.45	0.45	0.54		0.8879	0.1954	0.6641	0.3024	0.6938	0.0803	0.4467	0.0262	0.9979	0.1294	0.7151	0.2912	0.0075	0.0019	0.1909	0.0225	0.0011	0.0003	0.003	0.0004	0.0005	2.8987e-05	0.0061	0.001		1.0743	1.0864
	2194		Riboflavin Metabolism	riboflavin (Vitamin B2)	LC/MS pos	1827	C00255	HMDB00244		1.2	1.19	1.16	1.15	1.11	1.17	0.74	0.84	0.59	0.55	0.49	0.59		0.0098	0.0038	0.0127	0.0096	0.0369	0.0058	0.0145	0.0011	0.1076	0.0171	0.0006	0.0007	0.0945	0.0126	0.3853	0.0424	0.023	0.0022	0.0085	0.0007	0.0069	0.0001	0.0234	0.0025		1.0391	1.2521
	2197		Pantothenate and CoA Metabolism	pantothenate	LC/MS pos	1508	C00864	HMDB00210		1.06	1.06	1.04	1.1	1.11	1.06	0.65	0.75	0.53	0.52	0.48	0.54		0.0072	0.003	0.0632	0.0345	0.0269	0.0045	0.0153	0.0012	0.0608	0.0104	0.0699	0.0378	0.0363	0.0062	0.19	0.0225	0.011	0.0012	0.0057	0.0005	0.0082	0.0001	0.0095	0.0013		0.9733	1.0287
	2207		Ascorbate and Aldarate Metabolism	threonate	GC/MS	27738	C01620	HMDB00943		1.06	0.96	0.9	1.05	1.12	1.13	0.65	0.65	0.46	0.49	0.49	0.57		0.6453	0.1462	0.7449	0.3289	0.5083	0.0607	0.7269	0.0398	0.2845	0.041	0.2634	0.1204	0.0623	0.0091	0.0622	0.0108	0.0071	0.0009	0.0106	0.0009	0.016	0.0002	0.0348	0.0034		0.8756	0.9257
	2224		Folate Metabolism	folate	LC/MS pos	1826	C00504	HMDB00121		1.06	1.02	1.02	1.06	1.04	1.02	0.65	0.72	0.52	0.5	0.45	0.51		0.0574	0.0167	0.7912	0.3458	0.5685	0.0672	0.1452	0.0094	0.4931	0.0679	0.6573	0.2758	0.058	0.0087	0.1838	0.0224	0.0154	0.0015	0.0089	0.0008	0.0059	9.6163e-05	0.0144	0.0016		1.0026	1.0662
	2251		Lipoate Metabolism	alpha-lipoate	LC/MS neg	15305	C00725	HMDB01451		0.83	0.83	0.83	0.83	0.83	0.83	0.44	0.44	0.44	0.44	0.44	0.44		0.181	0.0456	0.181	0.0888	0.181	0.0245	0.181	0.0115	0.181	0.0274	0.181	0.0866	0.0039	0.0013	0.0039	0.0015	0.0039	0.0006	0.0039	0.0004	0.0039	6.9422e-05	0.0039	0.0008		0.5543	0.4599
	2252		Thiamine Metabolism	thiamin (Vitamin B1)	LC/MS pos	5341	C00378			3	3.33	2.53	1.83	1.91	1.66	1.77	2.49	1.25	0.83	0.81	0.81		0.0116	0.0044	0.0122	0.0095	0.0135	0.0026	0.0403	0.0028	0.032	0.0059	0.0636	0.0349	0.1454	0.018	0.167	0.0215	0.4502	0.0302	0.7986	0.0382	0.7172	0.0059	0.7254	0.0463		0.8154	2.4459
	2258		Vitamin B12 Metabolism	cobalamine (Vitamin B12)	LC/MS pos	2184				1.05	1	0.93	1.04	0.96	1.03	0.64	0.68	0.47	0.49	0.42	0.52		0.3409	0.0813	0.8868	0.3623	0.4459	0.0538	0.4079	0.0244	0.5444	0.0733	0.6826	0.2836	0.0374	0.0063	0.0934	0.0147	0.0047	0.0008	0.0062	0.0006	0.0024	4.8046e-05	0.0104	0.0014		0.9186	0.9611
	2262		Vitamin B6 Metabolism	pyridoxine (Vitamin B6)	LC/MS pos	608	C00314	HMDB02075		0.89	0.84	0.8	0.76	0.64	0.69	0.55	0.6	0.41	0.36	0.29	0.35		0.1191	0.0321	0.0334	0.0206	0.014	0.0027	0.0113	0.001	0.0016	0.0004	0.0015	0.0016	0.0075	0.0019	0.0504	0.0094	0.0009	0.0003	0.0003	0.0001	0.0002	1.3088e-05	0.0005	0.0002		1.3066	1.1619
	2266			pyridoxal	LC/MS pos	1651	C00250	HMDB01545		8.84	10.19	10.72	10.88	13.42	11.53	5.79	7.56	5.84	5.61	6.24	6.19		0.0003	0.0003	0.0001	0.0003	0.0003	0.0001	5.0216e-05	1.631e-05	0.0003	0.0001	3.5881e-05	0.0001	0.0013	0.0007	0.0002	0.0003	0.0015	0.0003	0.0005	0.0001	0.0018	4.0202e-05	0.0006	0.0002		0.1159	1.0249
	2267			pyridoxate	LC/MS neg	31555	C00847	HMDB00017		1.54	1.2	2.43	2.94	6.26	3.68	1.7	1.16	2.3	2.59	5.1	3.41		0.1833	0.0456	0.391	0.1818	0.0014	0.0004	3.4827e-05	1.2759e-05	4.5506e-05	3.3031e-05	0.002	0.002	0.1825	0.0214	0.391	0.0425	0.0013	0.0003	0.0011	0.0002	0.0002	1.3088e-05	0.0015	0.0005		0.3575	0.5518
	2531	Xenobiotics	Food Component/Plant	erythritol	GC/MS	20699	C00503	HMDB02994		5.54	8.65	11.92	13.53	14.28	9.94	3.66	6.58	6.58	6.94	6.78	5.39		0.0015	0.0008	0.0015	0.0016	0.0003	0.0001	0.001	0.0001	0.0005	0.0002	0.0003	0.0005	0.003	0.0012	0.0004	0.0003	0.0005	0.0002	0.0007	0.0002	0.0006	3.2134e-05	0.0009	0.0003		0.2285	1.2663
	2998		Chemical	HEPES	LC/MS neg	21248				1.08	1.04	1.04	1.1	1.07	1.07	0.66	0.73	0.53	0.52	0.47	0.54		0.0008	0.0005	0.3964	0.1824	0.0562	0.0086	0.0029	0.0003	0.0014	0.0004	0.0169	0.0112	0.0425	0.0068	0.145	0.0194	0.0129	0.0014	0.0065	0.0006	0.0059	9.6163e-05	0.0142	0.0016		0.9047	0.974
	3015			phenol red	LC/MS neg	36817	C12600			1.07	1	1.03	1.07	1.05	1.04	0.66	0.7	0.53	0.51	0.46	0.52		0.0226	0.0075	0.8861	0.3623	0.0017	0.0004	0.0245	0.0019	0.0058	0.0013	0.0335	0.0206	0.0418	0.0068	0.1096	0.0155	0.0126	0.0013	0.0054	0.0005	0.005	8.5007e-05	0.0124	0.0015		0.9913	1.0649
[truncated: 26 more columns]
